# Supplementary material for: Identification of lncRNAs involved in response to ionizing radiation in fibroblasts of long-term survivors of childhood cancer and cancer-free controls
Source: Front Oncol. 2023 Apr 27;13:1158176. doi: 10.3389/fonc.2023.1158176 (PMC10174438; doi:10.3389/fonc.2023.1158176)
Supplement: Supplementary file 1 [file DataSheet_1.zip]

Archive with 15 entries (15 files):
- Data Sheet 1/Figure S1.DOCX
- Data Sheet 1/Figure S2A.DOCX
- Data Sheet 1/Figure S2B.DOCX
- Data Sheet 1/Figure S3.DOCX
- Data Sheet 1/Figure S4.DOCX
- Data Sheet 1/Figure S5.DOCX
- Data Sheet 1/Figure S6.DOCX
- Data Sheet 1/Table S1A.XLSX
- Data Sheet 1/Table S1B.XLSX
- Data Sheet 1/Table S1C.XLSX
- Data Sheet 1/Table S1D.XLSX
- Data Sheet 1/Table S2.XLSX
- Data Sheet 1/Table S3.XLSX
- Data Sheet 1/Table S4.XLSX
- Data Sheet 1/Table S5.XLSX
