# Supplementary material for: Identification of lncRNAs involved in response to ionizing radiation in fibroblasts of long-term survivors of childhood cancer and cancer-free controls
Source: Front Oncol. 2023 Apr 27;13:1158176. doi: 10.3389/fonc.2023.1158176 (PMC10174438; doi:10.3389/fonc.2023.1158176)
Supplement: Supplementary file 1 [file DataSheet_1.zip › Data Sheet 1/Table S1A.XLSX]

## Sheet: ST_S1A_mRNAs
Supplementary Table S1A: Complete list of differentially expressed genes. Model 1 considers age at sampling and sex; model 2 considers age at sampling, sex, age at and year of first diagnosis, and tumour type (not used with data from cancer-free controls). Abbreviations: Gy = Gray, N0 = fibroblasts of cancer-free controls, N1 = fibroblasts of long-term survivors of childhood-cancer survivors with…
Gene	log2FC	Meanexpr	p-value	p_adj	Genename	In Geneset	Group	Dose	Model	ENSEMBL	Biotype	Module	ENTREZ
CDKN1A	1.69912	9.44668	2.29e-225	3.37e-221	cyclin dependent kinase inhibitor 1A	KEGG_ERBB_SIGNALING_PATHWAY | KEGG_CELL_CYCLE | KEGG_P53_SIGNALING_PATHWAY | KEGG_PATHWAYS_IN_CANCER | KEGG_GLIOMA | KEGG_PROSTATE_CANCER | KEGG_MELANOMA | KEGG_BLADDER_CANCER | KEGG_CHRONIC_MYELOID_LEUKEMIA | REACTOME_SIGNALLING_BY_NGF | REACTOME_SIGNALING_BY_SCF_KIT | REACTOME_CELL_CYCLE | REACTOME_SIGNALING_BY_ERBB4 | REACTOME_ORC1_REMOVAL_FROM_CHROMATIN | REACTOME_SIGNALING_BY_ERBB2 | REACTOM…	N2+	2 Gy	model 1	ENSG00000124762	Salmon Module	protein_coding	1026
TIGAR	1.22097	4.39408	4.67e-217	3.45e-213	TP53 induced glycolysis regulatory phosphatase	NA	N2+	2 Gy	model 1	ENSG00000078237	Salmon Module	protein_coding	57103
MDM2	1.63982	6.94168	9.15e-196	4.5e-192	MDM2 proto-oncogene	KEGG_CELL_CYCLE | KEGG_P53_SIGNALING_PATHWAY | KEGG_UBIQUITIN_MEDIATED_PROTEOLYSIS | KEGG_ENDOCYTOSIS | KEGG_PATHWAYS_IN_CANCER | KEGG_GLIOMA | KEGG_PROSTATE_CANCER | KEGG_MELANOMA | KEGG_BLADDER_CANCER | KEGG_CHRONIC_MYELOID_LEUKEMIA | REACTOME_SIGNALLING_BY_NGF | REACTOME_SIGNALING_BY_SCF_KIT | REACTOME_CELL_CYCLE | REACTOME_SIGNALING_BY_ERBB4 | REACTOME_SIGNALING_BY_ERBB2 | REACTOME_SIGNALING_…	N2+	2 Gy	model 1	ENSG00000135679	Salmon Module	protein_coding	4193
HSPA4L	1.69104	4.24037	5.03e-194	1.85e-190	heat shock protein family A (Hsp70) member 4 like	HALLMARK_ESTROGEN_RESPONSE_LATE | HALLMARK_P53_PATHWAY | HALLMARK_SPERMATOGENESIS	N2+	2 Gy	model 1	ENSG00000164070	Salmon Module	protein_coding	22824
BLOC1S2	0.827668	5.88044	6.85e-190	2.02e-186	biogenesis of lysosomal organelles complex 1 subunit 2	NA	N2+	2 Gy	model 1	ENSG00000196072	Salmon Module	protein_coding	282991
PPM1D	1.18518	4.73657	9.18e-187	2.26e-183	protein phosphatase, Mg2+/Mn2+ dependent 1D	KEGG_P53_SIGNALING_PATHWAY | HALLMARK_E2F_TARGETS | HALLMARK_P53_PATHWAY	N2+	2 Gy	model 1	ENSG00000170836	Salmon Module	protein_coding	8493
SESN1	1.22855	4.7705	3.65e-183	7.7e-180	sestrin 1	KEGG_P53_SIGNALING_PATHWAY | HALLMARK_P53_PATHWAY	N2+	2 Gy	model 1	ENSG00000080546	Salmon Module	protein_coding	27244
BTG2	1.6748	4.62065	1.29e-175	2.38e-172	BTG anti-proliferation factor 2	HALLMARK_TNFA_SIGNALING_VIA_NFKB | HALLMARK_APOPTOSIS | HALLMARK_MTORC1_SIGNALING | HALLMARK_INFLAMMATORY_RESPONSE | HALLMARK_P53_PATHWAY | HALLMARK_UV_RESPONSE_UP | HALLMARK_HEME_METABOLISM | HALLMARK_KRAS_SIGNALING_DN	N2+	2 Gy	model 1	ENSG00000159388	Salmon Module	protein_coding	7832
TRIAP1	0.838132	4.94068	1.14e-173	1.86e-170	TP53 regulated inhibitor of apoptosis 1	HALLMARK_P53_PATHWAY	N2+	2 Gy	model 1	ENSG00000170855	Salmon Module	protein_coding	51499
PCNA	1.09116	6.1788	9.9e-170	1.46e-166	proliferating cell nuclear antigen	KEGG_DNA_REPLICATION | KEGG_BASE_EXCISION_REPAIR | KEGG_NUCLEOTIDE_EXCISION_REPAIR | KEGG_MISMATCH_REPAIR | KEGG_CELL_CYCLE | REACTOME_BASE_EXCISION_REPAIR | REACTOME_G0_AND_EARLY_G1 | REACTOME_RESOLUTION_OF_AP_SITES_VIA_THE_MULTIPLE_NUCLEOTIDE_PATCH_REPLACEMENT_PATHWAY | REACTOME_CELL_CYCLE | REACTOME_PROCESSIVE_SYNTHESIS_ON_THE_LAGGING_STRAND | REACTOME_CELL_CYCLE_MITOTIC | REACTOME_TRANSCRIPTI…	N2+	2 Gy	model 1	ENSG00000132646	Salmon Module	protein_coding	5111
FBXO22	0.805785	4.84794	1.61e-168	2.15e-165	F-box protein 22	NA	N2+	2 Gy	model 1	ENSG00000167196	Salmon Module	protein_coding	26263
PHLDB3	1.40881	2.95012	1.8e-162	2.22e-159	pleckstrin homology like domain family B member 3	NA	N2+	2 Gy	model 1	ENSG00000176531	Salmon Module	protein_coding	653583
POLH	1.10493	5.12534	1.85e-159	2.1e-156	DNA polymerase eta	REACTOME_DNA_REPAIR | HALLMARK_DNA_REPAIR | HALLMARK_P53_PATHWAY	N2+	2 Gy	model 1	ENSG00000170734	Salmon Module	protein_coding	5429
FAS	0.879413	5.42791	1.15e-154	1.21e-151	Fas cell surface death receptor	KEGG_MAPK_SIGNALING_PATHWAY | KEGG_CYTOKINE_CYTOKINE_RECEPTOR_INTERACTION | KEGG_P53_SIGNALING_PATHWAY | KEGG_APOPTOSIS | KEGG_NATURAL_KILLER_CELL_MEDIATED_CYTOTOXICITY | KEGG_TYPE_I_DIABETES_MELLITUS | KEGG_ALZHEIMERS_DISEASE | KEGG_PATHWAYS_IN_CANCER | KEGG_AUTOIMMUNE_THYROID_DISEASE | KEGG_ALLOGRAFT_REJECTION | KEGG_GRAFT_VERSUS_HOST_DISEASE | REACTOME_EXTRINSIC_PATHWAY_FOR_APOPTOSIS | REACTOM…	N2+	2 Gy	model 1	ENSG00000026103	Salmon Module	protein_coding	355
IER5	0.937792	5.6517	5.25e-154	5.16e-151	immediate early response 5	HALLMARK_TNFA_SIGNALING_VIA_NFKB | HALLMARK_P53_PATHWAY	N2+	2 Gy	model 1	ENSG00000162783	Salmon Module	protein_coding	51278
BBC3	1.30967	3.9997	4.56e-146	4.2e-143	BCL2 binding component 3	KEGG_P53_SIGNALING_PATHWAY | KEGG_HUNTINGTONS_DISEASE | REACTOME_APOPTOSIS | REACTOME_ACTIVATION_OF_BH3_ONLY_PROTEINS | REACTOME_INTRINSIC_PATHWAY_FOR_APOPTOSIS	N2+	2 Gy	model 1	ENSG00000105327	Salmon Module	protein_coding	27113
WDR63	1.49433	1.63849	2.37e-137	2.06e-134	WD repeat domain 63	NA	N2+	2 Gy	model 1	NA	NA Module	NA	NA
MRPL49	0.558764	5.30289	2.15e-134	1.76e-131	mitochondrial ribosomal protein L49	NA	N2+	2 Gy	model 1	ENSG00000149792	Salmon Module	protein_coding	740
OSBPL3	0.809268	6.08501	4.11e-134	3.19e-131	oxysterol binding protein like 3	NA	N2+	2 Gy	model 1	ENSG00000070882	Salmon Module	protein_coding	26031
MVB12B	0.770795	3.75193	2.03e-128	1.5e-125	multivesicular body subunit 12B	NA	N2+	2 Gy	model 1	ENSG00000196814	Salmon Module	protein_coding	89853
TRAF4	0.936221	3.61969	1.24e-126	8.37e-124	TNF receptor associated factor 4	KEGG_PATHWAYS_IN_CANCER | KEGG_SMALL_CELL_LUNG_CANCER | HALLMARK_P53_PATHWAY	N2+	2 Gy	model 1	ENSG00000076604	Salmon Module	protein_coding	9618
PHLDA3	0.714921	7.23609	1.25e-126	8.37e-124	pleckstrin homology like domain family A member 3	HALLMARK_P53_PATHWAY	N2+	2 Gy	model 1	ENSG00000174307	Salmon Module	protein_coding	23612
TNFRSF10B	0.709472	6.39601	2.97e-126	1.9e-123	TNF receptor superfamily member 10b	KEGG_CYTOKINE_CYTOKINE_RECEPTOR_INTERACTION | KEGG_P53_SIGNALING_PATHWAY | KEGG_APOPTOSIS | KEGG_NATURAL_KILLER_CELL_MEDIATED_CYTOTOXICITY | REACTOME_EXTRINSIC_PATHWAY_FOR_APOPTOSIS | REACTOME_APOPTOSIS	N2+	2 Gy	model 1	ENSG00000120889	Salmon Module	protein_coding	8795
RRM2B	0.756047	5.7578	1.25e-125	7.68e-123	ribonucleotide reductase regulatory TP53 inducible subunit M2B	KEGG_PURINE_METABOLISM | KEGG_PYRIMIDINE_METABOLISM | KEGG_GLUTATHIONE_METABOLISM | KEGG_P53_SIGNALING_PATHWAY | REACTOME_METABOLISM_OF_NUCLEOTIDES | REACTOME_SYNTHESIS_AND_INTERCONVERSION_OF_NUCLEOTIDE_DI_AND_TRIPHOSPHATES | HALLMARK_DNA_REPAIR	N2+	2 Gy	model 1	ENSG00000048392	Salmon Module	protein_coding	50484
ARID3A	0.82047	3.81741	1.61e-122	9.47e-120	AT-rich interaction domain 3A	NA	N2+	2 Gy	model 1	ENSG00000116017	Salmon Module	protein_coding	1820
POU2F2	1.36131	4.05237	6.69e-119	3.8e-116	POU class 2 homeobox 2	NA	N2+	2 Gy	model 1	ENSG00000028277	Salmon Module	protein_coding	5452
PTP4A1	0.619455	7.26875	2.65e-118	1.45e-115	protein tyrosine phosphatase 4A1	NA	N2+	2 Gy	model 1	ENSG00000112245	Salmon Module	protein_coding	7803
RAP2B	0.714728	6.27796	3.98e-116	2.1e-113	RAP2B, member of RAS oncogene family	HALLMARK_P53_PATHWAY	N2+	2 Gy	model 1	ENSG00000181467	Salmon Module	protein_coding	5912
ARHGAP22	0.80387	5.1729	8.39e-113	4.27e-110	Rho GTPase activating protein 22	REACTOME_SIGNALING_BY_RHO_GTPASES	N2+	2 Gy	model 1	ENSG00000128805	Salmon Module	protein_coding	58504
THSD1	1.23817	2.88726	5.66e-112	2.79e-109	thrombospondin type 1 domain containing 1	NA	N2+	2 Gy	model 1	ENSG00000136114	Salmon Module	protein_coding	55901
DCP1B	0.578327	4.44616	1.41e-111	6.73e-109	decapping mRNA 1B	KEGG_RNA_DEGRADATION | REACTOME_MRNA_DECAY_BY_5_TO_3_EXORIBONUCLEASE | REACTOME_METABOLISM_OF_MRNA | REACTOME_DEADENYLATION_DEPENDENT_MRNA_DECAY | REACTOME_METABOLISM_OF_RNA	N2+	2 Gy	model 1	ENSG00000284850	Salmon Module	protein_coding	196513
BCL2L1	0.699049	5.71602	1.68e-110	7.76e-108	BCL2 like 1	KEGG_APOPTOSIS | KEGG_JAK_STAT_SIGNALING_PATHWAY | KEGG_AMYOTROPHIC_LATERAL_SCLEROSIS_ALS | KEGG_PATHWAYS_IN_CANCER | KEGG_PANCREATIC_CANCER | KEGG_CHRONIC_MYELOID_LEUKEMIA | KEGG_SMALL_CELL_LUNG_CANCER | REACTOME_APOPTOSIS | REACTOME_INNATE_IMMUNE_SYSTEM | REACTOME_IMMUNE_SYSTEM | REACTOME_INFLAMMASOMES | REACTOME_NUCLEOTIDE_BINDING_DOMAIN_LEUCINE_RICH_REPEAT_CONTAINING_RECEPTOR_NLR_SIGNALING_PA…	N2+	2 Gy	model 1	ENSG00000171552	Salmon Module	protein_coding	598
RNF19B	0.772526	3.31526	1.23e-108	5.51e-106	ring finger protein 19B	HALLMARK_TNFA_SIGNALING_VIA_NFKB | HALLMARK_P53_PATHWAY	N2+	2 Gy	model 1	ENSG00000116514	Salmon Module	protein_coding	127544
NYNRIN	1.00712	6.38737	1.65e-106	7.16e-104	NYN domain and retroviral integrase containing	NA	N2+	2 Gy	model 1	ENSG00000205978	Salmon Module	protein_coding	57523
TOB1	0.699643	5.53807	6.28e-105	2.65e-102	transducer of ERBB2, 1	HALLMARK_ADIPOGENESIS | HALLMARK_ESTROGEN_RESPONSE_EARLY | HALLMARK_ESTROGEN_RESPONSE_LATE | HALLMARK_P53_PATHWAY	N2+	2 Gy	model 1	ENSG00000141232	Salmon Module	protein_coding	10140
PLK3	0.909861	3.95503	1.94e-104	7.95e-102	polo like kinase 3	HALLMARK_P53_PATHWAY	N2+	2 Gy	model 1	ENSG00000173846	Salmon Module	protein_coding	1263
AEN	0.637508	4.89327	2.54e-103	1.01e-100	apoptosis enhancing nuclease	HALLMARK_P53_PATHWAY	N2+	2 Gy	model 1	ENSG00000181026	Salmon Module	protein_coding	64782
SESN2	1.00328	5.63576	3.54e-103	1.35e-100	sestrin 2	KEGG_P53_SIGNALING_PATHWAY	N2+	2 Gy	model 1	ENSG00000285069	Salmon Module	protein_coding	83667
GADD45A	1.22663	4.61621	3.56e-103	1.35e-100	growth arrest and DNA damage inducible alpha	KEGG_MAPK_SIGNALING_PATHWAY | KEGG_CELL_CYCLE | KEGG_P53_SIGNALING_PATHWAY | HALLMARK_TNFA_SIGNALING_VIA_NFKB | HALLMARK_APOPTOSIS | HALLMARK_ADIPOGENESIS | HALLMARK_EPITHELIAL_MESENCHYMAL_TRANSITION | HALLMARK_P53_PATHWAY	N2+	2 Gy	model 1	ENSG00000116717	Salmon Module	protein_coding	1647
TBC1D22B	0.570739	3.50431	1.24e-102	4.58e-100	TBC1 domain family member 22B	NA	N2+	2 Gy	model 1	ENSG00000065491	Salmon Module	protein_coding	55633
FDXR	1.01038	4.89347	3.49e-101	1.25e-98	ferredoxin reductase	HALLMARK_APOPTOSIS | HALLMARK_MTORC1_SIGNALING | HALLMARK_P53_PATHWAY | HALLMARK_BILE_ACID_METABOLISM	N2+	2 Gy	model 1	ENSG00000161513	Salmon Module	protein_coding	2232
FBXW7	0.800005	3.98236	1.31e-99	4.62e-97	F-box and WD repeat domain containing 7	KEGG_UBIQUITIN_MEDIATED_PROTEOLYSIS | REACTOME_NOTCH1_INTRACELLULAR_DOMAIN_REGULATES_TRANSCRIPTION | REACTOME_SIGNALING_BY_NOTCH1 | REACTOME_ASSOCIATION_OF_TRIC_CCT_WITH_TARGET_PROTEINS_DURING_BIOSYNTHESIS | REACTOME_PROTEIN_FOLDING | REACTOME_METABOLISM_OF_PROTEINS | REACTOME_SIGNALING_BY_NOTCH | REACTOME_IMMUNE_SYSTEM | REACTOME_ADAPTIVE_IMMUNE_SYSTEM | REACTOME_CLASS_I_MHC_MEDIATED_ANTIGEN_PRO…	N2+	2 Gy	model 1	ENSG00000109670	Salmon Module	protein_coding	55294
ZMAT3	0.593851	7.61806	7.34e-99	2.52e-96	zinc finger matrin-type 3	KEGG_P53_SIGNALING_PATHWAY | HALLMARK_P53_PATHWAY	N2+	2 Gy	model 1	ENSG00000172667	Salmon Module	protein_coding	64393
E2F7	1.29496	2.50522	2.19e-98	7.2e-96	E2F transcription factor 7	NA	N2+	2 Gy	model 1	ENSG00000165891	Lightgreen Module	protein_coding	144455
ZNF79	0.744297	3.0901	2.2e-98	7.2e-96	zinc finger protein 79	NA	N2+	2 Gy	model 1	ENSG00000196152	Salmon Module	protein_coding	7633
MAST4	1.31783	3.96693	2.15e-97	6.9e-95	microtubule associated serine/threonine kinase family member 4	HALLMARK_ESTROGEN_RESPONSE_EARLY	N2+	2 Gy	model 1	ENSG00000069020	Salmon Module	protein_coding	375449
GDF15	1.43049	4.68037	7.11e-96	2.23e-93	growth differentiation factor 15	NA	N2+	2 Gy	model 1	ENSG00000130513	Salmon Module	protein_coding	9518
TAF3	0.472309	4.17474	1.38e-93	4.25e-91	TATA-box binding protein associated factor 3	NA	N2+	2 Gy	model 1	ENSG00000165632	Salmon Module	protein_coding	83860
RRAD	2.18444	-0.386431	1.49e-90	4.5e-88	RRAD, Ras related glycolysis inhibitor and calcium channel regulator	HALLMARK_P53_PATHWAY | HALLMARK_UV_RESPONSE_UP	N2+	2 Gy	model 1	ENSG00000166592	Salmon Module	protein_coding	6236
XPC	0.499889	5.47301	1.88e-89	5.55e-87	XPC complex subunit, DNA damage recognition and repair factor	KEGG_NUCLEOTIDE_EXCISION_REPAIR | REACTOME_NUCLEOTIDE_EXCISION_REPAIR | REACTOME_DNA_REPAIR | REACTOME_GLOBAL_GENOMIC_NER_GG_NER | REACTOME_FORMATION_OF_INCISION_COMPLEX_IN_GG_NER | HALLMARK_DNA_REPAIR | HALLMARK_P53_PATHWAY	N2+	2 Gy	model 1	ENSG00000154767	Salmon Module	protein_coding	7508
KLLN	1.2646	0.754286	5.94e-89	1.72e-86	killin, p53 regulated DNA replication inhibitor	NA	N2+	2 Gy	model 1	ENSG00000283059	Salmon Module	protein_coding	100144748
TP53INP1	0.955926	6.0351	2.61e-88	7.4e-86	tumor protein p53 inducible nuclear protein 1	HALLMARK_CHOLESTEROL_HOMEOSTASIS	N2+	2 Gy	model 1	ENSG00000164938	Salmon Module	protein_coding	94241
CCDC51	0.66322	3.68065	2.96e-87	8.24e-85	coiled-coil domain containing 51	NA	N2+	2 Gy	model 1	ENSG00000164051	Salmon Module	protein_coding	79714
TNFRSF10D	0.955094	4.44503	4.42e-86	1.21e-83	TNF receptor superfamily member 10d	KEGG_CYTOKINE_CYTOKINE_RECEPTOR_INTERACTION | KEGG_APOPTOSIS | KEGG_NATURAL_KILLER_CELL_MEDIATED_CYTOTOXICITY	N2+	2 Gy	model 1	ENSG00000173530	Lightgreen Module	protein_coding	8793
TMEM68	0.598738	3.13512	7.43e-82	1.99e-79	transmembrane protein 68	NA	N2+	2 Gy	model 1	ENSG00000167904	Salmon Module	protein_coding	137695
FHL2	0.667203	6.69356	1.67e-81	4.4e-79	four and a half LIM domains 2	REACTOME_PPARA_ACTIVATES_GENE_EXPRESSION | REACTOME_METABOLISM_OF_LIPIDS_AND_LIPOPROTEINS | REACTOME_FATTY_ACID_TRIACYLGLYCEROL_AND_KETONE_BODY_METABOLISM | HALLMARK_ESTROGEN_RESPONSE_EARLY | HALLMARK_UV_RESPONSE_DN	N2+	2 Gy	model 1	ENSG00000115641	Brown Module	protein_coding	2274
RFX7	0.533619	5.40129	1.8e-81	4.65e-79	regulatory factor X7	NA	N2+	2 Gy	model 1	ENSG00000181827	Salmon Module	protein_coding	64864
TAP1	0.472336	5.28838	8.93e-81	2.27e-78	transporter 1, ATP binding cassette subfamily B member	KEGG_ABC_TRANSPORTERS | KEGG_ANTIGEN_PROCESSING_AND_PRESENTATION | KEGG_PRIMARY_IMMUNODEFICIENCY | REACTOME_ANTIGEN_PROCESSING_CROSS_PRESENTATION | REACTOME_ER_PHAGOSOME_PATHWAY | REACTOME_IMMUNE_SYSTEM | REACTOME_ADAPTIVE_IMMUNE_SYSTEM | REACTOME_ANTIGEN_PRESENTATION_FOLDING_ASSEMBLY_AND_PEPTIDE_LOADING_OF_CLASS_I_MHC | REACTOME_CLASS_I_MHC_MEDIATED_ANTIGEN_PROCESSING_PRESENTATION | HALLMARK_TNF…	N2+	2 Gy	model 1	ENSG00000227816	Salmon Module	protein_coding	6890
DCUN1D3	0.48436	4.28735	1.3e-80	3.26e-78	defective in cullin neddylation 1 domain containing 3	NA	N2+	2 Gy	model 1	ENSG00000188215	Salmon Module	protein_coding	123879
CES2	0.417076	5.80694	2.68e-80	6.59e-78	carboxylesterase 2	KEGG_DRUG_METABOLISM_OTHER_ENZYMES	N2+	2 Gy	model 1	ENSG00000172831	Salmon Module	protein_coding	8824
COBLL1	0.95119	3.97802	1.28e-79	3.1e-77	cordon-bleu WH2 repeat protein like 1	NA	N2+	2 Gy	model 1	ENSG00000082438	Grey Module	protein_coding	22837
ZFPM1	0.8778	2.89509	1.41e-79	3.36e-77	zinc finger protein, FOG family member 1	REACTOME_FACTORS_INVOLVED_IN_MEGAKARYOCYTE_DEVELOPMENT_AND_PLATELET_PRODUCTION | REACTOME_HEMOSTASIS	N2+	2 Gy	model 1	ENSG00000179588	Salmon Module	protein_coding	161882
DDB2	0.616395	5.09411	3.65e-79	8.55e-77	damage specific DNA binding protein 2	KEGG_NUCLEOTIDE_EXCISION_REPAIR | KEGG_P53_SIGNALING_PATHWAY | KEGG_UBIQUITIN_MEDIATED_PROTEOLYSIS | REACTOME_NUCLEOTIDE_EXCISION_REPAIR | REACTOME_DNA_REPAIR | REACTOME_GLOBAL_GENOMIC_NER_GG_NER | REACTOME_FORMATION_OF_INCISION_COMPLEX_IN_GG_NER | HALLMARK_DNA_REPAIR | HALLMARK_P53_PATHWAY	N2+	2 Gy	model 1	ENSG00000134574	Salmon Module	protein_coding	1643
SLC52A1	2.66364	-2.10795	1.88e-78	4.33e-76	solute carrier family 52 member 1	NA	N2+	2 Gy	model 1	ENSG00000132517	Salmon Module	protein_coding	55065
PRKX	0.612227	3.14709	1.05e-77	2.39e-75	protein kinase X-linked	KEGG_MAPK_SIGNALING_PATHWAY | KEGG_CALCIUM_SIGNALING_PATHWAY | KEGG_CHEMOKINE_SIGNALING_PATHWAY | KEGG_OOCYTE_MEIOSIS | KEGG_APOPTOSIS | KEGG_VASCULAR_SMOOTH_MUSCLE_CONTRACTION | KEGG_WNT_SIGNALING_PATHWAY | KEGG_HEDGEHOG_SIGNALING_PATHWAY | KEGG_GAP_JUNCTION | KEGG_LONG_TERM_POTENTIATION | KEGG_OLFACTORY_TRANSDUCTION | KEGG_TASTE_TRANSDUCTION | KEGG_INSULIN_SIGNALING_PATHWAY | KEGG_GNRH_SIGNALIN…	N2+	2 Gy	model 1	ENSG00000183943	Salmon Module	protein_coding	5613
ATG4A	0.560431	3.10332	1.33e-77	2.98e-75	autophagy related 4A cysteine peptidase	KEGG_REGULATION_OF_AUTOPHAGY | HALLMARK_HEME_METABOLISM	N2+	2 Gy	model 1	ENSG00000101844	Salmon Module	protein_coding	115201
PLXNB2	0.38834	8.82349	1.77e-77	3.9e-75	plexin B2	KEGG_AXON_GUIDANCE | HALLMARK_MYOGENESIS | HALLMARK_P53_PATHWAY	N2+	2 Gy	model 1	ENSG00000196576	Salmon Module	protein_coding	23654
STX6	0.321028	5.57819	1.38e-76	3e-74	syntaxin 6	KEGG_SNARE_INTERACTIONS_IN_VESICULAR_TRANSPORT | REACTOME_BOTULINUM_NEUROTOXICITY | REACTOME_PROTEOLYTIC_CLEAVAGE_OF_SNARE_COMPLEX_PROTEINS | REACTOME_NEURONAL_SYSTEM	N2+	2 Gy	model 1	ENSG00000135823	Salmon Module	protein_coding	10228
EDA2R	0.716142	4.68246	8.18e-76	1.75e-73	ectodysplasin A2 receptor	KEGG_CYTOKINE_CYTOKINE_RECEPTOR_INTERACTION	N2+	2 Gy	model 1	ENSG00000131080	Salmon Module	protein_coding	60401
ASCC3	0.574795	6.79506	8.46e-76	1.78e-73	activating signal cointegrator 1 complex subunit 3	NA	N2+	2 Gy	model 1	ENSG00000112249	Salmon Module	protein_coding	10973
GDF5	1.25762	3.71982	1.81e-74	3.75e-72	growth differentiation factor 5	KEGG_CYTOKINE_CYTOKINE_RECEPTOR_INTERACTION | KEGG_TGF_BETA_SIGNALING_PATHWAY	N2+	2 Gy	model 1	ENSG00000125965	Grey Module	protein_coding	8200
MSH6	-0.342033	5.91135	1.81e-73	3.71e-71	mutS homolog 6	KEGG_MISMATCH_REPAIR | KEGG_PATHWAYS_IN_CANCER | KEGG_COLORECTAL_CANCER	N2+	2 Gy	model 1	ENSG00000116062	Grey Module	protein_coding	2956
PARD6G	0.848018	2.71258	2.38e-72	4.81e-70	par-6 family cell polarity regulator gamma	KEGG_ENDOCYTOSIS | KEGG_TIGHT_JUNCTION | REACTOME_CELL_CELL_COMMUNICATION | REACTOME_CELL_CELL_JUNCTION_ORGANIZATION | REACTOME_TIGHT_JUNCTION_INTERACTIONS | REACTOME_CELL_JUNCTION_ORGANIZATION | HALLMARK_APICAL_JUNCTION	N2+	2 Gy	model 1	ENSG00000178184	Salmon Module	protein_coding	84552
PANK1	0.567704	3.18877	2.45e-72	4.89e-70	pantothenate kinase 1	KEGG_PANTOTHENATE_AND_COA_BIOSYNTHESIS | REACTOME_VITAMIN_B5_PANTOTHENATE_METABOLISM | REACTOME_METABOLISM_OF_VITAMINS_AND_COFACTORS	N2+	2 Gy	model 1	ENSG00000152782	Salmon Module	protein_coding	53354
TNFRSF10A	1.13882	1.1428	1.26e-70	2.47e-68	TNF receptor superfamily member 10a	KEGG_CYTOKINE_CYTOKINE_RECEPTOR_INTERACTION | KEGG_APOPTOSIS | KEGG_NATURAL_KILLER_CELL_MEDIATED_CYTOTOXICITY	N2+	2 Gy	model 1	ENSG00000104689	Salmon Module	protein_coding	8797
TNFAIP1	0.266552	5.77438	5.75e-70	1.12e-67	TNF alpha induced protein 1	NA	N2+	2 Gy	model 1	ENSG00000109079	Grey Module	protein_coding	7126
POU3F1	2.50749	-3.58427	4.47e-69	8.56e-67	POU class 3 homeobox 1	NA	N2+	2 Gy	model 1	ENSG00000185668	Salmon Module	protein_coding	5453
PACSIN3	0.731479	3.93277	5.56e-69	1.05e-66	protein kinase C and casein kinase substrate in neurons 3	NA	N2+	2 Gy	model 1	ENSG00000165912	Salmon Module	protein_coding	29763
WHRN	0.801477	2.36382	5.96e-69	1.11e-66	whirlin	NA	N2+	2 Gy	model 1	ENSG00000095397	Salmon Module	protein_coding	25861
INKA2	0.871764	2.96725	9.19e-68	1.7e-65	inka box actin regulator 2	NA	N2+	2 Gy	model 1	ENSG00000197852	Grey Module	protein_coding	55924
PLK2	0.623203	5.40895	1.4e-67	2.56e-65	polo like kinase 2	HALLMARK_TNFA_SIGNALING_VIA_NFKB | HALLMARK_P53_PATHWAY	N2+	2 Gy	model 1	ENSG00000145632	Grey Module	protein_coding	10769
TSKU	0.424939	6.27544	2.36e-67	4.25e-65	tsukushi, small leucine rich proteoglycan	HALLMARK_ESTROGEN_RESPONSE_EARLY	N2+	2 Gy	model 1	ENSG00000182704	Salmon Module	protein_coding	25987
TMEM217	1.25042	0.294012	3.77e-67	6.7e-65	transmembrane protein 217	NA	N2+	2 Gy	model 1	ENSG00000172738	Salmon Module	protein_coding	221468
PAG1	0.970069	3.09294	1.32e-65	2.32e-63	phosphoprotein membrane anchor with glycosphingolipid microdomains 1	REACTOME_SIGNALING_BY_EGFR_IN_CANCER | REACTOME_TCR_SIGNALING | REACTOME_GAB1_SIGNALOSOME | REACTOME_PHOSPHORYLATION_OF_CD3_AND_TCR_ZETA_CHAINS | REACTOME_IMMUNE_SYSTEM | REACTOME_ADAPTIVE_IMMUNE_SYSTEM	N2+	2 Gy	model 1	ENSG00000076641	Salmon Module	protein_coding	55824
ZNF367	-1.08473	2.20147	1.61e-65	2.8e-63	zinc finger protein 367	NA	N2+	2 Gy	model 1	ENSG00000165244	Red Module	protein_coding	195828
ACER2	1.64875	-0.964681	2.63e-65	4.51e-63	alkaline ceramidase 2	KEGG_SPHINGOLIPID_METABOLISM | REACTOME_SPHINGOLIPID_DE_NOVO_BIOSYNTHESIS | REACTOME_PHOSPHOLIPID_METABOLISM | REACTOME_SPHINGOLIPID_METABOLISM | REACTOME_METABOLISM_OF_LIPIDS_AND_LIPOPROTEINS	N2+	2 Gy	model 1	ENSG00000177076	Salmon Module	protein_coding	340485
AARS2	0.488724	3.84078	1.06e-64	1.79e-62	alanyl-tRNA synthetase 2, mitochondrial	KEGG_AMINOACYL_TRNA_BIOSYNTHESIS | REACTOME_MITOCHONDRIAL_TRNA_AMINOACYLATION | REACTOME_TRNA_AMINOACYLATION	N2+	2 Gy	model 1	ENSG00000124608	Salmon Module	protein_coding	57505
CABYR	0.854587	1.18067	2.4e-63	4.02e-61	calcium binding tyrosine phosphorylation regulated	NA	N2+	2 Gy	model 1	ENSG00000154040	Salmon Module	protein_coding	26256
GRB10	0.443437	5.28186	1.51e-60	2.51e-58	growth factor receptor bound protein 10	REACTOME_SIGNALING_BY_SCF_KIT | REACTOME_INSULIN_RECEPTOR_SIGNALLING_CASCADE | REACTOME_SIGNALING_BY_INSULIN_RECEPTOR | REACTOME_SIGNAL_ATTENUATION	N2+	2 Gy	model 1	ENSG00000106070	Salmon Module	protein_coding	2887
TLE1	0.574295	4.30469	1.81e-60	2.97e-58	TLE family member 1, transcriptional corepressor	REACTOME_NOTCH1_INTRACELLULAR_DOMAIN_REGULATES_TRANSCRIPTION | REACTOME_SIGNALING_BY_NOTCH1 | REACTOME_SIGNALING_BY_NOTCH | HALLMARK_HEDGEHOG_SIGNALING	N2+	2 Gy	model 1	ENSG00000196781	Grey Module	protein_coding	7088
FAM43A	0.60054	4.2769	2.08e-60	3.37e-58	family with sequence similarity 43 member A	NA	N2+	2 Gy	model 1	ENSG00000185112	Grey Module	protein_coding	131583
MORC4	0.241096	5.61255	6.16e-60	9.88e-58	MORC family CW-type zinc finger 4	NA	N2+	2 Gy	model 1	ENSG00000133131	Salmon Module	protein_coding	79710
XPR1	0.416495	5.16463	8.86e-60	1.41e-57	xenotropic and polytropic retrovirus receptor 1	NA	N2+	2 Gy	model 1	ENSG00000143324	Lightgreen Module	protein_coding	9213
ETV7	1.05408	0.551386	8.95e-60	1.41e-57	ETS variant 7	KEGG_DORSO_VENTRAL_AXIS_FORMATION	N2+	2 Gy	model 1	ENSG00000010030	Salmon Module	protein_coding	51513
PGF	1.19119	3.14581	4.7e-59	7.31e-57	placental growth factor	KEGG_MTOR_SIGNALING_PATHWAY | KEGG_FOCAL_ADHESION | KEGG_PATHWAYS_IN_CANCER | KEGG_RENAL_CELL_CARCINOMA | KEGG_PANCREATIC_CANCER | KEGG_BLADDER_CANCER | HALLMARK_HYPOXIA	N2+	2 Gy	model 1	ENSG00000119630	Grey Module	protein_coding	5228
APOBEC3C	0.35776	6.22121	3.94e-58	6.06e-56	apolipoprotein B mRNA editing enzyme catalytic subunit 3C	NA	N2+	2 Gy	model 1	ENSG00000244509	Salmon Module	protein_coding	27350
TRIM35	0.312345	4.7827	9.28e-58	1.41e-55	tripartite motif containing 35	NA	N2+	2 Gy	model 1	ENSG00000104228	Salmon Module	protein_coding	23087
PPP4R3A	0.326701	5.55547	7.65e-57	1.15e-54	protein phosphatase 4 regulatory subunit 3A	NA	N2+	2 Gy	model 1	ENSG00000100796	Blue Module	protein_coding	55671
PIDD1	0.677022	3.30785	2.31e-56	3.45e-54	p53-induced death domain protein 1	NA	N2+	2 Gy	model 1	ENSG00000177595	Salmon Module	protein_coding	55367
MRPL39	0.40777	3.62719	2.65e-55	3.91e-53	mitochondrial ribosomal protein L39	NA	N2+	2 Gy	model 1	ENSG00000154719	Salmon Module	protein_coding	54148
TNFRSF10C	0.948146	1.42714	2.85e-55	4.16e-53	TNF receptor superfamily member 10c	KEGG_CYTOKINE_CYTOKINE_RECEPTOR_INTERACTION | KEGG_APOPTOSIS | KEGG_NATURAL_KILLER_CELL_MEDIATED_CYTOTOXICITY	N2+	2 Gy	model 1	ENSG00000173535	Salmon Module	protein_coding	8794
TMEM97	0.607817	5.38536	3.63e-55	5.25e-53	transmembrane protein 97	HALLMARK_CHOLESTEROL_HOMEOSTASIS | HALLMARK_MTORC1_SIGNALING | HALLMARK_MYC_TARGETS_V2 | HALLMARK_XENOBIOTIC_METABOLISM	N2+	2 Gy	model 1	ENSG00000109084	Purple Module	protein_coding	27346
FGF2	0.604381	5.68165	1.26e-54	1.8e-52	fibroblast growth factor 2	KEGG_MAPK_SIGNALING_PATHWAY | KEGG_REGULATION_OF_ACTIN_CYTOSKELETON | KEGG_PATHWAYS_IN_CANCER | KEGG_MELANOMA | REACTOME_NEGATIVE_REGULATION_OF_FGFR_SIGNALING | REACTOME_INSULIN_RECEPTOR_SIGNALLING_CASCADE | REACTOME_SIGNALING_BY_FGFR_IN_DISEASE | REACTOME_ACTIVATED_POINT_MUTANTS_OF_FGFR2 | REACTOME_SIGNALING_BY_FGFR1_MUTANTS | REACTOME_SIGNALING_BY_ACTIVATED_POINT_MUTANTS_OF_FGFR1 | REACTOME_SIG…	N2+	2 Gy	model 1	ENSG00000138685	Lightgreen Module	protein_coding	2247
MAP4K4	0.251602	9.36602	2.86e-54	4.06e-52	mitogen-activated protein kinase kinase kinase kinase 4	KEGG_MAPK_SIGNALING_PATHWAY	N2+	2 Gy	model 1	ENSG00000071054	Grey Module	protein_coding	9448
LRRTM2	1.13152	0.446917	4.65e-54	6.53e-52	leucine rich repeat transmembrane neuronal 2	NA	N2+	2 Gy	model 1	ENSG00000146006	Grey Module	protein_coding	26045
SCRIB	0.299003	5.78842	4.92e-54	6.85e-52	scribble planar cell polarity protein	NA	N2+	2 Gy	model 1	ENSG00000274287	Salmon Module	protein_coding	23513
PAPPA	0.641739	6.88887	7.78e-54	1.07e-51	pappalysin 1	REACTOME_DIABETES_PATHWAYS | REACTOME_REGULATION_OF_INSULIN_LIKE_GROWTH_FACTOR_IGF_ACTIVITY_BY_INSULIN_LIKE_GROWTH_FACTOR_BINDING_PROTEINS_IGFBPS	N2+	2 Gy	model 1	ENSG00000182752	Grey Module	protein_coding	5069
ANKRA2	0.610677	2.31167	3.13e-52	4.27e-50	ankyrin repeat family A member 2	HALLMARK_P53_PATHWAY	N2+	2 Gy	model 1	ENSG00000164331	Blue Module	protein_coding	57763
FAM13C	1.53994	-0.95765	4.05e-52	5.48e-50	family with sequence similarity 13 member C	NA	N2+	2 Gy	model 1	ENSG00000148541	Salmon Module	protein_coding	220965
NINJ1	0.516167	4.71457	6.81e-52	9.14e-50	ninjurin 1	HALLMARK_TNFA_SIGNALING_VIA_NFKB | HALLMARK_XENOBIOTIC_METABOLISM | HALLMARK_P53_PATHWAY	N2+	2 Gy	model 1	ENSG00000131669	Grey Module	protein_coding	4814
PSTPIP2	0.558844	2.36842	5.21e-51	6.93e-49	proline-serine-threonine phosphatase interacting protein 2	NA	N2+	2 Gy	model 1	ENSG00000152229	Lightgreen Module	protein_coding	9050
RIPK1	0.218258	5.56193	6.08e-51	8.01e-49	receptor interacting serine/threonine kinase 1	KEGG_APOPTOSIS | KEGG_TOLL_LIKE_RECEPTOR_SIGNALING_PATHWAY | KEGG_RIG_I_LIKE_RECEPTOR_SIGNALING_PATHWAY | KEGG_CYTOSOLIC_DNA_SENSING_PATHWAY | REACTOME_EXTRINSIC_PATHWAY_FOR_APOPTOSIS | REACTOME_TRIF_MEDIATED_TLR3_SIGNALING | REACTOME_RIP_MEDIATED_NFKB_ACTIVATION_VIA_DAI | REACTOME_NFKB_ACTIVATION_THROUGH_FADD_RIP1_PATHWAY_MEDIATED_BY_CASPASE_8_AND10 | REACTOME_NFKB_AND_MAP_KINASES_ACTIVATION_MED…	N2+	2 Gy	model 1	ENSG00000137275	Salmon Module	protein_coding	8737
PPRC1	-0.317992	5.34608	6.42e-51	8.38e-49	PPARG related coactivator 1	HALLMARK_MYC_TARGETS_V2	N2+	2 Gy	model 1	ENSG00000148840	Grey Module	protein_coding	23082
CPEB2	0.577008	3.90479	1.45e-50	1.88e-48	cytoplasmic polyadenylation element binding protein 2	HALLMARK_CHOLESTEROL_HOMEOSTASIS	N2+	2 Gy	model 1	ENSG00000137449	Blue Module	protein_coding	132864
TRIM3	0.331764	4.06655	1.59e-50	2.04e-48	tripartite motif containing 3	NA	N2+	2 Gy	model 1	ENSG00000110171	Salmon Module	protein_coding	10612
CTCF	-0.212412	5.84125	5.69e-50	7.24e-48	CCCTC-binding factor	HALLMARK_G2M_CHECKPOINT | HALLMARK_E2F_TARGETS	N2+	2 Gy	model 1	ENSG00000102974	Grey Module	protein_coding	10664
FST	0.484608	6.30223	9.77e-50	1.23e-47	follistatin	KEGG_TGF_BETA_SIGNALING_PATHWAY | HALLMARK_MYOGENESIS	N2+	2 Gy	model 1	ENSG00000134363	Grey Module	protein_coding	10468
CPSF4	0.349858	4.17143	1.72e-49	2.15e-47	cleavage and polyadenylation specific factor 4	NA	N2+	2 Gy	model 1	ENSG00000160917	Salmon Module	protein_coding	10898
SLC7A8	0.421879	6.55142	4.42e-49	5.48e-47	solute carrier family 7 member 8	REACTOME_CELL_SURFACE_INTERACTIONS_AT_THE_VASCULAR_WALL | REACTOME_BASIGIN_INTERACTIONS | REACTOME_AMINO_ACID_TRANSPORT_ACROSS_THE_PLASMA_MEMBRANE | REACTOME_TRANSMEMBRANE_TRANSPORT_OF_SMALL_MOLECULES | REACTOME_SLC_MEDIATED_TRANSMEMBRANE_TRANSPORT | REACTOME_TRANSPORT_OF_INORGANIC_CATIONS_ANIONS_AND_AMINO_ACIDS_OLIGOPEPTIDES | REACTOME_AMINO_ACID_AND_OLIGOPEPTIDE_SLC_TRANSPORTERS | REACTOME_HEMO…	N2+	2 Gy	model 1	ENSG00000092068	Yellow Module	protein_coding	23428
CAVIN2	1.23747	1.38	5.44e-49	6.69e-47	caveolae associated protein 2	NA	N2+	2 Gy	model 1	ENSG00000168497	Lightgreen Module	protein_coding	8436
PRKCE	0.697147	4.40942	5.74e-49	7e-47	protein kinase C epsilon	KEGG_VASCULAR_SMOOTH_MUSCLE_CONTRACTION | KEGG_TIGHT_JUNCTION | KEGG_FC_EPSILON_RI_SIGNALING_PATHWAY | KEGG_FC_GAMMA_R_MEDIATED_PHAGOCYTOSIS | KEGG_TYPE_II_DIABETES_MELLITUS | REACTOME_SIGNALLING_BY_NGF | REACTOME_DAG_AND_IP3_SIGNALING | REACTOME_SIGNALING_BY_ERBB2 | REACTOME_SIGNALING_BY_EGFR_IN_CANCER | REACTOME_NGF_SIGNALLING_VIA_TRKA_FROM_THE_PLASMA_MEMBRANE | REACTOME_SIGNALING_BY_FGFR_IN_DI…	N2+	2 Gy	model 1	ENSG00000171132	Blue Module	protein_coding	5581
CDC25A	-0.932072	0.810443	1.04e-48	1.26e-46	cell division cycle 25A	KEGG_CELL_CYCLE | KEGG_PROGESTERONE_MEDIATED_OOCYTE_MATURATION | REACTOME_G0_AND_EARLY_G1 | REACTOME_CELL_CYCLE | REACTOME_P53_INDEPENDENT_G1_S_DNA_DAMAGE_CHECKPOINT | REACTOME_E2F_ENABLED_INHIBITION_OF_PRE_REPLICATION_COMPLEX_FORMATION | REACTOME_CELL_CYCLE_MITOTIC | REACTOME_CELL_CYCLE_CHECKPOINTS | REACTOME_CYCLIN_E_ASSOCIATED_EVENTS_DURING_G1_S_TRANSITION_ | REACTOME_G1_S_TRANSITION | REACTOM…	N2+	2 Gy	model 1	ENSG00000164045	Red Module	protein_coding	993
IKBIP	0.272362	6.52459	1.12e-48	1.34e-46	IKBKB interacting protein	NA	N2+	2 Gy	model 1	ENSG00000166130	Grey Module	protein_coding	121457
EI24	0.227948	7.15918	1.33e-48	1.59e-46	EI24 autophagy associated transmembrane protein	KEGG_P53_SIGNALING_PATHWAY | HALLMARK_P53_PATHWAY	N2+	2 Gy	model 1	ENSG00000149547	Turquoise Module	protein_coding	9538
AEBP2	0.38657	4.3276	5.39e-48	6.37e-46	AE binding protein 2	NA	N2+	2 Gy	model 1	ENSG00000139154	Blue Module	protein_coding	121536
SERTAD1	0.408771	4.10771	5.67e-48	6.64e-46	SERTA domain containing 1	HALLMARK_XENOBIOTIC_METABOLISM	N2+	2 Gy	model 1	ENSG00000197019	Salmon Module	protein_coding	29950
SAC3D1	0.471861	3.45977	7.43e-48	8.63e-46	SAC3 domain containing 1	HALLMARK_MITOTIC_SPINDLE | HALLMARK_DNA_REPAIR	N2+	2 Gy	model 1	ENSG00000168061	Salmon Module	protein_coding	29901
ZNF654	0.360041	4.09518	9.28e-48	1.07e-45	zinc finger protein 654	NA	N2+	2 Gy	model 1	ENSG00000175105	Blue Module	protein_coding	55279
SUSD6	0.409638	4.62162	1.56e-47	1.79e-45	sushi domain containing 6	NA	N2+	2 Gy	model 1	ENSG00000100647	Lightgreen Module	protein_coding	9766
PHF13	-0.353223	4.96801	1.79e-47	2.03e-45	PHD finger protein 13	NA	N2+	2 Gy	model 1	ENSG00000116273	Grey Module	protein_coding	148479
HIST1H2BD	0.62026	2.63369	4.61e-47	5.19e-45	histone cluster 1 H2B family member d	KEGG_SYSTEMIC_LUPUS_ERYTHEMATOSUS | REACTOME_MEIOSIS | REACTOME_CELL_CYCLE | REACTOME_RNA_POL_I_TRANSCRIPTION | REACTOME_TRANSCRIPTION | REACTOME_RNA_POL_I_RNA_POL_III_AND_MITOCHONDRIAL_TRANSCRIPTION | REACTOME_CHROMOSOME_MAINTENANCE | REACTOME_DEPOSITION_OF_NEW_CENPA_CONTAINING_NUCLEOSOMES_AT_THE_CENTROMERE | REACTOME_RNA_POL_I_PROMOTER_OPENING | REACTOME_MEIOTIC_RECOMBINATION | REACTOME_MEIOTIC…	N2+	2 Gy	model 1	NA	NA Module	NA	NA
SLC12A4	0.259623	6.22905	6.02e-47	6.73e-45	solute carrier family 12 member 4	REACTOME_TRANSMEMBRANE_TRANSPORT_OF_SMALL_MOLECULES | REACTOME_SLC_MEDIATED_TRANSMEMBRANE_TRANSPORT | REACTOME_TRANSPORT_OF_INORGANIC_CATIONS_ANIONS_AND_AMINO_ACIDS_OLIGOPEPTIDES | HALLMARK_XENOBIOTIC_METABOLISM	N2+	2 Gy	model 1	ENSG00000124067	Grey Module	protein_coding	6560
DDB1	0.214118	8.63485	2.87e-46	3.18e-44	damage specific DNA binding protein 1	KEGG_NUCLEOTIDE_EXCISION_REPAIR | KEGG_UBIQUITIN_MEDIATED_PROTEOLYSIS | REACTOME_NUCLEOTIDE_EXCISION_REPAIR | REACTOME_DNA_REPAIR | REACTOME_GLOBAL_GENOMIC_NER_GG_NER | REACTOME_FORMATION_OF_INCISION_COMPLEX_IN_GG_NER | HALLMARK_DNA_REPAIR	N2+	2 Gy	model 1	ENSG00000167986	Salmon Module	protein_coding	1642
TMEM131L	-0.382807	4.15827	4e-46	4.41e-44	transmembrane 131 like	NA	N2+	2 Gy	model 1	ENSG00000121210	Grey Module	protein_coding	23240
DAB2IP	0.324413	6.48776	1.04e-45	1.14e-43	DAB2 interacting protein	NA	N2+	2 Gy	model 1	ENSG00000136848	Grey Module	protein_coding	153090
VPS37B	0.288368	4.72618	3.55e-45	3.85e-43	VPS37B subunit of ESCRT-I	KEGG_ENDOCYTOSIS | REACTOME_MEMBRANE_TRAFFICKING | REACTOME_MEMBRANE_BINDING_AND_TARGETTING_OF_GAG_PROTEINS | REACTOME_ENDOSOMAL_SORTING_COMPLEX_REQUIRED_FOR_TRANSPORT_ESCRT | REACTOME_HIV_INFECTION | REACTOME_HIV_LIFE_CYCLE | REACTOME_LATE_PHASE_OF_HIV_LIFE_CYCLE | HALLMARK_DNA_REPAIR	N2+	2 Gy	model 1	ENSG00000139722	Salmon Module	protein_coding	79720
TRIM32	0.231228	5.3551	8.09e-45	8.71e-43	tripartite motif containing 32	KEGG_UBIQUITIN_MEDIATED_PROTEOLYSIS | REACTOME_IMMUNE_SYSTEM | REACTOME_ADAPTIVE_IMMUNE_SYSTEM | REACTOME_CLASS_I_MHC_MEDIATED_ANTIGEN_PROCESSING_PRESENTATION | REACTOME_ANTIGEN_PROCESSING_UBIQUITINATION_PROTEASOME_DEGRADATION	N2+	2 Gy	model 1	ENSG00000119401	Grey Module	protein_coding	22954
ASXL1	-0.250155	5.97654	2.07e-44	2.21e-42	ASXL transcriptional regulator 1	NA	N2+	2 Gy	model 1	ENSG00000171456	Tan Module	protein_coding	171023
BTBD10	0.276392	4.24829	2.7e-44	2.86e-42	BTB domain containing 10	NA	N2+	2 Gy	model 1	ENSG00000148925	Lightgreen Module	protein_coding	84280
DCLRE1B	-0.367868	3.3717	2.96e-44	3.12e-42	DNA cross-link repair 1B	HALLMARK_E2F_TARGETS	N2+	2 Gy	model 1	ENSG00000118655	Grey Module	protein_coding	64858
FAM111B	-1.0271	2.00605	3.45e-44	3.61e-42	family with sequence similarity 111 member B	NA	N2+	2 Gy	model 1	ENSG00000189057	Red Module	protein_coding	374393
PIM1	0.534366	4.40606	7.39e-44	7.68e-42	Pim-1 proto-oncogene, serine/threonine kinase	KEGG_JAK_STAT_SIGNALING_PATHWAY | KEGG_ACUTE_MYELOID_LEUKEMIA | HALLMARK_HYPOXIA | HALLMARK_IL6_JAK_STAT3_SIGNALING | HALLMARK_INTERFERON_GAMMA_RESPONSE | HALLMARK_COMPLEMENT | HALLMARK_IL2_STAT5_SIGNALING	N2+	2 Gy	model 1	ENSG00000137193	Grey Module	protein_coding	5292
LRRC42	-0.265685	5.08578	1.06e-43	1.1e-41	leucine rich repeat containing 42	NA	N2+	2 Gy	model 1	ENSG00000116212	Grey Module	protein_coding	115353
TMEM138	0.280386	4.61283	2.99e-43	3.07e-41	transmembrane protein 138	NA	N2+	2 Gy	model 1	ENSG00000149483	Grey Module	protein_coding	51524
CCDC90B	0.234153	5.43749	4.31e-43	4.38e-41	coiled-coil domain containing 90B	NA	N2+	2 Gy	model 1	ENSG00000137500	Salmon Module	protein_coding	60492
COQ8A	0.436352	4.35911	1.04e-42	1.05e-40	coenzyme Q8A	NA	N2+	2 Gy	model 1	ENSG00000163050	Grey Module	protein_coding	56997
TANC1	0.477033	4.4427	1.2e-42	1.21e-40	tetratricopeptide repeat, ankyrin repeat and coiled-coil containing 1	NA	N2+	2 Gy	model 1	ENSG00000115183	Lightgreen Module	protein_coding	85461
BLCAP	0.178035	5.7765	1.12e-41	1.11e-39	BLCAP apoptosis inducing factor	HALLMARK_P53_PATHWAY	N2+	2 Gy	model 1	ENSG00000166619	Grey Module	protein_coding	10904
TMEM263	0.315562	7.08194	1.5e-41	1.49e-39	transmembrane protein 263	NA	N2+	2 Gy	model 1	ENSG00000151135	Lightgreen Module	protein_coding	90488
UHRF1	-0.890935	2.07848	1.77e-41	1.74e-39	ubiquitin like with PHD and ring finger domains 1	NA	N2+	2 Gy	model 1	ENSG00000276043	Red Module	protein_coding	29128
DTL	-0.808953	2.72909	2.07e-41	2.02e-39	denticleless E3 ubiquitin protein ligase homolog	NA	N2+	2 Gy	model 1	ENSG00000143476	Red Module	protein_coding	51514
NCOA2	0.533891	5.65478	4.37e-41	4.25e-39	nuclear receptor coactivator 2	REACTOME_DEVELOPMENTAL_BIOLOGY | REACTOME_BMAL1_CLOCK_NPAS2_ACTIVATES_CIRCADIAN_EXPRESSION | REACTOME_PPARA_ACTIVATES_GENE_EXPRESSION | REACTOME_RORA_ACTIVATES_CIRCADIAN_EXPRESSION | REACTOME_YAP1_AND_WWTR1_TAZ_STIMULATED_GENE_EXPRESSION | REACTOME_CIRCADIAN_REPRESSION_OF_EXPRESSION_BY_REV_ERBA | REACTOME_GENERIC_TRANSCRIPTION_PATHWAY | REACTOME_METABOLISM_OF_LIPIDS_AND_LIPOPROTEINS | REACTOME_FA…	N2+	2 Gy	model 1	ENSG00000140396	Blue Module	protein_coding	10499
DAB2	-0.28068	8.90298	7.22e-41	6.96e-39	DAB adaptor protein 2	KEGG_ENDOCYTOSIS | REACTOME_GAP_JUNCTION_DEGRADATION | REACTOME_MEMBRANE_TRAFFICKING | REACTOME_GAP_JUNCTION_TRAFFICKING | HALLMARK_EPITHELIAL_MESENCHYMAL_TRANSITION | HALLMARK_UV_RESPONSE_DN	N2+	2 Gy	model 1	ENSG00000153071	Grey Module	protein_coding	1601
RABGGTA	0.317835	3.69429	1.74e-40	1.67e-38	Rab geranylgeranyltransferase subunit alpha	NA	N2+	2 Gy	model 1	ENSG00000285193	Salmon Module	protein_coding	5875
EFNB1	0.38728	6.24748	1.89e-40	1.8e-38	ephrin B1	KEGG_AXON_GUIDANCE	N2+	2 Gy	model 1	ENSG00000090776	Grey Module	protein_coding	1947
ANKRD33B	0.618695	4.94905	1.93e-40	1.82e-38	ankyrin repeat domain 33B	NA	N2+	2 Gy	model 1	ENSG00000164236	Yellow Module	protein_coding	651746
WDR43	0.294794	5.32866	6.27e-40	5.89e-38	WD repeat domain 43	HALLMARK_MYC_TARGETS_V2	N2+	2 Gy	model 1	ENSG00000163811	Salmon Module	protein_coding	23160
RBM14	0.244747	4.77328	1.11e-39	1.03e-37	RNA binding motif protein 14	HALLMARK_G2M_CHECKPOINT	N2+	2 Gy	model 1	ENSG00000239306	Grey Module	protein_coding	10432
ST8SIA1	1.11046	2.26458	1.55e-39	1.44e-37	ST8 alpha-N-acetyl-neuraminide alpha-2,8-sialyltransferase 1	KEGG_GLYCOSPHINGOLIPID_BIOSYNTHESIS_LACTO_AND_NEOLACTO_SERIES | KEGG_GLYCOSPHINGOLIPID_BIOSYNTHESIS_GLOBO_SERIES | KEGG_GLYCOSPHINGOLIPID_BIOSYNTHESIS_GANGLIO_SERIES	N2+	2 Gy	model 1	ENSG00000111728	Yellow Module	protein_coding	6489
ZNF441	0.36252	3.35849	9.95e-39	9.17e-37	zinc finger protein 441	REACTOME_GENERIC_TRANSCRIPTION_PATHWAY	N2+	2 Gy	model 1	ENSG00000197044	Grey Module	protein_coding	126068
EEF1AKNMT	0.25656	5.35944	1.05e-38	9.65e-37	eEF1A lysine and N-terminal methyltransferase	NA	N2+	2 Gy	model 1	ENSG00000010165	Yellow Module	protein_coding	51603
CRIPT	0.274946	4.30189	1.4e-38	1.27e-36	CXXC repeat containing interactor of PDZ3 domain	NA	N2+	2 Gy	model 1	ENSG00000119878	Grey Module	protein_coding	9419
UBC	0.205099	9.30642	2.24e-38	2.03e-36	ubiquitin C	KEGG_PPAR_SIGNALING_PATHWAY | HALLMARK_ADIPOGENESIS	N2+	2 Gy	model 1	ENSG00000150991	Turquoise Module	protein_coding	7316
CYFIP2	0.546279	3.3322	2.51e-38	2.26e-36	cytoplasmic FMR1 interacting protein 2	KEGG_REGULATION_OF_ACTIN_CYTOSKELETON | HALLMARK_XENOBIOTIC_METABOLISM | HALLMARK_P53_PATHWAY	N2+	2 Gy	model 1	ENSG00000055163	Grey Module	protein_coding	26999
DEPDC7	0.543158	1.76505	3.12e-38	2.79e-36	DEP domain containing 7	REACTOME_SIGNALING_BY_RHO_GTPASES	N2+	2 Gy	model 1	ENSG00000121690	Salmon Module	protein_coding	91614
CEP250	0.254652	5.4746	4.53e-38	4.03e-36	centrosomal protein 250	REACTOME_CELL_CYCLE | REACTOME_CELL_CYCLE_MITOTIC | REACTOME_RECRUITMENT_OF_MITOTIC_CENTROSOME_PROTEINS_AND_COMPLEXES | REACTOME_LOSS_OF_NLP_FROM_MITOTIC_CENTROSOMES | REACTOME_MITOTIC_G2_G2_M_PHASES | HALLMARK_MITOTIC_SPINDLE	N2+	2 Gy	model 1	ENSG00000126001	Grey Module	protein_coding	11190
VWCE	0.761422	4.13158	6.54e-38	5.77e-36	von Willebrand factor C and EGF domains	NA	N2+	2 Gy	model 1	ENSG00000167992	Yellow Module	protein_coding	220001
PLEKHF2	0.359654	3.26425	8.02e-38	7.05e-36	pleckstrin homology and FYVE domain containing 2	NA	N2+	2 Gy	model 1	ENSG00000175895	Salmon Module	protein_coding	79666
KCTD1	0.345254	3.05965	9.96e-38	8.7e-36	potassium channel tetramerization domain containing 1	NA	N2+	2 Gy	model 1	ENSG00000134504	Grey Module	protein_coding	284252
CREB1	0.275533	5.59116	1.13e-37	9.79e-36	cAMP responsive element binding protein 1	KEGG_ANTIGEN_PROCESSING_AND_PRESENTATION | KEGG_MELANOGENESIS | KEGG_VASOPRESSIN_REGULATED_WATER_REABSORPTION | KEGG_HUNTINGTONS_DISEASE | KEGG_PROSTATE_CANCER | REACTOME_SIGNALLING_BY_NGF | REACTOME_SIGNALING_BY_SCF_KIT | REACTOME_DEVELOPMENTAL_BIOLOGY | REACTOME_DAG_AND_IP3_SIGNALING | REACTOME_TRIF_MEDIATED_TLR3_SIGNALING | REACTOME_SIGNALING_BY_ERBB4 | REACTOME_SIGNALING_BY_ERBB2 | REACTOME_S…	N2+	2 Gy	model 1	ENSG00000118260	Blue Module	protein_coding	1385
PTCHD4	0.983902	0.590895	1.25e-37	1.08e-35	patched domain containing 4	NA	N2+	2 Gy	model 1	ENSG00000244694	Grey Module	protein_coding	442213
ZFYVE1	0.230066	5.86636	1.83e-37	1.57e-35	zinc finger FYVE-type containing 1	NA	N2+	2 Gy	model 1	ENSG00000165861	Turquoise Module	protein_coding	53349
GAS2L3	-0.549737	3.58095	6.79e-37	5.79e-35	growth arrest specific 2 like 3	NA	N2+	2 Gy	model 1	ENSG00000139354	Grey Module	protein_coding	283431
NUMBL	-0.341304	6.38132	7.56e-37	6.41e-35	NUMB like endocytic adaptor protein	KEGG_NOTCH_SIGNALING_PATHWAY	N2+	2 Gy	model 1	ENSG00000105245	Grey Module	protein_coding	9253
CMBL	0.295442	5.64864	8.96e-37	7.56e-35	carboxymethylenebutenolidase homolog	HALLMARK_ADIPOGENESIS	N2+	2 Gy	model 1	ENSG00000164237	Grey Module	protein_coding	134147
CDH10	1.29151	0.188088	1.6e-36	1.34e-34	cadherin 10	REACTOME_CELL_CELL_COMMUNICATION | REACTOME_ADHERENS_JUNCTIONS_INTERACTIONS | REACTOME_CELL_CELL_JUNCTION_ORGANIZATION | REACTOME_CELL_JUNCTION_ORGANIZATION	N2+	2 Gy	model 1	ENSG00000040731	Grey Module	protein_coding	1008
RAB1A	0.15643	7.63719	1.67e-36	1.39e-34	RAB1A, member RAS oncogene family	HALLMARK_MTORC1_SIGNALING	N2+	2 Gy	model 1	ENSG00000138069	Grey Module	protein_coding	5861
BCOR	-0.475629	4.70799	2.58e-36	2.14e-34	BCL6 corepressor	NA	N2+	2 Gy	model 1	ENSG00000183337	Brown Module	protein_coding	54880
NOTCH1	0.435896	4.88877	4.3e-36	3.55e-34	notch receptor 1	KEGG_DORSO_VENTRAL_AXIS_FORMATION | KEGG_NOTCH_SIGNALING_PATHWAY | KEGG_PRION_DISEASES | HALLMARK_WNT_BETA_CATENIN_SIGNALING | HALLMARK_NOTCH_SIGNALING | HALLMARK_MYOGENESIS | HALLMARK_P53_PATHWAY	N2+	2 Gy	model 1	ENSG00000148400	Lightgreen Module	protein_coding	4851
CDIP1	0.359077	4.7925	7.3e-36	5.98e-34	cell death inducing p53 target 1	NA	N2+	2 Gy	model 1	ENSG00000274336	Turquoise Module	protein_coding	29965
CGRRF1	0.279235	3.45519	1.57e-35	1.28e-33	cell growth regulator with ring finger domain 1	HALLMARK_P53_PATHWAY	N2+	2 Gy	model 1	ENSG00000100532	Salmon Module	protein_coding	10668
IRF2BP2	0.285375	6.45062	3.35e-35	2.71e-33	interferon regulatory factor 2 binding protein 2	NA	N2+	2 Gy	model 1	ENSG00000168264	Grey Module	protein_coding	359948
SIN3A	-0.249824	5.71036	7.06e-35	5.7e-33	SIN3 transcription regulator family member A	KEGG_HUNTINGTONS_DISEASE | REACTOME_METABOLISM_OF_LIPIDS_AND_LIPOPROTEINS | REACTOME_FATTY_ACID_TRIACYLGLYCEROL_AND_KETONE_BODY_METABOLISM | REACTOME_FACTORS_INVOLVED_IN_MEGAKARYOCYTE_DEVELOPMENT_AND_PLATELET_PRODUCTION | REACTOME_HEMOSTASIS	N2+	2 Gy	model 1	ENSG00000169375	Grey Module	protein_coding	25942
HIST1H2BG	1.35494	-1.27302	1.33e-34	1.07e-32	histone cluster 1 H2B family member g	KEGG_SYSTEMIC_LUPUS_ERYTHEMATOSUS | REACTOME_MEIOSIS | REACTOME_CELL_CYCLE | REACTOME_RNA_POL_I_TRANSCRIPTION | REACTOME_TRANSCRIPTION | REACTOME_RNA_POL_I_RNA_POL_III_AND_MITOCHONDRIAL_TRANSCRIPTION | REACTOME_CHROMOSOME_MAINTENANCE | REACTOME_DEPOSITION_OF_NEW_CENPA_CONTAINING_NUCLEOSOMES_AT_THE_CENTROMERE | REACTOME_RNA_POL_I_PROMOTER_OPENING | REACTOME_MEIOTIC_RECOMBINATION | REACTOME_MEIOTIC…	N2+	2 Gy	model 1	NA	NA Module	NA	NA
DKK1	0.546903	6.70643	1.62e-34	1.3e-32	dickkopf WNT signaling pathway inhibitor 1	KEGG_WNT_SIGNALING_PATHWAY | HALLMARK_WNT_BETA_CATENIN_SIGNALING | HALLMARK_EPITHELIAL_MESENCHYMAL_TRANSITION	N2+	2 Gy	model 1	ENSG00000107984	Grey Module	protein_coding	22943
CCNE2	-0.980048	0.185435	1.82e-34	1.45e-32	cyclin E2	KEGG_CELL_CYCLE | KEGG_OOCYTE_MEIOSIS | KEGG_P53_SIGNALING_PATHWAY | KEGG_PATHWAYS_IN_CANCER | KEGG_PROSTATE_CANCER | KEGG_SMALL_CELL_LUNG_CANCER | REACTOME_G0_AND_EARLY_G1 | REACTOME_CELL_CYCLE | REACTOME_CELL_CYCLE_MITOTIC | REACTOME_CELL_CYCLE_CHECKPOINTS | REACTOME_CYCLIN_E_ASSOCIATED_EVENTS_DURING_G1_S_TRANSITION_ | REACTOME_P53_DEPENDENT_G1_DNA_DAMAGE_RESPONSE | REACTOME_G1_S_TRANSITION | R…	N2+	2 Gy	model 1	ENSG00000175305	Red Module	protein_coding	9134
INPP1	0.234356	4.55585	4.92e-34	3.88e-32	inositol polyphosphate-1-phosphatase	KEGG_INOSITOL_PHOSPHATE_METABOLISM | KEGG_PHOSPHATIDYLINOSITOL_SIGNALING_SYSTEM	N2+	2 Gy	model 1	ENSG00000151689	Turquoise Module	protein_coding	3628
SRGAP3	0.824725	1.33109	1.17e-33	9.19e-32	SLIT-ROBO Rho GTPase activating protein 3	KEGG_AXON_GUIDANCE | REACTOME_SIGNALING_BY_RHO_GTPASES | REACTOME_DEVELOPMENTAL_BIOLOGY | REACTOME_AXON_GUIDANCE | REACTOME_SIGNALING_BY_ROBO_RECEPTOR	N2+	2 Gy	model 1	ENSG00000196220	Grey Module	protein_coding	9901
GDNF	0.730208	2.39607	1.24e-33	9.71e-32	glial cell derived neurotrophic factor	REACTOME_DEVELOPMENTAL_BIOLOGY | REACTOME_AXON_GUIDANCE | REACTOME_NCAM1_INTERACTIONS | REACTOME_NCAM_SIGNALING_FOR_NEURITE_OUT_GROWTH | HALLMARK_KRAS_SIGNALING_DN	N2+	2 Gy	model 1	ENSG00000168621	Grey Module	protein_coding	2668
TEF	-0.305644	4.47179	1.26e-33	9.8e-32	TEF transcription factor, PAR bZIP family member	NA	N2+	2 Gy	model 1	ENSG00000167074	Grey Module	protein_coding	7008
GPC1	0.310389	7.67989	1.89e-33	1.46e-31	glypican 1	REACTOME_DEVELOPMENTAL_BIOLOGY | REACTOME_HS_GAG_DEGRADATION | REACTOME_CHONDROITIN_SULFATE_DERMATAN_SULFATE_METABOLISM | REACTOME_HS_GAG_BIOSYNTHESIS | REACTOME_HEPARAN_SULFATE_HEPARIN_HS_GAG_METABOLISM | REACTOME_GLYCOSAMINOGLYCAN_METABOLISM | REACTOME_A_TETRASACCHARIDE_LINKER_SEQUENCE_IS_REQUIRED_FOR_GAG_SYNTHESIS | REACTOME_AXON_GUIDANCE | REACTOME_ACTIVATION_OF_RAC | REACTOME_SIGNALING_BY_RO…	N2+	2 Gy	model 1	ENSG00000063660	Grey Module	protein_coding	2817
KLF4	0.400691	6.58927	1.98e-33	1.52e-31	Kruppel like factor 4	REACTOME_DEVELOPMENTAL_BIOLOGY | REACTOME_DIABETES_PATHWAYS | REACTOME_SYNTHESIS_SECRETION_AND_DEACYLATION_OF_GHRELIN | REACTOME_TRANSCRIPTIONAL_REGULATION_OF_WHITE_ADIPOCYTE_DIFFERENTIATION | HALLMARK_TNFA_SIGNALING_VIA_NFKB | HALLMARK_ESTROGEN_RESPONSE_EARLY | HALLMARK_ESTROGEN_RESPONSE_LATE | HALLMARK_P53_PATHWAY | HALLMARK_KRAS_SIGNALING_UP	N2+	2 Gy	model 1	ENSG00000136826	Grey Module	protein_coding	9314
LIN7A	0.620453	2.56556	2.22e-33	1.7e-31	lin-7 homolog A, crumbs cell polarity complex component	NA	N2+	2 Gy	model 1	ENSG00000111052	Grey Module	protein_coding	8825
SRGAP2	0.268402	5.47359	2.6e-33	1.98e-31	SLIT-ROBO Rho GTPase activating protein 2	KEGG_AXON_GUIDANCE | REACTOME_SIGNALING_BY_RHO_GTPASES | REACTOME_DEVELOPMENTAL_BIOLOGY | REACTOME_AXON_GUIDANCE | REACTOME_SIGNALING_BY_ROBO_RECEPTOR	N2+	2 Gy	model 1	ENSG00000266028	Blue Module	protein_coding	23380
DUSP11	0.206667	4.56444	2.9e-33	2.2e-31	dual specificity phosphatase 11	NA	N2+	2 Gy	model 1	ENSG00000144048	Grey Module	protein_coding	8446
HDAC7	-0.225096	7.07842	7.98e-33	6.01e-31	histone deacetylase 7	REACTOME_NOTCH1_INTRACELLULAR_DOMAIN_REGULATES_TRANSCRIPTION | REACTOME_SIGNALING_BY_NOTCH1 | REACTOME_SIGNALING_BY_NOTCH	N2+	2 Gy	model 1	ENSG00000061273	Turquoise Module	protein_coding	51564
CSPG4	0.499141	6.09354	1.49e-32	1.11e-30	chondroitin sulfate proteoglycan 4	REACTOME_CS_DS_DEGRADATION | REACTOME_CHONDROITIN_SULFATE_BIOSYNTHESIS | REACTOME_CHONDROITIN_SULFATE_DERMATAN_SULFATE_METABOLISM | REACTOME_HEPARAN_SULFATE_HEPARIN_HS_GAG_METABOLISM | REACTOME_GLYCOSAMINOGLYCAN_METABOLISM | REACTOME_A_TETRASACCHARIDE_LINKER_SEQUENCE_IS_REQUIRED_FOR_GAG_SYNTHESIS | REACTOME_METABOLISM_OF_CARBOHYDRATES	N2+	2 Gy	model 1	ENSG00000173546	Grey Module	protein_coding	1464
TMEM120B	0.342406	2.94248	1.91e-32	1.43e-30	transmembrane protein 120B	NA	N2+	2 Gy	model 1	ENSG00000188735	Lightgreen Module	protein_coding	144404
CCDC112	-0.40649	2.35465	2.27e-32	1.68e-30	coiled-coil domain containing 112	NA	N2+	2 Gy	model 1	ENSG00000164221	Grey Module	protein_coding	153733
PRDM1	0.528557	3.87276	3.66e-32	2.7e-30	PR/SET domain 1	HALLMARK_KRAS_SIGNALING_UP	N2+	2 Gy	model 1	ENSG00000057657	Blue Module	protein_coding	639
TNKS1BP1	-0.200189	8.77818	4.35e-32	3.19e-30	tankyrase 1 binding protein 1	REACTOME_DEADENYLATION_OF_MRNA | REACTOME_METABOLISM_OF_MRNA | REACTOME_DEADENYLATION_DEPENDENT_MRNA_DECAY | REACTOME_METABOLISM_OF_RNA	N2+	2 Gy	model 1	ENSG00000149115	Turquoise Module	protein_coding	85456
CEP120	0.287132	4.18572	4.77e-32	3.48e-30	centrosomal protein 120	NA	N2+	2 Gy	model 1	ENSG00000168944	Blue Module	protein_coding	153241
FAM50B	-0.388499	2.53524	6.46e-32	4.69e-30	family with sequence similarity 50 member B	NA	N2+	2 Gy	model 1	ENSG00000145945	Grey Module	protein_coding	26240
CDC6	-0.548839	2.89464	6.5e-32	4.7e-30	cell division cycle 6	KEGG_CELL_CYCLE | REACTOME_ACTIVATION_OF_THE_PRE_REPLICATIVE_COMPLEX | REACTOME_G0_AND_EARLY_G1 | REACTOME_CELL_CYCLE | REACTOME_ORC1_REMOVAL_FROM_CHROMATIN | REACTOME_ASSOCIATION_OF_LICENSING_FACTORS_WITH_THE_PRE_REPLICATIVE_COMPLEX | REACTOME_CDK_MEDIATED_PHOSPHORYLATION_AND_REMOVAL_OF_CDC6 | REACTOME_CELL_CYCLE_MITOTIC | REACTOME_CELL_CYCLE_CHECKPOINTS | REACTOME_CDC6_ASSOCIATION_WITH_THE_ORC_…	N2+	2 Gy	model 1	ENSG00000094804	Red Module	protein_coding	990
STK11	0.196907	5.71026	8.46e-32	6.09e-30	serine/threonine kinase 11	KEGG_MTOR_SIGNALING_PATHWAY | KEGG_ADIPOCYTOKINE_SIGNALING_PATHWAY | REACTOME_ACTIVATED_AMPK_STIMULATES_FATTY_ACID_OXIDATION_IN_MUSCLE | REACTOME_INSULIN_RECEPTOR_SIGNALLING_CASCADE | REACTOME_INTEGRATION_OF_ENERGY_METABOLISM | REACTOME_REGULATION_OF_AMPK_ACTIVITY_VIA_LKB1 | REACTOME_ENERGY_DEPENDENT_REGULATION_OF_MTOR_BY_LKB1_AMPK | REACTOME_PKB_MEDIATED_EVENTS | REACTOME_SIGNALING_BY_INSULIN_RE…	N2+	2 Gy	model 1	ENSG00000118046	Grey Module	protein_coding	6794
PTEN	0.186483	6.5508	1.38e-31	9.9e-30	phosphatase and tensin homolog	KEGG_INOSITOL_PHOSPHATE_METABOLISM | KEGG_PHOSPHATIDYLINOSITOL_SIGNALING_SYSTEM | KEGG_P53_SIGNALING_PATHWAY | KEGG_FOCAL_ADHESION | KEGG_TIGHT_JUNCTION | KEGG_PATHWAYS_IN_CANCER | KEGG_ENDOMETRIAL_CANCER | KEGG_GLIOMA | KEGG_PROSTATE_CANCER | KEGG_MELANOMA | KEGG_SMALL_CELL_LUNG_CANCER | REACTOME_SIGNALLING_BY_NGF | REACTOME_SIGNALING_BY_SCF_KIT | REACTOME_SIGNALING_BY_ERBB4 | REACTOME_SIGNALING…	N2+	2 Gy	model 1	ENSG00000284792	Grey Module	protein_coding	5728
ABTB2	0.413322	3.49365	1.98e-31	1.41e-29	ankyrin repeat and BTB domain containing 2	NA	N2+	2 Gy	model 1	ENSG00000166016	Grey Module	protein_coding	25841
ARHGAP18	-0.350681	4.54982	2.91e-31	2.06e-29	Rho GTPase activating protein 18	REACTOME_SIGNALING_BY_RHO_GTPASES	N2+	2 Gy	model 1	ENSG00000146376	Grey Module	protein_coding	93663
SDHA	0.176544	6.15844	4.57e-31	3.23e-29	succinate dehydrogenase complex flavoprotein subunit A	KEGG_CITRATE_CYCLE_TCA_CYCLE | KEGG_OXIDATIVE_PHOSPHORYLATION | KEGG_ALZHEIMERS_DISEASE | KEGG_PARKINSONS_DISEASE | KEGG_HUNTINGTONS_DISEASE | REACTOME_PYRUVATE_METABOLISM_AND_CITRIC_ACID_TCA_CYCLE | REACTOME_TCA_CYCLE_AND_RESPIRATORY_ELECTRON_TRANSPORT | REACTOME_CITRIC_ACID_CYCLE_TCA_CYCLE | REACTOME_RESPIRATORY_ELECTRON_TRANSPORT | REACTOME_RESPIRATORY_ELECTRON_TRANSPORT_ATP_SYNTHESIS_BY_CHEMI…	N2+	2 Gy	model 1	ENSG00000073578	Yellow Module	protein_coding	6389
ANKRD27	-0.214435	4.77335	5.69e-31	4e-29	ankyrin repeat domain 27	NA	N2+	2 Gy	model 1	ENSG00000105186	Grey Module	protein_coding	84079
NCEH1	0.429506	3.47948	8.36e-31	5.85e-29	neutral cholesterol ester hydrolase 1	NA	N2+	2 Gy	model 1	ENSG00000144959	Green Module	protein_coding	57552
RHBDF2	0.548695	2.12483	1.13e-30	7.87e-29	rhomboid 5 homolog 2	HALLMARK_P53_PATHWAY	N2+	2 Gy	model 1	ENSG00000129667	Grey Module	protein_coding	79651
UQCC1	0.229919	4.52618	1.3e-30	9.04e-29	ubiquinol-cytochrome c reductase complex assembly factor 1	NA	N2+	2 Gy	model 1	ENSG00000101019	Grey Module	protein_coding	55245
BMP2	0.860737	3.29967	2.46e-30	1.7e-28	bone morphogenetic protein 2	KEGG_CYTOKINE_CYTOKINE_RECEPTOR_INTERACTION | KEGG_HEDGEHOG_SIGNALING_PATHWAY | KEGG_TGF_BETA_SIGNALING_PATHWAY | KEGG_PATHWAYS_IN_CANCER | KEGG_BASAL_CELL_CARCINOMA | REACTOME_SIGNALING_BY_BMP | HALLMARK_TNFA_SIGNALING_VIA_NFKB | HALLMARK_TGF_BETA_SIGNALING | HALLMARK_APOPTOSIS | HALLMARK_P53_PATHWAY | HALLMARK_UV_RESPONSE_UP | HALLMARK_IL2_STAT5_SIGNALING | HALLMARK_KRAS_SIGNALING_UP	N2+	2 Gy	model 1	ENSG00000125845	Yellow Module	protein_coding	650
TMEM92	0.917085	-0.510124	2.77e-30	1.9e-28	transmembrane protein 92	NA	N2+	2 Gy	model 1	ENSG00000167105	Grey Module	protein_coding	162461
LOC105371267	0.726403	-0.136511	3.3e-30	2.26e-28	p53-regulated lncRNA 1	NA	N2+	2 Gy	model 1	ENSG00000277639	Grey Module	NA	NA
TRIP6	0.218631	6.55639	5.04e-30	3.43e-28	thyroid hormone receptor interactor 6	KEGG_NOD_LIKE_RECEPTOR_SIGNALING_PATHWAY	N2+	2 Gy	model 1	ENSG00000087077	Turquoise Module	protein_coding	7205
GEMIN4	-0.22013	4.86328	5.1e-30	3.45e-28	gem nuclear organelle associated protein 4	REACTOME_METABOLISM_OF_NON_CODING_RNA | REACTOME_METABOLISM_OF_RNA | HALLMARK_MITOTIC_SPINDLE | HALLMARK_UNFOLDED_PROTEIN_RESPONSE	N2+	2 Gy	model 1	ENSG00000179409	Turquoise Module	protein_coding	50628
AKAP13	0.326985	6.61252	6.19e-30	4.17e-28	A-kinase anchoring protein 13	REACTOME_SIGNALING_BY_RHO_GTPASES | REACTOME_SIGNALLING_BY_NGF | REACTOME_NRAGE_SIGNALS_DEATH_THROUGH_JNK | REACTOME_CELL_DEATH_SIGNALLING_VIA_NRAGE_NRIF_AND_NADE | REACTOME_P75_NTR_RECEPTOR_MEDIATED_SIGNALLING | REACTOME_SIGNALING_BY_GPCR | REACTOME_G_ALPHA1213_SIGNALLING_EVENTS | REACTOME_GPCR_DOWNSTREAM_SIGNALING | HALLMARK_MITOTIC_SPINDLE	N2+	2 Gy	model 1	ENSG00000170776	Tan Module	protein_coding	11214
MGRN1	0.189395	6.28285	8e-30	5.37e-28	mahogunin ring finger 1	KEGG_UBIQUITIN_MEDIATED_PROTEOLYSIS	N2+	2 Gy	model 1	ENSG00000102858	Grey Module	protein_coding	23295
TENT5A	0.302557	6.64971	9.7e-30	6.47e-28	terminal nucleotidyltransferase 5A	NA	N2+	2 Gy	model 1	ENSG00000112773	Green Module	protein_coding	55603
SRC	0.224813	6.06301	1.07e-29	7.1e-28	SRC proto-oncogene, non-receptor tyrosine kinase	KEGG_ERBB_SIGNALING_PATHWAY | KEGG_ENDOCYTOSIS | KEGG_VEGF_SIGNALING_PATHWAY | KEGG_FOCAL_ADHESION | KEGG_ADHERENS_JUNCTION | KEGG_TIGHT_JUNCTION | KEGG_GAP_JUNCTION | KEGG_GNRH_SIGNALING_PATHWAY | KEGG_EPITHELIAL_CELL_SIGNALING_IN_HELICOBACTER_PYLORI_INFECTION | REACTOME_SIGNALLING_BY_NGF | REACTOME_SIGNALING_BY_SCF_KIT | REACTOME_DEVELOPMENTAL_BIOLOGY | REACTOME_SPRY_REGULATION_OF_FGF_SIGNALING…	N2+	2 Gy	model 1	ENSG00000197122	Grey Module	protein_coding	6714
ZNF37A	0.237557	4.85067	1.12e-29	7.43e-28	zinc finger protein 37A	REACTOME_GENERIC_TRANSCRIPTION_PATHWAY	N2+	2 Gy	model 1	ENSG00000075407	Blue Module	protein_coding	7587
STXBP3	0.275777	4.67263	1.33e-29	8.79e-28	syntaxin binding protein 3	REACTOME_RESPONSE_TO_ELEVATED_PLATELET_CYTOSOLIC_CA2_ | REACTOME_HEMOSTASIS | REACTOME_PLATELET_ACTIVATION_SIGNALING_AND_AGGREGATION	N2+	2 Gy	model 1	ENSG00000116266	Blue Module	protein_coding	6814
PRAG1	0.748201	1.81479	1.44e-29	9.42e-28	PEAK1 related, kinase-activating pseudokinase 1	NA	N2+	2 Gy	model 1	ENSG00000275342	Brown Module	protein_coding	157285
CASP2	-0.21429	4.64135	1.77e-29	1.15e-27	caspase 2	REACTOME_SIGNALLING_BY_NGF | REACTOME_CELL_DEATH_SIGNALLING_VIA_NRAGE_NRIF_AND_NADE | REACTOME_P75_NTR_RECEPTOR_MEDIATED_SIGNALLING | REACTOME_INNATE_IMMUNE_SYSTEM | REACTOME_IMMUNE_SYSTEM | REACTOME_NOD1_2_SIGNALING_PATHWAY | REACTOME_NUCLEOTIDE_BINDING_DOMAIN_LEUCINE_RICH_REPEAT_CONTAINING_RECEPTOR_NLR_SIGNALING_PATHWAYS | HALLMARK_APOPTOSIS	N2+	2 Gy	model 1	ENSG00000106144	Grey Module	protein_coding	835
NADSYN1	0.230071	5.41755	1.83e-29	1.19e-27	NAD synthetase 1	KEGG_NICOTINATE_AND_NICOTINAMIDE_METABOLISM | REACTOME_METABOLISM_OF_VITAMINS_AND_COFACTORS | HALLMARK_ESTROGEN_RESPONSE_EARLY	N2+	2 Gy	model 1	ENSG00000172890	Turquoise Module	protein_coding	55191
TCAIM	0.275263	3.82101	2.25e-29	1.46e-27	T cell activation inhibitor, mitochondrial	NA	N2+	2 Gy	model 1	ENSG00000179152	Salmon Module	protein_coding	285343
TNFSF9	0.678362	1.27961	2.77e-29	1.78e-27	TNF superfamily member 9	KEGG_CYTOKINE_CYTOKINE_RECEPTOR_INTERACTION | HALLMARK_TNFA_SIGNALING_VIA_NFKB | HALLMARK_INFLAMMATORY_RESPONSE | HALLMARK_P53_PATHWAY	N2+	2 Gy	model 1	ENSG00000125657	Grey Module	protein_coding	8744
TMEM63B	0.244846	4.62309	5.33e-29	3.42e-27	transmembrane protein 63B	NA	N2+	2 Gy	model 1	ENSG00000137216	Blue Module	protein_coding	55362
C1orf216	-0.186198	5.46402	5.49e-29	3.5e-27	chromosome 1 open reading frame 216	NA	N2+	2 Gy	model 1	ENSG00000142686	Turquoise Module	protein_coding	127703
CCNE1	-0.475235	1.79833	8.21e-29	5.22e-27	cyclin E1	KEGG_CELL_CYCLE | KEGG_OOCYTE_MEIOSIS | KEGG_P53_SIGNALING_PATHWAY | KEGG_PATHWAYS_IN_CANCER | KEGG_PROSTATE_CANCER | KEGG_SMALL_CELL_LUNG_CANCER | REACTOME_G0_AND_EARLY_G1 | REACTOME_CELL_CYCLE | REACTOME_CELL_CYCLE_MITOTIC | REACTOME_CELL_CYCLE_CHECKPOINTS | REACTOME_CYCLIN_E_ASSOCIATED_EVENTS_DURING_G1_S_TRANSITION_ | REACTOME_P53_DEPENDENT_G1_DNA_DAMAGE_RESPONSE | REACTOME_G1_S_TRANSITION | R…	N2+	2 Gy	model 1	ENSG00000105173	Grey Module	protein_coding	898
MOSPD1	0.294371	4.02009	8.59e-29	5.44e-27	motile sperm domain containing 1	HALLMARK_HEME_METABOLISM	N2+	2 Gy	model 1	ENSG00000101928	Grey Module	protein_coding	56180
ST3GAL1	-0.259094	5.88557	1.18e-28	7.45e-27	ST3 beta-galactoside alpha-2,3-sialyltransferase 1	KEGG_O_GLYCAN_BIOSYNTHESIS | KEGG_GLYCOSAMINOGLYCAN_BIOSYNTHESIS_KERATAN_SULFATE | KEGG_GLYCOSPHINGOLIPID_BIOSYNTHESIS_GLOBO_SERIES | KEGG_GLYCOSPHINGOLIPID_BIOSYNTHESIS_GANGLIO_SERIES | REACTOME_O_LINKED_GLYCOSYLATION_OF_MUCINS | REACTOME_TERMINATION_OF_O_GLYCAN_BIOSYNTHESIS | REACTOME_KERATAN_SULFATE_BIOSYNTHESIS | REACTOME_KERATAN_SULFATE_KERATIN_METABOLISM | REACTOME_GLYCOSAMINOGLYCAN_METABOL…	N2+	2 Gy	model 1	ENSG00000008513	Grey Module	protein_coding	6482
EPHA4	0.369082	4.45911	1.34e-28	8.44e-27	EPH receptor A4	KEGG_AXON_GUIDANCE	N2+	2 Gy	model 1	ENSG00000116106	Grey Module	protein_coding	2043
E2F2	-0.973043	-0.0435945	1.49e-28	9.3e-27	E2F transcription factor 2	KEGG_CELL_CYCLE | KEGG_PATHWAYS_IN_CANCER | KEGG_PANCREATIC_CANCER | KEGG_GLIOMA | KEGG_PROSTATE_CANCER | KEGG_MELANOMA | KEGG_BLADDER_CANCER | KEGG_CHRONIC_MYELOID_LEUKEMIA | KEGG_SMALL_CELL_LUNG_CANCER | KEGG_NON_SMALL_CELL_LUNG_CANCER | REACTOME_CELL_CYCLE | REACTOME_ASSOCIATION_OF_LICENSING_FACTORS_WITH_THE_PRE_REPLICATIVE_COMPLEX | REACTOME_CELL_CYCLE_MITOTIC | REACTOME_G1_PHASE | REACTOME_C…	N2+	2 Gy	model 1	ENSG00000282899	Red Module	protein_coding	1870
RCC2	0.283918	6.06617	1.79e-28	1.11e-26	regulator of chromosome condensation 2	REACTOME_CELL_CYCLE | REACTOME_CELL_CYCLE_MITOTIC | REACTOME_MITOTIC_M_M_G1_PHASES | REACTOME_DNA_REPLICATION | REACTOME_MITOTIC_PROMETAPHASE	N2+	2 Gy	model 1	ENSG00000281540	Blue Module	protein_coding	55920
KDM4B	0.212844	5.5758	2.22e-28	1.37e-26	lysine demethylase 4B	HALLMARK_ESTROGEN_RESPONSE_EARLY	N2+	2 Gy	model 1	ENSG00000127663	Brown Module	protein_coding	23030
KCNJ2	0.728264	2.58998	3.04e-28	1.87e-26	potassium voltage-gated channel subfamily J member 2	REACTOME_TRANSMISSION_ACROSS_CHEMICAL_SYNAPSES | REACTOME_NEURONAL_SYSTEM | REACTOME_NEUROTRANSMITTER_RECEPTOR_BINDING_AND_DOWNSTREAM_TRANSMISSION_IN_THE_POSTSYNAPTIC_CELL | REACTOME_INHIBITION_OF_VOLTAGE_GATED_CA2_CHANNELS_VIA_GBETA_GAMMA_SUBUNITS | REACTOME_GABA_B_RECEPTOR_ACTIVATION | REACTOME_GABA_RECEPTOR_ACTIVATION | REACTOME_POTASSIUM_CHANNELS | REACTOME_INWARDLY_RECTIFYING_K_CHANNELS | HA…	N2+	2 Gy	model 1	ENSG00000123700	Yellow Module	protein_coding	3759
SLFN11	-0.237126	5.82228	3.36e-28	2.07e-26	schlafen family member 11	NA	N2+	2 Gy	model 1	ENSG00000172716	Red Module	protein_coding	91607
DBF4	-0.373629	2.69226	3.64e-28	2.23e-26	DBF4 zinc finger	KEGG_CELL_CYCLE | REACTOME_ACTIVATION_OF_THE_PRE_REPLICATIVE_COMPLEX | REACTOME_CELL_CYCLE | REACTOME_CELL_CYCLE_MITOTIC | REACTOME_CELL_CYCLE_CHECKPOINTS | REACTOME_M_G1_TRANSITION | REACTOME_G1_S_TRANSITION | REACTOME_MITOTIC_G1_G1_S_PHASES | REACTOME_MITOTIC_M_M_G1_PHASES | REACTOME_DNA_REPLICATION | REACTOME_ACTIVATION_OF_ATR_IN_RESPONSE_TO_REPLICATION_STRESS | REACTOME_G2_M_CHECKPOINTS | HAL…	N2+	2 Gy	model 1	ENSG00000006634	Red Module	protein_coding	10926
HSPB8	0.382566	4.57984	4.5e-28	2.74e-26	heat shock protein family B (small) member 8	HALLMARK_ADIPOGENESIS | HALLMARK_ESTROGEN_RESPONSE_EARLY | HALLMARK_ESTROGEN_RESPONSE_LATE | HALLMARK_MYOGENESIS	N2+	2 Gy	model 1	ENSG00000152137	Grey Module	protein_coding	26353
LINC01679	0.79285	0.318924	5.71e-28	3.46e-26	long intergenic non-protein coding RNA 1679	NA	N2+	2 Gy	model 1	ENSG00000237989	Grey Module	lncRNA	101928399
RIC1	0.265292	5.12412	8.55e-28	5.17e-26	RIC1 homolog, RAB6A GEF complex partner 1	NA	N2+	2 Gy	model 1	ENSG00000107036	Lightgreen Module	protein_coding	57589
ZFP90	0.20087	5.10596	8.95e-28	5.39e-26	ZFP90 zinc finger protein	REACTOME_GENERIC_TRANSCRIPTION_PATHWAY	N2+	2 Gy	model 1	ENSG00000184939	Grey Module	protein_coding	146198
CSNK1D	-0.124363	6.50772	9.72e-28	5.83e-26	casein kinase 1 delta	KEGG_HEDGEHOG_SIGNALING_PATHWAY | KEGG_GAP_JUNCTION | KEGG_CIRCADIAN_RHYTHM_MAMMAL | REACTOME_CELL_CYCLE | REACTOME_CELL_CYCLE_MITOTIC | REACTOME_RECRUITMENT_OF_MITOTIC_CENTROSOME_PROTEINS_AND_COMPLEXES | REACTOME_LOSS_OF_NLP_FROM_MITOTIC_CENTROSOMES | REACTOME_MITOTIC_G2_G2_M_PHASES | REACTOME_CIRCADIAN_CLOCK | HALLMARK_MITOTIC_SPINDLE	N2+	2 Gy	model 1	ENSG00000141551	Grey Module	protein_coding	1453
C12orf45	0.339923	2.7506	1.1e-27	6.6e-26	chromosome 12 open reading frame 45	NA	N2+	2 Gy	model 1	ENSG00000151131	Turquoise Module	protein_coding	121053
HIST1H2AG	0.614582	0.484343	1.29e-27	7.69e-26	histone cluster 1 H2A family member g	KEGG_SYSTEMIC_LUPUS_ERYTHEMATOSUS	N2+	2 Gy	model 1	NA	NA Module	NA	NA
FJX1	-0.39481	3.57289	2.21e-27	1.31e-25	four-jointed box kinase 1	HALLMARK_TNFA_SIGNALING_VIA_NFKB	N2+	2 Gy	model 1	ENSG00000179431	Grey Module	protein_coding	24147
RAB11FIP4	0.694036	1.14024	3.14e-27	1.85e-25	RAB11 family interacting protein 4	KEGG_ENDOCYTOSIS	N2+	2 Gy	model 1	ENSG00000131242	Grey Module	protein_coding	84440
URB2	-0.342332	3.39067	3.3e-27	1.94e-25	URB2 ribosome biogenesis homolog	NA	N2+	2 Gy	model 1	ENSG00000135763	Grey Module	protein_coding	9816
PPP4R1	-0.177482	5.81863	3.44e-27	2.01e-25	protein phosphatase 4 regulatory subunit 1	NA	N2+	2 Gy	model 1	ENSG00000154845	Green Module	protein_coding	9989
RPTN	1.88024	-4.02353	4.19e-27	2.44e-25	repetin	NA	N2+	2 Gy	model 1	ENSG00000215853	Grey Module	protein_coding	126638
FRMD6	0.294495	8.32904	4.3e-27	2.5e-25	FERM domain containing 6	NA	N2+	2 Gy	model 1	ENSG00000139926	Lightgreen Module	protein_coding	122786
PHC2	-0.203833	6.43498	4.49e-27	2.6e-25	polyhomeotic homolog 2	NA	N2+	2 Gy	model 1	ENSG00000134686	Grey Module	protein_coding	1912
WDR76	-0.534269	2.31222	4.82e-27	2.78e-25	WD repeat domain 76	NA	N2+	2 Gy	model 1	ENSG00000092470	Red Module	protein_coding	79968
DNAJB2	0.198643	5.98938	5.63e-27	3.23e-25	DnaJ heat shock protein family (Hsp40) member B2	NA	N2+	2 Gy	model 1	ENSG00000135924	Grey Module	protein_coding	3300
HIST1H2BJ	0.79919	-0.449769	5.73e-27	3.28e-25	histone cluster 1 H2B family member j	KEGG_SYSTEMIC_LUPUS_ERYTHEMATOSUS | REACTOME_MEIOSIS | REACTOME_CELL_CYCLE | REACTOME_RNA_POL_I_TRANSCRIPTION | REACTOME_TRANSCRIPTION | REACTOME_RNA_POL_I_RNA_POL_III_AND_MITOCHONDRIAL_TRANSCRIPTION | REACTOME_CHROMOSOME_MAINTENANCE | REACTOME_DEPOSITION_OF_NEW_CENPA_CONTAINING_NUCLEOSOMES_AT_THE_CENTROMERE | REACTOME_RNA_POL_I_PROMOTER_OPENING | REACTOME_MEIOTIC_RECOMBINATION | REACTOME_MEIOTIC…	N2+	2 Gy	model 1	NA	NA Module	NA	NA
TNFRSF1B	-0.436353	4.83126	5.91e-27	3.37e-25	TNF receptor superfamily member 1B	KEGG_CYTOKINE_CYTOKINE_RECEPTOR_INTERACTION | KEGG_ADIPOCYTOKINE_SIGNALING_PATHWAY | KEGG_AMYOTROPHIC_LATERAL_SCLEROSIS_ALS | HALLMARK_IL6_JAK_STAT3_SIGNALING | HALLMARK_INFLAMMATORY_RESPONSE | HALLMARK_IL2_STAT5_SIGNALING | HALLMARK_KRAS_SIGNALING_UP	N2+	2 Gy	model 1	ENSG00000028137	Turquoise Module	protein_coding	7133
POM121C	0.226121	4.23226	5.99e-27	3.4e-25	POM121 transmembrane nucleoporin C	NA	N2+	2 Gy	model 1	ENSG00000272391	Grey Module	protein_coding	100101267
EPHA2	0.644318	2.5971	7.25e-27	4.1e-25	EPH receptor A2	KEGG_AXON_GUIDANCE | HALLMARK_XENOBIOTIC_METABOLISM | HALLMARK_P53_PATHWAY	N2+	2 Gy	model 1	ENSG00000142627	Brown Module	protein_coding	1969
MEX3C	-0.179522	5.44884	7.36e-27	4.15e-25	mex-3 RNA binding family member C	NA	N2+	2 Gy	model 1	ENSG00000176624	Green Module	protein_coding	51320
KIF23	-0.624188	3.14361	7.4e-27	4.15e-25	kinesin family member 23	REACTOME_CELL_CYCLE | REACTOME_MHC_CLASS_II_ANTIGEN_PRESENTATION | REACTOME_CELL_CYCLE_MITOTIC | REACTOME_MITOTIC_M_M_G1_PHASES | REACTOME_FACTORS_INVOLVED_IN_MEGAKARYOCYTE_DEVELOPMENT_AND_PLATELET_PRODUCTION | REACTOME_KINESINS | REACTOME_DNA_REPLICATION | REACTOME_HEMOSTASIS | REACTOME_IMMUNE_SYSTEM | REACTOME_ADAPTIVE_IMMUNE_SYSTEM | HALLMARK_MITOTIC_SPINDLE | HALLMARK_G2M_CHECKPOINT	N2+	2 Gy	model 1	ENSG00000137807	Red Module	protein_coding	9493
ORAI3	0.293567	4.01619	1.26e-26	7.03e-25	ORAI calcium release-activated calcium modulator 3	NA	N2+	2 Gy	model 1	ENSG00000175938	Purple Module	protein_coding	93129
RALGAPB	0.219922	6.19106	1.69e-26	9.4e-25	Ral GTPase activating protein non-catalytic beta subunit	NA	N2+	2 Gy	model 1	ENSG00000170471	Lightgreen Module	protein_coding	57148
ABHD17C	-0.290468	4.52813	1.73e-26	9.6e-25	abhydrolase domain containing 17C	NA	N2+	2 Gy	model 1	ENSG00000136379	Grey Module	protein_coding	58489
LMNB1	-0.565793	3.69072	1.79e-26	9.88e-25	lamin B1	REACTOME_APOPTOTIC_CLEAVAGE_OF_CELLULAR_PROTEINS | REACTOME_MEIOSIS | REACTOME_CELL_CYCLE | REACTOME_CHROMOSOME_MAINTENANCE | REACTOME_APOPTOSIS | REACTOME_MEIOTIC_SYNAPSIS | REACTOME_APOPTOTIC_EXECUTION_PHASE | HALLMARK_MITOTIC_SPINDLE | HALLMARK_G2M_CHECKPOINT | HALLMARK_E2F_TARGETS	N2+	2 Gy	model 1	ENSG00000113368	Red Module	protein_coding	4001
ZFC3H1	-0.304812	4.80293	1.81e-26	9.97e-25	zinc finger C3H1-type containing	NA	N2+	2 Gy	model 1	ENSG00000133858	Green Module	protein_coding	196441
CEP164	0.227359	4.60983	2.14e-26	1.17e-24	centrosomal protein 164	REACTOME_CELL_CYCLE | REACTOME_CELL_CYCLE_MITOTIC | REACTOME_RECRUITMENT_OF_MITOTIC_CENTROSOME_PROTEINS_AND_COMPLEXES | REACTOME_LOSS_OF_NLP_FROM_MITOTIC_CENTROSOMES | REACTOME_MITOTIC_G2_G2_M_PHASES	N2+	2 Gy	model 1	ENSG00000110274	Blue Module	protein_coding	22897
ZNF563	0.412688	1.35576	2.78e-26	1.52e-24	zinc finger protein 563	REACTOME_GENERIC_TRANSCRIPTION_PATHWAY	N2+	2 Gy	model 1	ENSG00000188868	Grey Module	protein_coding	147837
BAHD1	-0.237056	4.73264	3.23e-26	1.76e-24	bromo adjacent homology domain containing 1	NA	N2+	2 Gy	model 1	ENSG00000140320	Grey Module	protein_coding	22893
RAB11FIP5	-0.200378	6.57207	3.65e-26	1.98e-24	RAB11 family interacting protein 5	KEGG_ENDOCYTOSIS	N2+	2 Gy	model 1	ENSG00000135631	Grey Module	protein_coding	26056
PRIMPOL	-0.37311	2.40279	3.7e-26	2e-24	primase and DNA directed polymerase	NA	N2+	2 Gy	model 1	ENSG00000164306	Grey Module	protein_coding	201973
LRATD2	1.47387	-2.05197	6.01e-26	3.24e-24	LRAT domain containing 2	NA	N2+	2 Gy	model 1	ENSG00000168672	Grey Module	protein_coding	157638
TYMS	0.423834	4.41506	8.02e-26	4.3e-24	thymidylate synthetase	KEGG_PYRIMIDINE_METABOLISM | KEGG_ONE_CARBON_POOL_BY_FOLATE | REACTOME_CELL_CYCLE | REACTOME_CELL_CYCLE_MITOTIC | REACTOME_METABOLISM_OF_NUCLEOTIDES | REACTOME_G1_S_TRANSITION | REACTOME_MITOTIC_G1_G1_S_PHASES | REACTOME_E2F_MEDIATED_REGULATION_OF_DNA_REPLICATION | REACTOME_G1_S_SPECIFIC_TRANSCRIPTION | REACTOME_PYRIMIDINE_METABOLISM | HALLMARK_DNA_REPAIR | HALLMARK_MYC_TARGETS_V1	N2+	2 Gy	model 1	ENSG00000176890	Red Module	protein_coding	7298
MAPK6	0.208759	5.75031	8.3e-26	4.44e-24	mitogen-activated protein kinase 6	NA	N2+	2 Gy	model 1	ENSG00000069956	Blue Module	protein_coding	5597
ATOH8	-0.435941	4.15782	8.49e-26	4.52e-24	atonal bHLH transcription factor 8	HALLMARK_XENOBIOTIC_METABOLISM	N2+	2 Gy	model 1	ENSG00000168874	Grey Module	protein_coding	84913
KRT17	1.31364	-1.81991	9.56e-26	5.07e-24	keratin 17	HALLMARK_P53_PATHWAY	N2+	2 Gy	model 1	ENSG00000128422	Grey Module	protein_coding	3872
TSHZ3	-0.228684	5.8028	9.66e-26	5.11e-24	teashirt zinc finger homeobox 3	NA	N2+	2 Gy	model 1	ENSG00000121297	Grey Module	protein_coding	57616
ARHGAP17	-0.162956	6.10867	1e-25	5.29e-24	Rho GTPase activating protein 17	REACTOME_SIGNALING_BY_RHO_GTPASES	N2+	2 Gy	model 1	ENSG00000288353	Grey Module	protein_coding	55114
PNN	-0.222449	5.25822	1.29e-25	6.8e-24	pinin, desmosome associated protein	HALLMARK_E2F_TARGETS	N2+	2 Gy	model 1	ENSG00000100941	Grey Module	protein_coding	5411
ZBTB42	-0.39179	1.79323	1.7e-25	8.91e-24	zinc finger and BTB domain containing 42	NA	N2+	2 Gy	model 1	ENSG00000179627	Grey Module	protein_coding	100128927
GAL3ST4	0.301681	4.37157	1.99e-25	1.04e-23	galactose-3-O-sulfotransferase 4	NA	N2+	2 Gy	model 1	ENSG00000197093	Grey Module	protein_coding	79690
PRR16	-0.242322	4.42021	3.07e-25	1.59e-23	proline rich 16	NA	N2+	2 Gy	model 1	ENSG00000184838	Grey Module	protein_coding	51334
JOSD1	-0.157867	6.02758	3.8e-25	1.97e-23	Josephin domain containing 1	NA	N2+	2 Gy	model 1	ENSG00000100221	Brown Module	protein_coding	9929
USP10	-0.21478	5.62855	3.97e-25	2.05e-23	ubiquitin specific peptidase 10	NA	N2+	2 Gy	model 1	ENSG00000103194	Turquoise Module	protein_coding	9100
DYRK3	0.250038	4.10627	4.7e-25	2.42e-23	dual specificity tyrosine phosphorylation regulated kinase 3	HALLMARK_ALLOGRAFT_REJECTION	N2+	2 Gy	model 1	ENSG00000143479	Grey Module	protein_coding	8444
ADORA2B	0.34782	2.6638	6.29e-25	3.22e-23	adenosine A2b receptor	KEGG_CALCIUM_SIGNALING_PATHWAY | KEGG_NEUROACTIVE_LIGAND_RECEPTOR_INTERACTION | KEGG_VASCULAR_SMOOTH_MUSCLE_CONTRACTION | REACTOME_SIGNALING_BY_GPCR | REACTOME_CLASS_A1_RHODOPSIN_LIKE_RECEPTORS | REACTOME_NUCLEOTIDE_LIKE_PURINERGIC_RECEPTORS | REACTOME_GPCR_DOWNSTREAM_SIGNALING | REACTOME_G_ALPHA_S_SIGNALLING_EVENTS | REACTOME_GPCR_LIGAND_BINDING | HALLMARK_HYPOXIA | HALLMARK_INFLAMMATORY_RESPONS…	N2+	2 Gy	model 1	ENSG00000170425	Grey Module	protein_coding	136
TYMSOS	0.808566	-0.351095	1.03e-24	5.27e-23	TYMS opposite strand	NA	N2+	2 Gy	model 1	ENSG00000176912	Salmon Module	lncRNA	494514
PELI3	0.257543	4.20019	1.24e-24	6.31e-23	pellino E3 ubiquitin protein ligase family member 3	REACTOME_SIGNALING_BY_ILS | REACTOME_IL1_SIGNALING | REACTOME_IRAK1_RECRUITS_IKK_COMPLEX | REACTOME_TRAF6_MEDIATED_INDUCTION_OF_NFKB_AND_MAP_KINASES_UPON_TLR7_8_OR_9_ACTIVATION | REACTOME_MYD88_MAL_CASCADE_INITIATED_ON_PLASMA_MEMBRANE | REACTOME_INNATE_IMMUNE_SYSTEM | REACTOME_ACTIVATED_TLR4_SIGNALLING | REACTOME_IMMUNE_SYSTEM | REACTOME_TOLL_RECEPTOR_CASCADES | REACTOME_CYTOKINE_SIGNALING_IN_IMM…	N2+	2 Gy	model 1	ENSG00000174516	Turquoise Module	protein_coding	246330
TLCD1	0.362109	2.33881	1.27e-24	6.46e-23	TLC domain containing 1	NA	N2+	2 Gy	model 1	ENSG00000160606	Turquoise Module	protein_coding	116238
BICC1	-0.217763	7.81436	1.3e-24	6.58e-23	BicC family RNA binding protein 1	NA	N2+	2 Gy	model 1	ENSG00000122870	Grey Module	protein_coding	80114
CCNB1	-0.547141	4.0223	1.36e-24	6.86e-23	cyclin B1	KEGG_CELL_CYCLE | KEGG_OOCYTE_MEIOSIS | KEGG_P53_SIGNALING_PATHWAY | KEGG_PROGESTERONE_MEDIATED_OOCYTE_MATURATION | REACTOME_CELL_CYCLE | REACTOME_E2F_ENABLED_INHIBITION_OF_PRE_REPLICATION_COMPLEX_FORMATION | REACTOME_CELL_CYCLE_MITOTIC | REACTOME_RECRUITMENT_OF_MITOTIC_CENTROSOME_PROTEINS_AND_COMPLEXES | REACTOME_CELL_CYCLE_CHECKPOINTS | REACTOME_RECRUITMENT_OF_NUMA_TO_MITOTIC_CENTROSOMES | REAC…	N2+	2 Gy	model 1	ENSG00000134057	Red Module	protein_coding	891
PHF23	-0.232824	5.69895	1.39e-24	6.98e-23	PHD finger protein 23	NA	N2+	2 Gy	model 1	ENSG00000040633	Turquoise Module	protein_coding	79142
CEP170B	0.201099	5.46386	1.41e-24	7.04e-23	centrosomal protein 170B	NA	N2+	2 Gy	model 1	ENSG00000099814	Grey Module	protein_coding	283638
TRUB1	0.229292	4.20869	1.57e-24	7.82e-23	TruB pseudouridine synthase family member 1	NA	N2+	2 Gy	model 1	ENSG00000165832	Blue Module	protein_coding	142940
EHBP1	-0.241268	6.37867	1.84e-24	9.12e-23	EH domain binding protein 1	NA	N2+	2 Gy	model 1	ENSG00000115504	Grey Module	protein_coding	23301
SGPL1	-0.213601	4.91237	1.91e-24	9.44e-23	sphingosine-1-phosphate lyase 1	KEGG_SPHINGOLIPID_METABOLISM | REACTOME_SPHINGOLIPID_DE_NOVO_BIOSYNTHESIS | REACTOME_PHOSPHOLIPID_METABOLISM | REACTOME_SPHINGOLIPID_METABOLISM | REACTOME_METABOLISM_OF_LIPIDS_AND_LIPOPROTEINS	N2+	2 Gy	model 1	ENSG00000166224	Brown Module	protein_coding	8879
CDS2	0.18409	5.55884	2.06e-24	1.02e-22	CDP-diacylglycerol synthase 2	KEGG_GLYCEROPHOSPHOLIPID_METABOLISM | KEGG_PHOSPHATIDYLINOSITOL_SIGNALING_SYSTEM | REACTOME_PHOSPHOLIPID_METABOLISM | REACTOME_GLYCEROPHOSPHOLIPID_BIOSYNTHESIS | REACTOME_METABOLISM_OF_LIPIDS_AND_LIPOPROTEINS	N2+	2 Gy	model 1	ENSG00000101290	Grey Module	protein_coding	8760
CSTF3	0.249653	3.94214	2.39e-24	1.18e-22	cleavage stimulation factor subunit 3	REACTOME_PROCESSING_OF_INTRONLESS_PRE_MRNAS | REACTOME_PROCESSING_OF_CAPPED_INTRON_CONTAINING_PRE_MRNA | REACTOME_RNA_POL_II_TRANSCRIPTION | REACTOME_MRNA_PROCESSING | REACTOME_MRNA_SPLICING | REACTOME_PROCESSING_OF_CAPPED_INTRONLESS_PRE_MRNA | REACTOME_TRANSCRIPTION | REACTOME_MRNA_3_END_PROCESSING | REACTOME_CLEAVAGE_OF_GROWING_TRANSCRIPT_IN_THE_TERMINATION_REGION_ | HALLMARK_DNA_REPAIR	N2+	2 Gy	model 1	ENSG00000176102	Pink Module	protein_coding	1479
PPP1R10	0.228625	6.00052	2.49e-24	1.22e-22	protein phosphatase 1 regulatory subunit 10	NA	N2+	2 Gy	model 1	ENSG00000235291	Grey Module	protein_coding	5514
GSK3A	0.156268	5.2397	2.89e-24	1.41e-22	glycogen synthase kinase 3 alpha	KEGG_CHEMOKINE_SIGNALING_PATHWAY | REACTOME_SIGNALLING_BY_NGF | REACTOME_SIGNALING_BY_SCF_KIT | REACTOME_SIGNALING_BY_ERBB4 | REACTOME_SIGNALING_BY_ERBB2 | REACTOME_SIGNALING_BY_EGFR_IN_CANCER | REACTOME_PI3K_EVENTS_IN_ERBB4_SIGNALING | REACTOME_PI3K_EVENTS_IN_ERBB2_SIGNALING | REACTOME_DOWNSTREAM_SIGNALING_EVENTS_OF_B_CELL_RECEPTOR_BCR | REACTOME_SIGNALING_BY_THE_B_CELL_RECEPTOR_BCR | REACTOME_N…	N2+	2 Gy	model 1	ENSG00000105723	Turquoise Module	protein_coding	2931
SRP68	0.110391	6.52773	2.9e-24	1.41e-22	signal recognition particle 68	KEGG_PROTEIN_EXPORT | REACTOME_TRANSLATION | REACTOME_SRP_DEPENDENT_COTRANSLATIONAL_PROTEIN_TARGETING_TO_MEMBRANE | REACTOME_METABOLISM_OF_PROTEINS	N2+	2 Gy	model 1	ENSG00000167881	Grey Module	protein_coding	6730
CABIN1	-0.17356	6.32229	3.19e-24	1.55e-22	calcineurin binding protein 1	NA	N2+	2 Gy	model 1	ENSG00000281670	NA Module	lncRNA	23523
CDC25B	-0.287616	7.12928	3.2e-24	1.55e-22	cell division cycle 25B	KEGG_MAPK_SIGNALING_PATHWAY | KEGG_CELL_CYCLE | KEGG_PROGESTERONE_MEDIATED_OOCYTE_MATURATION | REACTOME_CELL_CYCLE | REACTOME_CELL_CYCLE_MITOTIC | REACTOME_CYCLIN_A_B1_ASSOCIATED_EVENTS_DURING_G2_M_TRANSITION | REACTOME_MITOTIC_G2_G2_M_PHASES | REACTOME_S_PHASE | HALLMARK_G2M_CHECKPOINT | HALLMARK_APOPTOSIS | HALLMARK_E2F_TARGETS	N2+	2 Gy	model 1	ENSG00000101224	Yellow Module	protein_coding	994
PRR5	0.29138	3.97426	3.24e-24	1.56e-22	proline rich 5	NA	N2+	2 Gy	model 1	ENSG00000186654	Turquoise Module	protein_coding	55615
CCNK	0.217395	3.84995	4.11e-24	1.98e-22	cyclin K	HALLMARK_P53_PATHWAY	N2+	2 Gy	model 1	ENSG00000090061	Grey Module	protein_coding	8812
CENPE	-0.697519	2.76592	4.14e-24	1.99e-22	centromere protein E	HALLMARK_MITOTIC_SPINDLE | HALLMARK_G2M_CHECKPOINT | HALLMARK_E2F_TARGETS	N2+	2 Gy	model 1	ENSG00000138778	Red Module	protein_coding	1062
PGBD2	0.362493	1.81589	4.57e-24	2.18e-22	piggyBac transposable element derived 2	NA	N2+	2 Gy	model 1	ENSG00000185220	Grey Module	protein_coding	267002
CNKSR3	-0.313139	2.93892	4.88e-24	2.32e-22	CNKSR family member 3	NA	N2+	2 Gy	model 1	ENSG00000153721	Blue Module	protein_coding	154043
GMEB1	-0.226836	3.73549	6.17e-24	2.93e-22	glucocorticoid modulatory element binding protein 1	NA	N2+	2 Gy	model 1	ENSG00000162419	Grey Module	protein_coding	10691
ALPK2	-0.511838	5.06837	6.2e-24	2.93e-22	alpha kinase 2	NA	N2+	2 Gy	model 1	ENSG00000198796	Brown Module	protein_coding	115701
DCAF4	-0.31921	4.16352	8.88e-24	4.18e-22	DDB1 and CUL4 associated factor 4	NA	N2+	2 Gy	model 1	ENSG00000119599	Grey Module	protein_coding	26094
FAM49A	0.834092	0.75773	1.12e-23	5.28e-22	family with sequence similarity 49 member A	NA	N2+	2 Gy	model 1	NA	NA Module	NA	NA
CCNG1	0.221443	8.18356	1.16e-23	5.45e-22	cyclin G1	KEGG_P53_SIGNALING_PATHWAY | HALLMARK_MTORC1_SIGNALING | HALLMARK_P53_PATHWAY	N2+	2 Gy	model 1	ENSG00000113328	Yellow Module	protein_coding	900
ZNF672	0.201698	4.28905	1.33e-23	6.19e-22	zinc finger protein 672	NA	N2+	2 Gy	model 1	ENSG00000171161	Turquoise Module	protein_coding	79894
LRRC8C	-0.394103	2.71219	1.33e-23	6.19e-22	leucine rich repeat containing 8 VRAC subunit C	HALLMARK_IL2_STAT5_SIGNALING	N2+	2 Gy	model 1	ENSG00000171488	Grey Module	protein_coding	84230
NATD1	0.229356	5.40909	1.35e-23	6.27e-22	N-acetyltransferase domain containing 1	NA	N2+	2 Gy	model 1	ENSG00000274180	Grey Module	protein_coding	256302
RUSC2	0.234745	5.63824	1.48e-23	6.82e-22	RUN and SH3 domain containing 2	NA	N2+	2 Gy	model 1	ENSG00000198853	Grey Module	protein_coding	9853
MTCL1	0.276018	7.01561	1.48e-23	6.82e-22	microtubule crosslinking factor 1	NA	N2+	2 Gy	model 1	ENSG00000168502	Yellow Module	protein_coding	23255
TLE3	-0.26604	5.19876	1.91e-23	8.76e-22	TLE family member 3, transcriptional corepressor	REACTOME_NOTCH1_INTRACELLULAR_DOMAIN_REGULATES_TRANSCRIPTION | REACTOME_SIGNALING_BY_NOTCH1 | REACTOME_SIGNALING_BY_NOTCH | HALLMARK_G2M_CHECKPOINT | HALLMARK_HEDGEHOG_SIGNALING	N2+	2 Gy	model 1	ENSG00000140332	Grey Module	protein_coding	7090
LIF	0.884403	0.532212	2.1e-23	9.6e-22	LIF interleukin 6 family cytokine	KEGG_CYTOKINE_CYTOKINE_RECEPTOR_INTERACTION | KEGG_JAK_STAT_SIGNALING_PATHWAY | HALLMARK_TNFA_SIGNALING_VIA_NFKB | HALLMARK_INFLAMMATORY_RESPONSE | HALLMARK_P53_PATHWAY | HALLMARK_IL2_STAT5_SIGNALING | HALLMARK_ALLOGRAFT_REJECTION | HALLMARK_KRAS_SIGNALING_UP	N2+	2 Gy	model 1	ENSG00000128342	Grey Module	protein_coding	3976
HIST1H2AC	0.309815	4.39565	2.39e-23	1.09e-21	histone cluster 1 H2A family member c	KEGG_SYSTEMIC_LUPUS_ERYTHEMATOSUS | REACTOME_MEIOSIS | REACTOME_CELL_CYCLE | REACTOME_RNA_POL_I_TRANSCRIPTION | REACTOME_TRANSCRIPTION | REACTOME_RNA_POL_I_RNA_POL_III_AND_MITOCHONDRIAL_TRANSCRIPTION | REACTOME_CHROMOSOME_MAINTENANCE | REACTOME_DEPOSITION_OF_NEW_CENPA_CONTAINING_NUCLEOSOMES_AT_THE_CENTROMERE | REACTOME_RNA_POL_I_PROMOTER_OPENING | REACTOME_MEIOTIC_RECOMBINATION | REACTOME_MEIOTIC…	N2+	2 Gy	model 1	NA	NA Module	NA	NA
C17orf82	0.935968	-0.97357	2.41e-23	1.1e-21	chromosome 17 open reading frame 82	NA	N2+	2 Gy	model 1	NA	NA Module	NA	NA
TSC22D1	-0.139803	6.95078	2.67e-23	1.21e-21	TSC22 domain family member 1	HALLMARK_TNFA_SIGNALING_VIA_NFKB | HALLMARK_ANDROGEN_RESPONSE | HALLMARK_P53_PATHWAY	N2+	2 Gy	model 1	ENSG00000102804	Grey Module	protein_coding	8848
CHML	-0.337489	3.3313	3.25e-23	1.47e-21	CHM like Rab escort protein	NA	N2+	2 Gy	model 1	ENSG00000203668	Green Module	protein_coding	1122
TNFAIP2	-0.337036	5.0016	3.55e-23	1.6e-21	TNF alpha induced protein 2	HALLMARK_TNFA_SIGNALING_VIA_NFKB | HALLMARK_INTERFERON_GAMMA_RESPONSE	N2+	2 Gy	model 1	ENSG00000185215	Grey Module	protein_coding	7127
PTPN12	-0.217007	5.70765	3.59e-23	1.62e-21	protein tyrosine phosphatase non-receptor type 12	NA	N2+	2 Gy	model 1	ENSG00000127947	Green Module	protein_coding	5782
BIN3	-0.218459	3.31933	5.07e-23	2.27e-21	bridging integrator 3	NA	N2+	2 Gy	model 1	ENSG00000147439	Grey Module	protein_coding	55909
INHBA	0.687221	5.42921	5.17e-23	2.31e-21	inhibin subunit beta A	KEGG_CYTOKINE_CYTOKINE_RECEPTOR_INTERACTION | KEGG_TGF_BETA_SIGNALING_PATHWAY | REACTOME_METABOLISM_OF_AMINO_ACIDS_AND_DERIVATIVES | REACTOME_GLYCOPROTEIN_HORMONES | REACTOME_PEPTIDE_HORMONE_BIOSYNTHESIS | HALLMARK_TNFA_SIGNALING_VIA_NFKB | HALLMARK_EPITHELIAL_MESENCHYMAL_TRANSITION | HALLMARK_INFLAMMATORY_RESPONSE | HALLMARK_ALLOGRAFT_REJECTION | HALLMARK_KRAS_SIGNALING_UP	N2+	2 Gy	model 1	ENSG00000122641	Brown Module	protein_coding	3624
FEM1B	0.157214	6.46739	5.34e-23	2.38e-21	fem-1 homolog B	NA	N2+	2 Gy	model 1	ENSG00000169018	Blue Module	protein_coding	10116
TCOF1	0.165488	5.46701	5.6e-23	2.49e-21	treacle ribosome biogenesis factor 1	HALLMARK_MYC_TARGETS_V2	N2+	2 Gy	model 1	ENSG00000070814	Grey Module	protein_coding	6949
USP1	-0.188675	5.19701	5.61e-23	2.49e-21	ubiquitin specific peptidase 1	REACTOME_REGULATION_OF_THE_FANCONI_ANEMIA_PATHWAY | REACTOME_FANCONI_ANEMIA_PATHWAY | REACTOME_DNA_REPAIR | HALLMARK_E2F_TARGETS | HALLMARK_MYC_TARGETS_V1	N2+	2 Gy	model 1	ENSG00000162607	Red Module	protein_coding	7398
PLCL2	0.293241	4.08178	5.65e-23	2.5e-21	phospholipase C like 2	NA	N2+	2 Gy	model 1	ENSG00000284017	Grey Module	protein_coding	23228
POLR2A	0.173024	7.93572	6.48e-23	2.85e-21	RNA polymerase II subunit A	KEGG_PURINE_METABOLISM | KEGG_PYRIMIDINE_METABOLISM | KEGG_RNA_POLYMERASE | KEGG_HUNTINGTONS_DISEASE | REACTOME_MICRORNA_MIRNA_BIOGENESIS | REACTOME_REGULATORY_RNA_PATHWAYS | REACTOME_PROCESSING_OF_CAPPED_INTRON_CONTAINING_PRE_MRNA | REACTOME_RNA_POL_II_TRANSCRIPTION | REACTOME_MRNA_CAPPING | REACTOME_TRANSCRIPTION_COUPLED_NER_TC_NER | REACTOME_RNA_POL_II_TRANSCRIPTION_PRE_INITIATION_AND_PROMOTER…	N2+	2 Gy	model 1	ENSG00000284832	Grey Module	protein_coding	5430
MSL1	-0.155287	6.15259	6.83e-23	3e-21	MSL complex subunit 1	NA	N2+	2 Gy	model 1	ENSG00000188895	Grey Module	protein_coding	339287
ABCB9	0.410724	2.11264	7.59e-23	3.32e-21	ATP binding cassette subfamily B member 9	KEGG_ABC_TRANSPORTERS | KEGG_LYSOSOME | HALLMARK_PEROXISOME	N2+	2 Gy	model 1	ENSG00000150967	Grey Module	protein_coding	23457
LINC00294	0.320567	2.85529	8.27e-23	3.61e-21	long intergenic non-protein coding RNA 294	NA	N2+	2 Gy	model 1	ENSG00000280798	Grey Module	lncRNA	283267
DSE	0.251486	7.05071	8.51e-23	3.71e-21	dermatan sulfate epimerase	KEGG_GLYCOSAMINOGLYCAN_BIOSYNTHESIS_CHONDROITIN_SULFATE | REACTOME_CHONDROITIN_SULFATE_DERMATAN_SULFATE_METABOLISM | REACTOME_GLYCOSAMINOGLYCAN_METABOLISM | REACTOME_METABOLISM_OF_CARBOHYDRATES	N2+	2 Gy	model 1	ENSG00000111817	Brown Module	protein_coding	29940
SOCS2	0.375511	3.46884	8.91e-23	3.87e-21	suppressor of cytokine signaling 2	KEGG_JAK_STAT_SIGNALING_PATHWAY | KEGG_INSULIN_SIGNALING_PATHWAY | KEGG_TYPE_II_DIABETES_MELLITUS | REACTOME_GROWTH_HORMONE_RECEPTOR_SIGNALING | REACTOME_IMMUNE_SYSTEM | REACTOME_CYTOKINE_SIGNALING_IN_IMMUNE_SYSTEM | HALLMARK_IL2_STAT5_SIGNALING	N2+	2 Gy	model 1	ENSG00000120833	Grey Module	protein_coding	8835
DUBR	0.309442	2.43196	9.08e-23	3.93e-21	DPPA2 upstream binding RNA	NA	N2+	2 Gy	model 1	ENSG00000243701	Grey Module	lncRNA	344595
ZNF195	0.211788	3.38322	1.14e-22	4.92e-21	zinc finger protein 195	NA	N2+	2 Gy	model 1	ENSG00000005801	Grey Module	protein_coding	7748
NFKB1	-0.162125	6.19932	1.27e-22	5.45e-21	nuclear factor kappa B subunit 1	KEGG_MAPK_SIGNALING_PATHWAY | KEGG_CHEMOKINE_SIGNALING_PATHWAY | KEGG_APOPTOSIS | KEGG_TOLL_LIKE_RECEPTOR_SIGNALING_PATHWAY | KEGG_NOD_LIKE_RECEPTOR_SIGNALING_PATHWAY | KEGG_RIG_I_LIKE_RECEPTOR_SIGNALING_PATHWAY | KEGG_CYTOSOLIC_DNA_SENSING_PATHWAY | KEGG_T_CELL_RECEPTOR_SIGNALING_PATHWAY | KEGG_B_CELL_RECEPTOR_SIGNALING_PATHWAY | KEGG_NEUROTROPHIN_SIGNALING_PATHWAY | KEGG_ADIPOCYTOKINE_SIGNALING…	N2+	2 Gy	model 1	ENSG00000109320	Yellow Module	protein_coding	4790
RHOBTB3	-0.247148	6.85168	1.33e-22	5.71e-21	Rho related BTB domain containing 3	HALLMARK_ESTROGEN_RESPONSE_EARLY	N2+	2 Gy	model 1	ENSG00000164292	Grey Module	protein_coding	22836
THEM6	0.325099	3.10023	1.34e-22	5.74e-21	thioesterase superfamily member 6	NA	N2+	2 Gy	model 1	ENSG00000130193	Turquoise Module	protein_coding	51337
VPS37D	0.360775	1.88594	1.48e-22	6.31e-21	VPS37D subunit of ESCRT-I	KEGG_ENDOCYTOSIS | REACTOME_MEMBRANE_TRAFFICKING | REACTOME_MEMBRANE_BINDING_AND_TARGETTING_OF_GAG_PROTEINS | REACTOME_ENDOSOMAL_SORTING_COMPLEX_REQUIRED_FOR_TRANSPORT_ESCRT | REACTOME_HIV_INFECTION | REACTOME_HIV_LIFE_CYCLE | REACTOME_LATE_PHASE_OF_HIV_LIFE_CYCLE | HALLMARK_DNA_REPAIR	N2+	2 Gy	model 1	ENSG00000176428	Turquoise Module	protein_coding	155382
TRIM22	0.193896	6.88794	1.59e-22	6.77e-21	tripartite motif containing 22	NA	N2+	2 Gy	model 1	ENSG00000132274	Grey Module	protein_coding	10346
GBP1	-0.376306	4.31413	1.6e-22	6.77e-21	guanylate binding protein 1	REACTOME_INTERFERON_GAMMA_SIGNALING | REACTOME_INTERFERON_SIGNALING | REACTOME_IMMUNE_SYSTEM | REACTOME_CYTOKINE_SIGNALING_IN_IMMUNE_SYSTEM	N2+	2 Gy	model 1	ENSG00000117228	Grey Module	protein_coding	2633
NXT1	-0.300736	3.07845	1.67e-22	7.06e-21	nuclear transport factor 2 like export factor 1	HALLMARK_ESTROGEN_RESPONSE_EARLY | HALLMARK_ESTROGEN_RESPONSE_LATE	N2+	2 Gy	model 1	ENSG00000132661	Grey Module	protein_coding	29107
TFAP4	-0.323597	3.28316	1.69e-22	7.12e-21	transcription factor AP-4	NA	N2+	2 Gy	model 1	ENSG00000090447	Yellow Module	protein_coding	7023
SERTAD2	0.20871	7.09235	1.7e-22	7.14e-21	SERTA domain containing 2	NA	N2+	2 Gy	model 1	ENSG00000179833	Grey Module	protein_coding	9792
CEP85	-0.330344	2.48946	1.98e-22	8.29e-21	centrosomal protein 85	NA	N2+	2 Gy	model 1	ENSG00000130695	Grey Module	protein_coding	64793
PISD	-0.233871	4.03602	2.02e-22	8.43e-21	phosphatidylserine decarboxylase	KEGG_GLYCEROPHOSPHOLIPID_METABOLISM	N2+	2 Gy	model 1	ENSG00000241878	Purple Module	protein_coding	23761
MLF2	0.14486	7.17963	2.25e-22	9.36e-21	myeloid leukemia factor 2	NA	N2+	2 Gy	model 1	ENSG00000089693	Magenta Module	protein_coding	8079
ARHGEF3	0.318426	5.34467	2.39e-22	9.95e-21	Rho guanine nucleotide exchange factor 3	REACTOME_SIGNALING_BY_RHO_GTPASES | REACTOME_SIGNALLING_BY_NGF | REACTOME_NRAGE_SIGNALS_DEATH_THROUGH_JNK | REACTOME_CELL_DEATH_SIGNALLING_VIA_NRAGE_NRIF_AND_NADE | REACTOME_P75_NTR_RECEPTOR_MEDIATED_SIGNALLING | REACTOME_SIGNALING_BY_GPCR | REACTOME_G_ALPHA1213_SIGNALLING_EVENTS | REACTOME_GPCR_DOWNSTREAM_SIGNALING | HALLMARK_MITOTIC_SPINDLE	N2+	2 Gy	model 1	ENSG00000163947	Yellow Module	protein_coding	50650
RANBP9	-0.168409	5.843	2.47e-22	1.02e-20	RAN binding protein 9	REACTOME_DEVELOPMENTAL_BIOLOGY | REACTOME_AXON_GUIDANCE | REACTOME_L1CAM_INTERACTIONS | HALLMARK_MITOTIC_SPINDLE	N2+	2 Gy	model 1	ENSG00000010017	Green Module	protein_coding	10048
SOX12	-0.229765	5.66821	2.47e-22	1.02e-20	SRY-box 12	NA	N2+	2 Gy	model 1	ENSG00000177732	Turquoise Module	protein_coding	6666
TSPYL4	-0.18804	4.87498	2.6e-22	1.07e-20	TSPY like 4	NA	N2+	2 Gy	model 1	ENSG00000187189	Grey Module	protein_coding	23270
NDUFV3	0.206168	4.97306	3.04e-22	1.25e-20	NADH:ubiquinone oxidoreductase subunit V3	KEGG_OXIDATIVE_PHOSPHORYLATION | KEGG_ALZHEIMERS_DISEASE | KEGG_PARKINSONS_DISEASE | KEGG_HUNTINGTONS_DISEASE | REACTOME_TCA_CYCLE_AND_RESPIRATORY_ELECTRON_TRANSPORT | REACTOME_RESPIRATORY_ELECTRON_TRANSPORT | REACTOME_RESPIRATORY_ELECTRON_TRANSPORT_ATP_SYNTHESIS_BY_CHEMIOSMOTIC_COUPLING_AND_HEAT_PRODUCTION_BY_UNCOUPLING_PROTEINS_ | HALLMARK_GLYCOLYSIS	N2+	2 Gy	model 1	ENSG00000160194	Grey Module	protein_coding	4731
RFWD3	-0.231545	4.55275	3.27e-22	1.34e-20	ring finger and WD repeat domain 3	NA	N2+	2 Gy	model 1	ENSG00000168411	Red Module	protein_coding	55159
DEDD2	0.239537	4.22263	3.52e-22	1.44e-20	death effector domain containing 2	NA	N2+	2 Gy	model 1	ENSG00000160570	Turquoise Module	protein_coding	162989
ZMYM2	-0.200273	5.5262	3.66e-22	1.49e-20	zinc finger MYM-type containing 2	REACTOME_SIGNALING_BY_FGFR_IN_DISEASE | REACTOME_SIGNALING_BY_FGFR1_MUTANTS | REACTOME_SIGNALING_BY_FGFR1_FUSION_MUTANTS | REACTOME_SIGNALING_BY_FGFR_MUTANTS	N2+	2 Gy	model 1	ENSG00000121741	Blue Module	protein_coding	7750
MCM10	-0.749851	1.17762	3.83e-22	1.56e-20	minichromosome maintenance 10 replication initiation factor	REACTOME_ACTIVATION_OF_THE_PRE_REPLICATIVE_COMPLEX | REACTOME_CELL_CYCLE | REACTOME_CELL_CYCLE_MITOTIC | REACTOME_CELL_CYCLE_CHECKPOINTS | REACTOME_M_G1_TRANSITION | REACTOME_G1_S_TRANSITION | REACTOME_MITOTIC_G1_G1_S_PHASES | REACTOME_MITOTIC_M_M_G1_PHASES | REACTOME_DNA_REPLICATION | REACTOME_ACTIVATION_OF_ATR_IN_RESPONSE_TO_REPLICATION_STRESS | REACTOME_G2_M_CHECKPOINTS	N2+	2 Gy	model 1	ENSG00000065328	Red Module	protein_coding	55388
SLC4A11	0.57682	0.977123	3.84e-22	1.56e-20	solute carrier family 4 member 11	NA	N2+	2 Gy	model 1	ENSG00000088836	Grey Module	protein_coding	83959
MAP7D1	-0.181936	7.41576	4.55e-22	1.84e-20	MAP7 domain containing 1	NA	N2+	2 Gy	model 1	ENSG00000116871	Black Module	protein_coding	55700
C4orf46	-0.291531	3.58637	4.76e-22	1.92e-20	chromosome 4 open reading frame 46	NA	N2+	2 Gy	model 1	ENSG00000205208	Blue Module	protein_coding	201725
TAOK3	-0.188207	5.16771	4.79e-22	1.93e-20	TAO kinase 3	KEGG_MAPK_SIGNALING_PATHWAY	N2+	2 Gy	model 1	ENSG00000135090	Grey Module	protein_coding	51347
TMEM201	-0.256009	3.6837	4.83e-22	1.94e-20	transmembrane protein 201	NA	N2+	2 Gy	model 1	ENSG00000188807	Turquoise Module	protein_coding	199953
NFKBIE	0.342837	2.7678	5.07e-22	2.03e-20	NFKB inhibitor epsilon	KEGG_T_CELL_RECEPTOR_SIGNALING_PATHWAY | KEGG_B_CELL_RECEPTOR_SIGNALING_PATHWAY | KEGG_NEUROTROPHIN_SIGNALING_PATHWAY | KEGG_ADIPOCYTOKINE_SIGNALING_PATHWAY | REACTOME_DOWNSTREAM_SIGNALING_EVENTS_OF_B_CELL_RECEPTOR_BCR | REACTOME_ACTIVATION_OF_NF_KAPPAB_IN_B_CELLS | REACTOME_SIGNALING_BY_THE_B_CELL_RECEPTOR_BCR | REACTOME_IMMUNE_SYSTEM | REACTOME_ADAPTIVE_IMMUNE_SYSTEM | HALLMARK_TNFA_SIGNALING_V…	N2+	2 Gy	model 1	ENSG00000146232	Grey Module	protein_coding	4794
ZBTB14	-0.19042	3.67023	5.48e-22	2.19e-20	zinc finger and BTB domain containing 14	NA	N2+	2 Gy	model 1	ENSG00000198081	Grey Module	protein_coding	7541
KSR1	0.281472	3.31908	5.67e-22	2.26e-20	kinase suppressor of ras 1	NA	N2+	2 Gy	model 1	ENSG00000141068	Grey Module	protein_coding	8844
ARHGAP35	-0.178056	7.37613	5.86e-22	2.33e-20	Rho GTPase activating protein 35	KEGG_FOCAL_ADHESION | KEGG_LEUKOCYTE_TRANSENDOTHELIAL_MIGRATION | KEGG_REGULATION_OF_ACTIN_CYTOSKELETON | REACTOME_SIGNALING_BY_RHO_GTPASES | REACTOME_DEVELOPMENTAL_BIOLOGY | REACTOME_AXON_GUIDANCE | REACTOME_SEMA4D_IN_SEMAPHORIN_SIGNALING | REACTOME_SEMAPHORIN_INTERACTIONS	N2+	2 Gy	model 1	ENSG00000160007	Grey Module	protein_coding	2909
TCP11L1	0.257625	3.87285	6.02e-22	2.38e-20	t-complex 11 like 1	NA	N2+	2 Gy	model 1	ENSG00000176148	Lightgreen Module	protein_coding	55346
RALGDS	0.203836	5.40644	6.45e-22	2.54e-20	ral guanine nucleotide dissociation stimulator	KEGG_PATHWAYS_IN_CANCER | KEGG_COLORECTAL_CANCER | KEGG_PANCREATIC_CANCER | REACTOME_SIGNALLING_BY_NGF | REACTOME_SIGNALLING_TO_RAS | REACTOME_NGF_SIGNALLING_VIA_TRKA_FROM_THE_PLASMA_MEMBRANE | REACTOME_SIGNALLING_TO_ERKS | REACTOME_P38MAPK_EVENTS | HALLMARK_P53_PATHWAY	N2+	2 Gy	model 1	ENSG00000160271	Grey Module	protein_coding	5900
TGS1	0.183671	4.47694	6.81e-22	2.68e-20	trimethylguanosine synthase 1	REACTOME_METABOLISM_OF_NON_CODING_RNA | REACTOME_DEVELOPMENTAL_BIOLOGY | REACTOME_BMAL1_CLOCK_NPAS2_ACTIVATES_CIRCADIAN_EXPRESSION | REACTOME_PPARA_ACTIVATES_GENE_EXPRESSION | REACTOME_RORA_ACTIVATES_CIRCADIAN_EXPRESSION | REACTOME_YAP1_AND_WWTR1_TAZ_STIMULATED_GENE_EXPRESSION | REACTOME_CIRCADIAN_REPRESSION_OF_EXPRESSION_BY_REV_ERBA | REACTOME_GENERIC_TRANSCRIPTION_PATHWAY | REACTOME_METABOLISM_…	N2+	2 Gy	model 1	ENSG00000137574	Grey Module	protein_coding	96764
MAMLD1	-0.321312	5.33173	7.25e-22	2.84e-20	mastermind like domain containing 1	REACTOME_PRE_NOTCH_TRANSCRIPTION_AND_TRANSLATION | REACTOME_PRE_NOTCH_EXPRESSION_AND_PROCESSING | REACTOME_NOTCH1_INTRACELLULAR_DOMAIN_REGULATES_TRANSCRIPTION | REACTOME_SIGNALING_BY_NOTCH1 | REACTOME_GENERIC_TRANSCRIPTION_PATHWAY | REACTOME_NOTCH_HLH_TRANSCRIPTION_PATHWAY | REACTOME_SIGNALING_BY_NOTCH	N2+	2 Gy	model 1	ENSG00000013619	Brown Module	protein_coding	10046
ARNT2	-0.308332	4.69859	8.35e-22	3.27e-20	aryl hydrocarbon receptor nuclear translocator 2	KEGG_PATHWAYS_IN_CANCER | KEGG_RENAL_CELL_CARCINOMA	N2+	2 Gy	model 1	ENSG00000172379	Grey Module	protein_coding	9915
PHLPP2	-0.321542	3.82459	8.78e-22	3.43e-20	PH domain and leucine rich repeat protein phosphatase 2	NA	N2+	2 Gy	model 1	ENSG00000040199	Blue Module	protein_coding	23035
APTX	0.162528	4.29856	9.1e-22	3.54e-20	aprataxin	NA	N2+	2 Gy	model 1	ENSG00000137074	Grey Module	protein_coding	54840
EHD4	-0.233115	5.39547	1.06e-21	4.12e-20	EH domain containing 4	KEGG_ENDOCYTOSIS	N2+	2 Gy	model 1	ENSG00000103966	Grey Module	protein_coding	30844
TAF5L	-0.198807	3.85641	1.33e-21	5.13e-20	TATA-box binding protein associated factor 5 like	KEGG_BASAL_TRANSCRIPTION_FACTORS	N2+	2 Gy	model 1	ENSG00000135801	Grey Module	protein_coding	27097
ELF1	-0.182212	6.08569	1.39e-21	5.38e-20	E74 like ETS transcription factor 1	HALLMARK_ESTROGEN_RESPONSE_EARLY | HALLMARK_INTERFERON_ALPHA_RESPONSE	N2+	2 Gy	model 1	ENSG00000120690	Grey Module	protein_coding	1997
ARRDC4	-0.442485	4.52907	1.43e-21	5.5e-20	arrestin domain containing 4	NA	N2+	2 Gy	model 1	ENSG00000140450	Brown Module	protein_coding	91947
ECT2	-0.393739	3.77614	1.44e-21	5.53e-20	epithelial cell transforming 2	REACTOME_SIGNALING_BY_RHO_GTPASES | REACTOME_SIGNALLING_BY_NGF | REACTOME_NRAGE_SIGNALS_DEATH_THROUGH_JNK | REACTOME_CELL_DEATH_SIGNALLING_VIA_NRAGE_NRIF_AND_NADE | REACTOME_P75_NTR_RECEPTOR_MEDIATED_SIGNALLING | REACTOME_SIGNALING_BY_GPCR | REACTOME_G_ALPHA1213_SIGNALLING_EVENTS | REACTOME_GPCR_DOWNSTREAM_SIGNALING | HALLMARK_MITOTIC_SPINDLE	N2+	2 Gy	model 1	ENSG00000114346	Red Module	protein_coding	1894
TIFA	-0.257289	2.82403	1.51e-21	5.81e-20	TRAF interacting protein with forkhead associated domain	NA	N2+	2 Gy	model 1	ENSG00000145365	Grey Module	protein_coding	92610
GRHL3	1.58154	-3.70503	1.66e-21	6.34e-20	grainyhead like transcription factor 3	NA	N2+	2 Gy	model 1	ENSG00000158055	Grey Module	protein_coding	57822
NCS1	0.156459	6.81162	1.68e-21	6.41e-20	neuronal calcium sensor 1	HALLMARK_IL2_STAT5_SIGNALING	N2+	2 Gy	model 1	ENSG00000107130	Purple Module	protein_coding	23413
RALGPS2	-0.270886	5.63617	1.82e-21	6.93e-20	Ral GEF with PH domain and SH3 binding motif 2	NA	N2+	2 Gy	model 1	ENSG00000116191	Grey Module	protein_coding	55103
CEP85L	0.336132	3.39302	1.84e-21	6.97e-20	centrosomal protein 85 like	NA	N2+	2 Gy	model 1	ENSG00000111860	Blue Module	protein_coding	387119
MALT1	-0.246444	4.49287	1.85e-21	6.99e-20	MALT1 paracaspase	KEGG_T_CELL_RECEPTOR_SIGNALING_PATHWAY | KEGG_B_CELL_RECEPTOR_SIGNALING_PATHWAY | REACTOME_DOWNSTREAM_SIGNALING_EVENTS_OF_B_CELL_RECEPTOR_BCR | REACTOME_ACTIVATION_OF_NF_KAPPAB_IN_B_CELLS | REACTOME_SIGNALING_BY_THE_B_CELL_RECEPTOR_BCR | REACTOME_TCR_SIGNALING | REACTOME_DOWNSTREAM_TCR_SIGNALING | REACTOME_IMMUNE_SYSTEM | REACTOME_ADAPTIVE_IMMUNE_SYSTEM	N2+	2 Gy	model 1	ENSG00000172175	Green Module	protein_coding	10892
DNAJB4	0.263132	4.78872	2.06e-21	7.76e-20	DnaJ heat shock protein family (Hsp40) member B4	HALLMARK_TNFA_SIGNALING_VIA_NFKB	N2+	2 Gy	model 1	ENSG00000162616	Brown Module	protein_coding	11080
PPIF	-0.266621	5.54128	2.25e-21	8.46e-20	peptidylprolyl isomerase F	HALLMARK_ESTROGEN_RESPONSE_EARLY | HALLMARK_ESTROGEN_RESPONSE_LATE | HALLMARK_UV_RESPONSE_UP	N2+	2 Gy	model 1	ENSG00000108179	Turquoise Module	protein_coding	10105
ADNP	-0.124994	6.44707	2.73e-21	1.03e-19	activity dependent neuroprotector homeobox	NA	N2+	2 Gy	model 1	ENSG00000101126	Blue Module	protein_coding	23394
CDC20	-0.65219	3.00399	2.91e-21	1.09e-19	cell division cycle 20	KEGG_CELL_CYCLE | KEGG_OOCYTE_MEIOSIS | KEGG_UBIQUITIN_MEDIATED_PROTEOLYSIS | REACTOME_INHIBITION_OF_THE_PROTEOLYTIC_ACTIVITY_OF_APC_C_REQUIRED_FOR_THE_ONSET_OF_ANAPHASE_BY_MITOTIC_SPINDLE_CHECKPOINT_COMPONENTS | REACTOME_CELL_CYCLE | REACTOME_CELL_CYCLE_MITOTIC | REACTOME_CELL_CYCLE_CHECKPOINTS | REACTOME_REGULATION_OF_MITOTIC_CELL_CYCLE | REACTOME_MITOTIC_M_M_G1_PHASES | REACTOME_DNA_REPLICATIO…	N2+	2 Gy	model 1	ENSG00000117399	Red Module	protein_coding	991
TRIM27	-0.128046	5.85407	3.1e-21	1.16e-19	tripartite motif containing 27	NA	N2+	2 Gy	model 1	ENSG00000237462	Grey Module	protein_coding	5987
EVI2A	0.562201	2.73333	3.22e-21	1.2e-19	ecotropic viral integration site 2A	NA	N2+	2 Gy	model 1	ENSG00000126860	Grey Module	protein_coding	2123
ELFN2	0.738286	1.53098	3.55e-21	1.32e-19	extracellular leucine rich repeat and fibronectin type III domain containing 2	NA	N2+	2 Gy	model 1	ENSG00000166897	Grey Module	protein_coding	114794
DLGAP5	-0.719409	2.64592	3.87e-21	1.43e-19	DLG associated protein 5	HALLMARK_MITOTIC_SPINDLE | HALLMARK_E2F_TARGETS	N2+	2 Gy	model 1	ENSG00000126787	Red Module	protein_coding	9787
C1orf174	-0.19458	4.03073	4.07e-21	1.51e-19	chromosome 1 open reading frame 174	NA	N2+	2 Gy	model 1	ENSG00000198912	Grey Module	protein_coding	339448
AMD1	-0.225104	5.72233	4.08e-21	1.51e-19	adenosylmethionine decarboxylase 1	KEGG_CYSTEINE_AND_METHIONINE_METABOLISM | KEGG_ARGININE_AND_PROLINE_METABOLISM | REACTOME_METABOLISM_OF_AMINO_ACIDS_AND_DERIVATIVES | REACTOME_METABOLISM_OF_POLYAMINES | HALLMARK_G2M_CHECKPOINT | HALLMARK_UV_RESPONSE_UP	N2+	2 Gy	model 1	ENSG00000123505	Grey Module	protein_coding	262
MAGEF1	-0.165609	4.46773	4.47e-21	1.64e-19	MAGE family member F1	NA	N2+	2 Gy	model 1	ENSG00000177383	Grey Module	protein_coding	64110
HIST1H2BK	0.293432	3.04997	4.55e-21	1.67e-19	histone cluster 1 H2B family member k	KEGG_SYSTEMIC_LUPUS_ERYTHEMATOSUS | REACTOME_MEIOSIS | REACTOME_CELL_CYCLE | REACTOME_RNA_POL_I_TRANSCRIPTION | REACTOME_TRANSCRIPTION | REACTOME_RNA_POL_I_RNA_POL_III_AND_MITOCHONDRIAL_TRANSCRIPTION | REACTOME_CHROMOSOME_MAINTENANCE | REACTOME_DEPOSITION_OF_NEW_CENPA_CONTAINING_NUCLEOSOMES_AT_THE_CENTROMERE | REACTOME_RNA_POL_I_PROMOTER_OPENING | REACTOME_MEIOTIC_RECOMBINATION | REACTOME_MEIOTIC…	N2+	2 Gy	model 1	NA	NA Module	NA	NA
FZD6	0.294389	4.46141	4.63e-21	1.7e-19	frizzled class receptor 6	KEGG_WNT_SIGNALING_PATHWAY | KEGG_MELANOGENESIS | KEGG_PATHWAYS_IN_CANCER | KEGG_BASAL_CELL_CARCINOMA | REACTOME_SIGNALING_BY_GPCR | REACTOME_CLASS_B_2_SECRETIN_FAMILY_RECEPTORS | REACTOME_GPCR_LIGAND_BINDING	N2+	2 Gy	model 1	ENSG00000164930	Lightgreen Module	protein_coding	8323
PPAT	-0.296066	3.38279	4.9e-21	1.79e-19	phosphoribosyl pyrophosphate amidotransferase	KEGG_PURINE_METABOLISM | KEGG_ALANINE_ASPARTATE_AND_GLUTAMATE_METABOLISM | REACTOME_METABOLISM_OF_NUCLEOTIDES | REACTOME_PURINE_RIBONUCLEOSIDE_MONOPHOSPHATE_BIOSYNTHESIS | REACTOME_PURINE_METABOLISM | HALLMARK_UV_RESPONSE_UP	N2+	2 Gy	model 1	ENSG00000128059	Grey Module	protein_coding	5471
TMEM200A	0.273469	7.04761	5.15e-21	1.88e-19	transmembrane protein 200A	NA	N2+	2 Gy	model 1	ENSG00000164484	Grey Module	protein_coding	114801
AKAP8L	-0.237887	4.45671	5.69e-21	2.06e-19	A-kinase anchoring protein 8 like	NA	N2+	2 Gy	model 1	ENSG00000011243	Grey Module	protein_coding	26993
DNAJC18	0.180402	4.17928	5.69e-21	2.06e-19	DnaJ heat shock protein family (Hsp40) member C18	NA	N2+	2 Gy	model 1	ENSG00000288275	Grey Module	protein_coding	202052
LEO1	0.166497	4.91358	5.73e-21	2.07e-19	LEO1 homolog, Paf1/RNA polymerase II complex component	NA	N2+	2 Gy	model 1	ENSG00000166477	Yellow Module	protein_coding	123169
MEX3B	0.36387	2.77385	5.77e-21	2.08e-19	mex-3 RNA binding family member B	NA	N2+	2 Gy	model 1	ENSG00000183496	Grey Module	protein_coding	84206
RNF24	-0.202629	6.25956	5.82e-21	2.1e-19	ring finger protein 24	NA	N2+	2 Gy	model 1	ENSG00000101236	Grey Module	protein_coding	11237
PLCD1	0.253965	5.0633	7.07e-21	2.54e-19	phospholipase C delta 1	KEGG_INOSITOL_PHOSPHATE_METABOLISM | KEGG_CALCIUM_SIGNALING_PATHWAY | KEGG_PHOSPHATIDYLINOSITOL_SIGNALING_SYSTEM	N2+	2 Gy	model 1	ENSG00000187091	Yellow Module	protein_coding	5333
SH2D4A	-0.315913	5.01988	7.09e-21	2.54e-19	SH2 domain containing 4A	NA	N2+	2 Gy	model 1	ENSG00000104611	Grey Module	protein_coding	63898
AXIN1	-0.207538	4.56491	7.98e-21	2.85e-19	axin 1	KEGG_WNT_SIGNALING_PATHWAY | KEGG_PATHWAYS_IN_CANCER | KEGG_COLORECTAL_CANCER | KEGG_ENDOMETRIAL_CANCER | KEGG_BASAL_CELL_CARCINOMA | REACTOME_SIGNALING_BY_WNT | REACTOME_CTNNB1_PHOSPHORYLATION_CASCADE | HALLMARK_WNT_BETA_CATENIN_SIGNALING	N2+	2 Gy	model 1	ENSG00000103126	Grey Module	protein_coding	8312
LOC100129484	0.563788	0.276908	8.46e-21	3.02e-19	uncharacterized LOC100129484	NA	N2+	2 Gy	model 1	ENSG00000234432	Grey Module	NA	NA
POLD3	-0.207923	4.06297	1e-20	3.56e-19	DNA polymerase delta 3, accessory subunit	KEGG_PURINE_METABOLISM | KEGG_PYRIMIDINE_METABOLISM | KEGG_DNA_REPLICATION | KEGG_BASE_EXCISION_REPAIR | KEGG_NUCLEOTIDE_EXCISION_REPAIR | KEGG_MISMATCH_REPAIR | KEGG_HOMOLOGOUS_RECOMBINATION | REACTOME_BASE_EXCISION_REPAIR | REACTOME_RESOLUTION_OF_AP_SITES_VIA_THE_MULTIPLE_NUCLEOTIDE_PATCH_REPLACEMENT_PATHWAY | REACTOME_CELL_CYCLE | REACTOME_PROCESSIVE_SYNTHESIS_ON_THE_LAGGING_STRAND | REACTOME_…	N2+	2 Gy	model 1	ENSG00000077514	Grey Module	protein_coding	10714
CLCF1	-0.271191	2.85103	1.09e-20	3.88e-19	cardiotrophin like cytokine factor 1	KEGG_CYTOKINE_CYTOKINE_RECEPTOR_INTERACTION | KEGG_JAK_STAT_SIGNALING_PATHWAY | HALLMARK_TNFA_SIGNALING_VIA_NFKB	N2+	2 Gy	model 1	ENSG00000175505	Grey Module	protein_coding	23529
MSX2	0.553118	2.25915	1.26e-20	4.44e-19	msh homeobox 2	NA	N2+	2 Gy	model 1	ENSG00000120149	Grey Module	protein_coding	4488
H2AFY	0.114375	6.17242	1.39e-20	4.9e-19	H2A histone family member Y	KEGG_SYSTEMIC_LUPUS_ERYTHEMATOSUS	N2+	2 Gy	model 1	NA	NA Module	NA	NA
SNX7	0.158602	5.52191	1.43e-20	5.04e-19	sorting nexin 7	NA	N2+	2 Gy	model 1	ENSG00000162627	Grey Module	protein_coding	51375
PJA1	-0.168319	5.16443	1.48e-20	5.2e-19	praja ring finger ubiquitin ligase 1	REACTOME_IMMUNE_SYSTEM | REACTOME_ADAPTIVE_IMMUNE_SYSTEM | REACTOME_CLASS_I_MHC_MEDIATED_ANTIGEN_PROCESSING_PRESENTATION | REACTOME_ANTIGEN_PROCESSING_UBIQUITINATION_PROTEASOME_DEGRADATION	N2+	2 Gy	model 1	ENSG00000181191	Grey Module	protein_coding	64219
RARA	-0.2083	5.37544	1.74e-20	6.08e-19	retinoic acid receptor alpha	KEGG_PATHWAYS_IN_CANCER | KEGG_ACUTE_MYELOID_LEUKEMIA | REACTOME_GENERIC_TRANSCRIPTION_PATHWAY | REACTOME_NUCLEAR_RECEPTOR_TRANSCRIPTION_PATHWAY | HALLMARK_APOPTOSIS | HALLMARK_ESTROGEN_RESPONSE_EARLY	N2+	2 Gy	model 1	ENSG00000131759	Grey Module	protein_coding	5914
SMARCD1	-0.139539	5.3557	1.79e-20	6.26e-19	SWI/SNF related, matrix associated, actin dependent regulator of chromatin, subfamily d, member 1	NA	N2+	2 Gy	model 1	ENSG00000066117	Turquoise Module	protein_coding	6602
ZBTB1	-0.173892	5.06948	1.8e-20	6.29e-19	zinc finger and BTB domain containing 1	NA	N2+	2 Gy	model 1	ENSG00000126804	Green Module	protein_coding	22890
ISCU	0.135651	6.5866	1.84e-20	6.4e-19	iron-sulfur cluster assembly enzyme	HALLMARK_OXIDATIVE_PHOSPHORYLATION | HALLMARK_P53_PATHWAY | HALLMARK_COAGULATION	N2+	2 Gy	model 1	ENSG00000136003	Grey Module	protein_coding	23479
RGS20	0.779545	-0.339555	1.92e-20	6.68e-19	regulator of G protein signaling 20	REACTOME_SIGNALING_BY_GPCR | REACTOME_GPCR_DOWNSTREAM_SIGNALING | REACTOME_G_ALPHA_I_SIGNALLING_EVENTS | REACTOME_G_ALPHA_Z_SIGNALLING_EVENTS	N2+	2 Gy	model 1	ENSG00000147509	Grey Module	protein_coding	8601
MARCKS	-0.175193	8.68902	2.12e-20	7.34e-19	myristoylated alanine rich protein kinase C substrate	KEGG_FC_GAMMA_R_MEDIATED_PHAGOCYTOSIS | REACTOME_INTEGRATION_OF_ENERGY_METABOLISM | REACTOME_REGULATION_OF_INSULIN_SECRETION | REACTOME_REGULATION_OF_INSULIN_SECRETION_BY_ACETYLCHOLINE | HALLMARK_TNFA_SIGNALING_VIA_NFKB | HALLMARK_MITOTIC_SPINDLE | HALLMARK_G2M_CHECKPOINT	N2+	2 Gy	model 1	ENSG00000277443	Brown Module	protein_coding	4082
SMAD3	-0.193561	7.26498	2.15e-20	7.43e-19	SMAD family member 3	KEGG_CELL_CYCLE | KEGG_WNT_SIGNALING_PATHWAY | KEGG_TGF_BETA_SIGNALING_PATHWAY | KEGG_ADHERENS_JUNCTION | KEGG_PATHWAYS_IN_CANCER | KEGG_COLORECTAL_CANCER | KEGG_PANCREATIC_CANCER | KEGG_CHRONIC_MYELOID_LEUKEMIA | REACTOME_DEVELOPMENTAL_BIOLOGY | REACTOME_SIGNALING_BY_NODAL | REACTOME_DOWNREGULATION_OF_TGF_BETA_RECEPTOR_SIGNALING | REACTOME_SMAD2_SMAD3_SMAD4_HETEROTRIMER_REGULATES_TRANSCRIPTION |…	N2+	2 Gy	model 1	ENSG00000166949	Grey Module	protein_coding	4088
CEP68	0.215588	4.80332	2.29e-20	7.89e-19	centrosomal protein 68	NA	N2+	2 Gy	model 1	ENSG00000011523	Yellow Module	protein_coding	23177
SLC10A3	0.153842	5.70211	2.33e-20	8.03e-19	solute carrier family 10 member 3	HALLMARK_HEME_METABOLISM	N2+	2 Gy	model 1	ENSG00000126903	Turquoise Module	protein_coding	8273
ZNF598	-0.211245	4.84527	2.37e-20	8.13e-19	zinc finger protein 598	NA	N2+	2 Gy	model 1	ENSG00000167962	Grey Module	protein_coding	90850
H1F0	-0.180053	6.52608	2.64e-20	9.05e-19	H1 histone family member 0	REACTOME_APOPTOSIS_INDUCED_DNA_FRAGMENTATION | REACTOME_APOPTOSIS | REACTOME_APOPTOTIC_EXECUTION_PHASE | HALLMARK_APOPTOSIS | HALLMARK_ANDROGEN_RESPONSE | HALLMARK_HEME_METABOLISM	N2+	2 Gy	model 1	NA	NA Module	NA	NA
TPBG	-0.135582	6.84057	2.77e-20	9.47e-19	trophoblast glycoprotein	HALLMARK_HYPOXIA | HALLMARK_ESTROGEN_RESPONSE_EARLY | HALLMARK_ESTROGEN_RESPONSE_LATE | HALLMARK_INFLAMMATORY_RESPONSE | HALLMARK_GLYCOLYSIS	N2+	2 Gy	model 1	ENSG00000283085	Grey Module	protein_coding	7162
SH2B3	-0.270132	5.44405	3.5e-20	1.19e-18	SH2B adaptor protein 3	KEGG_NEUROTROPHIN_SIGNALING_PATHWAY | REACTOME_SIGNALING_BY_SCF_KIT | REACTOME_REGULATION_OF_KIT_SIGNALING | REACTOME_FACTORS_INVOLVED_IN_MEGAKARYOCYTE_DEVELOPMENT_AND_PLATELET_PRODUCTION | REACTOME_HEMOSTASIS | HALLMARK_COMPLEMENT	N2+	2 Gy	model 1	ENSG00000111252	Grey Module	protein_coding	10019
HILPDA	-0.261188	2.58782	3.52e-20	1.2e-18	hypoxia inducible lipid droplet associated	NA	N2+	2 Gy	model 1	ENSG00000135245	Grey Module	protein_coding	29923
CREM	0.175944	3.53633	3.73e-20	1.27e-18	cAMP responsive element modulator	NA	N2+	2 Gy	model 1	ENSG00000095794	Grey Module	protein_coding	1390
ASB13	-0.214615	3.98769	3.88e-20	1.31e-18	ankyrin repeat and SOCS box containing 13	REACTOME_IMMUNE_SYSTEM | REACTOME_ADAPTIVE_IMMUNE_SYSTEM | REACTOME_CLASS_I_MHC_MEDIATED_ANTIGEN_PROCESSING_PRESENTATION | REACTOME_ANTIGEN_PROCESSING_UBIQUITINATION_PROTEASOME_DEGRADATION | HALLMARK_ESTROGEN_RESPONSE_EARLY	N2+	2 Gy	model 1	ENSG00000196372	Purple Module	protein_coding	79754
RPAP2	0.212812	4.37488	3.97e-20	1.34e-18	RNA polymerase II associated protein 2	NA	N2+	2 Gy	model 1	ENSG00000122484	Blue Module	protein_coding	79871
TXNIP	-0.570683	8.07745	4.11e-20	1.38e-18	thioredoxin interacting protein	REACTOME_INNATE_IMMUNE_SYSTEM | REACTOME_IMMUNE_SYSTEM | REACTOME_THE_NLRP3_INFLAMMASOME | REACTOME_INFLAMMASOMES | REACTOME_NUCLEOTIDE_BINDING_DOMAIN_LEUCINE_RICH_REPEAT_CONTAINING_RECEPTOR_NLR_SIGNALING_PATHWAYS | HALLMARK_APOPTOSIS | HALLMARK_INTERFERON_ALPHA_RESPONSE | HALLMARK_INTERFERON_GAMMA_RESPONSE | HALLMARK_P53_PATHWAY	N2+	2 Gy	model 1	ENSG00000265972	Grey Module	protein_coding	10628
NUP153	-0.183515	5.629	4.28e-20	1.44e-18	nucleoporin 153	REACTOME_METABOLISM_OF_NON_CODING_RNA | REACTOME_ANTIVIRAL_MECHANISM_BY_IFN_STIMULATED_GENES | REACTOME_PROCESSING_OF_CAPPED_INTRON_CONTAINING_PRE_MRNA | REACTOME_TRANSPORT_OF_MATURE_TRANSCRIPT_TO_CYTOPLASM | REACTOME_TRANSMEMBRANE_TRANSPORT_OF_SMALL_MOLECULES | REACTOME_MRNA_PROCESSING | REACTOME_TRANSPORT_OF_MATURE_MRNA_DERIVED_FROM_AN_INTRONLESS_TRANSCRIPT | REACTOME_SLC_MEDIATED_TRANSMEMBRANE…	N2+	2 Gy	model 1	ENSG00000124789	Blue Module	protein_coding	9972
ZNF710	-0.234212	3.27532	5.06e-20	1.7e-18	zinc finger protein 710	NA	N2+	2 Gy	model 1	ENSG00000140548	Grey Module	protein_coding	374655
NEK11	-0.25052	3.4582	5.12e-20	1.71e-18	NIMA related kinase 11	NA	N2+	2 Gy	model 1	ENSG00000114670	Grey Module	protein_coding	79858
MAP2K3	-0.405507	6.06896	5.5e-20	1.83e-18	mitogen-activated protein kinase kinase 3	KEGG_MAPK_SIGNALING_PATHWAY | KEGG_TOLL_LIKE_RECEPTOR_SIGNALING_PATHWAY | KEGG_FC_EPSILON_RI_SIGNALING_PATHWAY | KEGG_GNRH_SIGNALING_PATHWAY | KEGG_AMYOTROPHIC_LATERAL_SCLEROSIS_ALS | REACTOME_TRIF_MEDIATED_TLR3_SIGNALING | REACTOME_MAP_KINASE_ACTIVATION_IN_TLR_CASCADE | REACTOME_ACTIVATED_TAK1_MEDIATES_P38_MAPK_ACTIVATION | REACTOME_TRAF6_MEDIATED_INDUCTION_OF_NFKB_AND_MAP_KINASES_UPON_TLR7_8_OR…	N2+	2 Gy	model 1	ENSG00000034152	Black Module	protein_coding	5606
KCNN4	0.765298	0.692139	5.52e-20	1.84e-18	potassium calcium-activated channel subfamily N member 4	REACTOME_NEURONAL_SYSTEM | REACTOME_POTASSIUM_CHANNELS | HALLMARK_KRAS_SIGNALING_UP	N2+	2 Gy	model 1	ENSG00000104783	Grey Module	protein_coding	3783
C1orf198	-0.300408	6.96692	6.43e-20	2.14e-18	chromosome 1 open reading frame 198	NA	N2+	2 Gy	model 1	ENSG00000119280	Brown Module	protein_coding	84886
BAG1	0.186524	5.66338	7.11e-20	2.36e-18	BCL2 associated athanogene 1	HALLMARK_ESTROGEN_RESPONSE_EARLY | HALLMARK_ESTROGEN_RESPONSE_LATE | HALLMARK_MYOGENESIS	N2+	2 Gy	model 1	ENSG00000107262	Purple Module	protein_coding	573
MEX3A	-0.404757	1.87096	7.33e-20	2.43e-18	mex-3 RNA binding family member A	NA	N2+	2 Gy	model 1	ENSG00000254726	Grey Module	protein_coding	92312
SNCAIP	0.614558	0.861838	7.4e-20	2.44e-18	synuclein alpha interacting protein	KEGG_PARKINSONS_DISEASE	N2+	2 Gy	model 1	ENSG00000064692	Grey Module	protein_coding	9627
ANKLE2	-0.148254	5.87272	8.04e-20	2.65e-18	ankyrin repeat and LEM domain containing 2	NA	N2+	2 Gy	model 1	ENSG00000176915	Brown Module	protein_coding	23141
CRTC3	-0.162285	5.89073	8.69e-20	2.86e-18	CREB regulated transcription coactivator 3	NA	N2+	2 Gy	model 1	ENSG00000140577	Grey Module	protein_coding	64784
LAMC2	0.429708	2.05322	8.86e-20	2.9e-18	laminin subunit gamma 2	KEGG_FOCAL_ADHESION | KEGG_ECM_RECEPTOR_INTERACTION | KEGG_PATHWAYS_IN_CANCER | KEGG_SMALL_CELL_LUNG_CANCER | REACTOME_CELL_CELL_COMMUNICATION | REACTOME_CELL_JUNCTION_ORGANIZATION | HALLMARK_ESTROGEN_RESPONSE_LATE | HALLMARK_APICAL_JUNCTION | HALLMARK_EPITHELIAL_MESENCHYMAL_TRANSITION	N2+	2 Gy	model 1	ENSG00000058085	Grey Module	protein_coding	3918
HIST1H3E	0.720057	0.0444101	9.25e-20	3.03e-18	histone cluster 1 H3 family member e	KEGG_SYSTEMIC_LUPUS_ERYTHEMATOSUS | REACTOME_MEIOSIS | REACTOME_RNA_POL_I_TRANSCRIPTION | REACTOME_TRANSCRIPTION | REACTOME_RNA_POL_I_RNA_POL_III_AND_MITOCHONDRIAL_TRANSCRIPTION | REACTOME_RNA_POL_I_PROMOTER_OPENING | REACTOME_FACTORS_INVOLVED_IN_MEGAKARYOCYTE_DEVELOPMENT_AND_PLATELET_PRODUCTION | REACTOME_MEIOTIC_RECOMBINATION | REACTOME_HEMOSTASIS | REACTOME_AMYLOIDS	N2+	2 Gy	model 1	NA	NA Module	NA	NA
UNC5B-AS1	1.1034	-1.81312	9.73e-20	3.18e-18	UNC5B antisense RNA 1	NA	N2+	2 Gy	model 1	ENSG00000237512	Grey Module	lncRNA	728978
STOM	0.251241	8.34253	1.02e-19	3.33e-18	stomatin	HALLMARK_ADIPOGENESIS | HALLMARK_P53_PATHWAY	N2+	2 Gy	model 1	ENSG00000148175	Yellow Module	protein_coding	2040
MIR34AHG	0.73904	1.05158	1.09e-19	3.54e-18	MIR34A host gene	NA	N2+	2 Gy	model 1	ENSG00000228526	Grey Module	lncRNA	106614088
SLC20A1	-0.390935	6.66613	1.26e-19	4.08e-18	solute carrier family 20 member 1	REACTOME_TRANSMEMBRANE_TRANSPORT_OF_SMALL_MOLECULES | REACTOME_SLC_MEDIATED_TRANSMEMBRANE_TRANSPORT | REACTOME_TRANSPORT_OF_INORGANIC_CATIONS_ANIONS_AND_AMINO_ACIDS_OLIGOPEPTIDES | HALLMARK_TGF_BETA_SIGNALING | HALLMARK_APOPTOSIS	N2+	2 Gy	model 1	ENSG00000144136	Brown Module	protein_coding	6574
ACVR1B	-0.176194	4.66318	1.31e-19	4.22e-18	activin A receptor type 1B	KEGG_CYTOKINE_CYTOKINE_RECEPTOR_INTERACTION | REACTOME_DEVELOPMENTAL_BIOLOGY | REACTOME_SIGNALING_BY_NODAL | HALLMARK_IL6_JAK_STAT3_SIGNALING | HALLMARK_INFLAMMATORY_RESPONSE | HALLMARK_P53_PATHWAY	N2+	2 Gy	model 1	ENSG00000135503	Grey Module	protein_coding	91
STAM	0.150981	5.30628	1.32e-19	4.26e-18	signal transducing adaptor molecule	KEGG_ENDOCYTOSIS | KEGG_JAK_STAT_SIGNALING_PATHWAY | REACTOME_MEMBRANE_TRAFFICKING | REACTOME_SIGNALING_BY_EGFR_IN_CANCER | REACTOME_EGFR_DOWNREGULATION | REACTOME_ENDOSOMAL_SORTING_COMPLEX_REQUIRED_FOR_TRANSPORT_ESCRT | HALLMARK_PROTEIN_SECRETION	N2+	2 Gy	model 1	ENSG00000136738	Grey Module	protein_coding	8027
ARHGAP11A	-0.39379	3.89299	1.47e-19	4.74e-18	Rho GTPase activating protein 11A	REACTOME_SIGNALING_BY_RHO_GTPASES	N2+	2 Gy	model 1	ENSG00000275568	Red Module	protein_coding	9824
RAF1	-0.114656	6.24057	1.52e-19	4.88e-18	Raf-1 proto-oncogene, serine/threonine kinase	KEGG_MAPK_SIGNALING_PATHWAY | KEGG_ERBB_SIGNALING_PATHWAY | KEGG_CHEMOKINE_SIGNALING_PATHWAY | KEGG_VASCULAR_SMOOTH_MUSCLE_CONTRACTION | KEGG_VEGF_SIGNALING_PATHWAY | KEGG_FOCAL_ADHESION | KEGG_GAP_JUNCTION | KEGG_NATURAL_KILLER_CELL_MEDIATED_CYTOTOXICITY | KEGG_T_CELL_RECEPTOR_SIGNALING_PATHWAY | KEGG_B_CELL_RECEPTOR_SIGNALING_PATHWAY | KEGG_FC_EPSILON_RI_SIGNALING_PATHWAY | KEGG_FC_GAMMA_R_MEDI…	N2+	2 Gy	model 1	ENSG00000132155	Grey Module	protein_coding	5894
CXXC5	-0.244868	7.30614	1.54e-19	4.94e-18	CXXC finger protein 5	NA	N2+	2 Gy	model 1	ENSG00000171604	Turquoise Module	protein_coding	51523
C5orf30	-0.304202	3.23617	1.56e-19	4.99e-18	chromosome 5 open reading frame 30	NA	N2+	2 Gy	model 1	NA	NA Module	NA	NA
GNAI1	0.245463	4.58618	1.68e-19	5.38e-18	G protein subunit alpha i1	KEGG_CHEMOKINE_SIGNALING_PATHWAY | KEGG_AXON_GUIDANCE | KEGG_TIGHT_JUNCTION | KEGG_GAP_JUNCTION | KEGG_LEUKOCYTE_TRANSENDOTHELIAL_MIGRATION | KEGG_LONG_TERM_DEPRESSION | KEGG_PROGESTERONE_MEDIATED_OOCYTE_MATURATION | KEGG_MELANOGENESIS | REACTOME_TRANSMISSION_ACROSS_CHEMICAL_SYNAPSES | REACTOME_NEURONAL_SYSTEM | REACTOME_SIGNALING_BY_GPCR | REACTOME_INTEGRATION_OF_ENERGY_METABOLISM | REACTOME_OPI…	N2+	2 Gy	model 1	ENSG00000127955	Grey Module	protein_coding	2770
EED	0.184023	3.83482	1.79e-19	5.7e-18	embryonic ectoderm development	HALLMARK_E2F_TARGETS	N2+	2 Gy	model 1	ENSG00000074266	Grey Module	protein_coding	8726
BCAS2	0.154816	4.42125	1.81e-19	5.74e-18	BCAS2 pre-mRNA processing factor	KEGG_SPLICEOSOME	N2+	2 Gy	model 1	ENSG00000116752	Grey Module	protein_coding	10286
SRSF4	-0.106597	6.12533	1.81e-19	5.76e-18	serine and arginine rich splicing factor 4	KEGG_SPLICEOSOME | REACTOME_PROCESSING_OF_CAPPED_INTRON_CONTAINING_PRE_MRNA | REACTOME_TRANSPORT_OF_MATURE_TRANSCRIPT_TO_CYTOPLASM | REACTOME_RNA_POL_II_TRANSCRIPTION | REACTOME_MRNA_PROCESSING | REACTOME_MRNA_SPLICING | REACTOME_TRANSCRIPTION | REACTOME_MRNA_3_END_PROCESSING | REACTOME_CLEAVAGE_OF_GROWING_TRANSCRIPT_IN_THE_TERMINATION_REGION_	N2+	2 Gy	model 1	ENSG00000116350	Grey Module	protein_coding	6429
PPP1R14C	0.906166	0.150564	2.02e-19	6.39e-18	protein phosphatase 1 regulatory inhibitor subunit 14C	NA	N2+	2 Gy	model 1	ENSG00000198729	Grey Module	protein_coding	81706
RETSAT	0.172671	5.91132	2.13e-19	6.74e-18	retinol saturase	KEGG_RETINOL_METABOLISM | HALLMARK_APOPTOSIS | HALLMARK_ADIPOGENESIS | HALLMARK_XENOBIOTIC_METABOLISM | HALLMARK_FATTY_ACID_METABOLISM | HALLMARK_OXIDATIVE_PHOSPHORYLATION | HALLMARK_P53_PATHWAY | HALLMARK_BILE_ACID_METABOLISM | HALLMARK_PEROXISOME	N2+	2 Gy	model 1	ENSG00000042445	Purple Module	protein_coding	54884
CDR2	-0.16496	5.42099	2.17e-19	6.83e-18	cerebellar degeneration related protein 2	HALLMARK_HEME_METABOLISM	N2+	2 Gy	model 1	ENSG00000140743	Brown Module	protein_coding	1039
USP22	-0.145754	7.43275	2.38e-19	7.49e-18	ubiquitin specific peptidase 22	NA	N2+	2 Gy	model 1	ENSG00000124422	Green Module	protein_coding	23326
DTWD1	-0.15437	5.13651	2.88e-19	9.05e-18	DTW domain containing 1	NA	N2+	2 Gy	model 1	ENSG00000104047	Grey Module	protein_coding	56986
RAB3IL1	-0.238858	5.98775	3.26e-19	1.02e-17	RAB3A interacting protein like 1	NA	N2+	2 Gy	model 1	ENSG00000167994	Purple Module	protein_coding	5866
BTG1	0.174788	6.97221	3.35e-19	1.05e-17	BTG anti-proliferation factor 1	HALLMARK_TNFA_SIGNALING_VIA_NFKB | HALLMARK_HYPOXIA | HALLMARK_INTERFERON_GAMMA_RESPONSE | HALLMARK_P53_PATHWAY | HALLMARK_UV_RESPONSE_UP	N2+	2 Gy	model 1	ENSG00000133639	Grey Module	protein_coding	694
ARHGEF2	-0.219074	6.05579	3.64e-19	1.14e-17	Rho/Rac guanine nucleotide exchange factor 2	KEGG_PATHOGENIC_ESCHERICHIA_COLI_INFECTION | REACTOME_SIGNALING_BY_RHO_GTPASES | REACTOME_SIGNALLING_BY_NGF | REACTOME_NRAGE_SIGNALS_DEATH_THROUGH_JNK | REACTOME_CELL_DEATH_SIGNALLING_VIA_NRAGE_NRIF_AND_NADE | REACTOME_P75_NTR_RECEPTOR_MEDIATED_SIGNALLING | REACTOME_SIGNALING_BY_GPCR | REACTOME_G_ALPHA1213_SIGNALLING_EVENTS | REACTOME_GPCR_DOWNSTREAM_SIGNALING | HALLMARK_MITOTIC_SPINDLE	N2+	2 Gy	model 1	ENSG00000116584	Brown Module	protein_coding	9181
SIAH2	-0.173924	4.78688	4.3e-19	1.34e-17	siah E3 ubiquitin protein ligase 2	REACTOME_DEVELOPMENTAL_BIOLOGY | REACTOME_AXON_GUIDANCE | REACTOME_NETRIN1_SIGNALING | HALLMARK_HYPOXIA | HALLMARK_ESTROGEN_RESPONSE_EARLY | HALLMARK_ESTROGEN_RESPONSE_LATE	N2+	2 Gy	model 1	ENSG00000181788	Greenyellow Module	protein_coding	6478
PATZ1	-0.15304	4.30475	4.49e-19	1.4e-17	POZ/BTB and AT hook containing zinc finger 1	NA	N2+	2 Gy	model 1	ENSG00000100105	Grey Module	protein_coding	23598
KIF14	-0.710125	1.44818	4.82e-19	1.49e-17	kinesin family member 14	NA	N2+	2 Gy	model 1	ENSG00000118193	Red Module	protein_coding	9928
CDT1	-0.434813	2.87737	4.96e-19	1.54e-17	chromatin licensing and DNA replication factor 1	REACTOME_ACTIVATION_OF_THE_PRE_REPLICATIVE_COMPLEX | REACTOME_CELL_CYCLE | REACTOME_ORC1_REMOVAL_FROM_CHROMATIN | REACTOME_ASSOCIATION_OF_LICENSING_FACTORS_WITH_THE_PRE_REPLICATIVE_COMPLEX | REACTOME_CELL_CYCLE_MITOTIC | REACTOME_M_G1_TRANSITION | REACTOME_G1_S_TRANSITION | REACTOME_CDT1_ASSOCIATION_WITH_THE_CDC6_ORC_ORIGIN_COMPLEX | REACTOME_SYNTHESIS_OF_DNA | REACTOME_MITOTIC_G1_G1_S_PHASES | R…	N2+	2 Gy	model 1	ENSG00000167513	Red Module	protein_coding	81620
EXO1	-0.566563	1.81173	5.51e-19	1.7e-17	exonuclease 1	KEGG_MISMATCH_REPAIR | HALLMARK_G2M_CHECKPOINT	N2+	2 Gy	model 1	ENSG00000174371	Red Module	protein_coding	9156
PDGFRA	-0.252664	8.73476	5.77e-19	1.78e-17	platelet derived growth factor receptor alpha	KEGG_MAPK_SIGNALING_PATHWAY | KEGG_CALCIUM_SIGNALING_PATHWAY | KEGG_CYTOKINE_CYTOKINE_RECEPTOR_INTERACTION | KEGG_ENDOCYTOSIS | KEGG_FOCAL_ADHESION | KEGG_GAP_JUNCTION | KEGG_REGULATION_OF_ACTIN_CYTOSKELETON | KEGG_PATHWAYS_IN_CANCER | KEGG_GLIOMA | KEGG_PROSTATE_CANCER | KEGG_MELANOMA | REACTOME_SIGNALING_BY_PDGF | REACTOME_DOWNSTREAM_SIGNAL_TRANSDUCTION	N2+	2 Gy	model 1	ENSG00000134853	Blue Module	protein_coding	5156
BCL6	0.286267	5.69279	6.35e-19	1.95e-17	BCL6 transcription repressor	HALLMARK_TNFA_SIGNALING_VIA_NFKB | HALLMARK_ADIPOGENESIS	N2+	2 Gy	model 1	ENSG00000113916	Grey Module	protein_coding	604
DUSP6	0.41701	4.71478	6.43e-19	1.97e-17	dual specificity phosphatase 6	KEGG_MAPK_SIGNALING_PATHWAY | REACTOME_SIGNALLING_BY_NGF | REACTOME_TRIF_MEDIATED_TLR3_SIGNALING | REACTOME_NGF_SIGNALLING_VIA_TRKA_FROM_THE_PLASMA_MEMBRANE | REACTOME_NUCLEAR_EVENTS_KINASE_AND_TRANSCRIPTION_FACTOR_ACTIVATION | REACTOME_ERKS_ARE_INACTIVATED | REACTOME_ERK_MAPK_TARGETS | REACTOME_MAP_KINASE_ACTIVATION_IN_TLR_CASCADE | REACTOME_MAPK_TARGETS_NUCLEAR_EVENTS_MEDIATED_BY_MAP_KINASES | …	N2+	2 Gy	model 1	ENSG00000139318	Grey Module	protein_coding	1848
PMAIP1	0.529185	1.57658	6.44e-19	1.97e-17	phorbol-12-myristate-13-acetate-induced protein 1	KEGG_P53_SIGNALING_PATHWAY | REACTOME_APOPTOSIS | REACTOME_ACTIVATION_OF_BH3_ONLY_PROTEINS | REACTOME_INTRINSIC_PATHWAY_FOR_APOPTOSIS | HALLMARK_APOPTOSIS | HALLMARK_ESTROGEN_RESPONSE_EARLY	N2+	2 Gy	model 1	ENSG00000141682	Pink Module	protein_coding	5366
C21orf91	0.25077	3.76189	7.56e-19	2.31e-17	chromosome 21 open reading frame 91	NA	N2+	2 Gy	model 1	ENSG00000154642	Grey Module	protein_coding	54149
POU3F2	1.33726	-3.12366	8.02e-19	2.45e-17	POU class 3 homeobox 2	NA	N2+	2 Gy	model 1	ENSG00000184486	Grey Module	protein_coding	5454
ARID5A	-0.253732	4.01014	8.62e-19	2.62e-17	AT-rich interaction domain 5A	NA	N2+	2 Gy	model 1	ENSG00000196843	Yellow Module	protein_coding	10865
KLHL42	-0.195833	4.56003	9.66e-19	2.93e-17	kelch like family member 42	NA	N2+	2 Gy	model 1	ENSG00000087448	Green Module	protein_coding	57542
SGO2	-0.446943	2.97636	9.97e-19	3.02e-17	shugoshin 2	NA	N2+	2 Gy	model 1	ENSG00000163535	Red Module	protein_coding	151246
CHN2	1.27092	-0.755391	1.13e-18	3.42e-17	chimerin 2	REACTOME_SIGNALING_BY_RHO_GTPASES	N2+	2 Gy	model 1	ENSG00000106069	Grey Module	protein_coding	1124
SMOX	0.262179	3.65742	1.2e-18	3.62e-17	spermine oxidase	REACTOME_METABOLISM_OF_AMINO_ACIDS_AND_DERIVATIVES | REACTOME_BIOLOGICAL_OXIDATIONS | REACTOME_PHASE1_FUNCTIONALIZATION_OF_COMPOUNDS | REACTOME_METABOLISM_OF_POLYAMINES | HALLMARK_XENOBIOTIC_METABOLISM | HALLMARK_HEME_METABOLISM	N2+	2 Gy	model 1	ENSG00000088826	Grey Module	protein_coding	54498
LIG1	0.299584	3.62489	1.28e-18	3.85e-17	DNA ligase 1	KEGG_DNA_REPLICATION | KEGG_BASE_EXCISION_REPAIR | KEGG_NUCLEOTIDE_EXCISION_REPAIR | KEGG_MISMATCH_REPAIR | REACTOME_BASE_EXCISION_REPAIR | REACTOME_RESOLUTION_OF_AP_SITES_VIA_THE_MULTIPLE_NUCLEOTIDE_PATCH_REPLACEMENT_PATHWAY | REACTOME_CELL_CYCLE | REACTOME_PROCESSIVE_SYNTHESIS_ON_THE_LAGGING_STRAND | REACTOME_CELL_CYCLE_MITOTIC | REACTOME_HOMOLOGOUS_RECOMBINATION_REPAIR_OF_REPLICATION_INDEPENDE…	N2+	2 Gy	model 1	ENSG00000105486	Red Module	protein_coding	3978
CDC42EP4	0.197016	5.9865	1.28e-18	3.85e-17	CDC42 effector protein 4	HALLMARK_MITOTIC_SPINDLE	N2+	2 Gy	model 1	ENSG00000179604	Grey Module	protein_coding	23580
CRK	-0.0999991	6.79835	1.34e-18	4.02e-17	CRK proto-oncogene, adaptor protein	KEGG_MAPK_SIGNALING_PATHWAY | KEGG_ERBB_SIGNALING_PATHWAY | KEGG_CHEMOKINE_SIGNALING_PATHWAY | KEGG_FOCAL_ADHESION | KEGG_FC_GAMMA_R_MEDIATED_PHAGOCYTOSIS | KEGG_NEUROTROPHIN_SIGNALING_PATHWAY | KEGG_REGULATION_OF_ACTIN_CYTOSKELETON | KEGG_INSULIN_SIGNALING_PATHWAY | KEGG_PATHWAYS_IN_CANCER | KEGG_RENAL_CELL_CARCINOMA | KEGG_CHRONIC_MYELOID_LEUKEMIA | REACTOME_SIGNALLING_BY_NGF | REACTOME_INSULIN…	N2+	2 Gy	model 1	ENSG00000167193	Grey Module	protein_coding	1398
ZNF398	-0.179792	4.77877	1.43e-18	4.29e-17	zinc finger protein 398	REACTOME_GENERIC_TRANSCRIPTION_PATHWAY	N2+	2 Gy	model 1	ENSG00000197024	Grey Module	protein_coding	57541
TFEB	-0.366694	2.40782	1.47e-18	4.39e-17	transcription factor EB	NA	N2+	2 Gy	model 1	ENSG00000112561	Turquoise Module	protein_coding	7942
HES2	1.3387	-2.7971	1.49e-18	4.45e-17	hes family bHLH transcription factor 2	NA	N2+	2 Gy	model 1	ENSG00000069812	Grey Module	protein_coding	54626
ATP8B1	-0.261008	6.33278	1.51e-18	4.5e-17	ATPase phospholipid transporting 8B1	REACTOME_TRANSMEMBRANE_TRANSPORT_OF_SMALL_MOLECULES | REACTOME_ION_TRANSPORT_BY_P_TYPE_ATPASES | REACTOME_ION_CHANNEL_TRANSPORT | HALLMARK_APICAL_SURFACE	N2+	2 Gy	model 1	ENSG00000081923	Grey Module	protein_coding	5205
IPO13	0.148727	5.51326	1.59e-18	4.71e-17	importin 13	NA	N2+	2 Gy	model 1	ENSG00000117408	Turquoise Module	protein_coding	9670
KIT	-0.632568	2.57074	1.65e-18	4.89e-17	KIT proto-oncogene, receptor tyrosine kinase	KEGG_CYTOKINE_CYTOKINE_RECEPTOR_INTERACTION | KEGG_ENDOCYTOSIS | KEGG_HEMATOPOIETIC_CELL_LINEAGE | KEGG_MELANOGENESIS | KEGG_PATHWAYS_IN_CANCER | KEGG_ACUTE_MYELOID_LEUKEMIA | REACTOME_SIGNALING_BY_SCF_KIT | REACTOME_REGULATION_OF_KIT_SIGNALING | HALLMARK_UV_RESPONSE_DN	N2+	2 Gy	model 1	ENSG00000157404	Yellow Module	protein_coding	3815
RGS16	0.50216	1.67828	1.79e-18	5.29e-17	regulator of G protein signaling 16	HALLMARK_INFLAMMATORY_RESPONSE | HALLMARK_P53_PATHWAY | HALLMARK_IL2_STAT5_SIGNALING | HALLMARK_KRAS_SIGNALING_UP	N2+	2 Gy	model 1	ENSG00000143333	Grey Module	protein_coding	6004
RDH10	0.492809	5.7894	1.88e-18	5.54e-17	retinol dehydrogenase 10	KEGG_RETINOL_METABOLISM	N2+	2 Gy	model 1	ENSG00000121039	Brown Module	protein_coding	157506
EVI2B	0.600398	2.08638	1.89e-18	5.58e-17	ecotropic viral integration site 2B	NA	N2+	2 Gy	model 1	ENSG00000185862	Grey Module	protein_coding	2124
DHX35	-0.267976	2.52324	2.07e-18	6.09e-17	DEAH-box helicase 35	NA	N2+	2 Gy	model 1	ENSG00000101452	Grey Module	protein_coding	60625
TARS	-0.172109	6.96499	2.16e-18	6.32e-17	threonyl-tRNA synthetase	KEGG_AMINOACYL_TRNA_BIOSYNTHESIS | REACTOME_CYTOSOLIC_TRNA_AMINOACYLATION | REACTOME_TRNA_AMINOACYLATION | HALLMARK_UNFOLDED_PROTEIN_RESPONSE | HALLMARK_UV_RESPONSE_UP	N2+	2 Gy	model 1	NA	NA Module	NA	NA
SRSF6	-0.300681	5.77766	2.37e-18	6.93e-17	serine and arginine rich splicing factor 6	KEGG_SPLICEOSOME | REACTOME_PROCESSING_OF_CAPPED_INTRON_CONTAINING_PRE_MRNA | REACTOME_TRANSPORT_OF_MATURE_TRANSCRIPT_TO_CYTOPLASM | REACTOME_RNA_POL_II_TRANSCRIPTION | REACTOME_MRNA_PROCESSING | REACTOME_MRNA_SPLICING | REACTOME_MRNA_SPLICING_MINOR_PATHWAY | REACTOME_TRANSCRIPTION | REACTOME_MRNA_3_END_PROCESSING | REACTOME_CLEAVAGE_OF_GROWING_TRANSCRIPT_IN_THE_TERMINATION_REGION_ | HALLMARK_DNA…	N2+	2 Gy	model 1	ENSG00000124193	Pink Module	protein_coding	6431
ETV5	-0.188258	5.21755	2.46e-18	7.19e-17	ETS variant 5	HALLMARK_KRAS_SIGNALING_UP	N2+	2 Gy	model 1	ENSG00000244405	Grey Module	protein_coding	2119
SYDE1	-0.188322	6.04779	2.62e-18	7.63e-17	synapse defective Rho GTPase homolog 1	REACTOME_SIGNALING_BY_RHO_GTPASES	N2+	2 Gy	model 1	ENSG00000105137	Greenyellow Module	protein_coding	85360
CNOT2	-0.119196	5.65199	2.65e-18	7.7e-17	CCR4-NOT transcription complex subunit 2	KEGG_RNA_DEGRADATION | REACTOME_DEADENYLATION_OF_MRNA | REACTOME_METABOLISM_OF_MRNA | REACTOME_DEADENYLATION_DEPENDENT_MRNA_DECAY | REACTOME_METABOLISM_OF_RNA | HALLMARK_UNFOLDED_PROTEIN_RESPONSE	N2+	2 Gy	model 1	ENSG00000111596	Grey Module	protein_coding	4848
RSRC2	-0.151946	5.21338	2.9e-18	8.43e-17	arginine and serine rich coiled-coil 2	NA	N2+	2 Gy	model 1	ENSG00000111011	Grey Module	protein_coding	65117
SGCB	0.134521	7.02025	2.92e-18	8.46e-17	sarcoglycan beta	KEGG_HYPERTROPHIC_CARDIOMYOPATHY_HCM | KEGG_ARRHYTHMOGENIC_RIGHT_VENTRICULAR_CARDIOMYOPATHY_ARVC | KEGG_DILATED_CARDIOMYOPATHY | KEGG_VIRAL_MYOCARDITIS | HALLMARK_EPITHELIAL_MESENCHYMAL_TRANSITION	N2+	2 Gy	model 1	ENSG00000163069	Green Module	protein_coding	6443
DDIT4	0.414542	3.74927	2.95e-18	8.54e-17	DNA damage inducible transcript 4	KEGG_MTOR_SIGNALING_PATHWAY | HALLMARK_HYPOXIA | HALLMARK_UNFOLDED_PROTEIN_RESPONSE | HALLMARK_MTORC1_SIGNALING | HALLMARK_GLYCOLYSIS | HALLMARK_P53_PATHWAY	N2+	2 Gy	model 1	ENSG00000168209	Brown Module	protein_coding	54541
NIPAL4	1.22005	-1.58752	3.29e-18	9.5e-17	NIPA like domain containing 4	NA	N2+	2 Gy	model 1	ENSG00000172548	Grey Module	protein_coding	348938
FERMT2	-0.253937	6.83677	3.51e-18	1.01e-16	fermitin family member 2	REACTOME_CELL_CELL_COMMUNICATION | REACTOME_CELL_EXTRACELLULAR_MATRIX_INTERACTIONS | REACTOME_CELL_JUNCTION_ORGANIZATION | HALLMARK_EPITHELIAL_MESENCHYMAL_TRANSITION	N2+	2 Gy	model 1	ENSG00000073712	Brown Module	protein_coding	10979
PKIA	0.359305	2.66941	3.96e-18	1.14e-16	cAMP-dependent protein kinase inhibitor alpha	HALLMARK_MYOGENESIS	N2+	2 Gy	model 1	ENSG00000171033	Grey Module	protein_coding	5569
ING5	-0.255424	2.87635	4.11e-18	1.18e-16	inhibitor of growth family member 5	NA	N2+	2 Gy	model 1	ENSG00000168395	Grey Module	protein_coding	84289
TRIB3	-0.522111	4.90587	4.13e-18	1.18e-16	tribbles pseudokinase 3	REACTOME_SIGNALLING_BY_NGF | REACTOME_SIGNALING_BY_SCF_KIT | REACTOME_SIGNALING_BY_ERBB4 | REACTOME_SIGNALING_BY_ERBB2 | REACTOME_SIGNALING_BY_EGFR_IN_CANCER | REACTOME_PI3K_EVENTS_IN_ERBB4_SIGNALING | REACTOME_PI3K_EVENTS_IN_ERBB2_SIGNALING | REACTOME_PPARA_ACTIVATES_GENE_EXPRESSION | REACTOME_DOWNSTREAM_SIGNALING_EVENTS_OF_B_CELL_RECEPTOR_BCR | REACTOME_SIGNALING_BY_THE_B_CELL_RECEPTOR_BCR | RE…	N2+	2 Gy	model 1	ENSG00000101255	Greenyellow Module	protein_coding	57761
DDX20	-0.161878	4.17046	4.68e-18	1.34e-16	DEAD-box helicase 20	REACTOME_METABOLISM_OF_NON_CODING_RNA | REACTOME_METABOLISM_OF_RNA	N2+	2 Gy	model 1	ENSG00000064703	Grey Module	protein_coding	11218
MFSD4A	1.24803	-2.81377	4.69e-18	1.34e-16	major facilitator superfamily domain containing 4A	NA	N2+	2 Gy	model 1	ENSG00000174514	Grey Module	protein_coding	148808
GIT1	-0.178703	5.73391	4.9e-18	1.4e-16	GIT ArfGAP 1	KEGG_ENDOCYTOSIS | KEGG_REGULATION_OF_ACTIN_CYTOSKELETON | KEGG_EPITHELIAL_CELL_SIGNALING_IN_HELICOBACTER_PYLORI_INFECTION	N2+	2 Gy	model 1	ENSG00000108262	Turquoise Module	protein_coding	28964
TRIM24	-0.196341	4.10109	5.17e-18	1.47e-16	tripartite motif containing 24	REACTOME_SIGNALING_BY_FGFR_IN_DISEASE | REACTOME_SIGNALING_BY_FGFR1_MUTANTS | REACTOME_SIGNALING_BY_FGFR1_FUSION_MUTANTS | REACTOME_SIGNALING_BY_FGFR_MUTANTS	N2+	2 Gy	model 1	ENSG00000122779	Grey Module	protein_coding	8805
ABHD4	0.19813	6.93626	5.4e-18	1.53e-16	abhydrolase domain containing 4	HALLMARK_P53_PATHWAY	N2+	2 Gy	model 1	ENSG00000100439	Turquoise Module	protein_coding	63874
SYNCRIP	-0.108689	7.58519	5.44e-18	1.54e-16	synaptotagmin binding cytoplasmic RNA interacting protein	HALLMARK_G2M_CHECKPOINT | HALLMARK_E2F_TARGETS | HALLMARK_MYC_TARGETS_V1	N2+	2 Gy	model 1	ENSG00000135316	Grey Module	protein_coding	10492
HIC1	-0.249078	5.93099	5.85e-18	1.65e-16	HIC ZBTB transcriptional repressor 1	NA	N2+	2 Gy	model 1	ENSG00000177374	Grey Module	protein_coding	3090
RNF115	-0.115428	6.01023	5.86e-18	1.65e-16	ring finger protein 115	NA	N2+	2 Gy	model 1	ENSG00000265491	Grey Module	protein_coding	27246
ZHX3	-0.183126	6.15528	7.81e-18	2.2e-16	zinc fingers and homeoboxes 3	NA	N2+	2 Gy	model 1	ENSG00000174306	Tan Module	protein_coding	23051
SNRNP27	0.167174	4.06451	8e-18	2.25e-16	small nuclear ribonucleoprotein U4/U6.U5 subunit 27	KEGG_SPLICEOSOME	N2+	2 Gy	model 1	ENSG00000124380	Grey Module	protein_coding	11017
THRAP3	-0.161429	6.78176	9.03e-18	2.53e-16	thyroid hormone receptor associated protein 3	NA	N2+	2 Gy	model 1	ENSG00000054118	Blue Module	protein_coding	9967
GTF3C4	-0.182566	5.76277	9.43e-18	2.64e-16	general transcription factor IIIC subunit 4	REACTOME_RNA_POL_III_TRANSCRIPTION_INITIATION_FROM_TYPE_2_PROMOTER | REACTOME_RNA_POL_III_TRANSCRIPTION | REACTOME_TRANSCRIPTION | REACTOME_RNA_POL_I_RNA_POL_III_AND_MITOCHONDRIAL_TRANSCRIPTION	N2+	2 Gy	model 1	ENSG00000125484	Tan Module	protein_coding	9329
EIF4ENIF1	-0.156833	4.43468	9.72e-18	2.72e-16	eukaryotic translation initiation factor 4E nuclear import factor 1	NA	N2+	2 Gy	model 1	ENSG00000184708	Grey Module	protein_coding	56478
HSPA12A	0.20454	4.74424	9.9e-18	2.76e-16	heat shock protein family A (Hsp70) member 12A	NA	N2+	2 Gy	model 1	ENSG00000165868	Grey Module	protein_coding	259217
USP40	-0.186836	5.1755	1.01e-17	2.82e-16	ubiquitin specific peptidase 40	NA	N2+	2 Gy	model 1	ENSG00000085982	Brown Module	protein_coding	55230
FEN1	-0.241604	4.08839	1.03e-17	2.85e-16	flap structure-specific endonuclease 1	KEGG_DNA_REPLICATION | KEGG_BASE_EXCISION_REPAIR | KEGG_NON_HOMOLOGOUS_END_JOINING | REACTOME_BASE_EXCISION_REPAIR | REACTOME_RESOLUTION_OF_AP_SITES_VIA_THE_MULTIPLE_NUCLEOTIDE_PATCH_REPLACEMENT_PATHWAY | REACTOME_CELL_CYCLE | REACTOME_PROCESSIVE_SYNTHESIS_ON_THE_LAGGING_STRAND | REACTOME_CELL_CYCLE_MITOTIC | REACTOME_SYNTHESIS_OF_DNA | REACTOME_DNA_REPAIR | REACTOME_CHROMOSOME_MAINTENANCE | REAC…	N2+	2 Gy	model 1	ENSG00000168496	Red Module	protein_coding	2237
REEP4	0.238133	3.61113	1.13e-17	3.13e-16	receptor accessory protein 4	NA	N2+	2 Gy	model 1	ENSG00000168476	Red Module	protein_coding	80346
MTO1	0.144072	4.13931	1.14e-17	3.16e-16	mitochondrial tRNA translation optimization 1	NA	N2+	2 Gy	model 1	ENSG00000135297	Grey Module	protein_coding	25821
PER2	-0.349291	2.53833	1.16e-17	3.19e-16	period circadian regulator 2	KEGG_CIRCADIAN_RHYTHM_MAMMAL | REACTOME_BMAL1_CLOCK_NPAS2_ACTIVATES_CIRCADIAN_EXPRESSION | REACTOME_CIRCADIAN_CLOCK	N2+	2 Gy	model 1	ENSG00000132326	Red Module	protein_coding	8864
ZNF639	-0.146363	4.54269	1.18e-17	3.25e-16	zinc finger protein 639	HALLMARK_KRAS_SIGNALING_UP	N2+	2 Gy	model 1	ENSG00000121864	Grey Module	protein_coding	51193
TEX10	-0.167466	5.22742	1.2e-17	3.31e-16	testis expressed 10	NA	N2+	2 Gy	model 1	ENSG00000136891	Grey Module	protein_coding	54881
DNAJA1	0.152937	7.64916	1.23e-17	3.37e-16	DnaJ heat shock protein family (Hsp40) member A1	HALLMARK_APOPTOSIS | HALLMARK_UV_RESPONSE_UP	N2+	2 Gy	model 1	ENSG00000086061	Grey Module	protein_coding	3301
CASP10	0.404777	2.47241	1.26e-17	3.46e-16	caspase 10	KEGG_APOPTOSIS | KEGG_RIG_I_LIKE_RECEPTOR_SIGNALING_PATHWAY | REACTOME_EXTRINSIC_PATHWAY_FOR_APOPTOSIS | REACTOME_NFKB_ACTIVATION_THROUGH_FADD_RIP1_PATHWAY_MEDIATED_BY_CASPASE_8_AND10 | REACTOME_RIG_I_MDA5_MEDIATED_INDUCTION_OF_IFN_ALPHA_BETA_PATHWAYS | REACTOME_APOPTOSIS | REACTOME_INNATE_IMMUNE_SYSTEM | REACTOME_IMMUNE_SYSTEM | HALLMARK_COMPLEMENT	N2+	2 Gy	model 1	ENSG00000003400	Grey Module	protein_coding	843
CABLES1	-0.256402	4.94642	1.29e-17	3.54e-16	Cdk5 and Abl enzyme substrate 1	REACTOME_FACTORS_INVOLVED_IN_MEGAKARYOCYTE_DEVELOPMENT_AND_PLATELET_PRODUCTION | REACTOME_HEMOSTASIS	N2+	2 Gy	model 1	ENSG00000134508	Yellow Module	protein_coding	91768
SAMD4A	-0.320457	5.61705	1.36e-17	3.73e-16	sterile alpha motif domain containing 4A	NA	N2+	2 Gy	model 1	ENSG00000020577	Grey Module	protein_coding	23034
CKAP5	0.151608	7.08368	1.54e-17	4.2e-16	cytoskeleton associated protein 5	REACTOME_CELL_CYCLE | REACTOME_CELL_CYCLE_MITOTIC | REACTOME_RECRUITMENT_OF_MITOTIC_CENTROSOME_PROTEINS_AND_COMPLEXES | REACTOME_LOSS_OF_NLP_FROM_MITOTIC_CENTROSOMES | REACTOME_MITOTIC_M_M_G1_PHASES | REACTOME_MITOTIC_G2_G2_M_PHASES | REACTOME_DNA_REPLICATION | REACTOME_MITOTIC_PROMETAPHASE | HALLMARK_MITOTIC_SPINDLE	N2+	2 Gy	model 1	ENSG00000175216	Blue Module	protein_coding	9793
HAS3	1.15632	-1.61444	1.87e-17	5.08e-16	hyaluronan synthase 3	REACTOME_HYALURONAN_METABOLISM | REACTOME_GLYCOSAMINOGLYCAN_METABOLISM | REACTOME_METABOLISM_OF_CARBOHYDRATES	N2+	2 Gy	model 1	ENSG00000103044	Grey Module	protein_coding	3038
GJC1	-0.310852	4.61691	1.87e-17	5.09e-16	gap junction protein gamma 1	REACTOME_MEMBRANE_TRAFFICKING | REACTOME_NEURONAL_SYSTEM | REACTOME_GAP_JUNCTION_TRAFFICKING | REACTOME_GAP_JUNCTION_ASSEMBLY	N2+	2 Gy	model 1	ENSG00000182963	Blue Module	protein_coding	10052
MKI67	-0.553966	5.25736	1.92e-17	5.2e-16	marker of proliferation Ki-67	HALLMARK_G2M_CHECKPOINT | HALLMARK_E2F_TARGETS	N2+	2 Gy	model 1	ENSG00000148773	Red Module	protein_coding	4288
UTP18	-0.157724	5.06281	1.98e-17	5.37e-16	UTP18 small subunit processome component	NA	N2+	2 Gy	model 1	ENSG00000011260	Turquoise Module	protein_coding	51096
BNC2	-0.260998	5.89532	2.23e-17	6.02e-16	basonuclin 2	NA	N2+	2 Gy	model 1	ENSG00000173068	Blue Module	protein_coding	54796
RIOK3	0.167427	5.96017	2.29e-17	6.17e-16	RIO kinase 3	HALLMARK_ADIPOGENESIS | HALLMARK_HEME_METABOLISM	N2+	2 Gy	model 1	ENSG00000101782	Green Module	protein_coding	8780
GTPBP4	-0.194537	5.48498	2.31e-17	6.22e-16	GTP binding protein 4	NA	N2+	2 Gy	model 1	ENSG00000107937	Grey Module	protein_coding	23560
FGF5	-0.316435	5.24795	2.44e-17	6.57e-16	fibroblast growth factor 5	KEGG_MAPK_SIGNALING_PATHWAY | KEGG_REGULATION_OF_ACTIN_CYTOSKELETON | KEGG_PATHWAYS_IN_CANCER | KEGG_MELANOMA | REACTOME_NEGATIVE_REGULATION_OF_FGFR_SIGNALING | REACTOME_INSULIN_RECEPTOR_SIGNALLING_CASCADE | REACTOME_SIGNALING_BY_FGFR_IN_DISEASE | REACTOME_ACTIVATED_POINT_MUTANTS_OF_FGFR2 | REACTOME_SIGNALING_BY_FGFR1_MUTANTS | REACTOME_SIGNALING_BY_ACTIVATED_POINT_MUTANTS_OF_FGFR1 | REACTOME_SIG…	N2+	2 Gy	model 1	ENSG00000138675	Grey Module	protein_coding	2250
AURKA	-0.523686	2.41815	2.61e-17	7e-16	aurora kinase A	KEGG_OOCYTE_MEIOSIS | REACTOME_CELL_CYCLE | REACTOME_CELL_CYCLE_MITOTIC | REACTOME_REGULATION_OF_MITOTIC_CELL_CYCLE | REACTOME_APC_C_CDH1_MEDIATED_DEGRADATION_OF_CDC20_AND_OTHER_APC_C_CDH1_TARGETED_PROTEINS_IN_LATE_MITOSIS_EARLY_G1 | HALLMARK_MITOTIC_SPINDLE | HALLMARK_G2M_CHECKPOINT | HALLMARK_MTORC1_SIGNALING | HALLMARK_E2F_TARGETS | HALLMARK_GLYCOLYSIS | HALLMARK_SPERMATOGENESIS	N2+	2 Gy	model 1	ENSG00000087586	Red Module	protein_coding	6790
POLR1B	-0.196707	4.22715	2.68e-17	7.18e-16	RNA polymerase I subunit B	KEGG_PURINE_METABOLISM | KEGG_PYRIMIDINE_METABOLISM | KEGG_RNA_POLYMERASE | REACTOME_RNA_POL_I_TRANSCRIPTION_TERMINATION | REACTOME_RNA_POL_I_TRANSCRIPTION | REACTOME_TRANSCRIPTION | REACTOME_RNA_POL_I_RNA_POL_III_AND_MITOCHONDRIAL_TRANSCRIPTION | REACTOME_RNA_POL_I_TRANSCRIPTION_INITIATION	N2+	2 Gy	model 1	ENSG00000125630	Grey Module	protein_coding	84172
NDUFAF8	0.226508	4.33588	2.83e-17	7.56e-16	NADH:ubiquinone oxidoreductase complex assembly factor 8	NA	N2+	2 Gy	model 1	ENSG00000224877	Magenta Module	protein_coding	284184
MAPRE3	0.202825	3.95738	2.84e-17	7.59e-16	microtubule associated protein RP/EB family member 3	HALLMARK_MYOGENESIS	N2+	2 Gy	model 1	ENSG00000084764	Grey Module	protein_coding	22924
PDE4DIP	-0.173192	6.70195	2.95e-17	7.87e-16	phosphodiesterase 4D interacting protein	HALLMARK_MYOGENESIS	N2+	2 Gy	model 1	ENSG00000178104	Grey Module	protein_coding	9659
POGK	-0.111566	5.64156	2.99e-17	7.94e-16	pogo transposable element derived with KRAB domain	NA	N2+	2 Gy	model 1	ENSG00000143157	Grey Module	protein_coding	57645
LSM14A	-0.0879824	6.55579	3.38e-17	8.98e-16	LSM14A mRNA processing body assembly factor	NA	N2+	2 Gy	model 1	ENSG00000262860	Grey Module	protein_coding	26065
PPP2R5B	0.168979	4.06776	3.46e-17	9.17e-16	protein phosphatase 2 regulatory subunit B'beta	KEGG_OOCYTE_MEIOSIS | KEGG_WNT_SIGNALING_PATHWAY | REACTOME_SIGNALING_BY_WNT | REACTOME_CTNNB1_PHOSPHORYLATION_CASCADE | REACTOME_CELL_CYCLE | REACTOME_CELL_CYCLE_MITOTIC | REACTOME_DIABETES_PATHWAYS | REACTOME_ACTIVATION_OF_CHAPERONE_GENES_BY_XBP1S | REACTOME_UNFOLDED_PROTEIN_RESPONSE | REACTOME_COSTIMULATION_BY_THE_CD28_FAMILY | REACTOME_CTLA4_INHIBITORY_SIGNALING | REACTOME_MITOTIC_M_M_G1_PHAS…	N2+	2 Gy	model 1	ENSG00000068971	Grey Module	protein_coding	5526
GCC2	0.231647	5.38283	3.49e-17	9.23e-16	GRIP and coiled-coil domain containing 2	NA	N2+	2 Gy	model 1	ENSG00000135968	Blue Module	protein_coding	9648
PIK3CD	-0.292146	3.41223	3.76e-17	9.93e-16	phosphatidylinositol-4,5-bisphosphate 3-kinase catalytic subunit delta	KEGG_INOSITOL_PHOSPHATE_METABOLISM | KEGG_ERBB_SIGNALING_PATHWAY | KEGG_CHEMOKINE_SIGNALING_PATHWAY | KEGG_PHOSPHATIDYLINOSITOL_SIGNALING_SYSTEM | KEGG_MTOR_SIGNALING_PATHWAY | KEGG_APOPTOSIS | KEGG_VEGF_SIGNALING_PATHWAY | KEGG_FOCAL_ADHESION | KEGG_TOLL_LIKE_RECEPTOR_SIGNALING_PATHWAY | KEGG_JAK_STAT_SIGNALING_PATHWAY | KEGG_NATURAL_KILLER_CELL_MEDIATED_CYTOTOXICITY | KEGG_T_CELL_RECEPTOR_SIGNA…	N2+	2 Gy	model 1	ENSG00000171608	Grey Module	protein_coding	5293
IL12A	1.05565	-1.41763	3.79e-17	9.99e-16	interleukin 12A	KEGG_CYTOKINE_CYTOKINE_RECEPTOR_INTERACTION | KEGG_TOLL_LIKE_RECEPTOR_SIGNALING_PATHWAY | KEGG_RIG_I_LIKE_RECEPTOR_SIGNALING_PATHWAY | KEGG_JAK_STAT_SIGNALING_PATHWAY | KEGG_TYPE_I_DIABETES_MELLITUS | KEGG_LEISHMANIA_INFECTION | KEGG_ALLOGRAFT_REJECTION | HALLMARK_ALLOGRAFT_REJECTION	N2+	2 Gy	model 1	ENSG00000168811	Grey Module	protein_coding	3592
KBTBD11	-0.376774	2.99249	3.89e-17	1.02e-15	kelch repeat and BTB domain containing 11	NA	N2+	2 Gy	model 1	ENSG00000273645	Grey Module	protein_coding	9920
ACOX1	0.180124	5.62443	3.93e-17	1.03e-15	acyl-CoA oxidase 1	KEGG_FATTY_ACID_METABOLISM | KEGG_ALPHA_LINOLENIC_ACID_METABOLISM | KEGG_BIOSYNTHESIS_OF_UNSATURATED_FATTY_ACIDS | KEGG_PPAR_SIGNALING_PATHWAY | KEGG_PEROXISOME | REACTOME_PPARA_ACTIVATES_GENE_EXPRESSION | REACTOME_ALPHA_LINOLENIC_ACID_ALA_METABOLISM | REACTOME_PEROXISOMAL_LIPID_METABOLISM | REACTOME_METABOLISM_OF_LIPIDS_AND_LIPOPROTEINS | REACTOME_FATTY_ACID_TRIACYLGLYCEROL_AND_KETONE_BODY_METAB…	N2+	2 Gy	model 1	ENSG00000161533	Blue Module	protein_coding	51
TRAF2	-0.213485	3.37727	4.13e-17	1.08e-15	TNF receptor associated factor 2	KEGG_MAPK_SIGNALING_PATHWAY | KEGG_APOPTOSIS | KEGG_RIG_I_LIKE_RECEPTOR_SIGNALING_PATHWAY | KEGG_ADIPOCYTOKINE_SIGNALING_PATHWAY | KEGG_PATHWAYS_IN_CANCER | KEGG_SMALL_CELL_LUNG_CANCER | REACTOME_EXTRINSIC_PATHWAY_FOR_APOPTOSIS | REACTOME_TRAF6_MEDIATED_IRF7_ACTIVATION | REACTOME_TRAF6_MEDIATED_NFKB_ACTIVATION | REACTOME_RIG_I_MDA5_MEDIATED_INDUCTION_OF_IFN_ALPHA_BETA_PATHWAYS | REACTOME_APOPTOSI…	N2+	2 Gy	model 1	ENSG00000127191	Grey Module	protein_coding	7186
MRPL18	0.157748	4.99153	4.46e-17	1.17e-15	mitochondrial ribosomal protein L18	NA	N2+	2 Gy	model 1	ENSG00000112110	Grey Module	protein_coding	29074
POLR3H	-0.162443	5.8605	4.63e-17	1.21e-15	RNA polymerase III subunit H	KEGG_PURINE_METABOLISM | KEGG_PYRIMIDINE_METABOLISM | KEGG_RNA_POLYMERASE | KEGG_CYTOSOLIC_DNA_SENSING_PATHWAY | REACTOME_RNA_POL_III_TRANSCRIPTION_INITIATION_FROM_TYPE_2_PROMOTER | REACTOME_RNA_POL_III_TRANSCRIPTION | REACTOME_TRANSCRIPTION | REACTOME_RNA_POL_I_RNA_POL_III_AND_MITOCHONDRIAL_TRANSCRIPTION | REACTOME_RNA_POL_III_TRANSCRIPTION_INITIATION_FROM_TYPE_3_PROMOTER | REACTOME_RNA_POL_III_…	N2+	2 Gy	model 1	ENSG00000100413	Black Module	protein_coding	171568
RAB35	-0.127112	5.81642	4.66e-17	1.22e-15	RAB35, member RAS oncogene family	NA	N2+	2 Gy	model 1	ENSG00000111737	Grey Module	protein_coding	11021
ASPM	-0.618992	3.55128	4.73e-17	1.23e-15	abnormal spindle microtubule assembly	NA	N2+	2 Gy	model 1	ENSG00000066279	Red Module	protein_coding	259266
CHD4	-0.129911	8.05383	4.87e-17	1.27e-15	chromodomain helicase DNA binding protein 4	NA	N2+	2 Gy	model 1	ENSG00000111642	Grey Module	protein_coding	1108
NSD1	0.200575	6.45952	5.01e-17	1.3e-15	nuclear receptor binding SET domain protein 1	KEGG_LYSINE_DEGRADATION	N2+	2 Gy	model 1	ENSG00000165671	Green Module	protein_coding	64324
HIST1H4I	0.260498	2.58972	5.35e-17	1.38e-15	histone cluster 1 H4 family member i	KEGG_SYSTEMIC_LUPUS_ERYTHEMATOSUS | REACTOME_MEIOSIS | REACTOME_CELL_CYCLE | REACTOME_RNA_POL_I_TRANSCRIPTION | REACTOME_TRANSCRIPTION | REACTOME_RNA_POL_I_RNA_POL_III_AND_MITOCHONDRIAL_TRANSCRIPTION | REACTOME_CHROMOSOME_MAINTENANCE | REACTOME_DEPOSITION_OF_NEW_CENPA_CONTAINING_NUCLEOSOMES_AT_THE_CENTROMERE | REACTOME_RNA_POL_I_PROMOTER_OPENING | REACTOME_MEIOTIC_RECOMBINATION | REACTOME_MEIOTIC…	N2+	2 Gy	model 1	NA	NA Module	NA	NA
USP53	-0.314959	5.40818	6.3e-17	1.63e-15	ubiquitin specific peptidase 53	NA	N2+	2 Gy	model 1	ENSG00000145390	Grey Module	protein_coding	54532
ARHGAP29	-0.281776	6.49227	6.36e-17	1.64e-15	Rho GTPase activating protein 29	REACTOME_SIGNALING_BY_RHO_GTPASES | HALLMARK_MITOTIC_SPINDLE	N2+	2 Gy	model 1	ENSG00000137962	Blue Module	protein_coding	9411
SLC7A1	-0.322802	5.93459	6.5e-17	1.67e-15	solute carrier family 7 member 1	REACTOME_AMINO_ACID_TRANSPORT_ACROSS_THE_PLASMA_MEMBRANE | REACTOME_TRANSMEMBRANE_TRANSPORT_OF_SMALL_MOLECULES | REACTOME_SLC_MEDIATED_TRANSMEMBRANE_TRANSPORT | REACTOME_TRANSPORT_OF_INORGANIC_CATIONS_ANIONS_AND_AMINO_ACIDS_OLIGOPEPTIDES | REACTOME_AMINO_ACID_AND_OLIGOPEPTIDE_SLC_TRANSPORTERS | HALLMARK_G2M_CHECKPOINT | HALLMARK_INFLAMMATORY_RESPONSE | HALLMARK_UV_RESPONSE_DN	N2+	2 Gy	model 1	ENSG00000139514	Brown Module	protein_coding	6541
PLEKHG2	-0.174866	4.94151	7.03e-17	1.81e-15	pleckstrin homology and RhoGEF domain containing G2	REACTOME_SIGNALING_BY_RHO_GTPASES | REACTOME_SIGNALLING_BY_NGF | REACTOME_NRAGE_SIGNALS_DEATH_THROUGH_JNK | REACTOME_CELL_DEATH_SIGNALLING_VIA_NRAGE_NRIF_AND_NADE | REACTOME_P75_NTR_RECEPTOR_MEDIATED_SIGNALLING | REACTOME_SIGNALING_BY_GPCR | REACTOME_G_ALPHA1213_SIGNALLING_EVENTS | REACTOME_GPCR_DOWNSTREAM_SIGNALING | HALLMARK_MITOTIC_SPINDLE	N2+	2 Gy	model 1	ENSG00000090924	Grey Module	protein_coding	64857
SH3RF3	-0.205154	4.66586	7.42e-17	1.91e-15	SH3 domain containing ring finger 3	NA	N2+	2 Gy	model 1	ENSG00000172985	Grey Module	protein_coding	344558
FBXO45	-0.176865	3.82334	7.87e-17	2.02e-15	F-box protein 45	NA	N2+	2 Gy	model 1	ENSG00000174013	Green Module	protein_coding	200933
SRPRA	0.0902002	7.60285	8.1e-17	2.07e-15	SRP receptor subunit alpha	NA	N2+	2 Gy	model 1	ENSG00000182934	Black Module	protein_coding	6734
ALPK1	-0.208854	3.7248	8.42e-17	2.15e-15	alpha kinase 1	NA	N2+	2 Gy	model 1	ENSG00000073331	Grey Module	protein_coding	80216
FOSL1	0.295604	4.84479	8.54e-17	2.18e-15	FOS like 1, AP-1 transcription factor subunit	KEGG_WNT_SIGNALING_PATHWAY | HALLMARK_TNFA_SIGNALING_VIA_NFKB	N2+	2 Gy	model 1	ENSG00000175592	Grey Module	protein_coding	8061
HSP90AB1	0.0905592	9.41157	9.1e-17	2.32e-15	heat shock protein 90 alpha family class B member 1	KEGG_ANTIGEN_PROCESSING_AND_PRESENTATION | KEGG_NOD_LIKE_RECEPTOR_SIGNALING_PATHWAY | KEGG_PROGESTERONE_MEDIATED_OOCYTE_MATURATION | KEGG_PATHWAYS_IN_CANCER | KEGG_PROSTATE_CANCER | REACTOME_DEVELOPMENTAL_BIOLOGY | REACTOME_AXON_GUIDANCE | REACTOME_SEMA3A_PAK_DEPENDENT_AXON_REPULSION | REACTOME_SEMAPHORIN_INTERACTIONS | REACTOME_INNATE_IMMUNE_SYSTEM | REACTOME_IMMUNE_SYSTEM | REACTOME_THE_NLRP3_I…	N2+	2 Gy	model 1	ENSG00000096384	Turquoise Module	protein_coding	3326
RAD51C	0.230318	2.86108	9.5e-17	2.41e-15	RAD51 paralog C	KEGG_HOMOLOGOUS_RECOMBINATION | REACTOME_MEIOSIS | REACTOME_FACTORS_INVOLVED_IN_MEGAKARYOCYTE_DEVELOPMENT_AND_PLATELET_PRODUCTION | REACTOME_MEIOTIC_RECOMBINATION | REACTOME_HEMOSTASIS | HALLMARK_E2F_TARGETS | HALLMARK_P53_PATHWAY	N2+	2 Gy	model 1	ENSG00000108384	Grey Module	protein_coding	5889
TCF20	-0.166405	5.48541	9.98e-17	2.53e-15	transcription factor 20	NA	N2+	2 Gy	model 1	ENSG00000262024	Blue Module	protein_coding	6942
FBXO11	-0.150542	5.43384	1.01e-16	2.57e-15	F-box protein 11	NA	N2+	2 Gy	model 1	ENSG00000138081	Blue Module	protein_coding	80204
ZBED4	-0.159548	4.38311	1.02e-16	2.57e-15	zinc finger BED-type containing 4	NA	N2+	2 Gy	model 1	ENSG00000100426	Green Module	protein_coding	9889
FIGNL1	-0.314915	2.30937	1.04e-16	2.63e-15	fidgetin like 1	NA	N2+	2 Gy	model 1	ENSG00000132436	Red Module	protein_coding	63979
MIS12	-0.179297	3.76474	1.05e-16	2.65e-15	MIS12 kinetochore complex component	REACTOME_CELL_CYCLE | REACTOME_CELL_CYCLE_MITOTIC | REACTOME_MITOTIC_M_M_G1_PHASES | REACTOME_DNA_REPLICATION | REACTOME_MITOTIC_PROMETAPHASE	N2+	2 Gy	model 1	ENSG00000167842	Grey Module	protein_coding	79003
SMG6	0.166595	5.575	1.08e-16	2.72e-15	SMG6 nonsense mediated mRNA decay factor	REACTOME_METABOLISM_OF_MRNA | REACTOME_METABOLISM_OF_RNA | REACTOME_NONSENSE_MEDIATED_DECAY_ENHANCED_BY_THE_EXON_JUNCTION_COMPLEX	N2+	2 Gy	model 1	ENSG00000070366	Grey Module	protein_coding	23293
NOP56	-0.153177	6.03661	1.09e-16	2.73e-15	NOP56 ribonucleoprotein	REACTOME_ASSOCIATION_OF_TRIC_CCT_WITH_TARGET_PROTEINS_DURING_BIOSYNTHESIS | REACTOME_PROTEIN_FOLDING | REACTOME_METABOLISM_OF_PROTEINS | HALLMARK_UNFOLDED_PROTEIN_RESPONSE | HALLMARK_E2F_TARGETS | HALLMARK_MYC_TARGETS_V1 | HALLMARK_MYC_TARGETS_V2	N2+	2 Gy	model 1	ENSG00000101361	Grey60 Module	protein_coding	10528
RIMKLB	-0.251589	3.50414	1.2e-16	3.01e-15	ribosomal modification protein rimK like family member B	NA	N2+	2 Gy	model 1	ENSG00000166532	Pink Module	protein_coding	57494
COPS8	0.129382	6.50927	1.22e-16	3.05e-15	COP9 signalosome subunit 8	NA	N2+	2 Gy	model 1	ENSG00000198612	Grey Module	protein_coding	10920
CBL	-0.265424	4.75312	1.26e-16	3.16e-15	Cbl proto-oncogene	KEGG_ERBB_SIGNALING_PATHWAY | KEGG_UBIQUITIN_MEDIATED_PROTEOLYSIS | KEGG_ENDOCYTOSIS | KEGG_JAK_STAT_SIGNALING_PATHWAY | KEGG_T_CELL_RECEPTOR_SIGNALING_PATHWAY | KEGG_INSULIN_SIGNALING_PATHWAY | KEGG_PATHWAYS_IN_CANCER | KEGG_CHRONIC_MYELOID_LEUKEMIA | REACTOME_SIGNALING_BY_SCF_KIT | REACTOME_SPRY_REGULATION_OF_FGF_SIGNALING | REACTOME_NEGATIVE_REGULATION_OF_FGFR_SIGNALING | REACTOME_REGULATION_O…	N2+	2 Gy	model 1	ENSG00000110395	Blue Module	protein_coding	867
PPME1	0.144473	5.32322	1.34e-16	3.33e-15	protein phosphatase methylesterase 1	NA	N2+	2 Gy	model 1	ENSG00000214517	Grey Module	protein_coding	51400
RABGGTB	0.199582	4.31375	1.36e-16	3.38e-15	Rab geranylgeranyltransferase subunit beta	NA	N2+	2 Gy	model 1	ENSG00000137955	Pink Module	protein_coding	5876
ZNF561	0.166377	4.65277	1.39e-16	3.46e-15	zinc finger protein 561	REACTOME_GENERIC_TRANSCRIPTION_PATHWAY	N2+	2 Gy	model 1	ENSG00000171469	Blue Module	protein_coding	93134
DNAAF2	-0.191086	3.16815	1.4e-16	3.48e-15	dynein axonemal assembly factor 2	NA	N2+	2 Gy	model 1	ENSG00000165506	Grey Module	protein_coding	55172
OMG	0.67649	1.67637	1.42e-16	3.51e-15	oligodendrocyte myelin glycoprotein	REACTOME_SIGNALLING_BY_NGF | REACTOME_P75_NTR_RECEPTOR_MEDIATED_SIGNALLING	N2+	2 Gy	model 1	ENSG00000126861	Grey Module	protein_coding	4974
IRF2BPL	0.153229	5.94602	1.44e-16	3.55e-15	interferon regulatory factor 2 binding protein like	NA	N2+	2 Gy	model 1	ENSG00000119669	Grey Module	protein_coding	64207
ZNF449	-0.215331	3.10966	1.55e-16	3.82e-15	zinc finger protein 449	NA	N2+	2 Gy	model 1	ENSG00000173275	Grey Module	protein_coding	203523
FAM111A	-0.23018	4.53768	1.75e-16	4.32e-15	family with sequence similarity 111 member A	NA	N2+	2 Gy	model 1	ENSG00000166801	Red Module	protein_coding	63901
ABI2	-0.118899	5.59838	1.76e-16	4.33e-15	abl interactor 2	KEGG_REGULATION_OF_ACTIN_CYTOSKELETON	N2+	2 Gy	model 1	ENSG00000138443	Grey Module	protein_coding	10152
PLEKHA5	0.194774	5.1642	1.83e-16	4.49e-15	pleckstrin homology domain containing A5	NA	N2+	2 Gy	model 1	ENSG00000052126	Grey Module	protein_coding	54477
JMJD6	-0.253135	3.7508	1.85e-16	4.53e-15	jumonji domain containing 6, arginine demethylase and lysine hydroxylase	HALLMARK_HYPOXIA	N2+	2 Gy	model 1	ENSG00000070495	Brown Module	protein_coding	23210
PRKAB2	0.257391	4.40646	1.9e-16	4.65e-15	protein kinase AMP-activated non-catalytic subunit beta 2	KEGG_INSULIN_SIGNALING_PATHWAY | KEGG_ADIPOCYTOKINE_SIGNALING_PATHWAY | KEGG_HYPERTROPHIC_CARDIOMYOPATHY_HCM | REACTOME_ACTIVATED_AMPK_STIMULATES_FATTY_ACID_OXIDATION_IN_MUSCLE | REACTOME_INSULIN_RECEPTOR_SIGNALLING_CASCADE | REACTOME_INTEGRATION_OF_ENERGY_METABOLISM | REACTOME_REGULATION_OF_AMPK_ACTIVITY_VIA_LKB1 | REACTOME_ENERGY_DEPENDENT_REGULATION_OF_MTOR_BY_LKB1_AMPK | REACTOME_REGULATION_O…	N2+	2 Gy	model 1	ENSG00000131791	Green Module	protein_coding	5565
NPL	0.479454	0.371396	2.05e-16	5.01e-15	N-acetylneuraminate pyruvate lyase	KEGG_AMINO_SUGAR_AND_NUCLEOTIDE_SUGAR_METABOLISM	N2+	2 Gy	model 1	ENSG00000135838	Grey Module	protein_coding	80896
ATF3	0.53932	1.62706	2.42e-16	5.91e-15	activating transcription factor 3	REACTOME_DIABETES_PATHWAYS | REACTOME_PERK_REGULATED_GENE_EXPRESSION | REACTOME_ACTIVATION_OF_GENES_BY_ATF4 | REACTOME_UNFOLDED_PROTEIN_RESPONSE | HALLMARK_TNFA_SIGNALING_VIA_NFKB | HALLMARK_HYPOXIA | HALLMARK_CHOLESTEROL_HOMEOSTASIS | HALLMARK_APOPTOSIS | HALLMARK_UNFOLDED_PROTEIN_RESPONSE | HALLMARK_P53_PATHWAY | HALLMARK_UV_RESPONSE_UP	N2+	2 Gy	model 1	ENSG00000162772	Grey Module	protein_coding	467
NSF	0.121012	5.4592	2.46e-16	5.99e-15	N-ethylmaleimide sensitive factor, vesicle fusing ATPase	KEGG_VASOPRESSIN_REGULATED_WATER_REABSORPTION | REACTOME_TRANSMISSION_ACROSS_CHEMICAL_SYNAPSES | REACTOME_NEURONAL_SYSTEM | REACTOME_NEUROTRANSMITTER_RECEPTOR_BINDING_AND_DOWNSTREAM_TRANSMISSION_IN_THE_POSTSYNAPTIC_CELL | REACTOME_TRAFFICKING_OF_AMPA_RECEPTORS | REACTOME_TRAFFICKING_OF_GLUR2_CONTAINING_AMPA_RECEPTORS	N2+	2 Gy	model 1	ENSG00000276262	Grey Module	protein_coding	4905
AP3M2	-0.232009	3.35529	2.6e-16	6.31e-15	adaptor related protein complex 3 subunit mu 2	KEGG_LYSOSOME	N2+	2 Gy	model 1	ENSG00000070718	Green Module	protein_coding	10947
PIM2	0.469916	0.493054	2.63e-16	6.37e-15	Pim-2 proto-oncogene, serine/threonine kinase	KEGG_ACUTE_MYELOID_LEUKEMIA	N2+	2 Gy	model 1	ENSG00000102096	Grey Module	protein_coding	11040
SMTN	0.181324	6.17186	2.89e-16	7.01e-15	smoothelin	HALLMARK_MYOGENESIS	N2+	2 Gy	model 1	ENSG00000183963	Grey Module	protein_coding	6525
SLC35E3	0.194678	3.98408	2.99e-16	7.23e-15	solute carrier family 35 member E3	NA	N2+	2 Gy	model 1	ENSG00000175782	Grey Module	protein_coding	55508
RNF4	-0.134541	6.02276	3.05e-16	7.35e-15	ring finger protein 4	REACTOME_IMMUNE_SYSTEM | REACTOME_ADAPTIVE_IMMUNE_SYSTEM | REACTOME_CLASS_I_MHC_MEDIATED_ANTIGEN_PROCESSING_PRESENTATION | REACTOME_ANTIGEN_PROCESSING_UBIQUITINATION_PROTEASOME_DEGRADATION | HALLMARK_COMPLEMENT	N2+	2 Gy	model 1	ENSG00000063978	Grey Module	protein_coding	6047
SPATA7	0.189769	3.67243	3.25e-16	7.84e-15	spermatogenesis associated 7	NA	N2+	2 Gy	model 1	ENSG00000042317	Turquoise Module	protein_coding	55812
ELF4	-0.16645	5.82519	3.33e-16	8.03e-15	E74 like ETS transcription factor 4	HALLMARK_ALLOGRAFT_REJECTION	N2+	2 Gy	model 1	ENSG00000102034	Grey Module	protein_coding	2000
CLP1	0.158315	3.79577	3.34e-16	8.03e-15	cleavage and polyadenylation factor I subunit 1	REACTOME_PROCESSING_OF_INTRONLESS_PRE_MRNAS | REACTOME_PROCESSING_OF_CAPPED_INTRON_CONTAINING_PRE_MRNA | REACTOME_RNA_POL_II_TRANSCRIPTION | REACTOME_MRNA_PROCESSING | REACTOME_MRNA_SPLICING | REACTOME_PROCESSING_OF_CAPPED_INTRONLESS_PRE_MRNA | REACTOME_TRANSCRIPTION | REACTOME_MRNA_3_END_PROCESSING | REACTOME_CLEAVAGE_OF_GROWING_TRANSCRIPT_IN_THE_TERMINATION_REGION_ | HALLMARK_DNA_REPAIR	N2+	2 Gy	model 1	ENSG00000172409	Turquoise Module	protein_coding	10978
CDCA8	-0.539991	2.34564	3.41e-16	8.18e-15	cell division cycle associated 8	REACTOME_CELL_CYCLE | REACTOME_CELL_CYCLE_MITOTIC | REACTOME_MITOTIC_M_M_G1_PHASES | REACTOME_DNA_REPLICATION | REACTOME_MITOTIC_PROMETAPHASE | HALLMARK_E2F_TARGETS	N2+	2 Gy	model 1	ENSG00000134690	Red Module	protein_coding	55143
DDX5	-0.256069	8.02142	3.61e-16	8.66e-15	DEAD-box helicase 5	KEGG_SPLICEOSOME	N2+	2 Gy	model 1	ENSG00000108654	Grey Module	protein_coding	1655
BRMS1L	0.157991	3.57184	3.63e-16	8.68e-15	BRMS1 like transcriptional repressor	HALLMARK_E2F_TARGETS	N2+	2 Gy	model 1	ENSG00000100916	Grey Module	protein_coding	84312
AKAP17A	-0.22175	4.38807	3.7e-16	8.83e-15	A-kinase anchoring protein 17A	NA	N2+	2 Gy	model 1	ENSG00000197976	Pink Module	protein_coding	8227
TMEM200B	-0.179921	4.04945	3.71e-16	8.84e-15	transmembrane protein 200B	NA	N2+	2 Gy	model 1	ENSG00000253304	Yellow Module	protein_coding	399474
RPS27L	0.171231	7.1027	3.78e-16	9e-15	ribosomal protein S27 like	KEGG_RIBOSOME | HALLMARK_P53_PATHWAY	N2+	2 Gy	model 1	ENSG00000185088	Turquoise Module	protein_coding	51065
NAB1	0.182526	5.07239	3.85e-16	9.14e-15	NGFI-A binding protein 1	NA	N2+	2 Gy	model 1	ENSG00000138386	Green Module	protein_coding	4664
ZMYM4	-0.111767	6.28883	4.13e-16	9.81e-15	zinc finger MYM-type containing 4	NA	N2+	2 Gy	model 1	ENSG00000146463	Grey Module	protein_coding	9202
TOB2	-0.17105	6.47806	4.22e-16	9.98e-15	transducer of ERBB2, 2	NA	N2+	2 Gy	model 1	ENSG00000183864	Grey Module	protein_coding	10766
FAT1	0.318228	8.0264	4.23e-16	9.99e-15	FAT atypical cadherin 1	NA	N2+	2 Gy	model 1	ENSG00000083857	Green Module	protein_coding	2195
SUV39H2	-0.231146	2.95642	4.68e-16	1.1e-14	suppressor of variegation 3-9 homolog 2	KEGG_LYSINE_DEGRADATION	N2+	2 Gy	model 1	ENSG00000152455	Grey Module	protein_coding	79723
NR1D2	-0.17857	6.3822	4.88e-16	1.15e-14	nuclear receptor subfamily 1 group D member 2	REACTOME_GENERIC_TRANSCRIPTION_PATHWAY | REACTOME_NUCLEAR_RECEPTOR_TRANSCRIPTION_PATHWAY | HALLMARK_UV_RESPONSE_DN	N2+	2 Gy	model 1	ENSG00000174738	Grey Module	protein_coding	9975
SPRED1	-0.205969	5.97891	5.21e-16	1.23e-14	sprouty related EVH1 domain containing 1	KEGG_JAK_STAT_SIGNALING_PATHWAY	N2+	2 Gy	model 1	ENSG00000166068	Blue Module	protein_coding	161742
MTHFD1L	0.156241	6.81023	5.24e-16	1.23e-14	methylenetetrahydrofolate dehydrogenase (NADP+ dependent) 1 like	KEGG_GLYOXYLATE_AND_DICARBOXYLATE_METABOLISM | KEGG_ONE_CARBON_POOL_BY_FOLATE	N2+	2 Gy	model 1	ENSG00000120254	Brown Module	protein_coding	25902
NECTIN4	1.3131	-2.87744	5.25e-16	1.23e-14	nectin cell adhesion molecule 4	NA	N2+	2 Gy	model 1	ENSG00000143217	Grey Module	protein_coding	81607
SOCS7	-0.202068	3.71678	5.41e-16	1.27e-14	suppressor of cytokine signaling 7	KEGG_JAK_STAT_SIGNALING_PATHWAY	N2+	2 Gy	model 1	ENSG00000274229	Blue Module	protein_coding	30837
MAP2K1	0.132535	5.32662	5.48e-16	1.28e-14	mitogen-activated protein kinase kinase 1	KEGG_MAPK_SIGNALING_PATHWAY | KEGG_ERBB_SIGNALING_PATHWAY | KEGG_CHEMOKINE_SIGNALING_PATHWAY | KEGG_OOCYTE_MEIOSIS | KEGG_VASCULAR_SMOOTH_MUSCLE_CONTRACTION | KEGG_DORSO_VENTRAL_AXIS_FORMATION | KEGG_VEGF_SIGNALING_PATHWAY | KEGG_FOCAL_ADHESION | KEGG_GAP_JUNCTION | KEGG_TOLL_LIKE_RECEPTOR_SIGNALING_PATHWAY | KEGG_NATURAL_KILLER_CELL_MEDIATED_CYTOTOXICITY | KEGG_T_CELL_RECEPTOR_SIGNALING_PATHWAY …	N2+	2 Gy	model 1	ENSG00000169032	Grey Module	protein_coding	5604
TRPV4	0.307248	1.89737	5.72e-16	1.33e-14	transient receptor potential cation channel subfamily V member 4	NA	N2+	2 Gy	model 1	ENSG00000111199	Grey Module	protein_coding	59341
RHOBTB1	-0.2417	4.05246	5.94e-16	1.38e-14	Rho related BTB domain containing 1	REACTOME_SIGNALING_BY_RHO_GTPASES	N2+	2 Gy	model 1	ENSG00000072422	Brown Module	protein_coding	9886
NCKAP5L	-0.156553	5.24282	6.16e-16	1.43e-14	NCK associated protein 5 like	NA	N2+	2 Gy	model 1	ENSG00000167566	Grey Module	protein_coding	57701
FCHO2	0.201813	4.74768	6.54e-16	1.52e-14	FCH domain only 2	NA	N2+	2 Gy	model 1	ENSG00000157107	Blue Module	protein_coding	115548
2008-03-01	0.126403	5.81183	6.67e-16	1.55e-14	membrane associated ring-CH-type finger 8	HALLMARK_HEME_METABOLISM	N2+	2 Gy	model 1	NA	NA Module	NA	NA
WWP1	0.121921	4.88987	7.09e-16	1.64e-14	WW domain containing E3 ubiquitin protein ligase 1	KEGG_UBIQUITIN_MEDIATED_PROTEOLYSIS | KEGG_ENDOCYTOSIS | REACTOME_SIGNALING_BY_ERBB4 | REACTOME_IMMUNE_SYSTEM | REACTOME_ADAPTIVE_IMMUNE_SYSTEM | REACTOME_CLASS_I_MHC_MEDIATED_ANTIGEN_PROCESSING_PRESENTATION | REACTOME_ANTIGEN_PROCESSING_UBIQUITINATION_PROTEASOME_DEGRADATION | HALLMARK_P53_PATHWAY	N2+	2 Gy	model 1	ENSG00000123124	Blue Module	protein_coding	11059
ETV1	-0.277536	5.09362	7.16e-16	1.66e-14	ETS variant 1	HALLMARK_KRAS_SIGNALING_UP	N2+	2 Gy	model 1	ENSG00000006468	Grey Module	protein_coding	2115
STX5	0.127217	5.6748	7.31e-16	1.69e-14	syntaxin 5	KEGG_SNARE_INTERACTIONS_IN_VESICULAR_TRANSPORT | REACTOME_BOTULINUM_NEUROTOXICITY | REACTOME_PROTEOLYTIC_CLEAVAGE_OF_SNARE_COMPLEX_PROTEINS | REACTOME_NEURONAL_SYSTEM | HALLMARK_CHOLESTEROL_HOMEOSTASIS	N2+	2 Gy	model 1	ENSG00000162236	Turquoise Module	protein_coding	6811
GLUL	0.149954	7.81006	7.59e-16	1.75e-14	glutamate-ammonia ligase	KEGG_ALANINE_ASPARTATE_AND_GLUTAMATE_METABOLISM | KEGG_ARGININE_AND_PROLINE_METABOLISM | KEGG_NITROGEN_METABOLISM | REACTOME_METABOLISM_OF_AMINO_ACIDS_AND_DERIVATIVES | REACTOME_TRANSMISSION_ACROSS_CHEMICAL_SYNAPSES | REACTOME_NEURONAL_SYSTEM | REACTOME_AMINO_ACID_SYNTHESIS_AND_INTERCONVERSION_TRANSAMINATION | HALLMARK_FATTY_ACID_METABOLISM	N2+	2 Gy	model 1	ENSG00000135821	Purple Module	protein_coding	2752
LMCD1	-0.344664	6.10781	7.61e-16	1.75e-14	LIM and cysteine rich domains 1	NA	N2+	2 Gy	model 1	ENSG00000071282	Brown Module	protein_coding	29995
PA2G4	0.13363	5.78145	7.64e-16	1.76e-14	proliferation-associated 2G4	HALLMARK_ANDROGEN_RESPONSE | HALLMARK_E2F_TARGETS | HALLMARK_MYC_TARGETS_V1 | HALLMARK_MYC_TARGETS_V2	N2+	2 Gy	model 1	ENSG00000170515	Turquoise Module	protein_coding	5036
CTPS2	-0.191443	3.20033	8.67e-16	1.99e-14	CTP synthase 2	KEGG_PYRIMIDINE_METABOLISM | REACTOME_METABOLISM_OF_NUCLEOTIDES | REACTOME_SYNTHESIS_AND_INTERCONVERSION_OF_NUCLEOTIDE_DI_AND_TRIPHOSPHATES	N2+	2 Gy	model 1	ENSG00000047230	Grey Module	protein_coding	56474
RBM12	-0.1722	6.42237	8.82e-16	2.02e-14	RNA binding motif protein 12	NA	N2+	2 Gy	model 1	ENSG00000244462	Black Module	protein_coding	10137
RHOBTB2	-0.139537	4.80994	8.96e-16	2.05e-14	Rho related BTB domain containing 2	KEGG_UBIQUITIN_MEDIATED_PROTEOLYSIS | REACTOME_SIGNALING_BY_RHO_GTPASES	N2+	2 Gy	model 1	ENSG00000008853	Grey Module	protein_coding	23221
BUB1	-0.549394	2.63458	9.02e-16	2.06e-14	BUB1 mitotic checkpoint serine/threonine kinase	KEGG_CELL_CYCLE | KEGG_OOCYTE_MEIOSIS | KEGG_PROGESTERONE_MEDIATED_OOCYTE_MATURATION | REACTOME_CELL_CYCLE | REACTOME_CELL_CYCLE_MITOTIC | REACTOME_MITOTIC_M_M_G1_PHASES | REACTOME_DNA_REPLICATION | REACTOME_MITOTIC_PROMETAPHASE | HALLMARK_MITOTIC_SPINDLE | HALLMARK_G2M_CHECKPOINT | HALLMARK_MTORC1_SIGNALING | HALLMARK_SPERMATOGENESIS	N2+	2 Gy	model 1	ENSG00000169679	Red Module	protein_coding	699
ZNRF3	-0.267765	2.81259	9.34e-16	2.13e-14	zinc and ring finger 3	NA	N2+	2 Gy	model 1	ENSG00000183579	Grey Module	protein_coding	84133
HIST2H2BE	0.252268	3.09265	9.43e-16	2.15e-14	histone cluster 2 H2B family member e	KEGG_SYSTEMIC_LUPUS_ERYTHEMATOSUS | REACTOME_MEIOSIS | REACTOME_CELL_CYCLE | REACTOME_RNA_POL_I_TRANSCRIPTION | REACTOME_TRANSCRIPTION | REACTOME_RNA_POL_I_RNA_POL_III_AND_MITOCHONDRIAL_TRANSCRIPTION | REACTOME_CHROMOSOME_MAINTENANCE | REACTOME_DEPOSITION_OF_NEW_CENPA_CONTAINING_NUCLEOSOMES_AT_THE_CENTROMERE | REACTOME_RNA_POL_I_PROMOTER_OPENING | REACTOME_MEIOTIC_RECOMBINATION | REACTOME_MEIOTIC…	N2+	2 Gy	model 1	NA	NA Module	NA	NA
GAS1	-0.24804	6.66197	9.94e-16	2.26e-14	growth arrest specific 1	KEGG_HEDGEHOG_SIGNALING_PATHWAY | HALLMARK_APICAL_SURFACE | HALLMARK_EPITHELIAL_MESENCHYMAL_TRANSITION	N2+	2 Gy	model 1	ENSG00000180447	Grey Module	protein_coding	2619
ZBTB24	-0.211418	3.90475	1.08e-15	2.46e-14	zinc finger and BTB domain containing 24	NA	N2+	2 Gy	model 1	ENSG00000112365	Blue Module	protein_coding	9841
TCF4	-0.194723	7.01903	1.09e-15	2.47e-14	transcription factor 4	REACTOME_DEVELOPMENTAL_BIOLOGY | REACTOME_MYOGENESIS	N2+	2 Gy	model 1	ENSG00000196628	Blue Module	protein_coding	6925
YBX3	0.178545	8.17575	1.11e-15	2.52e-14	Y-box binding protein 3	NA	N2+	2 Gy	model 1	ENSG00000060138	Turquoise Module	protein_coding	8531
FAM214A	0.235709	4.0185	1.19e-15	2.69e-14	family with sequence similarity 214 member A	NA	N2+	2 Gy	model 1	ENSG00000047346	Blue Module	protein_coding	56204
HECTD3	0.156889	5.66145	1.21e-15	2.74e-14	HECT domain E3 ubiquitin protein ligase 3	REACTOME_IMMUNE_SYSTEM | REACTOME_ADAPTIVE_IMMUNE_SYSTEM | REACTOME_CLASS_I_MHC_MEDIATED_ANTIGEN_PROCESSING_PRESENTATION | REACTOME_ANTIGEN_PROCESSING_UBIQUITINATION_PROTEASOME_DEGRADATION	N2+	2 Gy	model 1	ENSG00000126107	Yellow Module	protein_coding	79654
CDK12	-0.167948	5.84582	1.22e-15	2.75e-14	cyclin dependent kinase 12	NA	N2+	2 Gy	model 1	ENSG00000167258	Tan Module	protein_coding	51755
GLIS3	-0.227146	4.78931	1.27e-15	2.86e-14	GLIS family zinc finger 3	NA	N2+	2 Gy	model 1	ENSG00000107249	Grey Module	protein_coding	169792
NEK2	-0.640106	1.25009	1.34e-15	3.01e-14	NIMA related kinase 2	REACTOME_CELL_CYCLE | REACTOME_CELL_CYCLE_MITOTIC | REACTOME_RECRUITMENT_OF_MITOTIC_CENTROSOME_PROTEINS_AND_COMPLEXES | REACTOME_LOSS_OF_NLP_FROM_MITOTIC_CENTROSOMES | REACTOME_MITOTIC_G2_G2_M_PHASES | REACTOME_APC_CDC20_MEDIATED_DEGRADATION_OF_NEK2A | HALLMARK_MITOTIC_SPINDLE | HALLMARK_G2M_CHECKPOINT | HALLMARK_SPERMATOGENESIS	N2+	2 Gy	model 1	ENSG00000117650	Red Module	protein_coding	4751
MYC	-0.287943	4.81496	1.37e-15	3.08e-14	MYC proto-oncogene, bHLH transcription factor	KEGG_MAPK_SIGNALING_PATHWAY | KEGG_ERBB_SIGNALING_PATHWAY | KEGG_CELL_CYCLE | KEGG_WNT_SIGNALING_PATHWAY | KEGG_TGF_BETA_SIGNALING_PATHWAY | KEGG_JAK_STAT_SIGNALING_PATHWAY | KEGG_PATHWAYS_IN_CANCER | KEGG_COLORECTAL_CANCER | KEGG_ENDOMETRIAL_CANCER | KEGG_THYROID_CANCER | KEGG_BLADDER_CANCER | KEGG_CHRONIC_MYELOID_LEUKEMIA | KEGG_ACUTE_MYELOID_LEUKEMIA | KEGG_SMALL_CELL_LUNG_CANCER | REACTOME_CE…	N2+	2 Gy	model 1	ENSG00000136997	Pink Module	protein_coding	4609
CDV3	-0.126082	7.38907	1.52e-15	3.39e-14	CDV3 homolog	NA	N2+	2 Gy	model 1	ENSG00000091527	Grey Module	protein_coding	55573
ORC1	-0.49908	0.932001	1.53e-15	3.42e-14	origin recognition complex subunit 1	KEGG_CELL_CYCLE | REACTOME_ACTIVATION_OF_THE_PRE_REPLICATIVE_COMPLEX | REACTOME_CELL_CYCLE | REACTOME_ORC1_REMOVAL_FROM_CHROMATIN | REACTOME_ASSOCIATION_OF_LICENSING_FACTORS_WITH_THE_PRE_REPLICATIVE_COMPLEX | REACTOME_E2F_ENABLED_INHIBITION_OF_PRE_REPLICATION_COMPLEX_FORMATION | REACTOME_CELL_CYCLE_MITOTIC | REACTOME_CELL_CYCLE_CHECKPOINTS | REACTOME_CDC6_ASSOCIATION_WITH_THE_ORC_ORIGIN_COMPLEX |…	N2+	2 Gy	model 1	ENSG00000085840	Red Module	protein_coding	4998
IFT20	0.176487	4.02742	1.55e-15	3.45e-14	intraflagellar transport 20	NA	N2+	2 Gy	model 1	ENSG00000109083	Greenyellow Module	protein_coding	90410
MCC	0.250054	4.89803	1.6e-15	3.57e-14	MCC regulator of WNT signaling pathway	NA	N2+	2 Gy	model 1	ENSG00000171444	Blue Module	protein_coding	4163
LIMD1	-0.22114	4.24548	1.62e-15	3.6e-14	LIM domains containing 1	NA	N2+	2 Gy	model 1	ENSG00000144791	Blue Module	protein_coding	8994
PGAM5	-0.158768	4.04457	1.87e-15	4.15e-14	PGAM family member 5, mitochondrial serine/threonine protein phosphatase	NA	N2+	2 Gy	model 1	ENSG00000247077	Grey Module	protein_coding	192111
USP32	-0.165333	5.49664	2.14e-15	4.74e-14	ubiquitin specific peptidase 32	NA	N2+	2 Gy	model 1	ENSG00000170832	Grey Module	protein_coding	84669
PPM1B	-0.145964	4.61411	2.16e-15	4.78e-14	protein phosphatase, Mg2+/Mn2+ dependent 1B	KEGG_MAPK_SIGNALING_PATHWAY | REACTOME_ANTIVIRAL_MECHANISM_BY_IFN_STIMULATED_GENES | REACTOME_INTERFERON_SIGNALING | REACTOME_IMMUNE_SYSTEM | REACTOME_CYTOKINE_SIGNALING_IN_IMMUNE_SYSTEM | HALLMARK_ADIPOGENESIS	N2+	2 Gy	model 1	ENSG00000138032	Green Module	protein_coding	5495
PSMD3	0.106331	6.72821	2.53e-15	5.6e-14	proteasome 26S subunit, non-ATPase 3	KEGG_PROTEASOME | REACTOME_SIGNALING_BY_WNT | REACTOME_CROSS_PRESENTATION_OF_SOLUBLE_EXOGENOUS_ANTIGENS_ENDOSOMES | REACTOME_ANTIGEN_PROCESSING_CROSS_PRESENTATION | REACTOME_ER_PHAGOSOME_PATHWAY | REACTOME_CELL_CYCLE | REACTOME_ORC1_REMOVAL_FROM_CHROMATIN | REACTOME_DOWNSTREAM_SIGNALING_EVENTS_OF_B_CELL_RECEPTOR_BCR | REACTOME_ACTIVATION_OF_NF_KAPPAB_IN_B_CELLS | REACTOME_SIGNALING_BY_THE_B_CELL_…	N2+	2 Gy	model 1	ENSG00000108344	Turquoise Module	protein_coding	5709
RNF138	-0.214915	3.19488	2.56e-15	5.66e-14	ring finger protein 138	REACTOME_IMMUNE_SYSTEM | REACTOME_ADAPTIVE_IMMUNE_SYSTEM | REACTOME_CLASS_I_MHC_MEDIATED_ANTIGEN_PROCESSING_PRESENTATION | REACTOME_ANTIGEN_PROCESSING_UBIQUITINATION_PROTEASOME_DEGRADATION	N2+	2 Gy	model 1	ENSG00000134758	Grey Module	protein_coding	51444
NCKIPSD	0.19255	3.89855	2.62e-15	5.77e-14	NCK interacting protein with SH3 domain	NA	N2+	2 Gy	model 1	ENSG00000213672	Grey Module	protein_coding	51517
PDGFC	0.252291	5.58189	2.67e-15	5.88e-14	platelet derived growth factor C	KEGG_CYTOKINE_CYTOKINE_RECEPTOR_INTERACTION | KEGG_FOCAL_ADHESION | KEGG_GAP_JUNCTION | KEGG_REGULATION_OF_ACTIN_CYTOSKELETON | KEGG_PROSTATE_CANCER | KEGG_MELANOMA | REACTOME_VEGF_LIGAND_RECEPTOR_INTERACTIONS | REACTOME_SIGNALING_BY_PDGF | HALLMARK_IL6_JAK_STAT3_SIGNALING	N2+	2 Gy	model 1	ENSG00000145431	Grey Module	protein_coding	56034
AUNIP	-0.614725	-0.483097	2.75e-15	6.05e-14	aurora kinase A and ninein interacting protein	NA	N2+	2 Gy	model 1	ENSG00000127423	Red Module	protein_coding	79000
INSYN2A	0.447828	0.81725	2.83e-15	6.21e-14	inhibitory synaptic factor 2A	NA	N2+	2 Gy	model 1	ENSG00000188916	Grey Module	protein_coding	642938
CTDSP2	-0.123023	8.41393	2.83e-15	6.21e-14	CTD small phosphatase 2	REACTOME_DIABETES_PATHWAYS | REACTOME_ACTIVATION_OF_CHAPERONE_GENES_BY_XBP1S | REACTOME_UNFOLDED_PROTEIN_RESPONSE	N2+	2 Gy	model 1	ENSG00000175215	Grey Module	protein_coding	10106
NAV3	-0.31314	4.23487	2.89e-15	6.33e-14	neuron navigator 3	NA	N2+	2 Gy	model 1	ENSG00000067798	Green Module	protein_coding	89795
GPRIN1	-0.266691	2.9782	2.95e-15	6.44e-14	G protein regulated inducer of neurite outgrowth 1	NA	N2+	2 Gy	model 1	ENSG00000169258	Yellow Module	protein_coding	114787
DCTN5	0.124252	6.33899	3.13e-15	6.83e-14	dynactin subunit 5	KEGG_VASOPRESSIN_REGULATED_WATER_REABSORPTION | REACTOME_MHC_CLASS_II_ANTIGEN_PRESENTATION | REACTOME_IMMUNE_SYSTEM | REACTOME_ADAPTIVE_IMMUNE_SYSTEM	N2+	2 Gy	model 1	ENSG00000166847	Lightcyan Module	protein_coding	84516
SPTSSA	0.164788	4.95747	3.23e-15	7.04e-14	serine palmitoyltransferase small subunit A	NA	N2+	2 Gy	model 1	ENSG00000165389	Grey Module	protein_coding	171546
ZNF385A	0.342427	4.64662	3.3e-15	7.18e-14	zinc finger protein 385A	NA	N2+	2 Gy	model 1	ENSG00000161642	Turquoise Module	protein_coding	25946
JADE2	-0.170043	5.43394	3.31e-15	7.19e-14	jade family PHD finger 2	NA	N2+	2 Gy	model 1	ENSG00000043143	Yellow Module	protein_coding	23338
SGMS2	-0.23091	5.23116	3.74e-15	8.12e-14	sphingomyelin synthase 2	KEGG_SPHINGOLIPID_METABOLISM | REACTOME_SPHINGOLIPID_DE_NOVO_BIOSYNTHESIS | REACTOME_PHOSPHOLIPID_METABOLISM | REACTOME_SPHINGOLIPID_METABOLISM | REACTOME_METABOLISM_OF_LIPIDS_AND_LIPOPROTEINS | HALLMARK_INFLAMMATORY_RESPONSE	N2+	2 Gy	model 1	ENSG00000164023	Green Module	protein_coding	166929
RPS6KA5	0.48777	1.07467	4.18e-15	9.05e-14	ribosomal protein S6 kinase A5	KEGG_MAPK_SIGNALING_PATHWAY | KEGG_NEUROTROPHIN_SIGNALING_PATHWAY | KEGG_BLADDER_CANCER | REACTOME_SIGNALLING_BY_NGF | REACTOME_DEVELOPMENTAL_BIOLOGY | REACTOME_TRIF_MEDIATED_TLR3_SIGNALING | REACTOME_NGF_SIGNALLING_VIA_TRKA_FROM_THE_PLASMA_MEMBRANE | REACTOME_NUCLEAR_EVENTS_KINASE_AND_TRANSCRIPTION_FACTOR_ACTIVATION | REACTOME_ERK_MAPK_TARGETS | REACTOME_AXON_GUIDANCE | REACTOME_NCAM_SIGNALING_F…	N2+	2 Gy	model 1	ENSG00000100784	Grey Module	protein_coding	9252
TRAF5	-0.261782	3.42334	4.19e-15	9.06e-14	TNF receptor associated factor 5	KEGG_PATHWAYS_IN_CANCER | KEGG_SMALL_CELL_LUNG_CANCER	N2+	2 Gy	model 1	ENSG00000082512	Green Module	protein_coding	7188
GLTP	0.121796	5.36388	4.22e-15	9.12e-14	glycolipid transfer protein	NA	N2+	2 Gy	model 1	ENSG00000139433	Grey Module	protein_coding	51228
KIAA1586	0.203783	3.36293	4.28e-15	9.24e-14	KIAA1586	NA	N2+	2 Gy	model 1	ENSG00000168116	Blue Module	protein_coding	57691
ZBTB33	-0.131209	4.81574	4.37e-15	9.41e-14	zinc finger and BTB domain containing 33	NA	N2+	2 Gy	model 1	ENSG00000177485	Grey Module	protein_coding	10009
SLC12A7	0.273591	4.26806	4.59e-15	9.87e-14	solute carrier family 12 member 7	REACTOME_TRANSMEMBRANE_TRANSPORT_OF_SMALL_MOLECULES | REACTOME_SLC_MEDIATED_TRANSMEMBRANE_TRANSPORT | REACTOME_TRANSPORT_OF_INORGANIC_CATIONS_ANIONS_AND_AMINO_ACIDS_OLIGOPEPTIDES	N2+	2 Gy	model 1	ENSG00000276482	Grey Module	protein_coding	10723
PRKAA1	-0.181856	5.79787	4.78e-15	1.03e-13	protein kinase AMP-activated catalytic subunit alpha 1	KEGG_REGULATION_OF_AUTOPHAGY | KEGG_MTOR_SIGNALING_PATHWAY | KEGG_INSULIN_SIGNALING_PATHWAY | KEGG_ADIPOCYTOKINE_SIGNALING_PATHWAY | KEGG_HYPERTROPHIC_CARDIOMYOPATHY_HCM | REACTOME_ACTIVATED_AMPK_STIMULATES_FATTY_ACID_OXIDATION_IN_MUSCLE | REACTOME_INSULIN_RECEPTOR_SIGNALLING_CASCADE | REACTOME_REGULATION_OF_AMPK_ACTIVITY_VIA_LKB1 | REACTOME_ENERGY_DEPENDENT_REGULATION_OF_MTOR_BY_LKB1_AMPK | REAC…	N2+	2 Gy	model 1	ENSG00000132356	Blue Module	protein_coding	5562
C9orf40	-0.192839	3.30455	4.93e-15	1.06e-13	chromosome 9 open reading frame 40	NA	N2+	2 Gy	model 1	ENSG00000135045	Grey Module	protein_coding	55071
HS3ST3A1	-0.25227	3.86887	5.04e-15	1.08e-13	heparan sulfate-glucosamine 3-sulfotransferase 3A1	KEGG_GLYCOSAMINOGLYCAN_DEGRADATION | KEGG_GLYCOSAMINOGLYCAN_BIOSYNTHESIS_HEPARAN_SULFATE | REACTOME_HS_GAG_BIOSYNTHESIS | REACTOME_HEPARAN_SULFATE_HEPARIN_HS_GAG_METABOLISM | REACTOME_GLYCOSAMINOGLYCAN_METABOLISM | REACTOME_METABOLISM_OF_CARBOHYDRATES	N2+	2 Gy	model 1	ENSG00000153976	Grey Module	protein_coding	9955
NIP7	-0.151467	4.73751	6.44e-15	1.38e-13	nucleolar pre-rRNA processing protein NIP7	HALLMARK_MYC_TARGETS_V2	N2+	2 Gy	model 1	ENSG00000132603	Grey60 Module	protein_coding	51388
PTPN9	-0.100997	5.77699	6.84e-15	1.46e-13	protein tyrosine phosphatase non-receptor type 9	NA	N2+	2 Gy	model 1	ENSG00000169410	Grey Module	protein_coding	5780
ATAD1	0.116265	5.62814	7.5e-15	1.6e-13	ATPase family AAA domain containing 1	NA	N2+	2 Gy	model 1	ENSG00000283024	Grey Module	protein_coding	NA
TNFSF10	0.483597	2.70388	7.57e-15	1.61e-13	TNF superfamily member 10	KEGG_CYTOKINE_CYTOKINE_RECEPTOR_INTERACTION | KEGG_APOPTOSIS | KEGG_NATURAL_KILLER_CELL_MEDIATED_CYTOTOXICITY | REACTOME_EXTRINSIC_PATHWAY_FOR_APOPTOSIS | REACTOME_APOPTOSIS | HALLMARK_APOPTOSIS | HALLMARK_INTERFERON_GAMMA_RESPONSE | HALLMARK_INFLAMMATORY_RESPONSE | HALLMARK_IL2_STAT5_SIGNALING	N2+	2 Gy	model 1	ENSG00000121858	Grey Module	protein_coding	8743
TFE3	-0.097379	6.78927	7.59e-15	1.61e-13	transcription factor binding to IGHM enhancer 3	NA	N2+	2 Gy	model 1	ENSG00000068323	Black Module	protein_coding	7030
VAPA	-0.0866763	6.86815	7.65e-15	1.62e-13	VAMP associated protein A	KEGG_TIGHT_JUNCTION | REACTOME_SPHINGOLIPID_DE_NOVO_BIOSYNTHESIS | REACTOME_PHOSPHOLIPID_METABOLISM | REACTOME_SPHINGOLIPID_METABOLISM | REACTOME_METABOLISM_OF_LIPIDS_AND_LIPOPROTEINS | HALLMARK_ANDROGEN_RESPONSE	N2+	2 Gy	model 1	ENSG00000101558	Grey Module	protein_coding	9218
ARHGAP12	-0.157667	5.91349	7.71e-15	1.63e-13	Rho GTPase activating protein 12	REACTOME_SIGNALING_BY_RHO_GTPASES	N2+	2 Gy	model 1	ENSG00000165322	Blue Module	protein_coding	94134
CEL	0.638163	-0.352725	7.82e-15	1.66e-13	carboxyl ester lipase	KEGG_STEROID_BIOSYNTHESIS | KEGG_GLYCEROLIPID_METABOLISM | HALLMARK_FATTY_ACID_METABOLISM | HALLMARK_PEROXISOME	N2+	2 Gy	model 1	ENSG00000170835	Grey Module	protein_coding	1056
PTX3	-0.305178	8.65339	8.01e-15	1.69e-13	pentraxin 3	HALLMARK_TNFA_SIGNALING_VIA_NFKB | HALLMARK_EPITHELIAL_MESENCHYMAL_TRANSITION	N2+	2 Gy	model 1	ENSG00000163661	Grey Module	protein_coding	5806
SLC9A1	0.170348	6.63392	8.51e-15	1.8e-13	solute carrier family 9 member A1	KEGG_CARDIAC_MUSCLE_CONTRACTION | KEGG_REGULATION_OF_ACTIN_CYTOSKELETON | REACTOME_HYALURONAN_UPTAKE_AND_DEGRADATION | REACTOME_HYALURONAN_METABOLISM | REACTOME_GLYCOSAMINOGLYCAN_METABOLISM | REACTOME_TRANSMEMBRANE_TRANSPORT_OF_SMALL_MOLECULES | REACTOME_SLC_MEDIATED_TRANSMEMBRANE_TRANSPORT | REACTOME_TRANSPORT_OF_INORGANIC_CATIONS_ANIONS_AND_AMINO_ACIDS_OLIGOPEPTIDES | REACTOME_METABOLISM_OF_CAR…	N2+	2 Gy	model 1	ENSG00000090020	Black Module	protein_coding	6548
FRMD8	0.175404	5.62263	9.63e-15	2.03e-13	FERM domain containing 8	NA	N2+	2 Gy	model 1	ENSG00000126391	Grey Module	protein_coding	83786
ABL1	-0.138335	8.03929	9.78e-15	2.06e-13	ABL proto-oncogene 1, non-receptor tyrosine kinase	KEGG_ERBB_SIGNALING_PATHWAY | KEGG_CELL_CYCLE | KEGG_AXON_GUIDANCE | KEGG_NEUROTROPHIN_SIGNALING_PATHWAY | KEGG_PATHOGENIC_ESCHERICHIA_COLI_INFECTION | KEGG_PATHWAYS_IN_CANCER | KEGG_CHRONIC_MYELOID_LEUKEMIA | KEGG_VIRAL_MYOCARDITIS | REACTOME_DEVELOPMENTAL_BIOLOGY | REACTOME_AXON_GUIDANCE | REACTOME_SIGNALING_BY_ROBO_RECEPTOR | REACTOME_MYOGENESIS | REACTOME_FACTORS_INVOLVED_IN_MEGAKARYOCYTE_DEV…	N2+	2 Gy	model 1	ENSG00000097007	Yellow Module	protein_coding	25
EZH2	-0.32562	2.48679	9.82e-15	2.06e-13	enhancer of zeste 2 polycomb repressive complex 2 subunit	HALLMARK_G2M_CHECKPOINT | HALLMARK_E2F_TARGETS | HALLMARK_SPERMATOGENESIS	N2+	2 Gy	model 1	ENSG00000106462	Red Module	protein_coding	2146
LZTS2	-0.130109	6.71785	1.04e-14	2.18e-13	leucine zipper tumor suppressor 2	NA	N2+	2 Gy	model 1	ENSG00000107816	Turquoise Module	protein_coding	84445
FAM210B	0.124607	7.04428	1.04e-14	2.19e-13	family with sequence similarity 210 member B	NA	N2+	2 Gy	model 1	ENSG00000124098	Purple Module	protein_coding	116151
PDP2	-0.230197	3.6201	1.05e-14	2.19e-13	pyruvate dehyrogenase phosphatase catalytic subunit 2	REACTOME_PYRUVATE_METABOLISM_AND_CITRIC_ACID_TCA_CYCLE | REACTOME_TCA_CYCLE_AND_RESPIRATORY_ELECTRON_TRANSPORT | REACTOME_REGULATION_OF_PYRUVATE_DEHYDROGENASE_PDH_COMPLEX | REACTOME_PYRUVATE_METABOLISM	N2+	2 Gy	model 1	ENSG00000172840	Grey Module	protein_coding	57546
PI4KB	0.0977298	6.15484	1.18e-14	2.46e-13	phosphatidylinositol 4-kinase beta	KEGG_INOSITOL_PHOSPHATE_METABOLISM | KEGG_PHOSPHATIDYLINOSITOL_SIGNALING_SYSTEM | REACTOME_SYNTHESIS_OF_PIPS_AT_THE_GOLGI_MEMBRANE | REACTOME_PHOSPHOLIPID_METABOLISM | REACTOME_PI_METABOLISM | REACTOME_METABOLISM_OF_LIPIDS_AND_LIPOPROTEINS	N2+	2 Gy	model 1	ENSG00000143393	Turquoise Module	protein_coding	5298
NR2F2	-0.211231	6.1979	1.2e-14	2.51e-13	nuclear receptor subfamily 2 group F member 2	REACTOME_DEVELOPMENTAL_BIOLOGY | REACTOME_TRANSCRIPTIONAL_REGULATION_OF_WHITE_ADIPOCYTE_DIFFERENTIATION	N2+	2 Gy	model 1	ENSG00000185551	Grey Module	protein_coding	7026
PSMD10	0.114862	5.02771	1.24e-14	2.57e-13	proteasome 26S subunit, non-ATPase 10	REACTOME_SIGNALING_BY_WNT | REACTOME_CROSS_PRESENTATION_OF_SOLUBLE_EXOGENOUS_ANTIGENS_ENDOSOMES | REACTOME_ANTIGEN_PROCESSING_CROSS_PRESENTATION | REACTOME_ER_PHAGOSOME_PATHWAY | REACTOME_CELL_CYCLE | REACTOME_ORC1_REMOVAL_FROM_CHROMATIN | REACTOME_DOWNSTREAM_SIGNALING_EVENTS_OF_B_CELL_RECEPTOR_BCR | REACTOME_ACTIVATION_OF_NF_KAPPAB_IN_B_CELLS | REACTOME_SIGNALING_BY_THE_B_CELL_RECEPTOR_BCR | REA…	N2+	2 Gy	model 1	ENSG00000101843	Grey Module	protein_coding	5716
SON	-0.152566	7.9482	1.26e-14	2.62e-13	SON DNA binding protein	NA	N2+	2 Gy	model 1	ENSG00000159140	Tan Module	protein_coding	6651
WDR3	-0.139298	5.26979	1.36e-14	2.83e-13	WD repeat domain 3	NA	N2+	2 Gy	model 1	ENSG00000065183	Grey Module	protein_coding	10885
MCMBP	-0.0947749	6.16698	1.43e-14	2.96e-13	minichromosome maintenance complex binding protein	NA	N2+	2 Gy	model 1	ENSG00000197771	Grey Module	protein_coding	79892
KIF1B	-0.190768	6.4708	1.52e-14	3.16e-13	kinesin family member 1B	HALLMARK_MITOTIC_SPINDLE | HALLMARK_PROTEIN_SECRETION | HALLMARK_INFLAMMATORY_RESPONSE	N2+	2 Gy	model 1	ENSG00000054523	Tan Module	protein_coding	23095
PPP2R5A	0.153278	5.59833	1.74e-14	3.61e-13	protein phosphatase 2 regulatory subunit B'alpha	KEGG_OOCYTE_MEIOSIS | KEGG_WNT_SIGNALING_PATHWAY | REACTOME_SIGNALING_BY_WNT | REACTOME_CTNNB1_PHOSPHORYLATION_CASCADE | REACTOME_CELL_CYCLE | REACTOME_CELL_CYCLE_MITOTIC | REACTOME_COSTIMULATION_BY_THE_CD28_FAMILY | REACTOME_CTLA4_INHIBITORY_SIGNALING | REACTOME_MITOTIC_M_M_G1_PHASES | REACTOME_PLATELET_HOMEOSTASIS | REACTOME_PLATELET_SENSITIZATION_BY_LDL | REACTOME_DNA_REPLICATION | REACTOME_HE…	N2+	2 Gy	model 1	ENSG00000066027	Yellow Module	protein_coding	5525
ING2	-0.194971	2.91153	1.94e-14	4.02e-13	inhibitor of growth family member 2	NA	N2+	2 Gy	model 1	ENSG00000168556	Grey Module	protein_coding	3622
G2E3	-0.209732	3.64882	1.96e-14	4.04e-13	G2/M-phase specific E3 ubiquitin protein ligase	NA	N2+	2 Gy	model 1	ENSG00000092140	Green Module	protein_coding	55632
NUF2	-0.561784	1.16833	1.98e-14	4.08e-13	NUF2 component of NDC80 kinetochore complex	REACTOME_CELL_CYCLE | REACTOME_CELL_CYCLE_MITOTIC | REACTOME_MITOTIC_M_M_G1_PHASES | REACTOME_DNA_REPLICATION | REACTOME_MITOTIC_PROMETAPHASE	N2+	2 Gy	model 1	ENSG00000143228	Red Module	protein_coding	83540
ALS2	-0.162303	4.46165	2.11e-14	4.35e-13	alsin Rho guanine nucleotide exchange factor ALS2	KEGG_AMYOTROPHIC_LATERAL_SCLEROSIS_ALS | HALLMARK_MITOTIC_SPINDLE	N2+	2 Gy	model 1	ENSG00000003393	Green Module	protein_coding	57679
EIF4G2	0.0720798	10.2819	2.2e-14	4.53e-13	eukaryotic translation initiation factor 4 gamma 2	KEGG_VIRAL_MYOCARDITIS | REACTOME_ANTIVIRAL_MECHANISM_BY_IFN_STIMULATED_GENES | REACTOME_INTERFERON_SIGNALING | REACTOME_IMMUNE_SYSTEM | REACTOME_CYTOKINE_SIGNALING_IN_IMMUNE_SYSTEM | HALLMARK_MYC_TARGETS_V1	N2+	2 Gy	model 1	ENSG00000110321	Blue Module	protein_coding	1982
PLK1	-0.52217	2.72297	2.22e-14	4.56e-13	polo like kinase 1	KEGG_CELL_CYCLE | KEGG_OOCYTE_MEIOSIS | KEGG_PROGESTERONE_MEDIATED_OOCYTE_MATURATION | REACTOME_CELL_CYCLE | REACTOME_CELL_CYCLE_MITOTIC | REACTOME_RECRUITMENT_OF_MITOTIC_CENTROSOME_PROTEINS_AND_COMPLEXES | REACTOME_LOSS_OF_NLP_FROM_MITOTIC_CENTROSOMES | REACTOME_CYCLIN_A_B1_ASSOCIATED_EVENTS_DURING_G2_M_TRANSITION | REACTOME_REGULATION_OF_MITOTIC_CELL_CYCLE | REACTOME_MITOTIC_M_M_G1_PHASES | REA…	N2+	2 Gy	model 1	ENSG00000166851	Red Module	protein_coding	5347
NFIB	-0.305183	4.77383	2.28e-14	4.66e-13	nuclear factor I B	REACTOME_RNA_POL_III_TRANSCRIPTION | REACTOME_TRANSCRIPTION | REACTOME_RNA_POL_I_RNA_POL_III_AND_MITOCHONDRIAL_TRANSCRIPTION | REACTOME_RNA_POL_III_TRANSCRIPTION_TERMINATION | HALLMARK_UV_RESPONSE_DN	N2+	2 Gy	model 1	ENSG00000147862	Grey Module	protein_coding	4781
TOR1A	0.097007	5.86845	2.3e-14	4.71e-13	torsin family 1 member A	NA	N2+	2 Gy	model 1	ENSG00000136827	Grey Module	protein_coding	1861
POLR2H	0.148331	4.11503	2.31e-14	4.71e-13	RNA polymerase II subunit H	KEGG_PURINE_METABOLISM | KEGG_PYRIMIDINE_METABOLISM | KEGG_RNA_POLYMERASE | KEGG_HUNTINGTONS_DISEASE | REACTOME_RNA_POL_III_TRANSCRIPTION_INITIATION_FROM_TYPE_2_PROMOTER | REACTOME_RNA_POL_I_TRANSCRIPTION_TERMINATION | REACTOME_MICRORNA_MIRNA_BIOGENESIS | REACTOME_REGULATORY_RNA_PATHWAYS | REACTOME_PROCESSING_OF_CAPPED_INTRON_CONTAINING_PRE_MRNA | REACTOME_RNA_POL_I_TRANSCRIPTION | REACTOME_RNA_P…	N2+	2 Gy	model 1	ENSG00000163882	Grey Module	protein_coding	5437
DKC1	-0.151715	5.58326	2.34e-14	4.78e-13	dyskerin pseudouridine synthase 1	REACTOME_CELL_CYCLE | REACTOME_CHROMOSOME_MAINTENANCE | REACTOME_TELOMERE_MAINTENANCE | REACTOME_EXTENSION_OF_TELOMERES | HALLMARK_G2M_CHECKPOINT | HALLMARK_UNFOLDED_PROTEIN_RESPONSE	N2+	2 Gy	model 1	ENSG00000130826	Grey60 Module	protein_coding	1736
UNG	-0.140423	5.24894	2.35e-14	4.8e-13	uracil DNA glycosylase	KEGG_BASE_EXCISION_REPAIR | KEGG_PRIMARY_IMMUNODEFICIENCY | HALLMARK_MTORC1_SIGNALING | HALLMARK_E2F_TARGETS | HALLMARK_MYC_TARGETS_V2	N2+	2 Gy	model 1	ENSG00000076248	Grey Module	protein_coding	7374
RAD1	-0.135326	4.5616	2.36e-14	4.81e-13	RAD1 checkpoint DNA exonuclease	REACTOME_CELL_CYCLE | REACTOME_CELL_CYCLE_CHECKPOINTS | REACTOME_ACTIVATION_OF_ATR_IN_RESPONSE_TO_REPLICATION_STRESS | REACTOME_G2_M_CHECKPOINTS | HALLMARK_E2F_TARGETS	N2+	2 Gy	model 1	ENSG00000113456	Grey Module	protein_coding	5810
HSDL2	0.135649	5.75902	2.4e-14	4.88e-13	hydroxysteroid dehydrogenase like 2	HALLMARK_FATTY_ACID_METABOLISM	N2+	2 Gy	model 1	ENSG00000119471	Yellow Module	protein_coding	84263
BCORL1	-0.234108	4.97437	2.42e-14	4.91e-13	BCL6 corepressor like 1	NA	N2+	2 Gy	model 1	ENSG00000085185	Grey Module	protein_coding	63035
RABIF	-0.156725	3.52886	2.45e-14	4.98e-13	RAB interacting factor	HALLMARK_COMPLEMENT | HALLMARK_COAGULATION	N2+	2 Gy	model 1	ENSG00000183155	Grey Module	protein_coding	5877
PHETA2	-0.146154	5.01162	2.68e-14	5.41e-13	PH domain containing endocytic trafficking adaptor 2	NA	N2+	2 Gy	model 1	ENSG00000177096	Grey Module	protein_coding	150368
C11orf68	-0.13521	6.0543	2.68e-14	5.41e-13	chromosome 11 open reading frame 68	NA	N2+	2 Gy	model 1	ENSG00000175573	Turquoise Module	protein_coding	83638
BARD1	-0.365884	1.82987	2.69e-14	5.43e-13	BRCA1 associated RING domain 1	HALLMARK_G2M_CHECKPOINT | HALLMARK_E2F_TARGETS | HALLMARK_KRAS_SIGNALING_DN	N2+	2 Gy	model 1	ENSG00000138376	Red Module	protein_coding	580
SHC4	0.731557	-1.02837	2.7e-14	5.45e-13	SHC adaptor protein 4	KEGG_ERBB_SIGNALING_PATHWAY | KEGG_CHEMOKINE_SIGNALING_PATHWAY | KEGG_FOCAL_ADHESION | KEGG_NATURAL_KILLER_CELL_MEDIATED_CYTOTOXICITY | KEGG_NEUROTROPHIN_SIGNALING_PATHWAY | KEGG_INSULIN_SIGNALING_PATHWAY | KEGG_GLIOMA | KEGG_CHRONIC_MYELOID_LEUKEMIA	N2+	2 Gy	model 1	ENSG00000185634	Grey Module	protein_coding	399694
NAA80	0.251325	2.35032	2.8e-14	5.63e-13	N(alpha)-acetyltransferase 80, NatH catalytic subunit	NA	N2+	2 Gy	model 1	ENSG00000243477	Grey Module	protein_coding	24142
SETD1B	-0.189649	5.39574	2.85e-14	5.72e-13	SET domain containing 1B, histone lysine methyltransferase	KEGG_LYSINE_DEGRADATION	N2+	2 Gy	model 1	ENSG00000139718	Grey Module	protein_coding	23067
FOSL2	0.220363	7.13062	2.85e-14	5.72e-13	FOS like 2, AP-1 transcription factor subunit	HALLMARK_TNFA_SIGNALING_VIA_NFKB | HALLMARK_HYPOXIA	N2+	2 Gy	model 1	ENSG00000075426	Blue Module	protein_coding	2355
EIF4A3	0.123143	6.34629	3.15e-14	6.32e-13	eukaryotic translation initiation factor 4A3	KEGG_SPLICEOSOME | REACTOME_ANTIVIRAL_MECHANISM_BY_IFN_STIMULATED_GENES | REACTOME_DEADENYLATION_OF_MRNA | REACTOME_METABOLISM_OF_MRNA | REACTOME_DEADENYLATION_DEPENDENT_MRNA_DECAY | REACTOME_METABOLISM_OF_RNA | REACTOME_INTERFERON_SIGNALING | REACTOME_IMMUNE_SYSTEM | REACTOME_CYTOKINE_SIGNALING_IN_IMMUNE_SYSTEM | REACTOME_NONSENSE_MEDIATED_DECAY_ENHANCED_BY_THE_EXON_JUNCTION_COMPLEX | HALLMARK_U…	N2+	2 Gy	model 1	ENSG00000141543	Turquoise Module	protein_coding	9775
MOB2	0.152909	4.0854	3.23e-14	6.47e-13	MOB kinase activator 2	NA	N2+	2 Gy	model 1	ENSG00000182208	Turquoise Module	protein_coding	81532
KLHL36	-0.145789	5.35324	3.25e-14	6.49e-13	kelch like family member 36	NA	N2+	2 Gy	model 1	ENSG00000135686	Tan Module	protein_coding	79786
RCOR2	-0.294804	2.23388	3.31e-14	6.62e-13	REST corepressor 2	NA	N2+	2 Gy	model 1	ENSG00000167771	Grey Module	protein_coding	283248
CNNM3	0.160914	3.67248	3.4e-14	6.77e-13	cyclin and CBS domain divalent metal cation transport mediator 3	NA	N2+	2 Gy	model 1	ENSG00000168763	Grey Module	protein_coding	26505
CDC27	-0.0962842	6.44819	3.47e-14	6.92e-13	cell division cycle 27	KEGG_CELL_CYCLE | KEGG_OOCYTE_MEIOSIS | KEGG_UBIQUITIN_MEDIATED_PROTEOLYSIS | KEGG_PROGESTERONE_MEDIATED_OOCYTE_MATURATION | REACTOME_INHIBITION_OF_THE_PROTEOLYTIC_ACTIVITY_OF_APC_C_REQUIRED_FOR_THE_ONSET_OF_ANAPHASE_BY_MITOTIC_SPINDLE_CHECKPOINT_COMPONENTS | REACTOME_CELL_CYCLE | REACTOME_CELL_CYCLE_MITOTIC | REACTOME_CELL_CYCLE_CHECKPOINTS | REACTOME_REGULATION_OF_MITOTIC_CELL_CYCLE | REACTOME_…	N2+	2 Gy	model 1	ENSG00000004897	Green Module	protein_coding	996
TACC1	-0.16337	6.63544	3.52e-14	7.01e-13	transforming acidic coiled-coil containing protein 1	NA	N2+	2 Gy	model 1	ENSG00000147526	Green Module	protein_coding	6867
VAMP4	0.181703	4.81166	3.58e-14	7.1e-13	vesicle associated membrane protein 4	KEGG_SNARE_INTERACTIONS_IN_VESICULAR_TRANSPORT | HALLMARK_PROTEIN_SECRETION	N2+	2 Gy	model 1	ENSG00000117533	Yellow Module	protein_coding	8674
GFOD1	-0.437962	0.742983	3.71e-14	7.37e-13	glucose-fructose oxidoreductase domain containing 1	NA	N2+	2 Gy	model 1	ENSG00000145990	Grey Module	protein_coding	54438
INHBB	0.45792	4.46426	3.83e-14	7.58e-13	inhibin subunit beta B	KEGG_CYTOKINE_CYTOKINE_RECEPTOR_INTERACTION | KEGG_TGF_BETA_SIGNALING_PATHWAY | REACTOME_METABOLISM_OF_AMINO_ACIDS_AND_DERIVATIVES | REACTOME_GLYCOPROTEIN_HORMONES | REACTOME_PEPTIDE_HORMONE_BIOSYNTHESIS | HALLMARK_ESTROGEN_RESPONSE_EARLY | HALLMARK_P53_PATHWAY | HALLMARK_ALLOGRAFT_REJECTION	N2+	2 Gy	model 1	ENSG00000163083	Yellow Module	protein_coding	3625
USP15	0.106277	5.1731	3.83e-14	7.58e-13	ubiquitin specific peptidase 15	HALLMARK_COMPLEMENT | HALLMARK_HEME_METABOLISM	N2+	2 Gy	model 1	ENSG00000135655	Green Module	protein_coding	9958
ARID1A	-0.148815	5.85349	4.17e-14	8.23e-13	AT-rich interaction domain 1A	NA	N2+	2 Gy	model 1	ENSG00000117713	Blue Module	protein_coding	8289
CLIP1	-0.141524	6.83799	4.42e-14	8.71e-13	CAP-Gly domain containing linker protein 1	REACTOME_CELL_CYCLE | REACTOME_CELL_CYCLE_MITOTIC | REACTOME_MITOTIC_M_M_G1_PHASES | REACTOME_DNA_REPLICATION | REACTOME_MITOTIC_PROMETAPHASE | HALLMARK_MITOTIC_SPINDLE	N2+	2 Gy	model 1	ENSG00000130779	Green Module	protein_coding	6249
SMAD1	-0.187448	3.53322	4.53e-14	8.92e-13	SMAD family member 1	KEGG_TGF_BETA_SIGNALING_PATHWAY | REACTOME_SIGNALING_BY_BMP | HALLMARK_TGF_BETA_SIGNALING	N2+	2 Gy	model 1	ENSG00000170365	Grey Module	protein_coding	4086
ABCA12	1.16296	-2.8767	4.59e-14	9.02e-13	ATP binding cassette subfamily A member 12	KEGG_ABC_TRANSPORTERS | REACTOME_ABCA_TRANSPORTERS_IN_LIPID_HOMEOSTASIS | REACTOME_ABC_FAMILY_PROTEINS_MEDIATED_TRANSPORT | REACTOME_TRANSMEMBRANE_TRANSPORT_OF_SMALL_MOLECULES	N2+	2 Gy	model 1	ENSG00000144452	Grey Module	protein_coding	26154
CDC42EP1	-0.233359	6.26054	4.71e-14	9.26e-13	CDC42 effector protein 1	HALLMARK_MITOTIC_SPINDLE	N2+	2 Gy	model 1	ENSG00000128283	Black Module	protein_coding	11135
CIR1	0.127806	5.1324	4.72e-14	9.27e-13	corepressor interacting with RBPJ, 1	KEGG_NOTCH_SIGNALING_PATHWAY | HALLMARK_HEME_METABOLISM	N2+	2 Gy	model 1	ENSG00000138433	Turquoise Module	protein_coding	9541
SUGT1	0.127441	5.22499	4.76e-14	9.33e-13	SGT1 homolog, MIS12 kinetochore complex assembly cochaperone	KEGG_NOD_LIKE_RECEPTOR_SIGNALING_PATHWAY	N2+	2 Gy	model 1	ENSG00000165416	Grey Module	protein_coding	10910
WDR70	-0.153443	4.17171	5.03e-14	9.84e-13	WD repeat domain 70	NA	N2+	2 Gy	model 1	ENSG00000082068	Grey Module	protein_coding	55100
PHLDB1	-0.135333	7.32732	5.14e-14	1e-12	pleckstrin homology like domain family B member 1	HALLMARK_ADIPOGENESIS	N2+	2 Gy	model 1	ENSG00000019144	Grey Module	protein_coding	23187
SMAD6	-0.256218	4.62499	5.31e-14	1.04e-12	SMAD family member 6	KEGG_TGF_BETA_SIGNALING_PATHWAY | REACTOME_SIGNALING_BY_BMP | HALLMARK_TGF_BETA_SIGNALING	N2+	2 Gy	model 1	ENSG00000137834	Yellow Module	protein_coding	4091
LCA5	0.247802	2.85571	5.32e-14	1.04e-12	lebercilin LCA5	NA	N2+	2 Gy	model 1	ENSG00000135338	Green Module	protein_coding	167691
VAV2	0.197398	5.15971	5.4e-14	1.05e-12	vav guanine nucleotide exchange factor 2	KEGG_CHEMOKINE_SIGNALING_PATHWAY | KEGG_FOCAL_ADHESION | KEGG_NATURAL_KILLER_CELL_MEDIATED_CYTOTOXICITY | KEGG_T_CELL_RECEPTOR_SIGNALING_PATHWAY | KEGG_B_CELL_RECEPTOR_SIGNALING_PATHWAY | KEGG_FC_EPSILON_RI_SIGNALING_PATHWAY | KEGG_FC_GAMMA_R_MEDIATED_PHAGOCYTOSIS | KEGG_LEUKOCYTE_TRANSENDOTHELIAL_MIGRATION | KEGG_REGULATION_OF_ACTIN_CYTOSKELETON | HALLMARK_APICAL_JUNCTION | HALLMARK_UV_RESPONSE_…	N2+	2 Gy	model 1	ENSG00000160293	Blue Module	protein_coding	7410
BUB1B	-0.529111	2.38549	6.25e-14	1.21e-12	BUB1 mitotic checkpoint serine/threonine kinase B	KEGG_CELL_CYCLE | REACTOME_INHIBITION_OF_THE_PROTEOLYTIC_ACTIVITY_OF_APC_C_REQUIRED_FOR_THE_ONSET_OF_ANAPHASE_BY_MITOTIC_SPINDLE_CHECKPOINT_COMPONENTS | REACTOME_CELL_CYCLE | REACTOME_CELL_CYCLE_MITOTIC | REACTOME_CELL_CYCLE_CHECKPOINTS | REACTOME_REGULATION_OF_MITOTIC_CELL_CYCLE | REACTOME_MITOTIC_M_M_G1_PHASES | REACTOME_DNA_REPLICATION | REACTOME_APC_C_CDC20_MEDIATED_DEGRADATION_OF_MITOTIC_PRO…	N2+	2 Gy	model 1	ENSG00000156970	Red Module	protein_coding	701
JDP2	-0.144985	6.3413	6.41e-14	1.25e-12	Jun dimerization protein 2	NA	N2+	2 Gy	model 1	ENSG00000140044	Greenyellow Module	protein_coding	122953
ZNF337	0.459792	0.0540439	6.61e-14	1.28e-12	zinc finger protein 337	REACTOME_GENERIC_TRANSCRIPTION_PATHWAY	N2+	2 Gy	model 1	ENSG00000130684	Grey Module	protein_coding	26152
SHROOM3	0.338144	4.10684	6.69e-14	1.29e-12	shroom family member 3	NA	N2+	2 Gy	model 1	ENSG00000138771	Green Module	protein_coding	57619
BEND3	-0.293422	2.69651	6.74e-14	1.3e-12	BEN domain containing 3	NA	N2+	2 Gy	model 1	ENSG00000178409	Grey Module	protein_coding	57673
KIF4A	-0.481885	2.52574	6.82e-14	1.32e-12	kinesin family member 4A	REACTOME_DEVELOPMENTAL_BIOLOGY | REACTOME_MHC_CLASS_II_ANTIGEN_PRESENTATION | REACTOME_AXON_GUIDANCE | REACTOME_L1CAM_INTERACTIONS | REACTOME_RECYCLING_PATHWAY_OF_L1 | REACTOME_FACTORS_INVOLVED_IN_MEGAKARYOCYTE_DEVELOPMENT_AND_PLATELET_PRODUCTION | REACTOME_KINESINS | REACTOME_HEMOSTASIS | REACTOME_IMMUNE_SYSTEM | REACTOME_ADAPTIVE_IMMUNE_SYSTEM | HALLMARK_MITOTIC_SPINDLE | HALLMARK_G2M_CHECKPOIN…	N2+	2 Gy	model 1	ENSG00000090889	Red Module	protein_coding	24137
GMEB2	-0.140867	4.09136	6.85e-14	1.32e-12	glucocorticoid modulatory element binding protein 2	NA	N2+	2 Gy	model 1	ENSG00000101216	Grey Module	protein_coding	26205
TBCK	-0.142965	5.32182	7.03e-14	1.36e-12	TBC1 domain containing kinase	NA	N2+	2 Gy	model 1	ENSG00000145348	Grey Module	protein_coding	93627
REV1	-0.152079	4.15953	7.42e-14	1.43e-12	REV1 DNA directed polymerase	REACTOME_DNA_REPAIR	N2+	2 Gy	model 1	ENSG00000135945	Blue Module	protein_coding	51455
ETS2	0.245392	4.72199	7.67e-14	1.47e-12	ETS proto-oncogene 2, transcription factor	KEGG_DORSO_VENTRAL_AXIS_FORMATION | HALLMARK_TNFA_SIGNALING_VIA_NFKB | HALLMARK_HEDGEHOG_SIGNALING | HALLMARK_XENOBIOTIC_METABOLISM	N2+	2 Gy	model 1	ENSG00000157557	Yellow Module	protein_coding	2114
DAAM2	-0.232183	5.28414	7.8e-14	1.5e-12	dishevelled associated activator of morphogenesis 2	KEGG_WNT_SIGNALING_PATHWAY	N2+	2 Gy	model 1	ENSG00000146122	Grey Module	protein_coding	23500
PRXL2C	-0.1732	4.58345	7.8e-14	1.5e-12	peroxiredoxin like 2C	NA	N2+	2 Gy	model 1	ENSG00000158122	Yellow Module	protein_coding	195827
PDE7A	0.192905	3.62421	8.88e-14	1.7e-12	phosphodiesterase 7A	KEGG_PURINE_METABOLISM | REACTOME_SIGNALING_BY_GPCR | REACTOME_GPCR_DOWNSTREAM_SIGNALING | REACTOME_G_ALPHA_S_SIGNALLING_EVENTS	N2+	2 Gy	model 1	ENSG00000205268	Grey Module	protein_coding	5150
WASF1	-0.134673	4.85591	9.03e-14	1.73e-12	WASP family member 1	KEGG_ADHERENS_JUNCTION | KEGG_FC_GAMMA_R_MEDIATED_PHAGOCYTOSIS | KEGG_REGULATION_OF_ACTIN_CYTOSKELETON | HALLMARK_MITOTIC_SPINDLE	N2+	2 Gy	model 1	ENSG00000112290	Grey Module	protein_coding	8936
TIPRL	-0.0933667	5.49912	9.05e-14	1.73e-12	TOR signaling pathway regulator	NA	N2+	2 Gy	model 1	ENSG00000143155	Grey Module	protein_coding	261726
TTLL4	-0.172589	3.65908	9.56e-14	1.82e-12	tubulin tyrosine ligase like 4	NA	N2+	2 Gy	model 1	ENSG00000135912	Grey Module	protein_coding	9654
EXD2	-0.161251	3.81462	1.01e-13	1.92e-12	exonuclease 3'-5' domain containing 2	NA	N2+	2 Gy	model 1	ENSG00000081177	Brown Module	protein_coding	55218
DCUN1D4	-0.141289	5.08816	1.05e-13	2e-12	defective in cullin neddylation 1 domain containing 4	NA	N2+	2 Gy	model 1	ENSG00000109184	Pink Module	protein_coding	23142
AKAP2	-0.360902	1.85423	1.08e-13	2.05e-12	A-kinase anchoring protein 2	HALLMARK_IL2_STAT5_SIGNALING	N2+	2 Gy	model 1	NA	NA Module	NA	NA
NNMT	-0.234879	8.21936	1.18e-13	2.24e-12	nicotinamide N-methyltransferase	KEGG_NICOTINATE_AND_NICOTINAMIDE_METABOLISM | REACTOME_BIOLOGICAL_OXIDATIONS | REACTOME_PHASE_II_CONJUGATION | HALLMARK_EPITHELIAL_MESENCHYMAL_TRANSITION	N2+	2 Gy	model 1	ENSG00000166741	Greenyellow Module	protein_coding	4837
CNOT9	-0.0979618	5.68795	1.3e-13	2.46e-12	CCR4-NOT transcription complex subunit 9	NA	N2+	2 Gy	model 1	ENSG00000144580	Grey Module	protein_coding	9125
RTTN	0.314401	2.35679	1.32e-13	2.51e-12	rotatin	NA	N2+	2 Gy	model 1	ENSG00000176225	Blue Module	protein_coding	25914
RB1	0.177424	4.9798	1.36e-13	2.57e-12	RB transcriptional corepressor 1	KEGG_CELL_CYCLE | KEGG_PATHWAYS_IN_CANCER | KEGG_PANCREATIC_CANCER | KEGG_GLIOMA | KEGG_PROSTATE_CANCER | KEGG_MELANOMA | KEGG_BLADDER_CANCER | KEGG_CHRONIC_MYELOID_LEUKEMIA | KEGG_SMALL_CELL_LUNG_CANCER | KEGG_NON_SMALL_CELL_LUNG_CANCER | REACTOME_CELL_CYCLE | REACTOME_ORC1_REMOVAL_FROM_CHROMATIN | REACTOME_CELL_CYCLE_MITOTIC | REACTOME_CYCLIN_E_ASSOCIATED_EVENTS_DURING_G1_S_TRANSITION_ | REACTO…	N2+	2 Gy	model 1	ENSG00000139687	Green Module	protein_coding	5925
WAC	-0.0874542	6.74103	1.39e-13	2.62e-12	WW domain containing adaptor with coiled-coil	NA	N2+	2 Gy	model 1	ENSG00000095787	Green Module	protein_coding	51322
PIP4K2A	-0.12687	6.23684	1.46e-13	2.75e-12	phosphatidylinositol-5-phosphate 4-kinase type 2 alpha	KEGG_INOSITOL_PHOSPHATE_METABOLISM | KEGG_PHOSPHATIDYLINOSITOL_SIGNALING_SYSTEM | KEGG_REGULATION_OF_ACTIN_CYTOSKELETON | REACTOME_PHOSPHOLIPID_METABOLISM | REACTOME_SYNTHESIS_OF_PIPS_AT_THE_PLASMA_MEMBRANE | REACTOME_PI_METABOLISM | REACTOME_METABOLISM_OF_LIPIDS_AND_LIPOPROTEINS	N2+	2 Gy	model 1	ENSG00000150867	Grey Module	protein_coding	5305
CBX2	-0.421201	0.716091	1.49e-13	2.81e-12	chromobox 2	NA	N2+	2 Gy	model 1	ENSG00000173894	Grey Module	protein_coding	84733
NADK2	-0.159616	4.79121	1.52e-13	2.85e-12	NAD kinase 2, mitochondrial	NA	N2+	2 Gy	model 1	ENSG00000152620	Green Module	protein_coding	133686
NDRG1	0.126907	7.78898	1.54e-13	2.88e-12	N-myc downstream regulated 1	HALLMARK_HYPOXIA | HALLMARK_ANDROGEN_RESPONSE | HALLMARK_P53_PATHWAY | HALLMARK_IL2_STAT5_SIGNALING	N2+	2 Gy	model 1	ENSG00000104419	Grey Module	protein_coding	10397
PARP9	-0.148703	5.39034	1.57e-13	2.94e-12	poly(ADP-ribose) polymerase family member 9	HALLMARK_INTERFERON_ALPHA_RESPONSE	N2+	2 Gy	model 1	ENSG00000138496	Grey Module	protein_coding	83666
FZD7	-0.186929	7.05825	1.59e-13	2.97e-12	frizzled class receptor 7	KEGG_WNT_SIGNALING_PATHWAY | KEGG_MELANOGENESIS | KEGG_PATHWAYS_IN_CANCER | KEGG_BASAL_CELL_CARCINOMA | REACTOME_SIGNALING_BY_GPCR | REACTOME_CLASS_B_2_SECRETIN_FAMILY_RECEPTORS | REACTOME_GPCR_LIGAND_BINDING | HALLMARK_NOTCH_SIGNALING	N2+	2 Gy	model 1	ENSG00000155760	Brown Module	protein_coding	8324
SIPA1	-0.181584	4.23381	1.59e-13	2.98e-12	signal-induced proliferation-associated 1	KEGG_LEUKOCYTE_TRANSENDOTHELIAL_MIGRATION | REACTOME_RAP1_SIGNALLING | REACTOME_IMMUNE_SYSTEM | REACTOME_ADAPTIVE_IMMUNE_SYSTEM	N2+	2 Gy	model 1	ENSG00000213445	Grey Module	protein_coding	6494
NEXN	-0.250262	5.16317	1.6e-13	3e-12	nexilin F-actin binding protein	HALLMARK_APICAL_JUNCTION	N2+	2 Gy	model 1	ENSG00000162614	Brown Module	protein_coding	91624
ANKRD52	-0.159852	6.08285	1.65e-13	3.08e-12	ankyrin repeat domain 52	NA	N2+	2 Gy	model 1	ENSG00000139645	Grey Module	protein_coding	283373
NSMF	0.125406	6.0772	1.7e-13	3.16e-12	NMDA receptor synaptonuclear signaling and neuronal migration factor	NA	N2+	2 Gy	model 1	ENSG00000165802	Purple Module	protein_coding	26012
ILF2	0.0876638	7.03839	1.71e-13	3.17e-12	interleukin enhancer binding factor 2	HALLMARK_MYC_TARGETS_V1	N2+	2 Gy	model 1	ENSG00000143621	Grey Module	protein_coding	3608
WDFY2	-0.163716	4.59465	1.71e-13	3.17e-12	WD repeat and FYVE domain containing 2	NA	N2+	2 Gy	model 1	ENSG00000139668	Grey Module	protein_coding	115825
BAX	0.140501	6.10312	1.75e-13	3.24e-12	BCL2 associated X, apoptosis regulator	KEGG_P53_SIGNALING_PATHWAY | KEGG_APOPTOSIS | KEGG_NEUROTROPHIN_SIGNALING_PATHWAY | KEGG_AMYOTROPHIC_LATERAL_SCLEROSIS_ALS | KEGG_HUNTINGTONS_DISEASE | KEGG_PRION_DISEASES | KEGG_PATHWAYS_IN_CANCER | KEGG_COLORECTAL_CANCER | REACTOME_APOPTOSIS | REACTOME_INTRINSIC_PATHWAY_FOR_APOPTOSIS | HALLMARK_APOPTOSIS | HALLMARK_OXIDATIVE_PHOSPHORYLATION | HALLMARK_P53_PATHWAY	N2+	2 Gy	model 1	ENSG00000087088	Turquoise Module	protein_coding	581
S100PBP	-0.145754	4.50612	1.83e-13	3.39e-12	S100P binding protein	NA	N2+	2 Gy	model 1	ENSG00000116497	Blue Module	protein_coding	64766
OSBPL6	0.229707	3.52941	1.95e-13	3.61e-12	oxysterol binding protein like 6	NA	N2+	2 Gy	model 1	ENSG00000079156	Grey Module	protein_coding	114880
FZD4	-0.220602	4.80115	1.97e-13	3.65e-12	frizzled class receptor 4	KEGG_WNT_SIGNALING_PATHWAY | KEGG_MELANOGENESIS | KEGG_PATHWAYS_IN_CANCER | KEGG_BASAL_CELL_CARCINOMA | REACTOME_SIGNALING_BY_GPCR | REACTOME_CLASS_B_2_SECRETIN_FAMILY_RECEPTORS | REACTOME_GPCR_LIGAND_BINDING | HALLMARK_ADIPOGENESIS	N2+	2 Gy	model 1	ENSG00000174804	Grey Module	protein_coding	8322
SPIN4	-0.318937	2.1526	1.98e-13	3.65e-12	spindlin family member 4	NA	N2+	2 Gy	model 1	ENSG00000186767	Red Module	protein_coding	139886
AFAP1	-0.218538	7.16746	2.05e-13	3.78e-12	actin filament associated protein 1	NA	N2+	2 Gy	model 1	ENSG00000196526	Brown Module	protein_coding	60312
LRRC45	-0.198525	3.08523	2.08e-13	3.83e-12	leucine rich repeat containing 45	NA	N2+	2 Gy	model 1	ENSG00000169683	Grey Module	protein_coding	201255
ZNF184	-0.160343	3.31747	2.13e-13	3.91e-12	zinc finger protein 184	REACTOME_GENERIC_TRANSCRIPTION_PATHWAY	N2+	2 Gy	model 1	ENSG00000096654	Grey Module	protein_coding	7738
TBC1D12	-0.194407	3.52719	2.14e-13	3.92e-12	TBC1 domain family member 12	NA	N2+	2 Gy	model 1	ENSG00000108239	Green Module	protein_coding	23232
HIST1H3H	0.605338	-0.899351	2.17e-13	3.97e-12	histone cluster 1 H3 family member h	KEGG_SYSTEMIC_LUPUS_ERYTHEMATOSUS | REACTOME_MEIOSIS | REACTOME_RNA_POL_I_TRANSCRIPTION | REACTOME_TRANSCRIPTION | REACTOME_RNA_POL_I_RNA_POL_III_AND_MITOCHONDRIAL_TRANSCRIPTION | REACTOME_RNA_POL_I_PROMOTER_OPENING | REACTOME_FACTORS_INVOLVED_IN_MEGAKARYOCYTE_DEVELOPMENT_AND_PLATELET_PRODUCTION | REACTOME_MEIOTIC_RECOMBINATION | REACTOME_HEMOSTASIS | REACTOME_AMYLOIDS	N2+	2 Gy	model 1	NA	NA Module	NA	NA
SMAD4	-0.0939226	6.07337	2.17e-13	3.97e-12	SMAD family member 4	KEGG_CELL_CYCLE | KEGG_WNT_SIGNALING_PATHWAY | KEGG_TGF_BETA_SIGNALING_PATHWAY | KEGG_ADHERENS_JUNCTION | KEGG_PATHWAYS_IN_CANCER | KEGG_COLORECTAL_CANCER | KEGG_PANCREATIC_CANCER | KEGG_CHRONIC_MYELOID_LEUKEMIA | REACTOME_DEVELOPMENTAL_BIOLOGY | REACTOME_SIGNALING_BY_NODAL | REACTOME_SIGNALING_BY_BMP | REACTOME_SMAD2_SMAD3_SMAD4_HETEROTRIMER_REGULATES_TRANSCRIPTION | REACTOME_TGF_BETA_RECEPTOR_S…	N2+	2 Gy	model 1	ENSG00000141646	Blue Module	protein_coding	4089
VASP	-0.175318	5.62072	2.21e-13	4.04e-12	vasodilator stimulated phosphoprotein	KEGG_FOCAL_ADHESION | KEGG_FC_GAMMA_R_MEDIATED_PHAGOCYTOSIS | KEGG_LEUKOCYTE_TRANSENDOTHELIAL_MIGRATION | REACTOME_DEVELOPMENTAL_BIOLOGY | REACTOME_CELL_CELL_COMMUNICATION | REACTOME_TCR_SIGNALING | REACTOME_GENERATION_OF_SECOND_MESSENGER_MOLECULES | REACTOME_AXON_GUIDANCE | REACTOME_SIGNALING_BY_ROBO_RECEPTOR | REACTOME_CELL_EXTRACELLULAR_MATRIX_INTERACTIONS | REACTOME_CELL_JUNCTION_ORGANIZATION…	N2+	2 Gy	model 1	ENSG00000125753	Greenyellow Module	protein_coding	7408
LIMS1	-0.153286	6.52536	2.22e-13	4.06e-12	LIM zinc finger domain containing 1	REACTOME_CELL_CELL_COMMUNICATION | REACTOME_CELL_EXTRACELLULAR_MATRIX_INTERACTIONS | REACTOME_CELL_JUNCTION_ORGANIZATION	N2+	2 Gy	model 1	ENSG00000169756	Brown Module	protein_coding	3987
ZNF395	-0.149888	5.52722	2.41e-13	4.41e-12	zinc finger protein 395	NA	N2+	2 Gy	model 1	ENSG00000186918	Grey Module	protein_coding	55893
PCIF1	-0.130154	4.96449	2.46e-13	4.5e-12	PDX1 C-terminal inhibiting factor 1	NA	N2+	2 Gy	model 1	ENSG00000100982	Turquoise Module	protein_coding	63935
OGA	-0.170054	6.33202	2.47e-13	4.5e-12	O-GlcNAcase	NA	N2+	2 Gy	model 1	ENSG00000198408	Green Module	protein_coding	10724
LPIN2	-0.116079	5.79953	2.48e-13	4.51e-12	lipin 2	REACTOME_TRIGLYCERIDE_BIOSYNTHESIS | REACTOME_PHOSPHOLIPID_METABOLISM | REACTOME_SYNTHESIS_OF_PE | REACTOME_SYNTHESIS_OF_PC | REACTOME_GLYCEROPHOSPHOLIPID_BIOSYNTHESIS | REACTOME_METABOLISM_OF_LIPIDS_AND_LIPOPROTEINS | REACTOME_FATTY_ACID_TRIACYLGLYCEROL_AND_KETONE_BODY_METABOLISM | HALLMARK_XENOBIOTIC_METABOLISM | HALLMARK_HEME_METABOLISM	N2+	2 Gy	model 1	ENSG00000101577	Blue Module	protein_coding	9663
YTHDF2	-0.0875042	5.72707	2.5e-13	4.54e-12	YTH N6-methyladenosine RNA binding protein 2	NA	N2+	2 Gy	model 1	ENSG00000198492	Grey Module	protein_coding	51441
DNAJB5	-0.218582	3.97572	2.51e-13	4.55e-12	DnaJ heat shock protein family (Hsp40) member B5	NA	N2+	2 Gy	model 1	ENSG00000137094	Greenyellow Module	protein_coding	25822
ID3	0.414787	4.52307	2.58e-13	4.68e-12	inhibitor of DNA binding 3, HLH protein	KEGG_TGF_BETA_SIGNALING_PATHWAY | HALLMARK_TGF_BETA_SIGNALING	N2+	2 Gy	model 1	ENSG00000283060	Grey Module	protein_coding	3399
ZYX	-0.191194	8.75924	2.67e-13	4.83e-12	zyxin	KEGG_FOCAL_ADHESION | HALLMARK_APICAL_JUNCTION	N2+	2 Gy	model 1	ENSG00000285443	Black Module	protein_coding	7791
GSPT2	-0.127169	4.26404	2.87e-13	5.18e-12	G1 to S phase transition 2	REACTOME_TRANSLATION | REACTOME_METABOLISM_OF_PROTEINS | REACTOME_METABOLISM_OF_MRNA | REACTOME_METABOLISM_OF_RNA | REACTOME_NONSENSE_MEDIATED_DECAY_ENHANCED_BY_THE_EXON_JUNCTION_COMPLEX	N2+	2 Gy	model 1	ENSG00000189369	Grey Module	protein_coding	23708
UCK2	-0.193295	4.97444	2.94e-13	5.31e-12	uridine-cytidine kinase 2	KEGG_PYRIMIDINE_METABOLISM | KEGG_DRUG_METABOLISM_OTHER_ENZYMES | REACTOME_METABOLISM_OF_NUCLEOTIDES | REACTOME_PYRIMIDINE_METABOLISM | HALLMARK_G2M_CHECKPOINT | HALLMARK_IL2_STAT5_SIGNALING	N2+	2 Gy	model 1	ENSG00000143179	Grey Module	protein_coding	7371
EIF4H	0.0823558	7.27855	2.95e-13	5.32e-12	eukaryotic translation initiation factor 4H	REACTOME_TRANSLATION | REACTOME_ACTIVATION_OF_THE_MRNA_UPON_BINDING_OF_THE_CAP_BINDING_COMPLEX_AND_EIFS_AND_SUBSEQUENT_BINDING_TO_43S | REACTOME_METABOLISM_OF_PROTEINS | REACTOME_3_UTR_MEDIATED_TRANSLATIONAL_REGULATION | HALLMARK_MYC_TARGETS_V1	N2+	2 Gy	model 1	ENSG00000106682	Black Module	protein_coding	7458
FAM83D	-0.449017	2.23741	2.98e-13	5.37e-12	family with sequence similarity 83 member D	NA	N2+	2 Gy	model 1	ENSG00000101447	Red Module	protein_coding	81610
MIR22HG	-0.276068	3.88595	3.27e-13	5.88e-12	MIR22 host gene	NA	N2+	2 Gy	model 1	ENSG00000282800	NA Module	lncRNA	NA
RBM39	-0.127998	6.64021	3.39e-13	6.09e-12	RNA binding motif protein 39	NA	N2+	2 Gy	model 1	ENSG00000131051	Grey Module	protein_coding	9584
TEAD4	-0.229901	3.30074	3.49e-13	6.26e-12	TEA domain transcription factor 4	REACTOME_PPARA_ACTIVATES_GENE_EXPRESSION | REACTOME_YAP1_AND_WWTR1_TAZ_STIMULATED_GENE_EXPRESSION | REACTOME_GENERIC_TRANSCRIPTION_PATHWAY | REACTOME_METABOLISM_OF_LIPIDS_AND_LIPOPROTEINS | REACTOME_FATTY_ACID_TRIACYLGLYCEROL_AND_KETONE_BODY_METABOLISM | HALLMARK_MYOGENESIS	N2+	2 Gy	model 1	ENSG00000197905	Grey Module	protein_coding	7004
NECAB3	0.225488	2.95677	3.53e-13	6.34e-12	N-terminal EF-hand calcium binding protein 3	NA	N2+	2 Gy	model 1	ENSG00000125967	Grey Module	protein_coding	63941
DDIT4L	-0.438763	3.13329	3.58e-13	6.41e-12	DNA damage inducible transcript 4 like	NA	N2+	2 Gy	model 1	ENSG00000145358	Yellow Module	protein_coding	115265
ULK1	0.141978	5.44135	3.71e-13	6.63e-12	unc-51 like autophagy activating kinase 1	KEGG_REGULATION_OF_AUTOPHAGY | KEGG_MTOR_SIGNALING_PATHWAY	N2+	2 Gy	model 1	ENSG00000177169	Grey Module	protein_coding	8408
GNPTAB	0.217856	6.84765	3.82e-13	6.82e-12	N-acetylglucosamine-1-phosphate transferase subunits alpha and beta	KEGG_LYSOSOME	N2+	2 Gy	model 1	ENSG00000111670	Grey Module	protein_coding	79158
ZNF503	-0.209594	6.08655	3.87e-13	6.91e-12	zinc finger protein 503	NA	N2+	2 Gy	model 1	ENSG00000165655	Brown Module	protein_coding	84858
MAP7D3	-0.16112	4.90307	3.93e-13	7e-12	MAP7 domain containing 3	NA	N2+	2 Gy	model 1	ENSG00000129680	Grey Module	protein_coding	79649
IFT81	-0.167812	3.7519	4.02e-13	7.16e-12	intraflagellar transport 81	NA	N2+	2 Gy	model 1	ENSG00000122970	Grey Module	protein_coding	28981
RNF219	-0.160857	3.34859	4.04e-13	7.19e-12	ring finger protein 219	NA	N2+	2 Gy	model 1	NA	NA Module	NA	NA
PPP3R1	-0.137548	5.16186	4.07e-13	7.22e-12	protein phosphatase 3 regulatory subunit B, alpha	KEGG_MAPK_SIGNALING_PATHWAY | KEGG_CALCIUM_SIGNALING_PATHWAY | KEGG_OOCYTE_MEIOSIS | KEGG_APOPTOSIS | KEGG_WNT_SIGNALING_PATHWAY | KEGG_AXON_GUIDANCE | KEGG_VEGF_SIGNALING_PATHWAY | KEGG_NATURAL_KILLER_CELL_MEDIATED_CYTOTOXICITY | KEGG_T_CELL_RECEPTOR_SIGNALING_PATHWAY | KEGG_B_CELL_RECEPTOR_SIGNALING_PATHWAY | KEGG_LONG_TERM_POTENTIATION | KEGG_ALZHEIMERS_DISEASE | KEGG_AMYOTROPHIC_LATERAL_SCLER…	N2+	2 Gy	model 1	ENSG00000221823	Grey Module	protein_coding	5534
SEH1L	-0.150608	5.371	4.17e-13	7.4e-12	SEH1 like nucleoporin	REACTOME_METABOLISM_OF_NON_CODING_RNA | REACTOME_CELL_CYCLE | REACTOME_ANTIVIRAL_MECHANISM_BY_IFN_STIMULATED_GENES | REACTOME_PROCESSING_OF_CAPPED_INTRON_CONTAINING_PRE_MRNA | REACTOME_TRANSPORT_OF_MATURE_TRANSCRIPT_TO_CYTOPLASM | REACTOME_CELL_CYCLE_MITOTIC | REACTOME_TRANSMEMBRANE_TRANSPORT_OF_SMALL_MOLECULES | REACTOME_MRNA_PROCESSING | REACTOME_TRANSPORT_OF_MATURE_MRNA_DERIVED_FROM_AN_INTRONL…	N2+	2 Gy	model 1	ENSG00000085415	Grey Module	protein_coding	81929
TMEM131	0.134621	6.34339	4.21e-13	7.46e-12	transmembrane protein 131	NA	N2+	2 Gy	model 1	ENSG00000075568	Blue Module	protein_coding	23505
SAMM50	0.116388	5.56763	4.27e-13	7.56e-12	SAMM50 sorting and assembly machinery component	REACTOME_MITOCHONDRIAL_PROTEIN_IMPORT | REACTOME_METABOLISM_OF_PROTEINS | HALLMARK_ADIPOGENESIS	N2+	2 Gy	model 1	ENSG00000100347	Turquoise Module	protein_coding	25813
EEA1	0.271719	6.89217	4.34e-13	7.68e-12	early endosome antigen 1	KEGG_ENDOCYTOSIS | REACTOME_INNATE_IMMUNE_SYSTEM | REACTOME_IMMUNE_SYSTEM | REACTOME_TOLL_RECEPTOR_CASCADES	N2+	2 Gy	model 1	ENSG00000102189	Blue Module	protein_coding	8411
PPP3CB	-0.0841159	6.68668	4.6e-13	8.12e-12	protein phosphatase 3 catalytic subunit beta	KEGG_MAPK_SIGNALING_PATHWAY | KEGG_CALCIUM_SIGNALING_PATHWAY | KEGG_OOCYTE_MEIOSIS | KEGG_APOPTOSIS | KEGG_WNT_SIGNALING_PATHWAY | KEGG_AXON_GUIDANCE | KEGG_VEGF_SIGNALING_PATHWAY | KEGG_NATURAL_KILLER_CELL_MEDIATED_CYTOTOXICITY | KEGG_T_CELL_RECEPTOR_SIGNALING_PATHWAY | KEGG_B_CELL_RECEPTOR_SIGNALING_PATHWAY | KEGG_LONG_TERM_POTENTIATION | KEGG_ALZHEIMERS_DISEASE | KEGG_AMYOTROPHIC_LATERAL_SCLER…	N2+	2 Gy	model 1	ENSG00000107758	Grey Module	protein_coding	5532
SEC14L1	-0.0950641	6.17499	4.66e-13	8.21e-12	SEC14 like lipid binding 1	HALLMARK_HEME_METABOLISM	N2+	2 Gy	model 1	ENSG00000129657	Grey Module	protein_coding	6397
ZNF33A	-0.141367	3.89908	4.67e-13	8.22e-12	zinc finger protein 33A	REACTOME_GENERIC_TRANSCRIPTION_PATHWAY	N2+	2 Gy	model 1	ENSG00000189180	Grey Module	protein_coding	7581
CCNF	-0.277012	2.97609	4.7e-13	8.26e-12	cyclin F	HALLMARK_G2M_CHECKPOINT | HALLMARK_MTORC1_SIGNALING	N2+	2 Gy	model 1	ENSG00000162063	Red Module	protein_coding	899
CENPA	-0.537376	0.902288	4.72e-13	8.29e-12	centromere protein A	REACTOME_CELL_CYCLE | REACTOME_CELL_CYCLE_MITOTIC | REACTOME_MITOTIC_M_M_G1_PHASES | REACTOME_CHROMOSOME_MAINTENANCE | REACTOME_DEPOSITION_OF_NEW_CENPA_CONTAINING_NUCLEOSOMES_AT_THE_CENTROMERE | REACTOME_DNA_REPLICATION | REACTOME_MITOTIC_PROMETAPHASE | HALLMARK_G2M_CHECKPOINT | HALLMARK_GLYCOLYSIS	N2+	2 Gy	model 1	ENSG00000115163	Red Module	protein_coding	1058
CCDC117	0.110206	5.33701	4.97e-13	8.72e-12	coiled-coil domain containing 117	NA	N2+	2 Gy	model 1	ENSG00000159873	Grey Module	protein_coding	150275
IQGAP3	-0.487577	2.88751	4.99e-13	8.75e-12	IQ motif containing GTPase activating protein 3	KEGG_REGULATION_OF_ACTIN_CYTOSKELETON	N2+	2 Gy	model 1	ENSG00000183856	Red Module	protein_coding	128239
ZNF706	0.110782	4.95322	5.15e-13	9.01e-12	zinc finger protein 706	NA	N2+	2 Gy	model 1	ENSG00000120963	Grey Module	protein_coding	51123
SOX8	-0.837689	-0.764511	5.37e-13	9.38e-12	SRY-box 8	NA	N2+	2 Gy	model 1	ENSG00000005513	Grey Module	protein_coding	30812
KCNK2	-0.167764	8.11185	5.37e-13	9.38e-12	potassium two pore domain channel subfamily K member 2	REACTOME_NEURONAL_SYSTEM | REACTOME_TANDEM_PORE_DOMAIN_POTASSIUM_CHANNELS | REACTOME_POTASSIUM_CHANNELS	N2+	2 Gy	model 1	ENSG00000082482	Grey Module	protein_coding	3776
KIAA0513	0.224609	5.10264	5.54e-13	9.66e-12	KIAA0513	NA	N2+	2 Gy	model 1	ENSG00000135709	Blue Module	protein_coding	9764
SPATA13	-0.224244	4.17472	6.04e-13	1.05e-11	spermatogenesis associated 13	NA	N2+	2 Gy	model 1	ENSG00000182957	Yellow Module	protein_coding	221178
PLEKHO1	-0.171797	5.42952	6.15e-13	1.07e-11	pleckstrin homology domain containing O1	NA	N2+	2 Gy	model 1	ENSG00000023902	Purple Module	protein_coding	51177
LMNA	0.137292	10.5565	6.38e-13	1.11e-11	lamin A/C	KEGG_HYPERTROPHIC_CARDIOMYOPATHY_HCM | KEGG_ARRHYTHMOGENIC_RIGHT_VENTRICULAR_CARDIOMYOPATHY_ARVC | KEGG_DILATED_CARDIOMYOPATHY | REACTOME_APOPTOTIC_CLEAVAGE_OF_CELLULAR_PROTEINS | REACTOME_MEIOSIS | REACTOME_CELL_CYCLE | REACTOME_DIABETES_PATHWAYS | REACTOME_ACTIVATION_OF_CHAPERONE_GENES_BY_XBP1S | REACTOME_UNFOLDED_PROTEIN_RESPONSE | REACTOME_CHROMOSOME_MAINTENANCE | REACTOME_APOPTOSIS | REACTOM…	N2+	2 Gy	model 1	ENSG00000160789	Turquoise Module	protein_coding	4000
EPS8	-0.132257	7.0422	6.41e-13	1.11e-11	epidermal growth factor receptor pathway substrate 8	NA	N2+	2 Gy	model 1	ENSG00000151491	Grey Module	protein_coding	2059
RUSC1	0.127897	4.91659	6.41e-13	1.11e-11	RUN and SH3 domain containing 1	NA	N2+	2 Gy	model 1	ENSG00000160753	Magenta Module	protein_coding	23623
IFRD1	0.286254	4.12511	6.56e-13	1.14e-11	interferon related developmental regulator 1	HALLMARK_MYOGENESIS | HALLMARK_MTORC1_SIGNALING | HALLMARK_MYC_TARGETS_V1	N2+	2 Gy	model 1	ENSG00000006652	Pink Module	protein_coding	3475
TEAD1	-0.189196	7.75882	6.58e-13	1.14e-11	TEA domain transcription factor 1	REACTOME_PPARA_ACTIVATES_GENE_EXPRESSION | REACTOME_YAP1_AND_WWTR1_TAZ_STIMULATED_GENE_EXPRESSION | REACTOME_GENERIC_TRANSCRIPTION_PATHWAY | REACTOME_METABOLISM_OF_LIPIDS_AND_LIPOPROTEINS | REACTOME_FATTY_ACID_TRIACYLGLYCEROL_AND_KETONE_BODY_METABOLISM	N2+	2 Gy	model 1	ENSG00000187079	Green Module	protein_coding	7003
PDCD1LG2	-0.219305	3.61257	6.59e-13	1.14e-11	programmed cell death 1 ligand 2	KEGG_CELL_ADHESION_MOLECULES_CAMS | REACTOME_PD1_SIGNALING | REACTOME_COSTIMULATION_BY_THE_CD28_FAMILY | REACTOME_IMMUNE_SYSTEM | REACTOME_ADAPTIVE_IMMUNE_SYSTEM | HALLMARK_KRAS_SIGNALING_UP	N2+	2 Gy	model 1	ENSG00000197646	Grey Module	protein_coding	80380
ATXN7L3B	-0.0768848	6.40155	6.67e-13	1.15e-11	ataxin 7 like 3B	NA	N2+	2 Gy	model 1	ENSG00000253719	Turquoise Module	protein_coding	552889
C3orf52	0.684113	-0.833676	6.86e-13	1.18e-11	chromosome 3 open reading frame 52	NA	N2+	2 Gy	model 1	ENSG00000285394	Grey Module	protein_coding	NA
MARCKSL1	0.233765	5.97674	7.22e-13	1.24e-11	MARCKS like 1	KEGG_FC_GAMMA_R_MEDIATED_PHAGOCYTOSIS | KEGG_LEISHMANIA_INFECTION	N2+	2 Gy	model 1	ENSG00000175130	Purple Module	protein_coding	65108
CACUL1	-0.133456	5.37144	7.33e-13	1.26e-11	CDK2 associated cullin domain 1	NA	N2+	2 Gy	model 1	ENSG00000151893	Blue Module	protein_coding	143384
KIF2C	-0.4413	2.71823	7.62e-13	1.31e-11	kinesin family member 2C	REACTOME_CELL_CYCLE | REACTOME_MHC_CLASS_II_ANTIGEN_PRESENTATION | REACTOME_CELL_CYCLE_MITOTIC | REACTOME_MITOTIC_M_M_G1_PHASES | REACTOME_FACTORS_INVOLVED_IN_MEGAKARYOCYTE_DEVELOPMENT_AND_PLATELET_PRODUCTION | REACTOME_KINESINS | REACTOME_DNA_REPLICATION | REACTOME_HEMOSTASIS | REACTOME_MITOTIC_PROMETAPHASE | REACTOME_IMMUNE_SYSTEM | REACTOME_ADAPTIVE_IMMUNE_SYSTEM | HALLMARK_MITOTIC_SPINDLE | H…	N2+	2 Gy	model 1	ENSG00000142945	Red Module	protein_coding	11004
SHANK3	0.247473	2.51952	7.64e-13	1.31e-11	SH3 and multiple ankyrin repeat domains 3	NA	N2+	2 Gy	model 1	ENSG00000251322	Grey Module	protein_coding	85358
IL4R	-0.162236	5.55086	7.87e-13	1.35e-11	interleukin 4 receptor	KEGG_CYTOKINE_CYTOKINE_RECEPTOR_INTERACTION | KEGG_JAK_STAT_SIGNALING_PATHWAY | KEGG_HEMATOPOIETIC_CELL_LINEAGE | HALLMARK_IL6_JAK_STAT3_SIGNALING | HALLMARK_INTERFERON_ALPHA_RESPONSE | HALLMARK_INTERFERON_GAMMA_RESPONSE | HALLMARK_INFLAMMATORY_RESPONSE | HALLMARK_IL2_STAT5_SIGNALING | HALLMARK_ALLOGRAFT_REJECTION	N2+	2 Gy	model 1	ENSG00000077238	Grey Module	protein_coding	3566
UBTD2	-0.110462	6.24872	8.14e-13	1.39e-11	ubiquitin domain containing 2	NA	N2+	2 Gy	model 1	ENSG00000168246	Grey Module	protein_coding	92181
VDR	-0.218295	5.62698	8.52e-13	1.46e-11	vitamin D receptor	REACTOME_GENERIC_TRANSCRIPTION_PATHWAY | REACTOME_NUCLEAR_RECEPTOR_TRANSCRIPTION_PATHWAY | HALLMARK_P53_PATHWAY | HALLMARK_PANCREAS_BETA_CELLS	N2+	2 Gy	model 1	ENSG00000111424	Grey Module	protein_coding	7421
DHX29	-0.089227	5.90314	8.61e-13	1.47e-11	DExH-box helicase 29	NA	N2+	2 Gy	model 1	ENSG00000067248	Grey Module	protein_coding	54505
HDAC9	-0.286912	3.17795	8.88e-13	1.51e-11	histone deacetylase 9	REACTOME_NOTCH1_INTRACELLULAR_DOMAIN_REGULATES_TRANSCRIPTION | REACTOME_SIGNALING_BY_NOTCH1 | REACTOME_SIGNALING_BY_NOTCH | HALLMARK_ALLOGRAFT_REJECTION | HALLMARK_KRAS_SIGNALING_UP	N2+	2 Gy	model 1	ENSG00000048052	Grey Module	protein_coding	9734
SCRN1	-0.117999	7.45457	9.12e-13	1.55e-11	secernin 1	HALLMARK_PROTEIN_SECRETION	N2+	2 Gy	model 1	ENSG00000136193	Grey Module	protein_coding	9805
MAT2A	-0.186789	6.69745	9.16e-13	1.56e-11	methionine adenosyltransferase 2A	KEGG_CYSTEINE_AND_METHIONINE_METABOLISM | KEGG_SELENOAMINO_ACID_METABOLISM | REACTOME_SULFUR_AMINO_ACID_METABOLISM | REACTOME_METABOLISM_OF_AMINO_ACIDS_AND_DERIVATIVES | REACTOME_BIOLOGICAL_OXIDATIONS | REACTOME_PHASE_II_CONJUGATION	N2+	2 Gy	model 1	ENSG00000168906	Grey Module	protein_coding	4144
PFKFB3	0.26387	5.18828	9.24e-13	1.57e-11	6-phosphofructo-2-kinase/fructose-2,6-biphosphatase 3	KEGG_FRUCTOSE_AND_MANNOSE_METABOLISM | REACTOME_GLYCOLYSIS | REACTOME_METABOLISM_OF_CARBOHYDRATES | REACTOME_GLUCOSE_METABOLISM | HALLMARK_TNFA_SIGNALING_VIA_NFKB | HALLMARK_HYPOXIA | HALLMARK_ADIPOGENESIS	N2+	2 Gy	model 1	ENSG00000170525	Grey Module	protein_coding	5209
LOC389641	0.80509	-1.43366	9.31e-13	1.58e-11	uncharacterized LOC389641	NA	N2+	2 Gy	model 1	ENSG00000246582	Grey Module	NA	NA
GTF2B	0.127216	4.00084	9.52e-13	1.61e-11	general transcription factor IIB	KEGG_BASAL_TRANSCRIPTION_FACTORS | REACTOME_RNA_POL_II_TRANSCRIPTION | REACTOME_RNA_POL_II_TRANSCRIPTION_PRE_INITIATION_AND_PROMOTER_OPENING | REACTOME_TRANSCRIPTION | REACTOME_RNA_POL_II_PRE_TRANSCRIPTION_EVENTS | REACTOME_HIV_INFECTION | REACTOME_HIV_LIFE_CYCLE | REACTOME_LATE_PHASE_OF_HIV_LIFE_CYCLE | HALLMARK_DNA_REPAIR	N2+	2 Gy	model 1	ENSG00000137947	Grey Module	protein_coding	2959
MRTFA	-0.129188	5.63099	1e-12	1.69e-11	myocardin related transcription factor A	NA	N2+	2 Gy	model 1	ENSG00000196588	Black Module	protein_coding	57591
UAP1	-0.173682	6.77578	1.03e-12	1.75e-11	UDP-N-acetylglucosamine pyrophosphorylase 1	KEGG_AMINO_SUGAR_AND_NUCLEOTIDE_SUGAR_METABOLISM | HALLMARK_ANDROGEN_RESPONSE	N2+	2 Gy	model 1	ENSG00000117143	Grey Module	protein_coding	6675
SSX2IP	-0.236658	4.09734	1.04e-12	1.77e-11	SSX family member 2 interacting protein	KEGG_ADHERENS_JUNCTION	N2+	2 Gy	model 1	ENSG00000117155	Red Module	protein_coding	117178
LINC00519	0.820372	-1.55921	1.08e-12	1.83e-11	long intergenic non-protein coding RNA 519	NA	N2+	2 Gy	model 1	ENSG00000258955	Grey Module	lncRNA	NA
ADNP2	-0.14449	4.16514	1.14e-12	1.91e-11	ADNP homeobox 2	NA	N2+	2 Gy	model 1	ENSG00000101544	Blue Module	protein_coding	22850
BAIAP2-DT	-0.142077	4.99848	1.18e-12	1.99e-11	BAIAP2 divergent transcript	NA	N2+	2 Gy	model 1	ENSG00000226137	Grey Module	lncRNA	440465
GDF5OS	1.08568	-3.17761	1.2e-12	2.02e-11	growth differentiation factor 5 opposite strand	NA	N2+	2 Gy	model 1	NA	NA Module	NA	NA
TGIF2	-0.23875	2.42757	1.25e-12	2.1e-11	TGFB induced factor homeobox 2	REACTOME_SMAD2_SMAD3_SMAD4_HETEROTRIMER_REGULATES_TRANSCRIPTION | REACTOME_TRANSCRIPTIONAL_ACTIVITY_OF_SMAD2_SMAD3_SMAD4_HETEROTRIMER | REACTOME_DOWNREGULATION_OF_SMAD2_3_SMAD4_TRANSCRIPTIONAL_ACTIVITY | REACTOME_GENERIC_TRANSCRIPTION_PATHWAY | REACTOME_SIGNALING_BY_TGF_BETA_RECEPTOR_COMPLEX | HALLMARK_ESTROGEN_RESPONSE_EARLY	N2+	2 Gy	model 1	ENSG00000118707	Grey Module	protein_coding	60436
RPAP1	0.154033	4.63426	1.33e-12	2.23e-11	RNA polymerase II associated protein 1	NA	N2+	2 Gy	model 1	ENSG00000103932	Grey Module	protein_coding	26015
NUDT4	0.193171	3.9692	1.35e-12	2.26e-11	nudix hydrolase 4	HALLMARK_HEME_METABOLISM	N2+	2 Gy	model 1	ENSG00000173598	Grey Module	protein_coding	11163
CARMIL1	-0.232696	3.46434	1.35e-12	2.27e-11	capping protein regulator and myosin 1 linker 1	NA	N2+	2 Gy	model 1	ENSG00000079691	Grey Module	protein_coding	55604
GATAD2A	-0.112436	6.3958	1.39e-12	2.32e-11	GATA zinc finger domain containing 2A	NA	N2+	2 Gy	model 1	ENSG00000167491	Grey Module	protein_coding	54815
DEPDC1	-0.543381	1.61952	1.39e-12	2.32e-11	DEP domain containing 1	HALLMARK_E2F_TARGETS | HALLMARK_GLYCOLYSIS	N2+	2 Gy	model 1	ENSG00000024526	Red Module	protein_coding	55635
CCDC171	-0.356073	1.04753	1.4e-12	2.34e-11	coiled-coil domain containing 171	NA	N2+	2 Gy	model 1	ENSG00000164989	Brown Module	protein_coding	203238
WDR6	-0.123098	6.77227	1.44e-12	2.4e-11	WD repeat domain 6	NA	N2+	2 Gy	model 1	ENSG00000178252	Grey Module	protein_coding	11180
ABL2	0.207558	5.53833	1.46e-12	2.44e-11	ABL proto-oncogene 2, non-receptor tyrosine kinase	KEGG_ERBB_SIGNALING_PATHWAY | KEGG_VIRAL_MYOCARDITIS | REACTOME_DEVELOPMENTAL_BIOLOGY | REACTOME_AXON_GUIDANCE | REACTOME_SIGNALING_BY_ROBO_RECEPTOR	N2+	2 Gy	model 1	ENSG00000143322	Blue Module	protein_coding	27
SEC22A	0.138512	3.62455	1.6e-12	2.66e-11	SEC22 homolog A, vesicle trafficking protein	NA	N2+	2 Gy	model 1	ENSG00000121542	Grey Module	protein_coding	26984
CPT1A	-0.132351	5.91262	1.6e-12	2.66e-11	carnitine palmitoyltransferase 1A	KEGG_FATTY_ACID_METABOLISM | KEGG_PPAR_SIGNALING_PATHWAY | KEGG_ADIPOCYTOKINE_SIGNALING_PATHWAY | REACTOME_ACTIVATED_AMPK_STIMULATES_FATTY_ACID_OXIDATION_IN_MUSCLE | REACTOME_PPARA_ACTIVATES_GENE_EXPRESSION | REACTOME_RORA_ACTIVATES_CIRCADIAN_EXPRESSION | REACTOME_METABOLISM_OF_LIPIDS_AND_LIPOPROTEINS | REACTOME_FATTY_ACID_TRIACYLGLYCEROL_AND_KETONE_BODY_METABOLISM | REACTOME_CIRCADIAN_CLOCK | HA…	N2+	2 Gy	model 1	ENSG00000110090	Green Module	protein_coding	1374
SELENOK	0.13934	4.39024	1.62e-12	2.69e-11	selenoprotein K	NA	N2+	2 Gy	model 1	ENSG00000113811	Grey Module	protein_coding	58515
SRA1	0.154088	4.87345	1.62e-12	2.69e-11	steroid receptor RNA activator 1	NA	N2+	2 Gy	model 1	ENSG00000213523	Magenta Module	protein_coding	10011
NOCT	0.330629	1.35957	1.63e-12	2.7e-11	nocturnin	NA	N2+	2 Gy	model 1	ENSG00000151014	Brown Module	protein_coding	25819
VPS26C	-0.0949828	5.68846	1.64e-12	2.71e-11	VPS26 endosomal protein sorting factor C	NA	N2+	2 Gy	model 1	ENSG00000157538	Grey Module	protein_coding	10311
SPSB1	-0.213944	5.49054	1.71e-12	2.82e-11	splA/ryanodine receptor domain and SOCS box containing 1	REACTOME_IMMUNE_SYSTEM | REACTOME_ADAPTIVE_IMMUNE_SYSTEM | REACTOME_CLASS_I_MHC_MEDIATED_ANTIGEN_PROCESSING_PRESENTATION | REACTOME_ANTIGEN_PROCESSING_UBIQUITINATION_PROTEASOME_DEGRADATION | HALLMARK_TNFA_SIGNALING_VIA_NFKB	N2+	2 Gy	model 1	ENSG00000171621	Yellow Module	protein_coding	80176
PARD3	-0.108084	5.36164	1.77e-12	2.92e-11	par-3 family cell polarity regulator	KEGG_CHEMOKINE_SIGNALING_PATHWAY | KEGG_NEUROACTIVE_LIGAND_RECEPTOR_INTERACTION | KEGG_ENDOCYTOSIS | KEGG_ADHERENS_JUNCTION | KEGG_TIGHT_JUNCTION | REACTOME_CELL_CELL_COMMUNICATION | REACTOME_TGF_BETA_RECEPTOR_SIGNALING_IN_EMT_EPITHELIAL_TO_MESENCHYMAL_TRANSITION | REACTOME_CELL_CELL_JUNCTION_ORGANIZATION | REACTOME_TIGHT_JUNCTION_INTERACTIONS | REACTOME_CELL_JUNCTION_ORGANIZATION | REACTOME_SIGN…	N2+	2 Gy	model 1	ENSG00000148498	Grey Module	protein_coding	56288
PARN	-0.0950075	5.23723	1.81e-12	2.98e-11	poly(A)-specific ribonuclease	KEGG_RNA_DEGRADATION | REACTOME_DIABETES_PATHWAYS | REACTOME_PERK_REGULATED_GENE_EXPRESSION | REACTOME_ACTIVATION_OF_GENES_BY_ATF4 | REACTOME_UNFOLDED_PROTEIN_RESPONSE | REACTOME_DEADENYLATION_OF_MRNA | REACTOME_METABOLISM_OF_MRNA | REACTOME_DEADENYLATION_DEPENDENT_MRNA_DECAY | REACTOME_METABOLISM_OF_RNA | REACTOME_REGULATION_OF_MRNA_STABILITY_BY_PROTEINS_THAT_BIND_AU_RICH_ELEMENTS | REACTOME_DES…	N2+	2 Gy	model 1	ENSG00000274829	Grey Module	protein_coding	5073
SLC11A2	-0.153395	5.39917	1.82e-12	3e-11	solute carrier family 11 member 2	KEGG_LYSOSOME | HALLMARK_INFLAMMATORY_RESPONSE | HALLMARK_HEME_METABOLISM	N2+	2 Gy	model 1	ENSG00000110911	Yellow Module	protein_coding	4891
EFCAB7	0.274268	2.41029	1.87e-12	3.08e-11	EF-hand calcium binding domain 7	NA	N2+	2 Gy	model 1	ENSG00000203965	Grey Module	protein_coding	84455
FIGN	-0.280275	1.89763	1.91e-12	3.14e-11	fidgetin, microtubule severing factor	NA	N2+	2 Gy	model 1	ENSG00000182263	Grey Module	protein_coding	55137
PRKCD	0.211669	3.66171	1.92e-12	3.14e-11	protein kinase C delta	KEGG_CHEMOKINE_SIGNALING_PATHWAY | KEGG_VASCULAR_SMOOTH_MUSCLE_CONTRACTION | KEGG_TIGHT_JUNCTION | KEGG_FC_EPSILON_RI_SIGNALING_PATHWAY | KEGG_FC_GAMMA_R_MEDIATED_PHAGOCYTOSIS | KEGG_NEUROTROPHIN_SIGNALING_PATHWAY | KEGG_GNRH_SIGNALING_PATHWAY | KEGG_TYPE_II_DIABETES_MELLITUS | REACTOME_APOPTOTIC_CLEAVAGE_OF_CELLULAR_PROTEINS | REACTOME_SIGNALLING_BY_NGF | REACTOME_DAG_AND_IP3_SIGNALING | REACTOM…	N2+	2 Gy	model 1	ENSG00000163932	Grey Module	protein_coding	5580
SPG11	-0.147378	5.76943	1.92e-12	3.15e-11	SPG11 vesicle trafficking associated, spatacsin	NA	N2+	2 Gy	model 1	ENSG00000104133	Blue Module	protein_coding	80208
MAP1LC3B	0.0894366	7.30597	2e-12	3.27e-11	microtubule associated protein 1 light chain 3 beta	NA	N2+	2 Gy	model 1	ENSG00000140941	Purple Module	protein_coding	81631
TWNK	-0.203126	3.17923	2e-12	3.27e-11	twinkle mtDNA helicase	NA	N2+	2 Gy	model 1	ENSG00000107815	Grey Module	protein_coding	56652
ANKZF1	0.233761	3.42673	2.02e-12	3.3e-11	ankyrin repeat and zinc finger domain containing 1	HALLMARK_HYPOXIA | HALLMARK_GLYCOLYSIS	N2+	2 Gy	model 1	ENSG00000163516	Grey Module	protein_coding	55139
MB21D2	-0.238168	2.25359	2.19e-12	3.57e-11	Mab-21 domain containing 2	NA	N2+	2 Gy	model 1	ENSG00000180611	Brown Module	protein_coding	151963
SLC30A1	0.164354	6.06926	2.19e-12	3.57e-11	solute carrier family 30 member 1	REACTOME_TRANSMEMBRANE_TRANSPORT_OF_SMALL_MOLECULES | REACTOME_SLC_MEDIATED_TRANSMEMBRANE_TRANSPORT | REACTOME_TRANSPORT_OF_GLUCOSE_AND_OTHER_SUGARS_BILE_SALTS_AND_ORGANIC_ACIDS_METAL_IONS_AND_AMINE_COMPOUNDS | REACTOME_ZINC_TRANSPORTERS | REACTOME_METAL_ION_SLC_TRANSPORTERS | HALLMARK_HEME_METABOLISM	N2+	2 Gy	model 1	ENSG00000170385	Blue Module	protein_coding	7779
MRPL44	0.122896	4.16024	2.24e-12	3.64e-11	mitochondrial ribosomal protein L44	NA	N2+	2 Gy	model 1	ENSG00000135900	Grey Module	protein_coding	65080
EAF1	0.153549	3.79328	2.24e-12	3.64e-11	ELL associated factor 1	NA	N2+	2 Gy	model 1	ENSG00000144597	Grey Module	protein_coding	85403
PSMC4	0.101334	5.9384	2.33e-12	3.79e-11	proteasome 26S subunit, ATPase 4	KEGG_PROTEASOME | REACTOME_SIGNALING_BY_WNT | REACTOME_CROSS_PRESENTATION_OF_SOLUBLE_EXOGENOUS_ANTIGENS_ENDOSOMES | REACTOME_ANTIGEN_PROCESSING_CROSS_PRESENTATION | REACTOME_ER_PHAGOSOME_PATHWAY | REACTOME_CELL_CYCLE | REACTOME_ORC1_REMOVAL_FROM_CHROMATIN | REACTOME_DOWNSTREAM_SIGNALING_EVENTS_OF_B_CELL_RECEPTOR_BCR | REACTOME_ACTIVATION_OF_NF_KAPPAB_IN_B_CELLS | REACTOME_SIGNALING_BY_THE_B_CELL_…	N2+	2 Gy	model 1	ENSG00000281221	Magenta Module	protein_coding	5704
DCAF16	-0.191605	4.06834	2.35e-12	3.82e-11	DDB1 and CUL4 associated factor 16	NA	N2+	2 Gy	model 1	ENSG00000163257	Blue Module	protein_coding	54876
CEP135	-0.269385	2.33408	2.38e-12	3.86e-11	centrosomal protein 135	REACTOME_CELL_CYCLE | REACTOME_CELL_CYCLE_MITOTIC | REACTOME_RECRUITMENT_OF_MITOTIC_CENTROSOME_PROTEINS_AND_COMPLEXES | REACTOME_LOSS_OF_NLP_FROM_MITOTIC_CENTROSOMES | REACTOME_MITOTIC_G2_G2_M_PHASES	N2+	2 Gy	model 1	ENSG00000174799	Blue Module	protein_coding	9662
ARHGEF17	-0.172874	5.91273	2.39e-12	3.87e-11	Rho guanine nucleotide exchange factor 17	REACTOME_SIGNALING_BY_RHO_GTPASES | REACTOME_SIGNALLING_BY_NGF | REACTOME_NRAGE_SIGNALS_DEATH_THROUGH_JNK | REACTOME_CELL_DEATH_SIGNALLING_VIA_NRAGE_NRIF_AND_NADE | REACTOME_P75_NTR_RECEPTOR_MEDIATED_SIGNALLING | REACTOME_SIGNALING_BY_GPCR | REACTOME_G_ALPHA1213_SIGNALLING_EVENTS | REACTOME_GPCR_DOWNSTREAM_SIGNALING	N2+	2 Gy	model 1	ENSG00000110237	Brown Module	protein_coding	9828
MTMR6	-0.136631	5.30167	2.56e-12	4.14e-11	myotubularin related protein 6	KEGG_FRUCTOSE_AND_MANNOSE_METABOLISM | KEGG_RIBOFLAVIN_METABOLISM | REACTOME_PHOSPHOLIPID_METABOLISM | REACTOME_SYNTHESIS_OF_PIPS_AT_THE_PLASMA_MEMBRANE | REACTOME_PI_METABOLISM | REACTOME_METABOLISM_OF_LIPIDS_AND_LIPOPROTEINS	N2+	2 Gy	model 1	ENSG00000139505	Green Module	protein_coding	9107
LFNG	-0.489085	1.95426	2.66e-12	4.3e-11	LFNG O-fucosylpeptide 3-beta-N-acetylglucosaminyltransferase	KEGG_NOTCH_SIGNALING_PATHWAY | REACTOME_PRE_NOTCH_EXPRESSION_AND_PROCESSING | REACTOME_PRE_NOTCH_PROCESSING_IN_GOLGI | REACTOME_SIGNALING_BY_NOTCH | HALLMARK_NOTCH_SIGNALING | HALLMARK_KRAS_SIGNALING_DN	N2+	2 Gy	model 1	ENSG00000106003	Grey Module	protein_coding	3955
SH3GLB1	-0.0819445	7.25797	2.67e-12	4.32e-11	SH3 domain containing GRB2 like, endophilin B1	KEGG_ENDOCYTOSIS	N2+	2 Gy	model 1	ENSG00000097033	Grey Module	protein_coding	51100
CEP55	-0.449436	3.23989	2.9e-12	4.68e-11	centrosomal protein 55	NA	N2+	2 Gy	model 1	ENSG00000138180	Red Module	protein_coding	55165
KDM2A	-0.102847	6.71692	2.94e-12	4.74e-11	lysine demethylase 2A	NA	N2+	2 Gy	model 1	ENSG00000173120	Green Module	protein_coding	22992
MFHAS1	-0.185932	5.3038	2.98e-12	4.8e-11	malignant fibrous histiocytoma amplified sequence 1	HALLMARK_HEME_METABOLISM	N2+	2 Gy	model 1	ENSG00000285022	Purple Module	protein_coding	9258
NEU1	0.133828	6.00389	3.03e-12	4.88e-11	neuraminidase 1	KEGG_OTHER_GLYCAN_DEGRADATION | KEGG_SPHINGOLIPID_METABOLISM | KEGG_LYSOSOME | REACTOME_GLYCOSPHINGOLIPID_METABOLISM | REACTOME_PHOSPHOLIPID_METABOLISM | REACTOME_SPHINGOLIPID_METABOLISM | REACTOME_METABOLISM_OF_LIPIDS_AND_LIPOPROTEINS	N2+	2 Gy	model 1	ENSG00000228691	Purple Module	protein_coding	4758
HIP1R	0.25562	3.22832	3.16e-12	5.07e-11	huntingtin interacting protein 1 related	REACTOME_MEMBRANE_TRAFFICKING | REACTOME_TRANS_GOLGI_NETWORK_VESICLE_BUDDING | REACTOME_GOLGI_ASSOCIATED_VESICLE_BIOGENESIS	N2+	2 Gy	model 1	ENSG00000130787	Purple Module	protein_coding	9026
FMN1	-0.333676	3.48593	3.19e-12	5.12e-11	formin 1	NA	N2+	2 Gy	model 1	ENSG00000248905	Grey Module	protein_coding	342184
COPS2	0.0877788	7.00259	3.32e-12	5.33e-11	COP9 signalosome subunit 2	NA	N2+	2 Gy	model 1	ENSG00000166200	Turquoise Module	protein_coding	9318
TMEM64	0.170353	5.06766	3.36e-12	5.38e-11	transmembrane protein 64	NA	N2+	2 Gy	model 1	ENSG00000180694	Blue Module	protein_coding	169200
PLXNA2	0.323661	3.45572	3.37e-12	5.38e-11	plexin A2	KEGG_AXON_GUIDANCE | REACTOME_DEVELOPMENTAL_BIOLOGY | REACTOME_AXON_GUIDANCE | REACTOME_CRMPS_IN_SEMA3A_SIGNALING | REACTOME_OTHER_SEMAPHORIN_INTERACTIONS | REACTOME_SEMA3A_PAK_DEPENDENT_AXON_REPULSION | REACTOME_SEMAPHORIN_INTERACTIONS | REACTOME_SEMA3A_PLEXIN_REPULSION_SIGNALING_BY_INHIBITING_INTEGRIN_ADHESION	N2+	2 Gy	model 1	ENSG00000076356	Grey Module	protein_coding	5362
RWDD2A	-0.171318	2.96758	3.38e-12	5.4e-11	RWD domain containing 2A	NA	N2+	2 Gy	model 1	ENSG00000013392	Brown Module	protein_coding	112611
ROCK2	-0.143857	6.58213	3.41e-12	5.45e-11	Rho associated coiled-coil containing protein kinase 2	KEGG_CHEMOKINE_SIGNALING_PATHWAY | KEGG_VASCULAR_SMOOTH_MUSCLE_CONTRACTION | KEGG_WNT_SIGNALING_PATHWAY | KEGG_TGF_BETA_SIGNALING_PATHWAY | KEGG_AXON_GUIDANCE | KEGG_FOCAL_ADHESION | KEGG_LEUKOCYTE_TRANSENDOTHELIAL_MIGRATION | KEGG_REGULATION_OF_ACTIN_CYTOSKELETON | KEGG_PATHOGENIC_ESCHERICHIA_COLI_INFECTION | REACTOME_DEVELOPMENTAL_BIOLOGY | REACTOME_SIGNALING_BY_GPCR | REACTOME_AXON_GUIDANCE | …	N2+	2 Gy	model 1	ENSG00000134318	Blue Module	protein_coding	9475
BTBD7	-0.132351	5.77956	3.51e-12	5.59e-11	BTB domain containing 7	NA	N2+	2 Gy	model 1	ENSG00000277222	Tan Module	protein_coding	55727
PAFAH1B1	-0.102245	7.13161	3.54e-12	5.64e-11	platelet activating factor acetylhydrolase 1b regulatory subunit 1	KEGG_ETHER_LIPID_METABOLISM | REACTOME_CELL_CYCLE | REACTOME_CELL_CYCLE_MITOTIC | REACTOME_RECRUITMENT_OF_MITOTIC_CENTROSOME_PROTEINS_AND_COMPLEXES | REACTOME_LOSS_OF_NLP_FROM_MITOTIC_CENTROSOMES | REACTOME_MITOTIC_M_M_G1_PHASES | REACTOME_MITOTIC_G2_G2_M_PHASES | REACTOME_DNA_REPLICATION | REACTOME_MITOTIC_PROMETAPHASE | HALLMARK_MITOTIC_SPINDLE | HALLMARK_G2M_CHECKPOINT	N2+	2 Gy	model 1	ENSG00000007168	Green Module	protein_coding	5048
KNL1	-0.530282	2.51744	3.68e-12	5.85e-11	kinetochore scaffold 1	NA	N2+	2 Gy	model 1	ENSG00000137812	Red Module	protein_coding	57082
AARS	-0.115102	7.77775	3.85e-12	6.12e-11	alanyl-tRNA synthetase	KEGG_AMINOACYL_TRNA_BIOSYNTHESIS | REACTOME_CYTOSOLIC_TRNA_AMINOACYLATION | REACTOME_TRNA_AMINOACYLATION | HALLMARK_ALLOGRAFT_REJECTION	N2+	2 Gy	model 1	NA	NA Module	NA	NA
SNX18	0.0975639	7.0193	3.92e-12	6.22e-11	sorting nexin 18	NA	N2+	2 Gy	model 1	ENSG00000178996	Grey Module	protein_coding	112574
MINK1	-0.115906	6.0804	3.93e-12	6.23e-11	misshapen like kinase 1	NA	N2+	2 Gy	model 1	ENSG00000141503	Black Module	protein_coding	50488
REST	-0.215404	4.77293	4.16e-12	6.58e-11	RE1 silencing transcription factor	KEGG_HUNTINGTONS_DISEASE	N2+	2 Gy	model 1	ENSG00000084093	Pink Module	protein_coding	5978
ZNF408	0.160164	3.6133	4.34e-12	6.86e-11	zinc finger protein 408	NA	N2+	2 Gy	model 1	ENSG00000175213	Grey Module	protein_coding	79797
IFT88	-0.17698	3.18645	4.68e-12	7.39e-11	intraflagellar transport 88	HALLMARK_SPERMATOGENESIS	N2+	2 Gy	model 1	ENSG00000032742	Grey Module	protein_coding	8100
MINDY3	0.132129	4.25783	4.82e-12	7.6e-11	MINDY lysine 48 deubiquitinase 3	NA	N2+	2 Gy	model 1	ENSG00000148481	Pink Module	protein_coding	80013
SUGP2	-0.151765	4.81507	4.99e-12	7.86e-11	SURP and G-patch domain containing 2	NA	N2+	2 Gy	model 1	ENSG00000064607	Blue Module	protein_coding	10147
BTBD3	-0.192284	3.3687	5e-12	7.88e-11	BTB domain containing 3	HALLMARK_KRAS_SIGNALING_UP	N2+	2 Gy	model 1	ENSG00000132640	Green Module	protein_coding	22903
PLD1	-0.220864	3.88761	5.3e-12	8.34e-11	phospholipase D1	KEGG_GLYCEROPHOSPHOLIPID_METABOLISM | KEGG_ETHER_LIPID_METABOLISM | KEGG_ENDOCYTOSIS | KEGG_FC_GAMMA_R_MEDIATED_PHAGOCYTOSIS | KEGG_GNRH_SIGNALING_PATHWAY | KEGG_PATHWAYS_IN_CANCER | KEGG_PANCREATIC_CANCER | REACTOME_PHOSPHOLIPID_METABOLISM | REACTOME_SYNTHESIS_OF_PA | REACTOME_GLYCEROPHOSPHOLIPID_BIOSYNTHESIS | REACTOME_METABOLISM_OF_LIPIDS_AND_LIPOPROTEINS	N2+	2 Gy	model 1	ENSG00000075651	Yellow Module	protein_coding	5337
RCOR3	-0.125467	4.88798	5.34e-12	8.4e-11	REST corepressor 3	NA	N2+	2 Gy	model 1	ENSG00000117625	Pink Module	protein_coding	55758
NAA15	-0.132445	5.53309	5.36e-12	8.41e-11	N(alpha)-acetyltransferase 15, NatA auxiliary subunit	NA	N2+	2 Gy	model 1	ENSG00000164134	Blue Module	protein_coding	80155
ZC3H14	-0.0918565	5.50345	5.55e-12	8.7e-11	zinc finger CCCH-type containing 14	HALLMARK_SPERMATOGENESIS	N2+	2 Gy	model 1	ENSG00000100722	Grey Module	protein_coding	79882
G0S2	-0.569682	1.61391	5.63e-12	8.82e-11	G0/G1 switch 2	REACTOME_PPARA_ACTIVATES_GENE_EXPRESSION | REACTOME_METABOLISM_OF_LIPIDS_AND_LIPOPROTEINS | REACTOME_FATTY_ACID_TRIACYLGLYCEROL_AND_KETONE_BODY_METABOLISM | HALLMARK_TNFA_SIGNALING_VIA_NFKB | HALLMARK_FATTY_ACID_METABOLISM | HALLMARK_KRAS_SIGNALING_UP	N2+	2 Gy	model 1	ENSG00000123689	Grey Module	protein_coding	50486
NUFIP2	-0.12993	6.86595	5.9e-12	9.24e-11	nuclear FMR1 interacting protein 2	NA	N2+	2 Gy	model 1	ENSG00000108256	Tan Module	protein_coding	57532
RAI14	-0.155382	6.83629	6.15e-12	9.62e-11	retinoic acid induced 14	NA	N2+	2 Gy	model 1	ENSG00000039560	Grey Module	protein_coding	26064
NISCH	-0.11496	6.41312	6.94e-12	1.08e-10	nischarin	NA	N2+	2 Gy	model 1	ENSG00000010322	Grey Module	protein_coding	11188
ZFP30	-0.193035	3.30467	7.19e-12	1.12e-10	ZFP30 zinc finger protein	NA	N2+	2 Gy	model 1	ENSG00000120784	Blue Module	protein_coding	22835
RIOX1	-0.155531	3.32676	7.25e-12	1.13e-10	ribosomal oxygenase 1	NA	N2+	2 Gy	model 1	ENSG00000170468	Grey Module	protein_coding	79697
CASKIN2	-0.141732	4.36698	7.25e-12	1.13e-10	CASK interacting protein 2	NA	N2+	2 Gy	model 1	ENSG00000177303	Black Module	protein_coding	57513
EIF2B3	0.128743	4.32444	7.66e-12	1.19e-10	eukaryotic translation initiation factor 2B subunit gamma	REACTOME_TRANSLATION | REACTOME_METABOLISM_OF_PROTEINS	N2+	2 Gy	model 1	ENSG00000070785	Grey Module	protein_coding	8891
ST13	0.10335	7.16327	8.29e-12	1.29e-10	ST13 Hsp70 interacting protein	NA	N2+	2 Gy	model 1	ENSG00000100380	Purple Module	protein_coding	6767
EML4	-0.13281	5.66976	8.83e-12	1.37e-10	EMAP like 4	NA	N2+	2 Gy	model 1	ENSG00000143924	Green Module	protein_coding	27436
CCNB2	-0.366573	3.00105	8.87e-12	1.38e-10	cyclin B2	KEGG_CELL_CYCLE | KEGG_OOCYTE_MEIOSIS | KEGG_P53_SIGNALING_PATHWAY | KEGG_PROGESTERONE_MEDIATED_OOCYTE_MATURATION | REACTOME_CELL_CYCLE | REACTOME_CELL_CYCLE_MITOTIC | REACTOME_CELL_CYCLE_CHECKPOINTS | REACTOME_CYCLIN_A_B1_ASSOCIATED_EVENTS_DURING_G2_M_TRANSITION | REACTOME_MITOTIC_G2_G2_M_PHASES | REACTOME_G2_M_CHECKPOINTS | HALLMARK_MITOTIC_SPINDLE | HALLMARK_G2M_CHECKPOINT | HALLMARK_E2F_TARGE…	N2+	2 Gy	model 1	ENSG00000157456	Red Module	protein_coding	9133
SNAP23	-0.12666	4.82325	8.89e-12	1.38e-10	synaptosome associated protein 23	KEGG_SNARE_INTERACTIONS_IN_VESICULAR_TRANSPORT | REACTOME_MEMBRANE_TRAFFICKING | REACTOME_TRANS_GOLGI_NETWORK_VESICLE_BUDDING | HALLMARK_PROTEIN_SECRETION	N2+	2 Gy	model 1	ENSG00000092531	Brown Module	protein_coding	8773
HIF1A	-0.195727	8.73438	9.18e-12	1.42e-10	hypoxia inducible factor 1 subunit alpha	KEGG_MTOR_SIGNALING_PATHWAY | KEGG_PATHWAYS_IN_CANCER | KEGG_RENAL_CELL_CARCINOMA | REACTOME_NOTCH1_INTRACELLULAR_DOMAIN_REGULATES_TRANSCRIPTION | REACTOME_SIGNALING_BY_NOTCH1 | REACTOME_REGULATION_OF_HYPOXIA_INDUCIBLE_FACTOR_HIF_BY_OXYGEN | REACTOME_OXYGEN_DEPENDENT_PROLINE_HYDROXYLATION_OF_HYPOXIA_INDUCIBLE_FACTOR_ALPHA | REACTOME_CIRCADIAN_CLOCK | REACTOME_SIGNALING_BY_NOTCH | HALLMARK_G2M_CHE…	N2+	2 Gy	model 1	ENSG00000100644	Brown Module	protein_coding	3091
DHTKD1	-0.159095	3.46949	9.25e-12	1.43e-10	dehydrogenase E1 and transketolase domain containing 1	NA	N2+	2 Gy	model 1	ENSG00000181192	Blue Module	protein_coding	55526
SNX30	-0.150458	5.80023	1.01e-11	1.57e-10	sorting nexin family member 30	NA	N2+	2 Gy	model 1	ENSG00000148158	Blue Module	protein_coding	401548
SPIN1	-0.0969345	6.75642	1.06e-11	1.64e-10	spindlin 1	NA	N2+	2 Gy	model 1	ENSG00000106723	Green Module	protein_coding	10927
REPS1	-0.108932	4.74695	1.1e-11	1.69e-10	RALBP1 associated Eps domain containing 1	NA	N2+	2 Gy	model 1	ENSG00000135597	Grey Module	protein_coding	85021
ERCC6L	-0.506168	1.06668	1.11e-11	1.71e-10	ERCC excision repair 6 like, spindle assembly checkpoint helicase	REACTOME_CELL_CYCLE | REACTOME_CELL_CYCLE_MITOTIC | REACTOME_MITOTIC_M_M_G1_PHASES | REACTOME_DNA_REPLICATION | REACTOME_MITOTIC_PROMETAPHASE	N2+	2 Gy	model 1	ENSG00000186871	Red Module	protein_coding	54821
IL21R	0.512151	0.765617	1.12e-11	1.72e-10	interleukin 21 receptor	KEGG_CYTOKINE_CYTOKINE_RECEPTOR_INTERACTION | KEGG_JAK_STAT_SIGNALING_PATHWAY	N2+	2 Gy	model 1	ENSG00000103522	Grey Module	protein_coding	50615
CDK13	-0.0928815	5.47105	1.14e-11	1.75e-10	cyclin dependent kinase 13	HALLMARK_UV_RESPONSE_DN	N2+	2 Gy	model 1	ENSG00000065883	Green Module	protein_coding	8621
THAP9	0.307659	1.0019	1.17e-11	1.8e-10	THAP domain containing 9	NA	N2+	2 Gy	model 1	ENSG00000168152	Blue Module	protein_coding	79725
ZNF697	-0.179297	3.8735	1.19e-11	1.82e-10	zinc finger protein 697	NA	N2+	2 Gy	model 1	ENSG00000143067	Grey Module	protein_coding	90874
AMOTL2	0.270454	6.01858	1.2e-11	1.84e-10	angiomotin like 2	REACTOME_SIGNALING_BY_HIPPO	N2+	2 Gy	model 1	ENSG00000114019	Green Module	protein_coding	51421
STK36	-0.226869	3.19593	1.21e-11	1.84e-10	serine/threonine kinase 36	KEGG_HEDGEHOG_SIGNALING_PATHWAY | KEGG_PATHWAYS_IN_CANCER | KEGG_BASAL_CELL_CARCINOMA	N2+	2 Gy	model 1	ENSG00000163482	Grey Module	protein_coding	27148
GEM	0.225299	5.43217	1.23e-11	1.88e-10	GTP binding protein overexpressed in skeletal muscle	HALLMARK_TNFA_SIGNALING_VIA_NFKB | HALLMARK_EPITHELIAL_MESENCHYMAL_TRANSITION	N2+	2 Gy	model 1	ENSG00000164949	Grey Module	protein_coding	2669
NRAV	0.207639	2.32655	1.23e-11	1.88e-10	negative regulator of antiviral response	NA	N2+	2 Gy	model 1	ENSG00000248008	Blue Module	lncRNA	100506668
CMAS	0.123426	4.36889	1.29e-11	1.97e-10	cytidine monophosphate N-acetylneuraminic acid synthetase	KEGG_AMINO_SUGAR_AND_NUCLEOTIDE_SUGAR_METABOLISM	N2+	2 Gy	model 1	ENSG00000111726	Grey Module	protein_coding	55907
PBX1	-0.137928	7.27993	1.35e-11	2.06e-10	PBX homeobox 1	NA	N2+	2 Gy	model 1	ENSG00000185630	Grey Module	protein_coding	5087
GALNT7	0.187493	4.32266	1.36e-11	2.07e-10	polypeptide N-acetylgalactosaminyltransferase 7	KEGG_O_GLYCAN_BIOSYNTHESIS | REACTOME_O_LINKED_GLYCOSYLATION_OF_MUCINS | REACTOME_METABOLISM_OF_PROTEINS | REACTOME_POST_TRANSLATIONAL_PROTEIN_MODIFICATION	N2+	2 Gy	model 1	ENSG00000109586	Blue Module	protein_coding	51809
SLC2A10	-0.132205	6.05628	1.36e-11	2.07e-10	solute carrier family 2 member 10	REACTOME_TRANSMEMBRANE_TRANSPORT_OF_SMALL_MOLECULES | REACTOME_SLC_MEDIATED_TRANSMEMBRANE_TRANSPORT | REACTOME_TRANSPORT_OF_GLUCOSE_AND_OTHER_SUGARS_BILE_SALTS_AND_ORGANIC_ACIDS_METAL_IONS_AND_AMINE_COMPOUNDS | REACTOME_FACILITATIVE_NA_INDEPENDENT_GLUCOSE_TRANSPORTERS	N2+	2 Gy	model 1	ENSG00000197496	Grey Module	protein_coding	81031
EEPD1	-0.209185	5.04296	1.37e-11	2.08e-10	endonuclease/exonuclease/phosphatase family domain containing 1	NA	N2+	2 Gy	model 1	ENSG00000122547	Yellow Module	protein_coding	80820
PTGER2	-0.287563	3.08103	1.37e-11	2.08e-10	prostaglandin E receptor 2	KEGG_NEUROACTIVE_LIGAND_RECEPTOR_INTERACTION | REACTOME_SIGNALING_BY_GPCR | REACTOME_CLASS_A1_RHODOPSIN_LIKE_RECEPTORS | REACTOME_EICOSANOID_LIGAND_BINDING_RECEPTORS | REACTOME_PROSTANOID_LIGAND_RECEPTORS | REACTOME_GPCR_DOWNSTREAM_SIGNALING | REACTOME_G_ALPHA_S_SIGNALLING_EVENTS | REACTOME_GPCR_LIGAND_BINDING | HALLMARK_INFLAMMATORY_RESPONSE | HALLMARK_IL2_STAT5_SIGNALING	N2+	2 Gy	model 1	ENSG00000125384	Yellow Module	protein_coding	5732
CHSY1	-0.13221	5.71066	1.38e-11	2.09e-10	chondroitin sulfate synthase 1	KEGG_GLYCOSAMINOGLYCAN_BIOSYNTHESIS_CHONDROITIN_SULFATE | REACTOME_CHONDROITIN_SULFATE_BIOSYNTHESIS | REACTOME_CHONDROITIN_SULFATE_DERMATAN_SULFATE_METABOLISM | REACTOME_GLYCOSAMINOGLYCAN_METABOLISM | REACTOME_METABOLISM_OF_CARBOHYDRATES	N2+	2 Gy	model 1	ENSG00000131873	Green Module	protein_coding	22856
ZNF423	0.335543	3.36579	1.41e-11	2.13e-10	zinc finger protein 423	NA	N2+	2 Gy	model 1	ENSG00000102935	Grey Module	protein_coding	23090
INPP5D	0.704472	-1.43271	1.41e-11	2.13e-10	inositol polyphosphate-5-phosphatase D	KEGG_PHOSPHATIDYLINOSITOL_SIGNALING_SYSTEM | KEGG_B_CELL_RECEPTOR_SIGNALING_PATHWAY | KEGG_FC_EPSILON_RI_SIGNALING_PATHWAY | KEGG_FC_GAMMA_R_MEDIATED_PHAGOCYTOSIS | KEGG_INSULIN_SIGNALING_PATHWAY	N2+	2 Gy	model 1	ENSG00000281614	Grey Module	protein_coding	3635
RBM6	-0.165901	4.70348	1.43e-11	2.17e-10	RNA binding motif protein 6	NA	N2+	2 Gy	model 1	ENSG00000004534	Grey Module	protein_coding	10180
SPART	-0.0881641	7.01258	1.44e-11	2.17e-10	spartin	NA	N2+	2 Gy	model 1	ENSG00000133104	Grey Module	protein_coding	23111
E2F1	-0.313141	2.19014	1.45e-11	2.19e-10	E2F transcription factor 1	KEGG_CELL_CYCLE | KEGG_PATHWAYS_IN_CANCER | KEGG_PANCREATIC_CANCER | KEGG_GLIOMA | KEGG_PROSTATE_CANCER | KEGG_MELANOMA | KEGG_BLADDER_CANCER | KEGG_CHRONIC_MYELOID_LEUKEMIA | KEGG_SMALL_CELL_LUNG_CANCER | KEGG_NON_SMALL_CELL_LUNG_CANCER | REACTOME_G0_AND_EARLY_G1 | REACTOME_CELL_CYCLE | REACTOME_ASSOCIATION_OF_LICENSING_FACTORS_WITH_THE_PRE_REPLICATIVE_COMPLEX | REACTOME_PRE_NOTCH_TRANSCRIPTION_…	N2+	2 Gy	model 1	ENSG00000101412	Red Module	protein_coding	1869
HRH1	-0.182665	4.83887	1.48e-11	2.22e-10	histamine receptor H1	KEGG_CALCIUM_SIGNALING_PATHWAY | KEGG_NEUROACTIVE_LIGAND_RECEPTOR_INTERACTION | REACTOME_GASTRIN_CREB_SIGNALLING_PATHWAY_VIA_PKC_AND_MAPK | REACTOME_SIGNALING_BY_GPCR | REACTOME_CLASS_A1_RHODOPSIN_LIKE_RECEPTORS | REACTOME_AMINE_LIGAND_BINDING_RECEPTORS | REACTOME_G_ALPHA_Q_SIGNALLING_EVENTS | REACTOME_GPCR_DOWNSTREAM_SIGNALING | REACTOME_GPCR_LIGAND_BINDING | HALLMARK_INFLAMMATORY_RESPONSE	N2+	2 Gy	model 1	ENSG00000196639	Blue Module	protein_coding	3269
SRSF5	-0.209149	5.9408	1.5e-11	2.26e-10	serine and arginine rich splicing factor 5	KEGG_SPLICEOSOME | REACTOME_PROCESSING_OF_CAPPED_INTRON_CONTAINING_PRE_MRNA | REACTOME_TRANSPORT_OF_MATURE_TRANSCRIPT_TO_CYTOPLASM | REACTOME_RNA_POL_II_TRANSCRIPTION | REACTOME_MRNA_PROCESSING | REACTOME_MRNA_SPLICING | REACTOME_TRANSCRIPTION | REACTOME_MRNA_3_END_PROCESSING | REACTOME_CLEAVAGE_OF_GROWING_TRANSCRIPT_IN_THE_TERMINATION_REGION_	N2+	2 Gy	model 1	ENSG00000100650	Grey Module	protein_coding	6430
BRIP1	-0.376799	1.70797	1.51e-11	2.27e-10	BRCA1 interacting protein C-terminal helicase 1	REACTOME_HOMOLOGOUS_RECOMBINATION_REPAIR_OF_REPLICATION_INDEPENDENT_DOUBLE_STRAND_BREAKS | REACTOME_DOUBLE_STRAND_BREAK_REPAIR | REACTOME_DNA_REPAIR	N2+	2 Gy	model 1	ENSG00000136492	Red Module	protein_coding	83990
PSRC1	-0.322738	1.73174	1.56e-11	2.34e-10	proline and serine rich coiled-coil 1	NA	N2+	2 Gy	model 1	ENSG00000134222	Red Module	protein_coding	84722
SEC22C	-0.0957681	5.73894	1.58e-11	2.37e-10	SEC22 homolog C, vesicle trafficking protein	NA	N2+	2 Gy	model 1	ENSG00000093183	Grey Module	protein_coding	9117
SKI	-0.108538	7.78034	1.59e-11	2.38e-10	SKI proto-oncogene	REACTOME_SIGNALING_BY_BMP | REACTOME_TRANSCRIPTIONAL_ACTIVITY_OF_SMAD2_SMAD3_SMAD4_HETEROTRIMER | REACTOME_DOWNREGULATION_OF_SMAD2_3_SMAD4_TRANSCRIPTIONAL_ACTIVITY | REACTOME_GENERIC_TRANSCRIPTION_PATHWAY | REACTOME_SIGNALING_BY_TGF_BETA_RECEPTOR_COMPLEX | HALLMARK_TGF_BETA_SIGNALING	N2+	2 Gy	model 1	ENSG00000157933	Grey Module	protein_coding	6497
SIPA1L1	-0.156979	6.0573	1.63e-11	2.44e-10	signal induced proliferation associated 1 like 1	HALLMARK_UV_RESPONSE_DN	N2+	2 Gy	model 1	ENSG00000197555	Green Module	protein_coding	26037
RSBN1L	-0.141773	4.10031	1.66e-11	2.48e-10	round spermatid basic protein 1 like	NA	N2+	2 Gy	model 1	ENSG00000187257	Blue Module	protein_coding	222194
CPSF7	-0.0888969	5.9239	1.75e-11	2.61e-10	cleavage and polyadenylation specific factor 7	REACTOME_PROCESSING_OF_INTRONLESS_PRE_MRNAS | REACTOME_PROCESSING_OF_CAPPED_INTRON_CONTAINING_PRE_MRNA | REACTOME_RNA_POL_II_TRANSCRIPTION | REACTOME_MRNA_PROCESSING | REACTOME_MRNA_SPLICING | REACTOME_PROCESSING_OF_CAPPED_INTRONLESS_PRE_MRNA | REACTOME_TRANSCRIPTION | REACTOME_MRNA_3_END_PROCESSING | REACTOME_CLEAVAGE_OF_GROWING_TRANSCRIPT_IN_THE_TERMINATION_REGION_	N2+	2 Gy	model 1	ENSG00000149532	Grey Module	protein_coding	79869
XRCC2	-0.543171	-0.0253497	1.77e-11	2.64e-10	X-ray repair cross complementing 2	KEGG_HOMOLOGOUS_RECOMBINATION	N2+	2 Gy	model 1	ENSG00000196584	Red Module	protein_coding	7516
KAT5	-0.136337	4.09415	1.77e-11	2.64e-10	lysine acetyltransferase 5	NA	N2+	2 Gy	model 1	ENSG00000172977	Grey Module	protein_coding	10524
PPM1A	0.105838	5.81967	1.88e-11	2.79e-10	protein phosphatase, Mg2+/Mn2+ dependent 1A	KEGG_MAPK_SIGNALING_PATHWAY | REACTOME_INSULIN_RECEPTOR_SIGNALLING_CASCADE | REACTOME_TRANSCRIPTIONAL_ACTIVITY_OF_SMAD2_SMAD3_SMAD4_HETEROTRIMER | REACTOME_DOWNREGULATION_OF_SMAD2_3_SMAD4_TRANSCRIPTIONAL_ACTIVITY | REACTOME_GENERIC_TRANSCRIPTION_PATHWAY | REACTOME_REGULATION_OF_AMPK_ACTIVITY_VIA_LKB1 | REACTOME_ENERGY_DEPENDENT_REGULATION_OF_MTOR_BY_LKB1_AMPK | REACTOME_PKB_MEDIATED_EVENTS | REAC…	N2+	2 Gy	model 1	ENSG00000100614	Pink Module	protein_coding	5494
PARM1	0.754505	-1.07736	1.88e-11	2.79e-10	prostate androgen-regulated mucin-like protein 1	NA	N2+	2 Gy	model 1	ENSG00000169116	Grey Module	protein_coding	25849
CGGBP1	-0.10604	6.30748	1.88e-11	2.8e-10	CGG triplet repeat binding protein 1	NA	N2+	2 Gy	model 1	ENSG00000163320	Blue Module	protein_coding	8545
KDM5B	-0.138802	6.78161	1.89e-11	2.8e-10	lysine demethylase 5B	NA	N2+	2 Gy	model 1	ENSG00000117139	Midnightblue Module	protein_coding	10765
MYO6	0.127666	5.56289	1.9e-11	2.82e-10	myosin VI	REACTOME_GAP_JUNCTION_DEGRADATION | REACTOME_MEMBRANE_TRAFFICKING | REACTOME_TRANSMISSION_ACROSS_CHEMICAL_SYNAPSES | REACTOME_NEURONAL_SYSTEM | REACTOME_NEUROTRANSMITTER_RECEPTOR_BINDING_AND_DOWNSTREAM_TRANSMISSION_IN_THE_POSTSYNAPTIC_CELL | REACTOME_TRAFFICKING_OF_AMPA_RECEPTORS | REACTOME_GAP_JUNCTION_TRAFFICKING	N2+	2 Gy	model 1	ENSG00000196586	Green Module	protein_coding	4646
EXOC6B	-0.116689	5.31001	1.9e-11	2.82e-10	exocyst complex component 6B	NA	N2+	2 Gy	model 1	ENSG00000144036	Grey Module	protein_coding	23233
GTSE1	-0.454796	2.3043	1.92e-11	2.84e-10	G2 and S-phase expressed 1	KEGG_P53_SIGNALING_PATHWAY	N2+	2 Gy	model 1	ENSG00000075218	Red Module	protein_coding	51512
STK40	-0.152519	4.5664	1.93e-11	2.85e-10	serine/threonine kinase 40	NA	N2+	2 Gy	model 1	ENSG00000196182	Yellow Module	protein_coding	83931
KIF20A	-0.45705	3.69559	1.93e-11	2.85e-10	kinesin family member 20A	REACTOME_CELL_CYCLE | REACTOME_MHC_CLASS_II_ANTIGEN_PRESENTATION | REACTOME_CELL_CYCLE_MITOTIC | REACTOME_MITOTIC_M_M_G1_PHASES | REACTOME_FACTORS_INVOLVED_IN_MEGAKARYOCYTE_DEVELOPMENT_AND_PLATELET_PRODUCTION | REACTOME_KINESINS | REACTOME_DNA_REPLICATION | REACTOME_HEMOSTASIS | REACTOME_IMMUNE_SYSTEM | REACTOME_ADAPTIVE_IMMUNE_SYSTEM | HALLMARK_ESTROGEN_RESPONSE_LATE | HALLMARK_GLYCOLYSIS	N2+	2 Gy	model 1	ENSG00000112984	Red Module	protein_coding	10112
PGS1	-0.152275	3.71565	1.96e-11	2.9e-10	phosphatidylglycerophosphate synthase 1	KEGG_GLYCEROPHOSPHOLIPID_METABOLISM | REACTOME_PHOSPHOLIPID_METABOLISM | REACTOME_GLYCEROPHOSPHOLIPID_BIOSYNTHESIS | REACTOME_METABOLISM_OF_LIPIDS_AND_LIPOPROTEINS | HALLMARK_SPERMATOGENESIS	N2+	2 Gy	model 1	ENSG00000087157	Grey Module	protein_coding	9489
SERPINB8	-0.216595	4.55601	1.98e-11	2.92e-10	serpin family B member 8	HALLMARK_TNFA_SIGNALING_VIA_NFKB	N2+	2 Gy	model 1	ENSG00000166401	Grey Module	protein_coding	5271
MCM2	-0.195284	4.76664	2.02e-11	2.98e-10	minichromosome maintenance complex component 2	KEGG_DNA_REPLICATION | KEGG_CELL_CYCLE | REACTOME_ACTIVATION_OF_THE_PRE_REPLICATIVE_COMPLEX | REACTOME_CELL_CYCLE | REACTOME_ORC1_REMOVAL_FROM_CHROMATIN | REACTOME_CELL_CYCLE_MITOTIC | REACTOME_CELL_CYCLE_CHECKPOINTS | REACTOME_M_G1_TRANSITION | REACTOME_G1_S_TRANSITION | REACTOME_SYNTHESIS_OF_DNA | REACTOME_MITOTIC_G1_G1_S_PHASES | REACTOME_MITOTIC_M_M_G1_PHASES | REACTOME_ASSEMBLY_OF_THE_PRE_RE…	N2+	2 Gy	model 1	ENSG00000073111	Red Module	protein_coding	4171
ANKMY2	-0.142033	4.2105	2.04e-11	3e-10	ankyrin repeat and MYND domain containing 2	NA	N2+	2 Gy	model 1	ENSG00000106524	Grey Module	protein_coding	57037
SPATA18	0.149615	5.7001	2.11e-11	3.09e-10	spermatogenesis associated 18	NA	N2+	2 Gy	model 1	ENSG00000163071	Grey Module	protein_coding	132671
KNOP1	-0.153116	3.13153	2.21e-11	3.24e-10	lysine rich nucleolar protein 1	NA	N2+	2 Gy	model 1	ENSG00000103550	Grey Module	protein_coding	400506
MGME1	0.182304	3.3668	2.23e-11	3.28e-10	mitochondrial genome maintenance exonuclease 1	NA	N2+	2 Gy	model 1	ENSG00000125871	Red Module	protein_coding	92667
CDR2L	0.119265	5.65577	2.3e-11	3.37e-10	cerebellar degeneration related protein 2 like	NA	N2+	2 Gy	model 1	ENSG00000109089	Greenyellow Module	protein_coding	30850
CPEB4	0.207179	4.13354	2.34e-11	3.42e-10	cytoplasmic polyadenylation element binding protein 4	NA	N2+	2 Gy	model 1	ENSG00000113742	Blue Module	protein_coding	80315
SS18	-0.135438	5.55215	2.45e-11	3.58e-10	SS18 subunit of BAF chromatin remodeling complex	HALLMARK_G2M_CHECKPOINT	N2+	2 Gy	model 1	ENSG00000141380	Pink Module	protein_coding	6760
ZNF514	-0.232308	2.35238	2.47e-11	3.61e-10	zinc finger protein 514	REACTOME_GENERIC_TRANSCRIPTION_PATHWAY	N2+	2 Gy	model 1	ENSG00000144026	Blue Module	protein_coding	84874
LATS2	0.11431	5.43218	2.62e-11	3.82e-10	large tumor suppressor kinase 2	REACTOME_SIGNALING_BY_HIPPO | HALLMARK_INTERFERON_GAMMA_RESPONSE	N2+	2 Gy	model 1	ENSG00000150457	Grey Module	protein_coding	26524
FAM198B-AS1	0.492087	0.554084	2.64e-11	3.84e-10	FAM198B antisense RNA 1	NA	N2+	2 Gy	model 1	ENSG00000248429	Grey Module	lncRNA	285505
SDC1	0.223144	5.67429	2.73e-11	3.98e-10	syndecan 1	KEGG_ECM_RECEPTOR_INTERACTION | KEGG_CELL_ADHESION_MOLECULES_CAMS | REACTOME_HS_GAG_DEGRADATION | REACTOME_CHONDROITIN_SULFATE_DERMATAN_SULFATE_METABOLISM | REACTOME_HS_GAG_BIOSYNTHESIS | REACTOME_HEPARAN_SULFATE_HEPARIN_HS_GAG_METABOLISM | REACTOME_GLYCOSAMINOGLYCAN_METABOLISM | REACTOME_A_TETRASACCHARIDE_LINKER_SEQUENCE_IS_REQUIRED_FOR_GAG_SYNTHESIS | REACTOME_METABOLISM_OF_LIPIDS_AND_LIPOPROTE…	N2+	2 Gy	model 1	ENSG00000115884	Grey Module	protein_coding	6382
AK1	0.178232	3.79897	2.91e-11	4.23e-10	adenylate kinase 1	KEGG_PURINE_METABOLISM | REACTOME_METABOLISM_OF_NUCLEOTIDES | REACTOME_SYNTHESIS_AND_INTERCONVERSION_OF_NUCLEOTIDE_DI_AND_TRIPHOSPHATES | HALLMARK_DNA_REPAIR | HALLMARK_MYOGENESIS | HALLMARK_P53_PATHWAY	N2+	2 Gy	model 1	ENSG00000106992	Turquoise Module	protein_coding	203
SMURF2	-0.188378	5.06183	2.93e-11	4.26e-10	SMAD specific E3 ubiquitin protein ligase 2	KEGG_UBIQUITIN_MEDIATED_PROTEOLYSIS | KEGG_ENDOCYTOSIS | KEGG_TGF_BETA_SIGNALING_PATHWAY | REACTOME_SIGNALING_BY_BMP | REACTOME_DOWNREGULATION_OF_TGF_BETA_RECEPTOR_SIGNALING | REACTOME_TGF_BETA_RECEPTOR_SIGNALING_ACTIVATES_SMADS | REACTOME_TRANSCRIPTIONAL_ACTIVITY_OF_SMAD2_SMAD3_SMAD4_HETEROTRIMER | REACTOME_DOWNREGULATION_OF_SMAD2_3_SMAD4_TRANSCRIPTIONAL_ACTIVITY | REACTOME_GENERIC_TRANSCRIPTION…	N2+	2 Gy	model 1	ENSG00000108854	Green Module	protein_coding	64750
BCAR1	-0.140377	5.94912	2.93e-11	4.26e-10	BCAR1 scaffold protein, Cas family member	KEGG_CHEMOKINE_SIGNALING_PATHWAY | KEGG_FOCAL_ADHESION | KEGG_LEUKOCYTE_TRANSENDOTHELIAL_MIGRATION | KEGG_REGULATION_OF_ACTIN_CYTOSKELETON | REACTOME_INTEGRIN_CELL_SURFACE_INTERACTIONS | REACTOME_P130CAS_LINKAGE_TO_MAPK_SIGNALING_FOR_INTEGRINS | REACTOME_INTEGRIN_ALPHAIIB_BETA3_SIGNALING | REACTOME_SIGNALING_BY_PDGF | REACTOME_DOWNSTREAM_SIGNAL_TRANSDUCTION | REACTOME_PLATELET_AGGREGATION_PLUG_FO…	N2+	2 Gy	model 1	ENSG00000285460	Grey Module	protein_coding	9564
CIAO2B	0.121237	4.82643	2.99e-11	4.34e-10	cytosolic iron-sulfur assembly component 2B	NA	N2+	2 Gy	model 1	ENSG00000166595	Magenta Module	protein_coding	51647
ESYT2	0.0904586	7.41647	3.08e-11	4.46e-10	extended synaptotagmin 2	NA	N2+	2 Gy	model 1	ENSG00000117868	Grey Module	protein_coding	57488
MAST2	-0.115549	5.76214	3.08e-11	4.46e-10	microtubule associated serine/threonine kinase 2	HALLMARK_SPERMATOGENESIS	N2+	2 Gy	model 1	ENSG00000086015	Grey Module	protein_coding	23139
CDCA4	-0.193464	2.958	3.13e-11	4.53e-10	cell division cycle associated 4	NA	N2+	2 Gy	model 1	ENSG00000170779	Red Module	protein_coding	55038
YPEL3	0.170944	4.66043	3.31e-11	4.78e-10	yippee like 3	NA	N2+	2 Gy	model 1	ENSG00000090238	Grey Module	protein_coding	83719
C8orf58	-0.187481	2.72237	3.48e-11	5.03e-10	chromosome 8 open reading frame 58	NA	N2+	2 Gy	model 1	ENSG00000241852	Grey Module	protein_coding	541565
NECTIN1	0.167407	5.28613	3.57e-11	5.14e-10	nectin cell adhesion molecule 1	NA	N2+	2 Gy	model 1	ENSG00000110400	Grey Module	protein_coding	5818
TP53I3	0.159603	4.48357	3.6e-11	5.18e-10	tumor protein p53 inducible protein 3	KEGG_P53_SIGNALING_PATHWAY	N2+	2 Gy	model 1	ENSG00000115129	Grey Module	protein_coding	9540
PIMREG	-0.483246	1.77398	3.61e-11	5.2e-10	PICALM interacting mitotic regulator	NA	N2+	2 Gy	model 1	ENSG00000129195	Red Module	protein_coding	54478
CENPF	-0.349544	5.13156	3.65e-11	5.25e-10	centromere protein F	HALLMARK_MITOTIC_SPINDLE | HALLMARK_G2M_CHECKPOINT	N2+	2 Gy	model 1	ENSG00000117724	Red Module	protein_coding	1063
FOXN3	0.176319	6.44383	3.68e-11	5.29e-10	forkhead box N3	HALLMARK_G2M_CHECKPOINT	N2+	2 Gy	model 1	ENSG00000053254	Tan Module	protein_coding	1112
GCLC	-0.152687	3.91873	3.74e-11	5.37e-10	glutamate-cysteine ligase catalytic subunit	KEGG_GLUTATHIONE_METABOLISM | REACTOME_SULFUR_AMINO_ACID_METABOLISM | REACTOME_METABOLISM_OF_AMINO_ACIDS_AND_DERIVATIVES | REACTOME_BIOLOGICAL_OXIDATIONS | REACTOME_GLUTATHIONE_CONJUGATION | REACTOME_PHASE_II_CONJUGATION | HALLMARK_MTORC1_SIGNALING | HALLMARK_XENOBIOTIC_METABOLISM | HALLMARK_GLYCOLYSIS | HALLMARK_REACTIVE_OXIGEN_SPECIES_PATHWAY | HALLMARK_HEME_METABOLISM	N2+	2 Gy	model 1	ENSG00000001084	Grey Module	protein_coding	2729
TNFRSF12A	-0.280711	5.58823	4.03e-11	5.78e-10	TNF receptor superfamily member 12A	KEGG_CYTOKINE_CYTOKINE_RECEPTOR_INTERACTION | HALLMARK_CHOLESTEROL_HOMEOSTASIS | HALLMARK_IL6_JAK_STAT3_SIGNALING | HALLMARK_APOPTOSIS | HALLMARK_EPITHELIAL_MESENCHYMAL_TRANSITION	N2+	2 Gy	model 1	ENSG00000006327	Greenyellow Module	protein_coding	51330
CAMKK1	-0.228613	4.01909	4.04e-11	5.79e-10	calcium/calmodulin dependent protein kinase kinase 1	KEGG_ADIPOCYTOKINE_SIGNALING_PATHWAY | REACTOME_TRANSMISSION_ACROSS_CHEMICAL_SYNAPSES | REACTOME_NEURONAL_SYSTEM | REACTOME_NEUROTRANSMITTER_RECEPTOR_BINDING_AND_DOWNSTREAM_TRANSMISSION_IN_THE_POSTSYNAPTIC_CELL | REACTOME_ACTIVATION_OF_NMDA_RECEPTOR_UPON_GLUTAMATE_BINDING_AND_POSTSYNAPTIC_EVENTS | REACTOME_POST_NMDA_RECEPTOR_ACTIVATION_EVENTS	N2+	2 Gy	model 1	ENSG00000004660	Grey Module	protein_coding	84254
B4GAT1	0.107884	5.1701	4.06e-11	5.82e-10	beta-1,4-glucuronyltransferase 1	NA	N2+	2 Gy	model 1	ENSG00000174684	Yellow Module	protein_coding	11041
TRMT6	-0.154613	3.28788	4.14e-11	5.91e-10	tRNA methyltransferase 6	NA	N2+	2 Gy	model 1	ENSG00000089195	Grey Module	protein_coding	51605
PURPL	0.63818	-0.352676	4.14e-11	5.91e-10	p53 upregulated regulator of p53 levels	NA	N2+	2 Gy	model 1	ENSG00000250337	Grey Module	lncRNA	643401
THAP12	-0.106425	4.5276	4.35e-11	6.21e-10	THAP domain containing 12	NA	N2+	2 Gy	model 1	ENSG00000137492	Grey Module	protein_coding	5612
FZR1	-0.114505	5.31632	4.39e-11	6.25e-10	fizzy and cell division cycle 20 related 1	KEGG_CELL_CYCLE | KEGG_UBIQUITIN_MEDIATED_PROTEOLYSIS | KEGG_PROGESTERONE_MEDIATED_OOCYTE_MATURATION	N2+	2 Gy	model 1	ENSG00000105325	Grey Module	protein_coding	51343
SLC41A1	0.11696	5.42071	4.42e-11	6.3e-10	solute carrier family 41 member 1	REACTOME_TRANSMEMBRANE_TRANSPORT_OF_SMALL_MOLECULES | REACTOME_SLC_MEDIATED_TRANSMEMBRANE_TRANSPORT | REACTOME_TRANSPORT_OF_GLUCOSE_AND_OTHER_SUGARS_BILE_SALTS_AND_ORGANIC_ACIDS_METAL_IONS_AND_AMINE_COMPOUNDS | REACTOME_METAL_ION_SLC_TRANSPORTERS	N2+	2 Gy	model 1	ENSG00000133065	Grey Module	protein_coding	254428
DGKI	-0.247352	3.94676	4.52e-11	6.43e-10	diacylglycerol kinase iota	KEGG_GLYCEROLIPID_METABOLISM | KEGG_GLYCEROPHOSPHOLIPID_METABOLISM | KEGG_PHOSPHATIDYLINOSITOL_SIGNALING_SYSTEM | REACTOME_GASTRIN_CREB_SIGNALLING_PATHWAY_VIA_PKC_AND_MAPK | REACTOME_SIGNALING_BY_GPCR | REACTOME_G_ALPHA_Q_SIGNALLING_EVENTS | REACTOME_GPCR_DOWNSTREAM_SIGNALING | REACTOME_EFFECTS_OF_PIP2_HYDROLYSIS | REACTOME_HEMOSTASIS | REACTOME_PLATELET_ACTIVATION_SIGNALING_AND_AGGREGATION	N2+	2 Gy	model 1	ENSG00000157680	Grey Module	protein_coding	9162
ADAT2	-0.246281	1.81312	4.58e-11	6.51e-10	adenosine deaminase tRNA specific 2	NA	N2+	2 Gy	model 1	ENSG00000189007	Grey Module	protein_coding	134637
NUP62	-0.111496	5.69611	4.69e-11	6.66e-10	nucleoporin 62	REACTOME_METABOLISM_OF_NON_CODING_RNA | REACTOME_ANTIVIRAL_MECHANISM_BY_IFN_STIMULATED_GENES | REACTOME_PROCESSING_OF_CAPPED_INTRON_CONTAINING_PRE_MRNA | REACTOME_TRANSPORT_OF_MATURE_TRANSCRIPT_TO_CYTOPLASM | REACTOME_TRANSMEMBRANE_TRANSPORT_OF_SMALL_MOLECULES | REACTOME_MRNA_PROCESSING | REACTOME_TRANSPORT_OF_MATURE_MRNA_DERIVED_FROM_AN_INTRONLESS_TRANSCRIPT | REACTOME_SLC_MEDIATED_TRANSMEMBRANE…	N2+	2 Gy	model 1	ENSG00000213024	Turquoise Module	protein_coding	23636
ZDHHC16	0.11447	4.86504	4.74e-11	6.73e-10	zinc finger DHHC-type containing 16	NA	N2+	2 Gy	model 1	ENSG00000171307	Grey Module	protein_coding	84287
TSEN54	-0.196479	2.7172	4.89e-11	6.93e-10	tRNA splicing endonuclease subunit 54	NA	N2+	2 Gy	model 1	ENSG00000182173	Grey Module	protein_coding	283989
NANS	0.141372	4.9584	5.1e-11	7.22e-10	N-acetylneuraminate synthase	KEGG_AMINO_SUGAR_AND_NUCLEOTIDE_SUGAR_METABOLISM	N2+	2 Gy	model 1	ENSG00000095380	Magenta Module	protein_coding	54187
PPP2CA	-0.0833819	6.45746	5.13e-11	7.25e-10	protein phosphatase 2 catalytic subunit alpha	KEGG_OOCYTE_MEIOSIS | KEGG_WNT_SIGNALING_PATHWAY | KEGG_TGF_BETA_SIGNALING_PATHWAY | KEGG_TIGHT_JUNCTION | KEGG_LONG_TERM_DEPRESSION | REACTOME_SIGNALING_BY_WNT | REACTOME_SIGNALLING_BY_NGF | REACTOME_CTNNB1_PHOSPHORYLATION_CASCADE | REACTOME_SPRY_REGULATION_OF_FGF_SIGNALING | REACTOME_TRIF_MEDIATED_TLR3_SIGNALING | REACTOME_NEGATIVE_REGULATION_OF_FGFR_SIGNALING | REACTOME_CELL_CYCLE | REACTOME_N…	N2+	2 Gy	model 1	ENSG00000113575	Grey Module	protein_coding	5515
USP3	-0.138391	3.74533	5.13e-11	7.25e-10	ubiquitin specific peptidase 3	NA	N2+	2 Gy	model 1	ENSG00000140455	Grey Module	protein_coding	9960
HJURP	-0.436715	2.07155	5.31e-11	7.5e-10	Holliday junction recognition protein	REACTOME_CELL_CYCLE | REACTOME_CHROMOSOME_MAINTENANCE | REACTOME_DEPOSITION_OF_NEW_CENPA_CONTAINING_NUCLEOSOMES_AT_THE_CENTROMERE	N2+	2 Gy	model 1	ENSG00000123485	Red Module	protein_coding	55355
IP6K3	1.05041	-4.01098	5.33e-11	7.52e-10	inositol hexakisphosphate kinase 3	NA	N2+	2 Gy	model 1	ENSG00000161896	Grey Module	protein_coding	117283
TAFA3	0.607406	-0.879636	5.42e-11	7.64e-10	TAFA chemokine like family member 3	NA	N2+	2 Gy	model 1	ENSG00000184599	Grey Module	protein_coding	284467
CCNA2	-0.391319	3.33228	5.46e-11	7.69e-10	cyclin A2	KEGG_CELL_CYCLE | KEGG_PROGESTERONE_MEDIATED_OOCYTE_MATURATION | REACTOME_G0_AND_EARLY_G1 | REACTOME_CELL_CYCLE | REACTOME_ORC1_REMOVAL_FROM_CHROMATIN | REACTOME_CELL_CYCLE_MITOTIC | REACTOME_CYCLIN_E_ASSOCIATED_EVENTS_DURING_G1_S_TRANSITION_ | REACTOME_G1_S_TRANSITION | REACTOME_CYCLIN_A_B1_ASSOCIATED_EVENTS_DURING_G2_M_TRANSITION | REACTOME_SYNTHESIS_OF_DNA | REACTOME_MITOTIC_G1_G1_S_PHASES | R…	N2+	2 Gy	model 1	ENSG00000145386	Red Module	protein_coding	890
RBM38	0.165042	3.3865	5.46e-11	7.69e-10	RNA binding motif protein 38	HALLMARK_HEME_METABOLISM	N2+	2 Gy	model 1	ENSG00000132819	Grey Module	protein_coding	55544
GOLGA1	-0.114368	4.5402	5.54e-11	7.79e-10	golgin A1	NA	N2+	2 Gy	model 1	ENSG00000136935	Green Module	protein_coding	2800
SRRM2	-0.127328	8.66884	5.6e-11	7.87e-10	serine/arginine repetitive matrix 2	NA	N2+	2 Gy	model 1	ENSG00000167978	Grey Module	protein_coding	23524
PHETA1	-0.160625	4.32184	5.83e-11	8.18e-10	PH domain containing endocytic trafficking adaptor 1	NA	N2+	2 Gy	model 1	ENSG00000198324	Turquoise Module	protein_coding	144717
CLOCK	-0.154799	5.23176	5.84e-11	8.18e-10	clock circadian regulator	KEGG_CIRCADIAN_RHYTHM_MAMMAL | REACTOME_BMAL1_CLOCK_NPAS2_ACTIVATES_CIRCADIAN_EXPRESSION | REACTOME_PPARA_ACTIVATES_GENE_EXPRESSION | REACTOME_RORA_ACTIVATES_CIRCADIAN_EXPRESSION | REACTOME_CIRCADIAN_REPRESSION_OF_EXPRESSION_BY_REV_ERBA | REACTOME_METABOLISM_OF_LIPIDS_AND_LIPOPROTEINS | REACTOME_FATTY_ACID_TRIACYLGLYCEROL_AND_KETONE_BODY_METABOLISM | REACTOME_CIRCADIAN_CLOCK	N2+	2 Gy	model 1	ENSG00000134852	Green Module	protein_coding	9575
KPNA4	-0.09474	6.62703	5.85e-11	8.19e-10	karyopherin subunit alpha 4	REACTOME_ANTIVIRAL_MECHANISM_BY_IFN_STIMULATED_GENES | REACTOME_INTERFERON_SIGNALING | REACTOME_IMMUNE_SYSTEM | REACTOME_CYTOKINE_SIGNALING_IN_IMMUNE_SYSTEM	N2+	2 Gy	model 1	ENSG00000186432	Grey Module	protein_coding	3840
FBXL7	-0.132043	5.80557	5.96e-11	8.33e-10	F-box and leucine rich repeat protein 7	NA	N2+	2 Gy	model 1	ENSG00000183580	Grey Module	protein_coding	23194
INTS3	-0.149485	4.88099	6.03e-11	8.43e-10	integrator complex subunit 3	NA	N2+	2 Gy	model 1	ENSG00000262826	Blue Module	protein_coding	65123
PRMT9	0.189894	2.82009	6.08e-11	8.49e-10	protein arginine methyltransferase 9	NA	N2+	2 Gy	model 1	ENSG00000164169	Blue Module	protein_coding	90826
TUG1	-0.0869502	6.8309	6.12e-11	8.53e-10	taurine up-regulated 1	NA	N2+	2 Gy	model 1	ENSG00000253352	Grey Module	protein_coding	NA
SLC27A1	0.141792	5.60284	6.13e-11	8.54e-10	solute carrier family 27 member 1	KEGG_PPAR_SIGNALING_PATHWAY | REACTOME_PPARA_ACTIVATES_GENE_EXPRESSION | REACTOME_TRANSMEMBRANE_TRANSPORT_OF_SMALL_MOLECULES | REACTOME_SLC_MEDIATED_TRANSMEMBRANE_TRANSPORT | REACTOME_METABOLISM_OF_LIPIDS_AND_LIPOPROTEINS | REACTOME_FATTY_ACID_TRIACYLGLYCEROL_AND_KETONE_BODY_METABOLISM | REACTOME_TRANSPORT_OF_VITAMINS_NUCLEOSIDES_AND_RELATED_MOLECULES | HALLMARK_ADIPOGENESIS	N2+	2 Gy	model 1	ENSG00000130304	Yellow Module	protein_coding	376497
SLBP	-0.101472	5.62127	6.2e-11	8.63e-10	stem-loop binding protein	REACTOME_PROCESSING_OF_CAPPED_INTRON_CONTAINING_PRE_MRNA | REACTOME_TRANSPORT_OF_MATURE_TRANSCRIPT_TO_CYTOPLASM | REACTOME_SLBP_DEPENDENT_PROCESSING_OF_REPLICATION_DEPENDENT_HISTONE_PRE_MRNAS | REACTOME_RNA_POL_II_TRANSCRIPTION | REACTOME_MRNA_PROCESSING | REACTOME_PROCESSING_OF_CAPPED_INTRONLESS_PRE_MRNA | REACTOME_TRANSCRIPTION | REACTOME_CLEAVAGE_OF_GROWING_TRANSCRIPT_IN_THE_TERMINATION_REGION…	N2+	2 Gy	model 1	ENSG00000163950	Grey Module	protein_coding	7884
STOX2	0.601377	-0.645385	6.32e-11	8.79e-10	storkhead box 2	NA	N2+	2 Gy	model 1	ENSG00000173320	Grey Module	protein_coding	56977
GFOD2	-0.119595	4.28466	6.39e-11	8.88e-10	glucose-fructose oxidoreductase domain containing 2	NA	N2+	2 Gy	model 1	ENSG00000141098	Turquoise Module	protein_coding	81577
PAXIP1	-0.174997	3.08376	6.49e-11	9e-10	PAX interacting protein 1	HALLMARK_GLYCOLYSIS	N2+	2 Gy	model 1	ENSG00000157212	Grey Module	protein_coding	22976
AMPD2	-0.107259	5.70264	6.69e-11	9.28e-10	adenosine monophosphate deaminase 2	KEGG_PURINE_METABOLISM | REACTOME_METABOLISM_OF_NUCLEOTIDES | REACTOME_PURINE_SALVAGE | REACTOME_PURINE_METABOLISM	N2+	2 Gy	model 1	ENSG00000116337	Grey Module	protein_coding	271
KRCC1	0.13435	4.87916	6.78e-11	9.4e-10	lysine rich coiled-coil 1	NA	N2+	2 Gy	model 1	ENSG00000172086	Grey Module	protein_coding	51315
INKA1	-0.26512	2.09478	6.89e-11	9.54e-10	inka box actin regulator 1	NA	N2+	2 Gy	model 1	ENSG00000185614	Grey Module	protein_coding	389119
RBFOX2	-0.112078	7.39385	6.97e-11	9.64e-10	RNA binding fox-1 homolog 2	NA	N2+	2 Gy	model 1	ENSG00000277564	Blue Module	protein_coding	23543
AKNA	-0.19638	4.48201	7.05e-11	9.74e-10	AT-hook transcription factor	NA	N2+	2 Gy	model 1	ENSG00000106948	Grey Module	protein_coding	80709
TBC1D4	-0.168874	4.34662	7.34e-11	1.01e-09	TBC1 domain family member 4	NA	N2+	2 Gy	model 1	ENSG00000136111	Blue Module	protein_coding	9882
KLF16	-0.235658	3.93976	7.57e-11	1.04e-09	Kruppel like factor 16	NA	N2+	2 Gy	model 1	ENSG00000129911	Grey Module	protein_coding	83855
SLC46A3	-0.186719	3.28856	7.62e-11	1.05e-09	solute carrier family 46 member 3	HALLMARK_XENOBIOTIC_METABOLISM	N2+	2 Gy	model 1	ENSG00000139508	Brown Module	protein_coding	283537
MED23	0.151631	4.83439	7.62e-11	1.05e-09	mediator complex subunit 23	REACTOME_DEVELOPMENTAL_BIOLOGY | REACTOME_PPARA_ACTIVATES_GENE_EXPRESSION | REACTOME_GENERIC_TRANSCRIPTION_PATHWAY | REACTOME_METABOLISM_OF_LIPIDS_AND_LIPOPROTEINS | REACTOME_FATTY_ACID_TRIACYLGLYCEROL_AND_KETONE_BODY_METABOLISM | REACTOME_TRANSCRIPTIONAL_REGULATION_OF_WHITE_ADIPOCYTE_DIFFERENTIATION	N2+	2 Gy	model 1	ENSG00000112282	Blue Module	protein_coding	9439
LRPAP1	0.102585	6.99266	7.72e-11	1.06e-09	LDL receptor related protein associated protein 1	HALLMARK_ANGIOGENESIS	N2+	2 Gy	model 1	ENSG00000163956	Grey Module	protein_coding	4043
HAUS8	-0.280654	1.63951	7.75e-11	1.06e-09	HAUS augmin like complex subunit 8	NA	N2+	2 Gy	model 1	ENSG00000131351	Red Module	protein_coding	93323
SMG9	0.138479	4.45048	7.76e-11	1.07e-09	SMG9 nonsense mediated mRNA decay factor	REACTOME_METABOLISM_OF_MRNA | REACTOME_METABOLISM_OF_RNA | REACTOME_NONSENSE_MEDIATED_DECAY_ENHANCED_BY_THE_EXON_JUNCTION_COMPLEX	N2+	2 Gy	model 1	ENSG00000105771	Grey Module	protein_coding	56006
HSPA1B	0.196534	5.13744	7.9e-11	1.08e-09	heat shock protein family A (Hsp70) member 1B	KEGG_SPLICEOSOME | KEGG_MAPK_SIGNALING_PATHWAY | KEGG_ENDOCYTOSIS | KEGG_ANTIGEN_PROCESSING_AND_PRESENTATION | REACTOME_METABOLISM_OF_MRNA | REACTOME_METABOLISM_OF_RNA | REACTOME_REGULATION_OF_MRNA_STABILITY_BY_PROTEINS_THAT_BIND_AU_RICH_ELEMENTS | REACTOME_DESTABILIZATION_OF_MRNA_BY_AUF1_HNRNP_D0 | REACTOME_INFLUENZA_LIFE_CYCLE	N2+	2 Gy	model 1	ENSG00000232804	Yellow Module	protein_coding	3304
MED29	0.116238	6.14769	8.26e-11	1.13e-09	mediator complex subunit 29	REACTOME_DEVELOPMENTAL_BIOLOGY | REACTOME_PPARA_ACTIVATES_GENE_EXPRESSION | REACTOME_METABOLISM_OF_LIPIDS_AND_LIPOPROTEINS | REACTOME_FATTY_ACID_TRIACYLGLYCEROL_AND_KETONE_BODY_METABOLISM | REACTOME_TRANSCRIPTIONAL_REGULATION_OF_WHITE_ADIPOCYTE_DIFFERENTIATION	N2+	2 Gy	model 1	ENSG00000063322	Turquoise Module	protein_coding	55588
JAK2	-0.166447	4.07278	8.5e-11	1.16e-09	Janus kinase 2	KEGG_CHEMOKINE_SIGNALING_PATHWAY | KEGG_JAK_STAT_SIGNALING_PATHWAY | KEGG_ADIPOCYTOKINE_SIGNALING_PATHWAY | KEGG_LEISHMANIA_INFECTION | REACTOME_SIGNALING_BY_SCF_KIT | REACTOME_GROWTH_HORMONE_RECEPTOR_SIGNALING | REACTOME_SIGNALING_BY_ERBB4 | REACTOME_PROLACTIN_RECEPTOR_SIGNALING | REACTOME_NUCLEAR_SIGNALING_BY_ERBB4 | REACTOME_SIGNALING_BY_ILS | REACTOME_IL_3_5_AND_GM_CSF_SIGNALING | REACTOME_IL…	N2+	2 Gy	model 1	ENSG00000096968	Blue Module	protein_coding	3717
CTR9	0.102223	6.38062	8.7e-11	1.19e-09	CTR9 homolog, Paf1/RNA polymerase II complex component	NA	N2+	2 Gy	model 1	ENSG00000198730	Blue Module	protein_coding	9646
LANCL2	-0.163147	4.50196	9.05e-11	1.24e-09	LanC like 2	NA	N2+	2 Gy	model 1	ENSG00000132434	Turquoise Module	protein_coding	55915
LOXL1-AS1	-0.182702	3.10119	9.13e-11	1.25e-09	LOXL1 antisense RNA 1	NA	N2+	2 Gy	model 1	ENSG00000261801	Grey Module	lncRNA	100287616
FANCF	-0.154213	3.26564	9.29e-11	1.27e-09	FA complementation group F	REACTOME_FANCONI_ANEMIA_PATHWAY | REACTOME_DNA_REPAIR	N2+	2 Gy	model 1	ENSG00000183161	Grey Module	protein_coding	2188
PIAS3	0.113991	5.19251	9.59e-11	1.31e-09	protein inhibitor of activated STAT 3	KEGG_UBIQUITIN_MEDIATED_PROTEOLYSIS | KEGG_JAK_STAT_SIGNALING_PATHWAY | KEGG_PATHWAYS_IN_CANCER | KEGG_SMALL_CELL_LUNG_CANCER | HALLMARK_UV_RESPONSE_DN	N2+	2 Gy	model 1	ENSG00000131788	Grey Module	protein_coding	10401
KDM3B	-0.0946493	5.96063	9.67e-11	1.32e-09	lysine demethylase 3B	NA	N2+	2 Gy	model 1	ENSG00000120733	Blue Module	protein_coding	51780
CSTF1	-0.0927372	4.7568	9.99e-11	1.36e-09	cleavage stimulation factor subunit 1	REACTOME_PROCESSING_OF_INTRONLESS_PRE_MRNAS | REACTOME_PROCESSING_OF_CAPPED_INTRON_CONTAINING_PRE_MRNA | REACTOME_RNA_POL_II_TRANSCRIPTION | REACTOME_MRNA_PROCESSING | REACTOME_MRNA_SPLICING | REACTOME_PROCESSING_OF_CAPPED_INTRONLESS_PRE_MRNA | REACTOME_TRANSCRIPTION | REACTOME_MRNA_3_END_PROCESSING | REACTOME_CLEAVAGE_OF_GROWING_TRANSCRIPT_IN_THE_TERMINATION_REGION_	N2+	2 Gy	model 1	ENSG00000101138	Grey Module	protein_coding	1477
PLK4	-0.422357	1.50545	1.02e-10	1.38e-09	polo like kinase 4	REACTOME_CELL_CYCLE | REACTOME_CELL_CYCLE_MITOTIC | REACTOME_RECRUITMENT_OF_MITOTIC_CENTROSOME_PROTEINS_AND_COMPLEXES | REACTOME_LOSS_OF_NLP_FROM_MITOTIC_CENTROSOMES | REACTOME_MITOTIC_G2_G2_M_PHASES | HALLMARK_G2M_CHECKPOINT | HALLMARK_ESTROGEN_RESPONSE_LATE | HALLMARK_E2F_TARGETS | HALLMARK_MYC_TARGETS_V2	N2+	2 Gy	model 1	ENSG00000142731	Red Module	protein_coding	10733
ATAD2	-0.243616	4.01711	1.02e-10	1.39e-09	ATPase family AAA domain containing 2	HALLMARK_E2F_TARGETS	N2+	2 Gy	model 1	ENSG00000156802	Red Module	protein_coding	29028
MTHFD2	0.242444	5.41076	1.02e-10	1.39e-09	methylenetetrahydrofolate dehydrogenase (NADP+ dependent) 2, methenyltetrahydrofolate cyclohydrolase	KEGG_GLYOXYLATE_AND_DICARBOXYLATE_METABOLISM | KEGG_ONE_CARBON_POOL_BY_FOLATE | HALLMARK_INTERFERON_GAMMA_RESPONSE | HALLMARK_UNFOLDED_PROTEIN_RESPONSE | HALLMARK_MTORC1_SIGNALING | HALLMARK_E2F_TARGETS	N2+	2 Gy	model 1	ENSG00000065911	Brown Module	protein_coding	10797
PUS1	-0.172042	3.43797	1.03e-10	1.4e-09	pseudouridine synthase 1	HALLMARK_MYC_TARGETS_V2 | HALLMARK_IL2_STAT5_SIGNALING	N2+	2 Gy	model 1	ENSG00000177192	Grey60 Module	protein_coding	80324
HSF2	-0.133829	3.44954	1.06e-10	1.43e-09	heat shock transcription factor 2	NA	N2+	2 Gy	model 1	ENSG00000025156	Grey Module	protein_coding	3298
PTER	-0.174675	3.50588	1.06e-10	1.43e-09	phosphotriesterase related	NA	N2+	2 Gy	model 1	ENSG00000165983	Grey Module	protein_coding	9317
TAB2	0.0890482	6.31004	1.14e-10	1.54e-09	TGF-beta activated kinase 1 (MAP3K7) binding protein 2	KEGG_MAPK_SIGNALING_PATHWAY | KEGG_TOLL_LIKE_RECEPTOR_SIGNALING_PATHWAY | KEGG_NOD_LIKE_RECEPTOR_SIGNALING_PATHWAY | KEGG_LEISHMANIA_INFECTION | REACTOME_TRIF_MEDIATED_TLR3_SIGNALING | REACTOME_SIGNALING_BY_ERBB4 | REACTOME_NUCLEAR_SIGNALING_BY_ERBB4 | REACTOME_TCR_SIGNALING | REACTOME_DOWNSTREAM_TCR_SIGNALING | REACTOME_TAK1_ACTIVATES_NFKB_BY_PHOSPHORYLATION_AND_ACTIVATION_OF_IKKS_COMPLEX | REAC…	N2+	2 Gy	model 1	ENSG00000055208	Blue Module	protein_coding	23118
CORO1C	-0.101072	8.37947	1.19e-10	1.61e-09	coronin 1C	NA	N2+	2 Gy	model 1	ENSG00000110880	Grey Module	protein_coding	23603
ETS1	-0.145615	5.94958	1.2e-10	1.62e-09	ETS proto-oncogene 1, transcription factor	KEGG_DORSO_VENTRAL_AXIS_FORMATION | KEGG_PATHWAYS_IN_CANCER | KEGG_RENAL_CELL_CARCINOMA | HALLMARK_HYPOXIA | HALLMARK_ALLOGRAFT_REJECTION | HALLMARK_KRAS_SIGNALING_UP	N2+	2 Gy	model 1	ENSG00000134954	Green Module	protein_coding	2113
OGFR	-0.133441	5.49548	1.2e-10	1.62e-09	opioid growth factor receptor	HALLMARK_INTERFERON_ALPHA_RESPONSE | HALLMARK_INTERFERON_GAMMA_RESPONSE	N2+	2 Gy	model 1	ENSG00000060491	Turquoise Module	protein_coding	11054
CYP1B1	-0.172695	9.46947	1.2e-10	1.62e-09	cytochrome P450 family 1 subfamily B member 1	KEGG_STEROID_HORMONE_BIOSYNTHESIS | KEGG_TRYPTOPHAN_METABOLISM | KEGG_METABOLISM_OF_XENOBIOTICS_BY_CYTOCHROME_P450 | REACTOME_BIOLOGICAL_OXIDATIONS | REACTOME_CYTOCHROME_P450_ARRANGED_BY_SUBSTRATE_TYPE | REACTOME_PHASE1_FUNCTIONALIZATION_OF_COMPOUNDS | REACTOME_ENDOGENOUS_STEROLS	N2+	2 Gy	model 1	ENSG00000138061	Grey Module	protein_coding	1545
SUV39H1	-0.26815	1.68902	1.28e-10	1.72e-09	suppressor of variegation 3-9 homolog 1	KEGG_LYSINE_DEGRADATION | HALLMARK_G2M_CHECKPOINT | HALLMARK_E2F_TARGETS	N2+	2 Gy	model 1	ENSG00000101945	Red Module	protein_coding	6839
BMP4	0.572081	1.61612	1.28e-10	1.72e-09	bone morphogenetic protein 4	KEGG_HEDGEHOG_SIGNALING_PATHWAY | KEGG_TGF_BETA_SIGNALING_PATHWAY | KEGG_PATHWAYS_IN_CANCER | KEGG_BASAL_CELL_CARCINOMA	N2+	2 Gy	model 1	ENSG00000125378	Yellow Module	protein_coding	652
IDH3B	0.106187	5.39015	1.31e-10	1.75e-09	isocitrate dehydrogenase (NAD(+)) 3 beta	KEGG_CITRATE_CYCLE_TCA_CYCLE | REACTOME_PYRUVATE_METABOLISM_AND_CITRIC_ACID_TCA_CYCLE | REACTOME_TCA_CYCLE_AND_RESPIRATORY_ELECTRON_TRANSPORT | REACTOME_CITRIC_ACID_CYCLE_TCA_CYCLE | HALLMARK_FATTY_ACID_METABOLISM | HALLMARK_OXIDATIVE_PHOSPHORYLATION	N2+	2 Gy	model 1	ENSG00000101365	Turquoise Module	protein_coding	3420
TUBB2A	0.169974	4.62411	1.37e-10	1.84e-09	tubulin beta 2A class IIa	KEGG_GAP_JUNCTION | KEGG_PATHOGENIC_ESCHERICHIA_COLI_INFECTION | REACTOME_PREFOLDIN_MEDIATED_TRANSFER_OF_SUBSTRATE_TO_CCT_TRIC | REACTOME_PROTEIN_FOLDING | REACTOME_FORMATION_OF_TUBULIN_FOLDING_INTERMEDIATES_BY_CCT_TRIC | REACTOME_POST_CHAPERONIN_TUBULIN_FOLDING_PATHWAY | REACTOME_METABOLISM_OF_PROTEINS | HALLMARK_TNFA_SIGNALING_VIA_NFKB | HALLMARK_UNFOLDED_PROTEIN_RESPONSE	N2+	2 Gy	model 1	ENSG00000137267	Greenyellow Module	protein_coding	7280
ATP5F1B	0.0766705	8.59913	1.4e-10	1.88e-09	ATP synthase F1 subunit beta	NA	N2+	2 Gy	model 1	ENSG00000110955	Magenta Module	protein_coding	506
ASTN2	0.23998	2.49076	1.42e-10	1.9e-09	astrotactin 2	NA	N2+	2 Gy	model 1	ENSG00000148219	Grey Module	protein_coding	23245
ARF4	0.0926573	8.67596	1.42e-10	1.9e-09	ADP ribosylation factor 4	HALLMARK_COAGULATION	N2+	2 Gy	model 1	ENSG00000168374	Greenyellow Module	protein_coding	378
TNFAIP8L3	-0.21456	4.71549	1.45e-10	1.94e-09	TNF alpha induced protein 8 like 3	NA	N2+	2 Gy	model 1	ENSG00000183578	Grey Module	protein_coding	388121
NAA25	-0.153091	4.17152	1.47e-10	1.97e-09	N(alpha)-acetyltransferase 25, NatB auxiliary subunit	NA	N2+	2 Gy	model 1	ENSG00000111300	Green Module	protein_coding	80018
MAP1S	-0.169215	5.21298	1.48e-10	1.98e-09	microtubule associated protein 1S	HALLMARK_MITOTIC_SPINDLE	N2+	2 Gy	model 1	ENSG00000130479	Black Module	protein_coding	55201
CAMSAP1	-0.112764	4.96472	1.49e-10	1.99e-09	calmodulin regulated spectrin associated protein 1	NA	N2+	2 Gy	model 1	ENSG00000130559	Blue Module	protein_coding	157922
CCP110	0.219059	3.78907	1.51e-10	2.01e-09	centriolar coiled-coil protein 110	HALLMARK_E2F_TARGETS | HALLMARK_P53_PATHWAY	N2+	2 Gy	model 1	ENSG00000103540	Blue Module	protein_coding	9738
ZCCHC24	-0.0974818	8.21417	1.52e-10	2.02e-09	zinc finger CCHC-type containing 24	NA	N2+	2 Gy	model 1	ENSG00000165424	Grey Module	protein_coding	219654
LRIG3	0.220576	6.12677	1.56e-10	2.07e-09	leucine rich repeats and immunoglobulin like domains 3	NA	N2+	2 Gy	model 1	ENSG00000139263	Blue Module	protein_coding	121227
ST6GAL1	0.435301	1.05795	1.61e-10	2.13e-09	ST6 beta-galactoside alpha-2,6-sialyltransferase 1	KEGG_N_GLYCAN_BIOSYNTHESIS | REACTOME_O_LINKED_GLYCOSYLATION_OF_MUCINS | REACTOME_TERMINATION_OF_O_GLYCAN_BIOSYNTHESIS | REACTOME_METABOLISM_OF_PROTEINS | REACTOME_POST_TRANSLATIONAL_PROTEIN_MODIFICATION | REACTOME_ASPARAGINE_N_LINKED_GLYCOSYLATION | REACTOME_TRANSPORT_TO_THE_GOLGI_AND_SUBSEQUENT_MODIFICATION | REACTOME_N_GLYCAN_ANTENNAE_ELONGATION | REACTOME_N_GLYCAN_ANTENNAE_ELONGATION_IN_THE_M…	N2+	2 Gy	model 1	ENSG00000073849	Grey Module	protein_coding	6480
NDC80	-0.418307	2.37944	1.65e-10	2.19e-09	NDC80 kinetochore complex component	REACTOME_CELL_CYCLE | REACTOME_CELL_CYCLE_MITOTIC | REACTOME_MITOTIC_M_M_G1_PHASES | REACTOME_DNA_REPLICATION | REACTOME_MITOTIC_PROMETAPHASE | HALLMARK_MITOTIC_SPINDLE | HALLMARK_G2M_CHECKPOINT	N2+	2 Gy	model 1	ENSG00000080986	Red Module	protein_coding	10403
ZNF48	-0.199777	2.62346	1.67e-10	2.21e-09	zinc finger protein 48	NA	N2+	2 Gy	model 1	ENSG00000180035	Grey Module	protein_coding	197407
TTC28	-0.135652	6.60391	1.69e-10	2.24e-09	tetratricopeptide repeat domain 28	NA	N2+	2 Gy	model 1	ENSG00000100154	Grey Module	protein_coding	23331
RNF213	-0.136551	7.23296	1.74e-10	2.3e-09	ring finger protein 213	HALLMARK_INTERFERON_GAMMA_RESPONSE	N2+	2 Gy	model 1	ENSG00000173821	Blue Module	protein_coding	57674
STEAP1	-0.184494	5.09763	1.82e-10	2.4e-09	STEAP family member 1	NA	N2+	2 Gy	model 1	ENSG00000164647	Yellow Module	protein_coding	26872
SLC36A4	0.127054	3.9294	1.84e-10	2.43e-09	solute carrier family 36 member 4	NA	N2+	2 Gy	model 1	ENSG00000180773	Blue Module	protein_coding	120103
PELI2	0.273412	3.23852	1.85e-10	2.44e-09	pellino E3 ubiquitin protein ligase family member 2	REACTOME_SIGNALING_BY_ILS | REACTOME_IL1_SIGNALING | REACTOME_IRAK1_RECRUITS_IKK_COMPLEX | REACTOME_TRAF6_MEDIATED_INDUCTION_OF_NFKB_AND_MAP_KINASES_UPON_TLR7_8_OR_9_ACTIVATION | REACTOME_MYD88_MAL_CASCADE_INITIATED_ON_PLASMA_MEMBRANE | REACTOME_INNATE_IMMUNE_SYSTEM | REACTOME_ACTIVATED_TLR4_SIGNALLING | REACTOME_IMMUNE_SYSTEM | REACTOME_TOLL_RECEPTOR_CASCADES | REACTOME_CYTOKINE_SIGNALING_IN_IMM…	N2+	2 Gy	model 1	ENSG00000139946	Yellow Module	protein_coding	57161
GATAD2B	-0.13682	5.02572	1.9e-10	2.5e-09	GATA zinc finger domain containing 2B	NA	N2+	2 Gy	model 1	ENSG00000261992	Blue Module	protein_coding	57459
DOCK11	-0.126282	5.18082	1.93e-10	2.55e-09	dedicator of cytokinesis 11	NA	N2+	2 Gy	model 1	ENSG00000147251	Blue Module	protein_coding	139818
ANGEL1	-0.185132	3.2254	1.98e-10	2.61e-09	angel homolog 1	NA	N2+	2 Gy	model 1	ENSG00000013523	Grey Module	protein_coding	23357
LRIF1	0.139571	3.75533	2.01e-10	2.64e-09	ligand dependent nuclear receptor interacting factor 1	NA	N2+	2 Gy	model 1	ENSG00000121931	Grey Module	protein_coding	55791
POLR1E	-0.128972	5.0329	2.04e-10	2.69e-09	RNA polymerase I subunit E	KEGG_PURINE_METABOLISM | KEGG_PYRIMIDINE_METABOLISM | KEGG_RNA_POLYMERASE	N2+	2 Gy	model 1	ENSG00000137054	Turquoise Module	protein_coding	64425
UBE2O	-0.109193	5.03077	2.05e-10	2.69e-09	ubiquitin conjugating enzyme E2 O	KEGG_UBIQUITIN_MEDIATED_PROTEOLYSIS | REACTOME_IMMUNE_SYSTEM | REACTOME_ADAPTIVE_IMMUNE_SYSTEM | REACTOME_CLASS_I_MHC_MEDIATED_ANTIGEN_PROCESSING_PRESENTATION | REACTOME_ANTIGEN_PROCESSING_UBIQUITINATION_PROTEASOME_DEGRADATION	N2+	2 Gy	model 1	ENSG00000175931	Grey Module	protein_coding	63893
GGNBP2	-0.0807444	5.59111	2.06e-10	2.7e-09	gametogenetin binding protein 2	NA	N2+	2 Gy	model 1	ENSG00000275099	Grey Module	protein_coding	79893
PXYLP1	0.206642	4.17688	2.17e-10	2.85e-09	2-phosphoxylose phosphatase 1	NA	N2+	2 Gy	model 1	ENSG00000155893	Yellow Module	protein_coding	92370
GNL2	-0.137312	5.95464	2.25e-10	2.95e-09	G protein nucleolar 2	NA	N2+	2 Gy	model 1	ENSG00000134697	Grey60 Module	protein_coding	29889
WNT9A	0.306747	1.51037	2.25e-10	2.95e-09	Wnt family member 9A	KEGG_WNT_SIGNALING_PATHWAY | KEGG_HEDGEHOG_SIGNALING_PATHWAY | KEGG_MELANOGENESIS | KEGG_PATHWAYS_IN_CANCER | KEGG_BASAL_CELL_CARCINOMA | REACTOME_SIGNALING_BY_GPCR | REACTOME_CLASS_B_2_SECRETIN_FAMILY_RECEPTORS | REACTOME_GPCR_LIGAND_BINDING	N2+	2 Gy	model 1	ENSG00000143816	Grey Module	protein_coding	7483
SHB	-0.255641	2.24829	2.27e-10	2.97e-09	SH2 domain containing adaptor protein B	NA	N2+	2 Gy	model 1	ENSG00000107338	Grey Module	protein_coding	6461
U2SURP	-0.125849	5.55239	2.38e-10	3.11e-09	U2 snRNP associated SURP domain containing	KEGG_SPLICEOSOME	N2+	2 Gy	model 1	ENSG00000163714	Pink Module	protein_coding	23350
MYRIP	0.875827	-1.98484	2.47e-10	3.23e-09	myosin VIIA and Rab interacting protein	NA	N2+	2 Gy	model 1	ENSG00000170011	Grey Module	protein_coding	25924
KCTD10	-0.113958	6.48415	2.47e-10	3.23e-09	potassium channel tetramerization domain containing 10	NA	N2+	2 Gy	model 1	ENSG00000110906	Grey Module	protein_coding	83892
STIL	-0.282607	2.33322	2.49e-10	3.24e-09	STIL centriolar assembly protein	HALLMARK_G2M_CHECKPOINT | HALLMARK_ESTROGEN_RESPONSE_LATE	N2+	2 Gy	model 1	ENSG00000123473	Red Module	protein_coding	6491
ALYREF	0.129992	5.0654	2.55e-10	3.32e-09	Aly/REF export factor	NA	N2+	2 Gy	model 1	ENSG00000183684	Grey Module	protein_coding	10189
MXD1	0.238246	2.85836	2.66e-10	3.46e-09	MAX dimerization protein 1	HALLMARK_TNFA_SIGNALING_VIA_NFKB | HALLMARK_INFLAMMATORY_RESPONSE | HALLMARK_P53_PATHWAY | HALLMARK_IL2_STAT5_SIGNALING	N2+	2 Gy	model 1	ENSG00000059728	Pink Module	protein_coding	4084
USP42	-0.120603	3.83534	2.68e-10	3.48e-09	ubiquitin specific peptidase 42	NA	N2+	2 Gy	model 1	ENSG00000106346	Grey Module	protein_coding	84132
TESK2	0.261208	1.43293	2.68e-10	3.48e-09	testis associated actin remodelling kinase 2	NA	N2+	2 Gy	model 1	ENSG00000070759	Grey Module	protein_coding	10420
VPS8	-0.109278	5.17641	2.68e-10	3.48e-09	VPS8 subunit of CORVET complex	NA	N2+	2 Gy	model 1	ENSG00000156931	Grey Module	protein_coding	23355
SPAG5	-0.376095	2.73743	2.73e-10	3.54e-09	sperm associated antigen 5	HALLMARK_E2F_TARGETS	N2+	2 Gy	model 1	ENSG00000076382	Red Module	protein_coding	10615
MAP2K7	-0.102732	4.72115	2.79e-10	3.61e-09	mitogen-activated protein kinase kinase 7	KEGG_MAPK_SIGNALING_PATHWAY | KEGG_ERBB_SIGNALING_PATHWAY | KEGG_TOLL_LIKE_RECEPTOR_SIGNALING_PATHWAY | KEGG_T_CELL_RECEPTOR_SIGNALING_PATHWAY | KEGG_FC_EPSILON_RI_SIGNALING_PATHWAY | KEGG_NEUROTROPHIN_SIGNALING_PATHWAY | KEGG_GNRH_SIGNALING_PATHWAY | REACTOME_TRIF_MEDIATED_TLR3_SIGNALING | REACTOME_MAP_KINASE_ACTIVATION_IN_TLR_CASCADE | REACTOME_JNK_C_JUN_KINASES_PHOSPHORYLATION_AND_ACTIVATION_M…	N2+	2 Gy	model 1	ENSG00000076984	Turquoise Module	protein_coding	5609
CARHSP1	-0.146339	5.71892	2.81e-10	3.64e-09	calcium regulated heat stable protein 1	NA	N2+	2 Gy	model 1	ENSG00000153048	Turquoise Module	protein_coding	23589
DPF3	-0.371954	2.0068	2.87e-10	3.71e-09	double PHD fingers 3	NA	N2+	2 Gy	model 1	ENSG00000205683	Grey Module	protein_coding	8110
PRKD3	-0.113139	6.44634	2.97e-10	3.83e-09	protein kinase D3	NA	N2+	2 Gy	model 1	ENSG00000115825	Tan Module	protein_coding	23683
MAP6D1	0.25946	1.47101	3.01e-10	3.88e-09	MAP6 domain containing 1	NA	N2+	2 Gy	model 1	ENSG00000180834	Grey Module	protein_coding	79929
C7orf26	-0.128931	4.25568	3.01e-10	3.88e-09	chromosome 7 open reading frame 26	NA	N2+	2 Gy	model 1	ENSG00000146576	Turquoise Module	protein_coding	79034
UNC5B	0.33666	6.17531	3.05e-10	3.93e-09	unc-5 netrin receptor B	KEGG_AXON_GUIDANCE | REACTOME_DEVELOPMENTAL_BIOLOGY | REACTOME_REGULATION_OF_APOPTOSIS | REACTOME_AXON_GUIDANCE | REACTOME_ROLE_OF_DCC_IN_REGULATING_APOPTOSIS | REACTOME_NETRIN1_SIGNALING | REACTOME_APOPTOSIS	N2+	2 Gy	model 1	ENSG00000107731	Brown Module	protein_coding	219699
CLEC16A	0.151964	4.40327	3.15e-10	4.05e-09	C-type lectin domain containing 16A	NA	N2+	2 Gy	model 1	ENSG00000038532	Blue Module	protein_coding	23274
DAXX	-0.0958065	5.77365	3.16e-10	4.07e-09	death domain associated protein	KEGG_MAPK_SIGNALING_PATHWAY | KEGG_AMYOTROPHIC_LATERAL_SCLEROSIS_ALS	N2+	2 Gy	model 1	ENSG00000206206	Turquoise Module	protein_coding	1616
UNK	0.12684	4.17127	3.18e-10	4.08e-09	unk zinc finger	NA	N2+	2 Gy	model 1	ENSG00000132478	Yellow Module	protein_coding	85451
ZBTB7B	0.122509	4.52374	3.19e-10	4.1e-09	zinc finger and BTB domain containing 7B	NA	N2+	2 Gy	model 1	ENSG00000160685	Grey Module	protein_coding	51043
BAG5	-0.0973891	5.4601	3.2e-10	4.1e-09	BCL2 associated athanogene 5	NA	N2+	2 Gy	model 1	ENSG00000166170	Grey Module	protein_coding	9529
CCDC12	-0.1446	3.74176	3.26e-10	4.18e-09	coiled-coil domain containing 12	KEGG_SPLICEOSOME	N2+	2 Gy	model 1	ENSG00000160799	Grey Module	protein_coding	151903
POLI	-0.213957	3.30476	3.33e-10	4.26e-09	DNA polymerase iota	NA	N2+	2 Gy	model 1	ENSG00000101751	Blue Module	protein_coding	11201
SEPTIN5	0.171092	4.39833	3.37e-10	4.31e-09	septin 5	NA	N2+	2 Gy	model 1	ENSG00000184702	Grey Module	protein_coding	5413
CDC42EP3	0.293896	6.84121	3.53e-10	4.52e-09	CDC42 effector protein 3	NA	N2+	2 Gy	model 1	ENSG00000163171	Brown Module	protein_coding	10602
CLDN1	0.670329	-0.871476	3.62e-10	4.63e-09	claudin 1	KEGG_CELL_ADHESION_MOLECULES_CAMS | KEGG_TIGHT_JUNCTION | KEGG_LEUKOCYTE_TRANSENDOTHELIAL_MIGRATION | KEGG_PATHOGENIC_ESCHERICHIA_COLI_INFECTION | REACTOME_CELL_CELL_COMMUNICATION | REACTOME_CELL_CELL_JUNCTION_ORGANIZATION | REACTOME_TIGHT_JUNCTION_INTERACTIONS | REACTOME_CELL_JUNCTION_ORGANIZATION	N2+	2 Gy	model 1	ENSG00000163347	Grey Module	protein_coding	9076
ESYT1	0.105466	7.62863	3.69e-10	4.71e-09	extended synaptotagmin 1	HALLMARK_ADIPOGENESIS	N2+	2 Gy	model 1	ENSG00000139641	Black Module	protein_coding	23344
APOBEC3G	0.258195	2.05955	3.72e-10	4.73e-09	apolipoprotein B mRNA editing enzyme catalytic subunit 3G	REACTOME_HIV_INFECTION | REACTOME_HOST_INTERACTIONS_OF_HIV_FACTORS | REACTOME_APOBEC3G_MEDIATED_RESISTANCE_TO_HIV1_INFECTION | REACTOME_VIF_MEDIATED_DEGRADATION_OF_APOBEC3G | HALLMARK_COMPLEMENT	N2+	2 Gy	model 1	ENSG00000239713	Grey Module	protein_coding	60489
2005-03-01	-0.0809064	5.25211	3.77e-10	4.8e-09	membrane associated ring-CH-type finger 5	NA	N2+	2 Gy	model 1	NA	NA Module	NA	NA
CCDC96	-0.27378	1.01361	3.79e-10	4.82e-09	coiled-coil domain containing 96	NA	N2+	2 Gy	model 1	ENSG00000173013	Grey Module	protein_coding	257236
C2orf69	-0.115631	4.73821	3.92e-10	4.98e-09	chromosome 2 open reading frame 69	NA	N2+	2 Gy	model 1	ENSG00000178074	Grey Module	protein_coding	205327
RASA1	-0.145462	5.23778	4.04e-10	5.14e-09	RAS p21 protein activator 1	KEGG_MAPK_SIGNALING_PATHWAY | KEGG_AXON_GUIDANCE | REACTOME_SIGNALING_BY_PDGF | REACTOME_DOWNSTREAM_SIGNAL_TRANSDUCTION | HALLMARK_MITOTIC_SPINDLE | HALLMARK_APICAL_JUNCTION | HALLMARK_HEDGEHOG_SIGNALING	N2+	2 Gy	model 1	ENSG00000145715	Green Module	protein_coding	5921
RNF152	0.260928	3.07716	4.08e-10	5.17e-09	ring finger protein 152	NA	N2+	2 Gy	model 1	ENSG00000176641	Green Module	protein_coding	220441
WDR33	0.0954711	5.08525	4.13e-10	5.23e-09	WD repeat domain 33	HALLMARK_KRAS_SIGNALING_UP	N2+	2 Gy	model 1	ENSG00000136709	Grey Module	protein_coding	55339
BICD1	-0.140505	4.53495	4.22e-10	5.34e-09	BICD cargo adaptor 1	NA	N2+	2 Gy	model 1	ENSG00000151746	Grey Module	protein_coding	636
HASPIN	-0.418519	0.210099	4.33e-10	5.48e-09	histone H3 associated protein kinase	NA	N2+	2 Gy	model 1	ENSG00000177602	Red Module	protein_coding	83903
BAK1	0.183883	3.39346	4.34e-10	5.49e-09	BCL2 antagonist/killer 1	REACTOME_APOPTOSIS | REACTOME_INTRINSIC_PATHWAY_FOR_APOPTOSIS | HALLMARK_IL6_JAK_STAT3_SIGNALING | HALLMARK_P53_PATHWAY | HALLMARK_UV_RESPONSE_UP	N2+	2 Gy	model 1	ENSG00000030110	Greenyellow Module	protein_coding	578
MED20	0.116012	4.05345	4.38e-10	5.53e-09	mediator complex subunit 20	REACTOME_DEVELOPMENTAL_BIOLOGY | REACTOME_PPARA_ACTIVATES_GENE_EXPRESSION | REACTOME_GENERIC_TRANSCRIPTION_PATHWAY | REACTOME_METABOLISM_OF_LIPIDS_AND_LIPOPROTEINS | REACTOME_FATTY_ACID_TRIACYLGLYCEROL_AND_KETONE_BODY_METABOLISM | REACTOME_TRANSCRIPTIONAL_REGULATION_OF_WHITE_ADIPOCYTE_DIFFERENTIATION	N2+	2 Gy	model 1	ENSG00000124641	Grey Module	protein_coding	9477
ZNF512B	-0.112755	4.96419	4.39e-10	5.55e-09	zinc finger protein 512B	NA	N2+	2 Gy	model 1	ENSG00000196700	Grey Module	protein_coding	57473
URGCP	-0.0998874	4.96929	4.46e-10	5.62e-09	upregulator of cell proliferation	NA	N2+	2 Gy	model 1	ENSG00000106608	Turquoise Module	protein_coding	55665
GASK1B	0.174663	6.66863	4.52e-10	5.69e-09	golgi associated kinase 1B	NA	N2+	2 Gy	model 1	ENSG00000164125	Grey Module	protein_coding	51313
ARL1	0.0706788	7.12183	4.56e-10	5.74e-09	ADP ribosylation factor like GTPase 1	NA	N2+	2 Gy	model 1	ENSG00000120805	Grey Module	protein_coding	400
PTBP3	0.135132	5.67972	4.56e-10	5.74e-09	polypyrimidine tract binding protein 3	NA	N2+	2 Gy	model 1	ENSG00000119314	Green Module	protein_coding	9991
PPARGC1B	-0.482819	1.04686	4.6e-10	5.78e-09	PPARG coactivator 1 beta	REACTOME_PPARA_ACTIVATES_GENE_EXPRESSION | REACTOME_METABOLISM_OF_LIPIDS_AND_LIPOPROTEINS | REACTOME_FATTY_ACID_TRIACYLGLYCEROL_AND_KETONE_BODY_METABOLISM	N2+	2 Gy	model 1	ENSG00000155846	Grey Module	protein_coding	133522
TRIM47	-0.249439	4.62387	4.61e-10	5.79e-09	tripartite motif containing 47	NA	N2+	2 Gy	model 1	ENSG00000132481	Turquoise Module	protein_coding	91107
CRY2	-0.118091	4.49928	4.81e-10	6.03e-09	cryptochrome circadian regulator 2	KEGG_CIRCADIAN_RHYTHM_MAMMAL | REACTOME_BMAL1_CLOCK_NPAS2_ACTIVATES_CIRCADIAN_EXPRESSION | REACTOME_CIRCADIAN_CLOCK	N2+	2 Gy	model 1	ENSG00000121671	Grey Module	protein_coding	1408
BTG3	0.14642	4.068	4.92e-10	6.17e-09	BTG anti-proliferation factor 3	HALLMARK_TNFA_SIGNALING_VIA_NFKB | HALLMARK_APOPTOSIS | HALLMARK_ESTROGEN_RESPONSE_LATE | HALLMARK_UV_RESPONSE_UP	N2+	2 Gy	model 1	ENSG00000281484	Grey Module	protein_coding	10950
TMPO	-0.170611	5.59623	4.95e-10	6.21e-09	thymopoietin	HALLMARK_G2M_CHECKPOINT | HALLMARK_E2F_TARGETS	N2+	2 Gy	model 1	ENSG00000120802	Red Module	protein_coding	7112
PAF1	0.103603	5.94272	5.25e-10	6.57e-09	PAF1 homolog, Paf1/RNA polymerase II complex component	NA	N2+	2 Gy	model 1	ENSG00000006712	Turquoise Module	protein_coding	54623
PTPN21	-0.100154	5.57829	5.28e-10	6.61e-09	protein tyrosine phosphatase non-receptor type 21	HALLMARK_ANDROGEN_RESPONSE | HALLMARK_UV_RESPONSE_DN	N2+	2 Gy	model 1	ENSG00000070778	Green Module	protein_coding	11099
SLC38A1	-0.199433	6.52957	5.33e-10	6.65e-09	solute carrier family 38 member 1	REACTOME_TRANSMISSION_ACROSS_CHEMICAL_SYNAPSES | REACTOME_NEURONAL_SYSTEM | REACTOME_AMINO_ACID_TRANSPORT_ACROSS_THE_PLASMA_MEMBRANE | REACTOME_TRANSMEMBRANE_TRANSPORT_OF_SMALL_MOLECULES | REACTOME_SLC_MEDIATED_TRANSMEMBRANE_TRANSPORT | REACTOME_TRANSPORT_OF_INORGANIC_CATIONS_ANIONS_AND_AMINO_ACIDS_OLIGOPEPTIDES | REACTOME_AMINO_ACID_AND_OLIGOPEPTIDE_SLC_TRANSPORTERS | HALLMARK_G2M_CHECKPOINT	N2+	2 Gy	model 1	ENSG00000111371	Grey Module	protein_coding	81539
POLR1C	-0.146874	3.61327	5.58e-10	6.96e-09	RNA polymerase I and III subunit C	KEGG_PURINE_METABOLISM | KEGG_PYRIMIDINE_METABOLISM | KEGG_RNA_POLYMERASE | KEGG_CYTOSOLIC_DNA_SENSING_PATHWAY | REACTOME_RNA_POL_III_TRANSCRIPTION_INITIATION_FROM_TYPE_2_PROMOTER | REACTOME_RNA_POL_I_TRANSCRIPTION_TERMINATION | REACTOME_RNA_POL_I_TRANSCRIPTION | REACTOME_RNA_POL_III_TRANSCRIPTION | REACTOME_TRANSCRIPTION | REACTOME_RNA_POL_I_RNA_POL_III_AND_MITOCHONDRIAL_TRANSCRIPTION | REACTOME…	N2+	2 Gy	model 1	ENSG00000171453	Grey60 Module	protein_coding	9533
MAP3K5	-0.245996	3.69974	5.6e-10	6.99e-09	mitogen-activated protein kinase kinase kinase 5	KEGG_MAPK_SIGNALING_PATHWAY | KEGG_NEUROTROPHIN_SIGNALING_PATHWAY | KEGG_AMYOTROPHIC_LATERAL_SCLEROSIS_ALS	N2+	2 Gy	model 1	ENSG00000197442	Grey Module	protein_coding	4217
RUFY1	-0.0981805	5.98541	5.68e-10	7.08e-09	RUN and FYVE domain containing 1	KEGG_ENDOCYTOSIS	N2+	2 Gy	model 1	ENSG00000284260	Turquoise Module	protein_coding	80230
KIF18B	-0.548511	0.992498	5.72e-10	7.13e-09	kinesin family member 18B	HALLMARK_E2F_TARGETS	N2+	2 Gy	model 1	ENSG00000186185	Red Module	protein_coding	146909
CDK6	-0.212611	4.81445	5.76e-10	7.16e-09	cyclin dependent kinase 6	KEGG_CELL_CYCLE | KEGG_P53_SIGNALING_PATHWAY | KEGG_PATHWAYS_IN_CANCER | KEGG_PANCREATIC_CANCER | KEGG_GLIOMA | KEGG_MELANOMA | KEGG_CHRONIC_MYELOID_LEUKEMIA | KEGG_SMALL_CELL_LUNG_CANCER | KEGG_NON_SMALL_CELL_LUNG_CANCER | REACTOME_CELL_CYCLE | REACTOME_CELL_CYCLE_MITOTIC | REACTOME_G1_PHASE | REACTOME_MITOTIC_G1_G1_S_PHASES | HALLMARK_ANDROGEN_RESPONSE | HALLMARK_HEDGEHOG_SIGNALING	N2+	2 Gy	model 1	ENSG00000105810	Green Module	protein_coding	1021
SENP6	0.101705	5.94995	5.77e-10	7.18e-09	SUMO specific peptidase 6	NA	N2+	2 Gy	model 1	ENSG00000112701	Pink Module	protein_coding	26054
SKIDA1	-0.327911	1.00592	5.8e-10	7.2e-09	SKI/DACH domain containing 1	NA	N2+	2 Gy	model 1	ENSG00000180592	Grey Module	protein_coding	387640
ZIK1	-0.193985	2.15812	5.81e-10	7.21e-09	zinc finger protein interacting with K protein 1	REACTOME_GENERIC_TRANSCRIPTION_PATHWAY	N2+	2 Gy	model 1	ENSG00000171649	Blue Module	protein_coding	284307
NDUFAF6	0.162046	2.67645	5.83e-10	7.23e-09	NADH:ubiquinone oxidoreductase complex assembly factor 6	NA	N2+	2 Gy	model 1	ENSG00000156170	Grey Module	protein_coding	137682
HINT3	-0.131761	4.06934	5.84e-10	7.24e-09	histidine triad nucleotide binding protein 3	NA	N2+	2 Gy	model 1	ENSG00000111911	Green Module	protein_coding	135114
FBXL5	-0.0815448	5.7102	5.88e-10	7.27e-09	F-box and leucine rich repeat protein 5	REACTOME_ASSOCIATION_OF_TRIC_CCT_WITH_TARGET_PROTEINS_DURING_BIOSYNTHESIS | REACTOME_PROTEIN_FOLDING | REACTOME_METABOLISM_OF_PROTEINS	N2+	2 Gy	model 1	ENSG00000118564	Grey Module	protein_coding	26234
RNF38	-0.130143	4.74926	5.99e-10	7.4e-09	ring finger protein 38	NA	N2+	2 Gy	model 1	ENSG00000137075	Blue Module	protein_coding	152006
CPT2	0.168059	2.67808	5.99e-10	7.4e-09	carnitine palmitoyltransferase 2	KEGG_FATTY_ACID_METABOLISM | KEGG_PPAR_SIGNALING_PATHWAY | REACTOME_ACTIVATED_AMPK_STIMULATES_FATTY_ACID_OXIDATION_IN_MUSCLE | REACTOME_PPARA_ACTIVATES_GENE_EXPRESSION | REACTOME_METABOLISM_OF_LIPIDS_AND_LIPOPROTEINS | REACTOME_FATTY_ACID_TRIACYLGLYCEROL_AND_KETONE_BODY_METABOLISM | HALLMARK_ADIPOGENESIS | HALLMARK_FATTY_ACID_METABOLISM	N2+	2 Gy	model 1	ENSG00000157184	Grey Module	protein_coding	1376
SPIDR	-0.0920934	5.50263	6.03e-10	7.45e-09	scaffold protein involved in DNA repair	NA	N2+	2 Gy	model 1	ENSG00000164808	Grey Module	protein_coding	23514
BTF3L4	-0.118723	4.42133	6.12e-10	7.56e-09	basic transcription factor 3 like 4	NA	N2+	2 Gy	model 1	ENSG00000134717	Grey Module	protein_coding	91408
RAI1	-0.131154	5.5268	6.29e-10	7.76e-09	retinoic acid induced 1	NA	N2+	2 Gy	model 1	ENSG00000108557	Grey Module	protein_coding	10743
SPATA2L	-0.223555	2.5271	6.37e-10	7.85e-09	spermatogenesis associated 2 like	NA	N2+	2 Gy	model 1	ENSG00000158792	Grey Module	protein_coding	124044
ANGPTL4	-0.34097	2.45932	6.49e-10	7.99e-09	angiopoietin like 4	KEGG_PPAR_SIGNALING_PATHWAY | REACTOME_DEVELOPMENTAL_BIOLOGY | REACTOME_PPARA_ACTIVATES_GENE_EXPRESSION | REACTOME_METABOLISM_OF_LIPIDS_AND_LIPOPROTEINS | REACTOME_FATTY_ACID_TRIACYLGLYCEROL_AND_KETONE_BODY_METABOLISM | REACTOME_TRANSCRIPTIONAL_REGULATION_OF_WHITE_ADIPOCYTE_DIFFERENTIATION | HALLMARK_HYPOXIA | HALLMARK_ADIPOGENESIS | HALLMARK_GLYCOLYSIS | HALLMARK_KRAS_SIGNALING_UP	N2+	2 Gy	model 1	ENSG00000167772	Grey Module	protein_coding	51129
GXYLT1	0.146977	4.52795	6.59e-10	8.1e-09	glucoside xylosyltransferase 1	REACTOME_CHONDROITIN_SULFATE_DERMATAN_SULFATE_METABOLISM | REACTOME_HEPARAN_SULFATE_HEPARIN_HS_GAG_METABOLISM | REACTOME_GLYCOSAMINOGLYCAN_METABOLISM | REACTOME_A_TETRASACCHARIDE_LINKER_SEQUENCE_IS_REQUIRED_FOR_GAG_SYNTHESIS | REACTOME_METABOLISM_OF_CARBOHYDRATES	N2+	2 Gy	model 1	ENSG00000151233	Blue Module	protein_coding	283464
KIF2A	-0.12224	5.12221	6.66e-10	8.19e-09	kinesin family member 2A	REACTOME_CELL_CYCLE | REACTOME_MHC_CLASS_II_ANTIGEN_PRESENTATION | REACTOME_CELL_CYCLE_MITOTIC | REACTOME_MITOTIC_M_M_G1_PHASES | REACTOME_FACTORS_INVOLVED_IN_MEGAKARYOCYTE_DEVELOPMENT_AND_PLATELET_PRODUCTION | REACTOME_KINESINS | REACTOME_DNA_REPLICATION | REACTOME_HEMOSTASIS | REACTOME_MITOTIC_PROMETAPHASE | REACTOME_IMMUNE_SYSTEM | REACTOME_ADAPTIVE_IMMUNE_SYSTEM | HALLMARK_COMPLEMENT | HALLMA…	N2+	2 Gy	model 1	ENSG00000068796	Tan Module	protein_coding	3796
USP7	-0.0654962	6.74712	6.9e-10	8.47e-09	ubiquitin specific peptidase 7	NA	N2+	2 Gy	model 1	ENSG00000187555	Grey Module	protein_coding	7874
STOML1	-0.141015	3.80683	6.95e-10	8.53e-09	stomatin like 1	NA	N2+	2 Gy	model 1	ENSG00000067221	Grey Module	protein_coding	9399
MICALL2	0.213604	3.52805	7.09e-10	8.68e-09	MICAL like 2	NA	N2+	2 Gy	model 1	ENSG00000164877	Grey Module	protein_coding	79778
RBM5	0.222128	4.62239	7.15e-10	8.76e-09	RNA binding motif protein 5	REACTOME_PROCESSING_OF_CAPPED_INTRON_CONTAINING_PRE_MRNA | REACTOME_MRNA_PROCESSING | REACTOME_MRNA_SPLICING | HALLMARK_HEME_METABOLISM	N2+	2 Gy	model 1	ENSG00000003756	Blue Module	protein_coding	10181
ARHGAP10	0.136827	5.21607	7.37e-10	9.02e-09	Rho GTPase activating protein 10	REACTOME_SIGNALING_BY_RHO_GTPASES | REACTOME_REGULATION_OF_APOPTOSIS | REACTOME_APOPTOSIS | HALLMARK_MITOTIC_SPINDLE	N2+	2 Gy	model 1	ENSG00000071205	Yellow Module	protein_coding	79658
FGF7	0.12294	7.94654	7.4e-10	9.05e-09	fibroblast growth factor 7	KEGG_MAPK_SIGNALING_PATHWAY | KEGG_REGULATION_OF_ACTIN_CYTOSKELETON | KEGG_PATHWAYS_IN_CANCER | KEGG_MELANOMA | REACTOME_NEGATIVE_REGULATION_OF_FGFR_SIGNALING | REACTOME_INSULIN_RECEPTOR_SIGNALLING_CASCADE | REACTOME_SIGNALING_BY_FGFR_IN_DISEASE | REACTOME_ACTIVATED_POINT_MUTANTS_OF_FGFR2 | REACTOME_SIGNALING_BY_FGFR_MUTANTS | REACTOME_FRS2_MEDIATED_CASCADE | REACTOME_PI_3K_CASCADE | REACTOME_DOW…	N2+	2 Gy	model 1	ENSG00000140285	Grey Module	protein_coding	2252
USP27X	-0.198385	2.30436	7.44e-10	9.08e-09	ubiquitin specific peptidase 27 X-linked	NA	N2+	2 Gy	model 1	ENSG00000273820	Turquoise Module	protein_coding	389856
NIFK	-0.135945	5.02093	7.72e-10	9.42e-09	nucleolar protein interacting with the FHA domain of MKI67	NA	N2+	2 Gy	model 1	ENSG00000155438	Grey60 Module	protein_coding	84365
TXNRD1	0.1572	8.25614	7.72e-10	9.42e-09	thioredoxin reductase 1	KEGG_PYRIMIDINE_METABOLISM | REACTOME_PPARA_ACTIVATES_GENE_EXPRESSION | REACTOME_METABOLISM_OF_NUCLEOTIDES | REACTOME_SYNTHESIS_AND_INTERCONVERSION_OF_NUCLEOTIDE_DI_AND_TRIPHOSPHATES | REACTOME_METABOLISM_OF_LIPIDS_AND_LIPOPROTEINS | REACTOME_FATTY_ACID_TRIACYLGLYCEROL_AND_KETONE_BODY_METABOLISM | HALLMARK_MTORC1_SIGNALING | HALLMARK_REACTIVE_OXIGEN_SPECIES_PATHWAY	N2+	2 Gy	model 1	ENSG00000198431	Grey Module	protein_coding	7296
TMEM101	0.131809	4.30785	7.84e-10	9.55e-09	transmembrane protein 101	NA	N2+	2 Gy	model 1	ENSG00000091947	Yellow Module	protein_coding	84336
NCAPG	-0.380848	2.88136	7.93e-10	9.66e-09	non-SMC condensin I complex subunit G	NA	N2+	2 Gy	model 1	ENSG00000109805	Red Module	protein_coding	64151
MACF1	-0.182394	7.68138	8.04e-10	9.78e-09	microtubule actin crosslinking factor 1	NA	N2+	2 Gy	model 1	ENSG00000127603	Green Module	protein_coding	23499
LRRC20	-0.198554	2.8101	8.18e-10	9.94e-09	leucine rich repeat containing 20	NA	N2+	2 Gy	model 1	ENSG00000172731	Grey Module	protein_coding	55222
ARHGAP5	0.12689	6.11316	8.33e-10	1.01e-08	Rho GTPase activating protein 5	KEGG_FOCAL_ADHESION | KEGG_LEUKOCYTE_TRANSENDOTHELIAL_MIGRATION | HALLMARK_MITOTIC_SPINDLE	N2+	2 Gy	model 1	ENSG00000100852	Green Module	protein_coding	394
ATXN2	-0.108021	5.07077	8.35e-10	1.01e-08	ataxin 2	HALLMARK_CHOLESTEROL_HOMEOSTASIS	N2+	2 Gy	model 1	ENSG00000204842	Blue Module	protein_coding	6311
LIMK2	0.212071	3.41773	8.52e-10	1.03e-08	LIM domain kinase 2	KEGG_AXON_GUIDANCE | KEGG_FC_GAMMA_R_MEDIATED_PHAGOCYTOSIS | KEGG_REGULATION_OF_ACTIN_CYTOSKELETON | REACTOME_DEVELOPMENTAL_BIOLOGY | REACTOME_AXON_GUIDANCE | REACTOME_SEMA4D_IN_SEMAPHORIN_SIGNALING | REACTOME_SEMAPHORIN_INTERACTIONS | REACTOME_SEMA4D_INDUCED_CELL_MIGRATION_AND_GROWTH_CONE_COLLAPSE	N2+	2 Gy	model 1	ENSG00000182541	Brown Module	protein_coding	3985
ZNF142	-0.114373	4.40179	8.54e-10	1.03e-08	zinc finger protein 142	NA	N2+	2 Gy	model 1	ENSG00000115568	Grey Module	protein_coding	7701
KIAA1211L	0.929586	-2.64136	8.54e-10	1.03e-08	KIAA1211 like	NA	N2+	2 Gy	model 1	NA	NA Module	NA	NA
YY1	-0.0622479	7.10776	8.55e-10	1.03e-08	YY1 transcription factor	NA	N2+	2 Gy	model 1	ENSG00000100811	Grey Module	protein_coding	7528
CDKN2C	-0.164305	4.69257	8.8e-10	1.06e-08	cyclin dependent kinase inhibitor 2C	KEGG_CELL_CYCLE | REACTOME_CELL_CYCLE | REACTOME_CELL_CYCLE_MITOTIC | REACTOME_G1_PHASE | REACTOME_MITOTIC_G1_G1_S_PHASES | HALLMARK_G2M_CHECKPOINT | HALLMARK_ADIPOGENESIS | HALLMARK_E2F_TARGETS	N2+	2 Gy	model 1	ENSG00000123080	Red Module	protein_coding	1031
EIF6	0.114074	5.76453	8.89e-10	1.07e-08	eukaryotic translation initiation factor 6	NA	N2+	2 Gy	model 1	ENSG00000242372	Magenta Module	protein_coding	3692
MIR100HG	-0.102711	7.12345	8.98e-10	1.08e-08	mir-100-let-7a-2-mir-125b-1 cluster host gene	NA	N2+	2 Gy	model 1	ENSG00000255248	Grey Module	lncRNA	399959
ANKRD50	-0.154652	5.48143	9.08e-10	1.09e-08	ankyrin repeat domain 50	NA	N2+	2 Gy	model 1	ENSG00000151458	Green Module	protein_coding	57182
SYBU	-0.423318	1.05962	9.21e-10	1.11e-08	syntabulin	HALLMARK_ESTROGEN_RESPONSE_EARLY	N2+	2 Gy	model 1	ENSG00000147642	Grey Module	protein_coding	55638
ZNF219	0.166241	5.94658	9.34e-10	1.12e-08	zinc finger protein 219	NA	N2+	2 Gy	model 1	ENSG00000165804	Turquoise Module	protein_coding	51222
MIR3189	1.04156	-3.1301	9.47e-10	1.14e-08	microRNA 3189	NA	N2+	2 Gy	model 1	ENSG00000264175	NA Module	miRNA	100422943
PRKAB1	0.107739	4.26271	9.53e-10	1.15e-08	protein kinase AMP-activated non-catalytic subunit beta 1	KEGG_INSULIN_SIGNALING_PATHWAY | KEGG_ADIPOCYTOKINE_SIGNALING_PATHWAY | KEGG_HYPERTROPHIC_CARDIOMYOPATHY_HCM | REACTOME_ACTIVATED_AMPK_STIMULATES_FATTY_ACID_OXIDATION_IN_MUSCLE | REACTOME_INSULIN_RECEPTOR_SIGNALLING_CASCADE | REACTOME_REGULATION_OF_AMPK_ACTIVITY_VIA_LKB1 | REACTOME_ENERGY_DEPENDENT_REGULATION_OF_MTOR_BY_LKB1_AMPK | REACTOME_REGULATION_OF_RHEB_GTPASE_ACTIVITY_BY_AMPK | REACTOME_PK…	N2+	2 Gy	model 1	ENSG00000111725	Grey Module	protein_coding	5564
EXOSC9	-0.171354	3.40498	9.55e-10	1.15e-08	exosome component 9	KEGG_RNA_DEGRADATION | REACTOME_DIABETES_PATHWAYS | REACTOME_PERK_REGULATED_GENE_EXPRESSION | REACTOME_ACTIVATION_OF_GENES_BY_ATF4 | REACTOME_UNFOLDED_PROTEIN_RESPONSE | REACTOME_METABOLISM_OF_MRNA | REACTOME_MRNA_DECAY_BY_3_TO_5_EXORIBONUCLEASE | REACTOME_DEADENYLATION_DEPENDENT_MRNA_DECAY | REACTOME_METABOLISM_OF_RNA | REACTOME_DESTABILIZATION_OF_MRNA_BY_BRF1 | REACTOME_REGULATION_OF_MRNA_STABI…	N2+	2 Gy	model 1	ENSG00000123737	Grey Module	protein_coding	5393
HERC3	-0.162551	4.75884	9.71e-10	1.16e-08	HECT and RLD domain containing E3 ubiquitin protein ligase 3	KEGG_UBIQUITIN_MEDIATED_PROTEOLYSIS | HALLMARK_ANDROGEN_RESPONSE	N2+	2 Gy	model 1	ENSG00000138641	Grey Module	protein_coding	8916
HCFC2	-0.137625	4.72066	9.86e-10	1.18e-08	host cell factor C2	NA	N2+	2 Gy	model 1	ENSG00000111727	Green Module	protein_coding	29915
SNAPC4	-0.133643	3.90018	9.94e-10	1.19e-08	small nuclear RNA activating complex polypeptide 4	REACTOME_RNA_POL_III_TRANSCRIPTION | REACTOME_TRANSCRIPTION | REACTOME_RNA_POL_I_RNA_POL_III_AND_MITOCHONDRIAL_TRANSCRIPTION | REACTOME_RNA_POL_III_TRANSCRIPTION_INITIATION_FROM_TYPE_3_PROMOTER | HALLMARK_DNA_REPAIR	N2+	2 Gy	model 1	ENSG00000165684	Grey Module	protein_coding	6621
GSE1	-0.146321	5.95432	1e-09	1.2e-08	Gse1 coiled-coil protein	NA	N2+	2 Gy	model 1	ENSG00000131149	Green Module	protein_coding	23199
TWIST2	-0.145634	8.11664	1.01e-09	1.2e-08	twist family bHLH transcription factor 2	NA	N2+	2 Gy	model 1	ENSG00000288335	Grey Module	protein_coding	117581
SLC35F2	-0.203027	3.72359	1.01e-09	1.21e-08	solute carrier family 35 member F2	NA	N2+	2 Gy	model 1	ENSG00000110660	Grey Module	protein_coding	54733
ZCCHC7	0.139622	4.11801	1.02e-09	1.21e-08	zinc finger CCHC-type containing 7	KEGG_RNA_DEGRADATION	N2+	2 Gy	model 1	ENSG00000147905	Pink Module	protein_coding	84186
DRAM1	0.163676	7.65444	1.03e-09	1.23e-08	DNA damage regulated autophagy modulator 1	HALLMARK_TNFA_SIGNALING_VIA_NFKB | HALLMARK_P53_PATHWAY	N2+	2 Gy	model 1	ENSG00000136048	Black Module	protein_coding	55332
PHF20	-0.114373	5.40059	1.04e-09	1.24e-08	PHD finger protein 20	NA	N2+	2 Gy	model 1	ENSG00000025293	Green Module	protein_coding	51230
RAD21	-0.100979	6.82883	1.05e-09	1.25e-08	RAD21 cohesin complex component	KEGG_CELL_CYCLE | REACTOME_MEIOSIS | REACTOME_CELL_CYCLE | REACTOME_CELL_CYCLE_MITOTIC | REACTOME_MITOTIC_M_M_G1_PHASES | REACTOME_CHROMOSOME_MAINTENANCE | REACTOME_DNA_REPLICATION | REACTOME_MITOTIC_PROMETAPHASE | REACTOME_MEIOTIC_SYNAPSIS | HALLMARK_G2M_CHECKPOINT | HALLMARK_E2F_TARGETS	N2+	2 Gy	model 1	ENSG00000164754	Red Module	protein_coding	5885
GNPNAT1	-0.117828	5.05393	1.06e-09	1.26e-08	glucosamine-phosphate N-acetyltransferase 1	KEGG_AMINO_SUGAR_AND_NUCLEOTIDE_SUGAR_METABOLISM | REACTOME_METABOLISM_OF_PROTEINS | REACTOME_POST_TRANSLATIONAL_PROTEIN_MODIFICATION | REACTOME_SYNTHESIS_OF_SUBSTRATES_IN_N_GLYCAN_BIOSYTHESIS | REACTOME_ASPARAGINE_N_LINKED_GLYCOSYLATION | REACTOME_BIOSYNTHESIS_OF_THE_N_GLYCAN_PRECURSOR_DOLICHOL_LIPID_LINKED_OLIGOSACCHARIDE_LLO_AND_TRANSFER_TO_A_NASCENT_PROTEIN	N2+	2 Gy	model 1	ENSG00000100522	Red Module	protein_coding	64841
CASP3	-0.120258	4.93991	1.08e-09	1.29e-08	caspase 3	KEGG_MAPK_SIGNALING_PATHWAY | KEGG_P53_SIGNALING_PATHWAY | KEGG_APOPTOSIS | KEGG_NATURAL_KILLER_CELL_MEDIATED_CYTOTOXICITY | KEGG_ALZHEIMERS_DISEASE | KEGG_PARKINSONS_DISEASE | KEGG_AMYOTROPHIC_LATERAL_SCLEROSIS_ALS | KEGG_HUNTINGTONS_DISEASE | KEGG_EPITHELIAL_CELL_SIGNALING_IN_HELICOBACTER_PYLORI_INFECTION | KEGG_PATHWAYS_IN_CANCER | KEGG_COLORECTAL_CANCER | KEGG_VIRAL_MYOCARDITIS | REACTOME_APO…	N2+	2 Gy	model 1	ENSG00000164305	Grey Module	protein_coding	836
AGO2	-0.135664	6.23862	1.08e-09	1.29e-08	argonaute RISC catalytic component 2	NA	N2+	2 Gy	model 1	ENSG00000123908	Tan Module	protein_coding	27161
IFI16	-0.114896	8.10978	1.11e-09	1.32e-08	interferon gamma inducible protein 16	NA	N2+	2 Gy	model 1	ENSG00000163565	Yellow Module	protein_coding	3428
STAM2	-0.122316	5.04929	1.12e-09	1.33e-08	signal transducing adaptor molecule 2	KEGG_ENDOCYTOSIS | KEGG_JAK_STAT_SIGNALING_PATHWAY | REACTOME_MEMBRANE_TRAFFICKING | REACTOME_SIGNALING_BY_EGFR_IN_CANCER | REACTOME_EGFR_DOWNREGULATION | REACTOME_ENDOSOMAL_SORTING_COMPLEX_REQUIRED_FOR_TRANSPORT_ESCRT | HALLMARK_IL6_JAK_STAT3_SIGNALING | HALLMARK_SPERMATOGENESIS	N2+	2 Gy	model 1	ENSG00000115145	Green Module	protein_coding	10254
KIFC1	-0.381473	2.57337	1.12e-09	1.33e-08	kinesin family member C1	REACTOME_FACTORS_INVOLVED_IN_MEGAKARYOCYTE_DEVELOPMENT_AND_PLATELET_PRODUCTION | REACTOME_KINESINS | REACTOME_HEMOSTASIS	N2+	2 Gy	model 1	ENSG00000056678	NA Module	lncRNA	NA
GOLIM4	0.117453	7.17195	1.14e-09	1.35e-08	golgi integral membrane protein 4	NA	N2+	2 Gy	model 1	ENSG00000173905	Grey Module	protein_coding	27333
NRF1	-0.127865	3.44686	1.2e-09	1.42e-08	nuclear respiratory factor 1	KEGG_HUNTINGTONS_DISEASE | REACTOME_PPARA_ACTIVATES_GENE_EXPRESSION | REACTOME_METABOLISM_OF_LIPIDS_AND_LIPOPROTEINS | REACTOME_FATTY_ACID_TRIACYLGLYCEROL_AND_KETONE_BODY_METABOLISM	N2+	2 Gy	model 1	ENSG00000106459	Grey Module	protein_coding	4899
RCOR1	-0.128866	5.1101	1.22e-09	1.45e-08	REST corepressor 1	KEGG_HUNTINGTONS_DISEASE | REACTOME_FACTORS_INVOLVED_IN_MEGAKARYOCYTE_DEVELOPMENT_AND_PLATELET_PRODUCTION | REACTOME_HEMOSTASIS	N2+	2 Gy	model 1	ENSG00000089902	Blue Module	protein_coding	23186
CYP26B1	0.400957	3.28443	1.25e-09	1.48e-08	cytochrome P450 family 26 subfamily B member 1	KEGG_RETINOL_METABOLISM | REACTOME_BIOLOGICAL_OXIDATIONS | REACTOME_CYTOCHROME_P450_ARRANGED_BY_SUBSTRATE_TYPE | REACTOME_PHASE1_FUNCTIONALIZATION_OF_COMPOUNDS | HALLMARK_ESTROGEN_RESPONSE_EARLY | HALLMARK_ESTROGEN_RESPONSE_LATE	N2+	2 Gy	model 1	ENSG00000003137	Grey Module	protein_coding	56603
RAB32	-0.124228	5.97027	1.26e-09	1.49e-08	RAB32, member RAS oncogene family	NA	N2+	2 Gy	model 1	ENSG00000118508	Turquoise Module	protein_coding	10981
UBIAD1	-0.134074	3.77025	1.27e-09	1.5e-08	UbiA prenyltransferase domain containing 1	NA	N2+	2 Gy	model 1	ENSG00000120942	Grey Module	protein_coding	29914
PKP4	-0.119685	5.19248	1.28e-09	1.51e-08	plakophilin 4	NA	N2+	2 Gy	model 1	ENSG00000144283	Brown Module	protein_coding	8502
TPX2	-0.315982	4.79294	1.32e-09	1.55e-08	TPX2 microtubule nucleation factor	HALLMARK_MITOTIC_SPINDLE | HALLMARK_G2M_CHECKPOINT	N2+	2 Gy	model 1	ENSG00000088325	Red Module	protein_coding	22974
KCNJ15	-0.207214	3.30835	1.32e-09	1.56e-08	potassium voltage-gated channel subfamily J member 15	REACTOME_TRANSMISSION_ACROSS_CHEMICAL_SYNAPSES | REACTOME_NEURONAL_SYSTEM | REACTOME_NEUROTRANSMITTER_RECEPTOR_BINDING_AND_DOWNSTREAM_TRANSMISSION_IN_THE_POSTSYNAPTIC_CELL | REACTOME_INHIBITION_OF_VOLTAGE_GATED_CA2_CHANNELS_VIA_GBETA_GAMMA_SUBUNITS | REACTOME_GABA_B_RECEPTOR_ACTIVATION | REACTOME_GABA_RECEPTOR_ACTIVATION | REACTOME_POTASSIUM_CHANNELS | REACTOME_INWARDLY_RECTIFYING_K_CHANNELS	N2+	2 Gy	model 1	ENSG00000157551	Grey Module	protein_coding	3772
TENT4A	-0.139258	4.25148	1.33e-09	1.56e-08	terminal nucleotidyltransferase 4A	NA	N2+	2 Gy	model 1	ENSG00000112941	Blue Module	protein_coding	11044
MAMSTR	-0.265674	2.43762	1.34e-09	1.58e-08	MEF2 activating motif and SAP domain containing transcriptional regulator	NA	N2+	2 Gy	model 1	ENSG00000176909	Yellow Module	protein_coding	284358
TANK	-0.123195	4.73659	1.38e-09	1.62e-08	TRAF family member associated NFKB activator	KEGG_RIG_I_LIKE_RECEPTOR_SIGNALING_PATHWAY | REACTOME_TRAF6_MEDIATED_IRF7_ACTIVATION | REACTOME_RIG_I_MDA5_MEDIATED_INDUCTION_OF_IFN_ALPHA_BETA_PATHWAYS | REACTOME_INNATE_IMMUNE_SYSTEM | REACTOME_IMMUNE_SYSTEM | HALLMARK_TNFA_SIGNALING_VIA_NFKB | HALLMARK_ADIPOGENESIS	N2+	2 Gy	model 1	ENSG00000136560	Blue Module	protein_coding	10010
NCOA6	-0.106489	5.68422	1.39e-09	1.63e-08	nuclear receptor coactivator 6	REACTOME_DEVELOPMENTAL_BIOLOGY | REACTOME_BMAL1_CLOCK_NPAS2_ACTIVATES_CIRCADIAN_EXPRESSION | REACTOME_PPARA_ACTIVATES_GENE_EXPRESSION | REACTOME_RORA_ACTIVATES_CIRCADIAN_EXPRESSION | REACTOME_YAP1_AND_WWTR1_TAZ_STIMULATED_GENE_EXPRESSION | REACTOME_CIRCADIAN_REPRESSION_OF_EXPRESSION_BY_REV_ERBA | REACTOME_GENERIC_TRANSCRIPTION_PATHWAY | REACTOME_METABOLISM_OF_LIPIDS_AND_LIPOPROTEINS | REACTOME_FA…	N2+	2 Gy	model 1	ENSG00000198646	Blue Module	protein_coding	23054
MDC1	-0.11009	4.4084	1.42e-09	1.66e-08	mediator of DNA damage checkpoint 1	REACTOME_HOMOLOGOUS_RECOMBINATION_REPAIR_OF_REPLICATION_INDEPENDENT_DOUBLE_STRAND_BREAKS | REACTOME_DOUBLE_STRAND_BREAK_REPAIR | REACTOME_DNA_REPAIR	N2+	2 Gy	model 1	ENSG00000234012	Grey Module	protein_coding	9656
RNF2	-0.109747	4.68166	1.44e-09	1.68e-08	ring finger protein 2	NA	N2+	2 Gy	model 1	ENSG00000121481	Grey Module	protein_coding	6045
APOBEC3F	0.271061	1.21622	1.48e-09	1.73e-08	apolipoprotein B mRNA editing enzyme catalytic subunit 3F	HALLMARK_COMPLEMENT	N2+	2 Gy	model 1	ENSG00000128394	Grey Module	protein_coding	200316
SH2B2	-0.328996	1.76526	1.49e-09	1.74e-08	SH2B adaptor protein 2	KEGG_NEUROTROPHIN_SIGNALING_PATHWAY | KEGG_INSULIN_SIGNALING_PATHWAY | REACTOME_SIGNALING_BY_SCF_KIT | REACTOME_REGULATION_OF_KIT_SIGNALING | REACTOME_FACTORS_INVOLVED_IN_MEGAKARYOCYTE_DEVELOPMENT_AND_PLATELET_PRODUCTION | REACTOME_HEMOSTASIS | HALLMARK_COAGULATION	N2+	2 Gy	model 1	ENSG00000160999	Turquoise Module	protein_coding	10603
DZIP3	-0.175203	3.46657	1.5e-09	1.75e-08	DAZ interacting zinc finger protein 3	REACTOME_IMMUNE_SYSTEM | REACTOME_ADAPTIVE_IMMUNE_SYSTEM | REACTOME_CLASS_I_MHC_MEDIATED_ANTIGEN_PROCESSING_PRESENTATION | REACTOME_ANTIGEN_PROCESSING_UBIQUITINATION_PROTEASOME_DEGRADATION	N2+	2 Gy	model 1	ENSG00000198919	Grey Module	protein_coding	9666
RASSF3	0.226952	3.7502	1.51e-09	1.76e-08	Ras association domain family member 3	NA	N2+	2 Gy	model 1	ENSG00000153179	Pink Module	protein_coding	283349
GNA11	0.0771866	6.33431	1.53e-09	1.78e-08	G protein subunit alpha 11	KEGG_CALCIUM_SIGNALING_PATHWAY | KEGG_VASCULAR_SMOOTH_MUSCLE_CONTRACTION | KEGG_GAP_JUNCTION | KEGG_LONG_TERM_DEPRESSION | KEGG_GNRH_SIGNALING_PATHWAY | REACTOME_GASTRIN_CREB_SIGNALLING_PATHWAY_VIA_PKC_AND_MAPK | REACTOME_SIGNALING_BY_GPCR | REACTOME_INTEGRATION_OF_ENERGY_METABOLISM | REACTOME_G_ALPHA_Q_SIGNALLING_EVENTS | REACTOME_REGULATION_OF_INSULIN_SECRETION | REACTOME_REGULATION_OF_INSULIN_…	N2+	2 Gy	model 1	ENSG00000088256	Grey Module	protein_coding	2767
CCDC92	0.0933713	6.12511	1.53e-09	1.78e-08	coiled-coil domain containing 92	NA	N2+	2 Gy	model 1	ENSG00000275035	Turquoise Module	protein_coding	80212
HSPA8	0.0932001	10.0054	1.53e-09	1.78e-08	heat shock protein family A (Hsp70) member 8	KEGG_SPLICEOSOME | KEGG_MAPK_SIGNALING_PATHWAY | KEGG_ENDOCYTOSIS | KEGG_ANTIGEN_PROCESSING_AND_PRESENTATION | REACTOME_MEMBRANE_TRAFFICKING | REACTOME_TRANS_GOLGI_NETWORK_VESICLE_BUDDING | REACTOME_TRANSMISSION_ACROSS_CHEMICAL_SYNAPSES | REACTOME_NEURONAL_SYSTEM | REACTOME_NEUROTRANSMITTER_RELEASE_CYCLE | REACTOME_LYSOSOME_VESICLE_BIOGENESIS | REACTOME_GOLGI_ASSOCIATED_VESICLE_BIOGENESIS | REACT…	N2+	2 Gy	model 1	ENSG00000109971	Purple Module	protein_coding	3312
IFT140	-0.109635	4.83511	1.54e-09	1.8e-08	intraflagellar transport 140	NA	N2+	2 Gy	model 1	ENSG00000187535	Turquoise Module	protein_coding	9742
BRMS1	0.12908	5.19491	1.55e-09	1.8e-08	BRMS1 transcriptional repressor and anoikis regulator	NA	N2+	2 Gy	model 1	ENSG00000174744	Turquoise Module	protein_coding	25855
HNRNPK	0.0646993	8.53372	1.55e-09	1.8e-08	heterogeneous nuclear ribonucleoprotein K	KEGG_SPLICEOSOME | REACTOME_PROCESSING_OF_CAPPED_INTRON_CONTAINING_PRE_MRNA | REACTOME_MRNA_PROCESSING | REACTOME_MRNA_SPLICING	N2+	2 Gy	model 1	ENSG00000165119	Yellow Module	protein_coding	3190
CDCA7L	-0.140335	4.16148	1.56e-09	1.82e-08	cell division cycle associated 7 like	NA	N2+	2 Gy	model 1	ENSG00000164649	Grey Module	protein_coding	55536
JAG1	0.227786	4.54265	1.59e-09	1.85e-08	jagged canonical Notch ligand 1	KEGG_NOTCH_SIGNALING_PATHWAY | REACTOME_ACTIVATED_NOTCH1_TRANSMITS_SIGNAL_TO_THE_NUCLEUS | REACTOME_SIGNALING_BY_NOTCH4 | REACTOME_SIGNALING_BY_NOTCH2 | REACTOME_SIGNALING_BY_NOTCH1 | REACTOME_SIGNALING_BY_NOTCH3 | REACTOME_RECEPTOR_LIGAND_BINDING_INITIATES_THE_SECOND_PROTEOLYTIC_CLEAVAGE_OF_NOTCH_RECEPTOR | REACTOME_SIGNALING_BY_NOTCH | HALLMARK_TNFA_SIGNALING_VIA_NFKB | HALLMARK_CHOLESTEROL_HOM…	N2+	2 Gy	model 1	ENSG00000101384	Blue Module	protein_coding	182
TMEM216	0.143955	3.36814	1.62e-09	1.88e-08	transmembrane protein 216	NA	N2+	2 Gy	model 1	ENSG00000187049	Grey Module	protein_coding	51259
RAB12	0.086147	5.58784	1.65e-09	1.91e-08	RAB12, member RAS oncogene family	NA	N2+	2 Gy	model 1	ENSG00000206418	Grey Module	protein_coding	201475
RNF139	-0.0867911	5.29238	1.66e-09	1.92e-08	ring finger protein 139	NA	N2+	2 Gy	model 1	ENSG00000170881	Grey Module	protein_coding	11236
C8orf33	0.0896261	5.48322	1.73e-09	2e-08	chromosome 8 open reading frame 33	NA	N2+	2 Gy	model 1	ENSG00000182307	Grey Module	protein_coding	65265
YME1L1	0.0566827	7.54796	1.77e-09	2.04e-08	YME1 like 1 ATPase	NA	N2+	2 Gy	model 1	ENSG00000136758	Green Module	protein_coding	10730
HMMR	-0.418359	2.11979	1.81e-09	2.09e-08	hyaluronan mediated motility receptor	KEGG_ECM_RECEPTOR_INTERACTION | REACTOME_HYALURONAN_UPTAKE_AND_DEGRADATION | REACTOME_HYALURONAN_METABOLISM | REACTOME_GLYCOSAMINOGLYCAN_METABOLISM | REACTOME_METABOLISM_OF_CARBOHYDRATES | HALLMARK_G2M_CHECKPOINT | HALLMARK_E2F_TARGETS | HALLMARK_GLYCOLYSIS	N2+	2 Gy	model 1	ENSG00000072571	Red Module	protein_coding	3161
KNSTRN	-0.217165	3.04206	1.83e-09	2.11e-08	kinetochore localized astrin (SPAG5) binding protein	NA	N2+	2 Gy	model 1	ENSG00000128944	Red Module	protein_coding	90417
LMO7	-0.198353	7.35586	1.85e-09	2.13e-08	LIM domain 7	KEGG_ADHERENS_JUNCTION	N2+	2 Gy	model 1	ENSG00000136153	Brown Module	protein_coding	4008
ANTXR2	-0.104618	7.63339	1.86e-09	2.14e-08	ANTXR cell adhesion molecule 2	HALLMARK_CHOLESTEROL_HOMEOSTASIS	N2+	2 Gy	model 1	ENSG00000163297	Grey Module	protein_coding	118429
SLU7	0.0753826	5.7261	1.93e-09	2.22e-08	SLU7 homolog, splicing factor	KEGG_SPLICEOSOME	N2+	2 Gy	model 1	ENSG00000164609	Grey Module	protein_coding	10569
DCAF5	-0.0660931	5.82415	1.93e-09	2.22e-08	DDB1 and CUL4 associated factor 5	NA	N2+	2 Gy	model 1	ENSG00000139990	Grey Module	protein_coding	8816
COPB2	0.0669044	8.13846	2.05e-09	2.36e-08	coatomer protein complex subunit beta 2	REACTOME_COPI_MEDIATED_TRANSPORT | REACTOME_MEMBRANE_TRAFFICKING | HALLMARK_PROTEIN_SECRETION | HALLMARK_GLYCOLYSIS	N2+	2 Gy	model 1	ENSG00000184432	Green Module	protein_coding	9276
USP35	-0.197584	2.85077	2.06e-09	2.36e-08	ubiquitin specific peptidase 35	NA	N2+	2 Gy	model 1	ENSG00000118369	Grey Module	protein_coding	57558
LYPLAL1	-0.179827	2.89919	2.06e-09	2.36e-08	lysophospholipase like 1	NA	N2+	2 Gy	model 1	ENSG00000143353	Grey Module	protein_coding	127018
GATA2	-0.305552	2.70342	2.07e-09	2.37e-08	GATA binding protein 2	REACTOME_FACTORS_INVOLVED_IN_MEGAKARYOCYTE_DEVELOPMENT_AND_PLATELET_PRODUCTION | REACTOME_HEMOSTASIS	N2+	2 Gy	model 1	ENSG00000179348	Grey Module	protein_coding	2624
SOCS6	-0.120167	4.97749	2.08e-09	2.38e-08	suppressor of cytokine signaling 6	REACTOME_SIGNALING_BY_SCF_KIT | REACTOME_REGULATION_OF_KIT_SIGNALING	N2+	2 Gy	model 1	ENSG00000170677	Green Module	protein_coding	9306
TMEM170B	-0.229548	2.77139	2.08e-09	2.38e-08	transmembrane protein 170B	NA	N2+	2 Gy	model 1	ENSG00000205269	Grey Module	protein_coding	100113407
SBDS	0.0771822	6.48533	2.1e-09	2.4e-08	SBDS ribosome maturation factor	NA	N2+	2 Gy	model 1	ENSG00000126524	Grey Module	protein_coding	51119
NLRP1	0.125999	5.05311	2.15e-09	2.46e-08	NLR family pyrin domain containing 1	KEGG_NOD_LIKE_RECEPTOR_SIGNALING_PATHWAY | REACTOME_INNATE_IMMUNE_SYSTEM | REACTOME_IMMUNE_SYSTEM | REACTOME_INFLAMMASOMES | REACTOME_NUCLEOTIDE_BINDING_DOMAIN_LEUCINE_RICH_REPEAT_CONTAINING_RECEPTOR_NLR_SIGNALING_PATHWAYS	N2+	2 Gy	model 1	ENSG00000091592	Grey Module	protein_coding	22861
CDKN2D	-0.270717	1.51101	2.17e-09	2.47e-08	cyclin dependent kinase inhibitor 2D	KEGG_CELL_CYCLE | REACTOME_CELL_CYCLE | REACTOME_CELL_CYCLE_MITOTIC | REACTOME_G1_PHASE | REACTOME_MITOTIC_G1_G1_S_PHASES | HALLMARK_REACTIVE_OXIGEN_SPECIES_PATHWAY	N2+	2 Gy	model 1	ENSG00000129355	Red Module	protein_coding	1032
ITGA2	0.281232	3.5888	2.22e-09	2.53e-08	integrin subunit alpha 2	KEGG_FOCAL_ADHESION | KEGG_ECM_RECEPTOR_INTERACTION | KEGG_HEMATOPOIETIC_CELL_LINEAGE | KEGG_REGULATION_OF_ACTIN_CYTOSKELETON | KEGG_PATHWAYS_IN_CANCER | KEGG_SMALL_CELL_LUNG_CANCER | KEGG_HYPERTROPHIC_CARDIOMYOPATHY_HCM | KEGG_ARRHYTHMOGENIC_RIGHT_VENTRICULAR_CARDIOMYOPATHY_ARVC | KEGG_DILATED_CARDIOMYOPATHY | REACTOME_DEVELOPMENTAL_BIOLOGY | REACTOME_PLATELET_ADHESION_TO_EXPOSED_COLLAGEN | REAC…	N2+	2 Gy	model 1	ENSG00000164171	Blue Module	protein_coding	3673
GNA13	-0.111818	6.16175	2.22e-09	2.53e-08	G protein subunit alpha 13	KEGG_VASCULAR_SMOOTH_MUSCLE_CONTRACTION | KEGG_LONG_TERM_DEPRESSION | KEGG_REGULATION_OF_ACTIN_CYTOSKELETON | REACTOME_SIGNALING_BY_GPCR | REACTOME_G_ALPHA1213_SIGNALLING_EVENTS | REACTOME_GPCR_DOWNSTREAM_SIGNALING | REACTOME_SIGNAL_AMPLIFICATION | REACTOME_THROMBOXANE_SIGNALLING_THROUGH_TP_RECEPTOR | REACTOME_THROMBIN_SIGNALLING_THROUGH_PROTEINASE_ACTIVATED_RECEPTORS_PARS | REACTOME_HEMOSTASIS |…	N2+	2 Gy	model 1	ENSG00000120063	Tan Module	protein_coding	10672
PAOX	0.234688	1.66437	2.23e-09	2.54e-08	polyamine oxidase	KEGG_PEROXISOME | REACTOME_METABOLISM_OF_AMINO_ACIDS_AND_DERIVATIVES | REACTOME_BIOLOGICAL_OXIDATIONS | REACTOME_PHASE1_FUNCTIONALIZATION_OF_COMPOUNDS | REACTOME_METABOLISM_OF_POLYAMINES | HALLMARK_BILE_ACID_METABOLISM	N2+	2 Gy	model 1	ENSG00000148832	Purple Module	protein_coding	196743
PWWP3A	-0.0964998	5.12439	2.25e-09	2.56e-08	PWWP domain containing 3A, DNA repair factor	NA	N2+	2 Gy	model 1	ENSG00000160953	Grey Module	protein_coding	84939
IRX3	-0.180563	4.60185	2.3e-09	2.62e-08	iroquois homeobox 3	NA	N2+	2 Gy	model 1	ENSG00000177508	Grey Module	protein_coding	79191
TSPYL5	-0.158031	4.38764	2.34e-09	2.66e-08	TSPY like 5	NA	N2+	2 Gy	model 1	ENSG00000180543	Blue Module	protein_coding	85453
KLF11	-0.159047	3.74181	2.36e-09	2.68e-08	Kruppel like factor 11	NA	N2+	2 Gy	model 1	ENSG00000172059	Grey Module	protein_coding	8462
E2F8	-0.611562	-0.411709	2.42e-09	2.75e-08	E2F transcription factor 8	HALLMARK_E2F_TARGETS	N2+	2 Gy	model 1	ENSG00000129173	Red Module	protein_coding	79733
CFL2	-0.112706	6.5366	2.48e-09	2.81e-08	cofilin 2	KEGG_AXON_GUIDANCE | KEGG_FC_GAMMA_R_MEDIATED_PHAGOCYTOSIS | KEGG_REGULATION_OF_ACTIN_CYTOSKELETON	N2+	2 Gy	model 1	ENSG00000165410	Grey Module	protein_coding	1073
FAM111A-DT	-0.264646	1.09503	2.55e-09	2.89e-08	FAM111A divergent transcript	NA	N2+	2 Gy	model 1	ENSG00000245571	Grey Module	lncRNA	101927204
UBE2A	0.0622849	6.31904	2.58e-09	2.92e-08	ubiquitin conjugating enzyme E2 A	KEGG_UBIQUITIN_MEDIATED_PROTEOLYSIS | REACTOME_IMMUNE_SYSTEM | REACTOME_ADAPTIVE_IMMUNE_SYSTEM | REACTOME_CLASS_I_MHC_MEDIATED_ANTIGEN_PROCESSING_PRESENTATION | REACTOME_ANTIGEN_PROCESSING_UBIQUITINATION_PROTEASOME_DEGRADATION	N2+	2 Gy	model 1	ENSG00000077721	Grey Module	protein_coding	7319
NCL	0.078052	9.32088	2.6e-09	2.94e-08	nucleolin	KEGG_PATHOGENIC_ESCHERICHIA_COLI_INFECTION | HALLMARK_G2M_CHECKPOINT	N2+	2 Gy	model 1	ENSG00000115053	Turquoise Module	protein_coding	4691
AHCTF1	-0.137737	4.20109	2.62e-09	2.96e-08	AT-hook containing transcription factor 1	REACTOME_CELL_CYCLE | REACTOME_CELL_CYCLE_MITOTIC | REACTOME_MITOTIC_M_M_G1_PHASES | REACTOME_DNA_REPLICATION | REACTOME_MITOTIC_PROMETAPHASE	N2+	2 Gy	model 1	ENSG00000153207	Pink Module	protein_coding	25909
CCDC15	0.367046	0.740586	2.69e-09	3.04e-08	coiled-coil domain containing 15	NA	N2+	2 Gy	model 1	ENSG00000149548	Red Module	protein_coding	80071
ZNF827	0.146118	4.66183	2.71e-09	3.06e-08	zinc finger protein 827	NA	N2+	2 Gy	model 1	ENSG00000151612	Green Module	protein_coding	152485
LRRC8D	-0.18468	3.73876	2.71e-09	3.06e-08	leucine rich repeat containing 8 VRAC subunit D	NA	N2+	2 Gy	model 1	ENSG00000171492	Brown Module	protein_coding	55144
RUNX1	-0.179348	7.17933	2.72e-09	3.07e-08	RUNX family transcription factor 1	KEGG_PATHWAYS_IN_CANCER | KEGG_CHRONIC_MYELOID_LEUKEMIA | KEGG_ACUTE_MYELOID_LEUKEMIA | HALLMARK_UV_RESPONSE_DN	N2+	2 Gy	model 1	ENSG00000159216	Brown Module	protein_coding	861
BCAR3	-0.135691	4.27335	2.77e-09	3.12e-08	BCAR3 adaptor protein, NSP family member	HALLMARK_TGF_BETA_SIGNALING | HALLMARK_BILE_ACID_METABOLISM	N2+	2 Gy	model 1	ENSG00000137936	Brown Module	protein_coding	8412
HTR7P1	-0.176384	2.55986	2.9e-09	3.26e-08	5-hydroxytryptamine receptor 7 pseudogene 1	NA	N2+	2 Gy	model 1	ENSG00000183935	NA Module	transcribed_processed_pseudogene	93164
MAD2L1BP	-0.118379	3.85188	2.94e-09	3.3e-08	MAD2L1 binding protein	NA	N2+	2 Gy	model 1	ENSG00000124688	Grey Module	protein_coding	9587
BRD1	-0.10824	4.5517	2.99e-09	3.36e-08	bromodomain containing 1	NA	N2+	2 Gy	model 1	ENSG00000100425	Pink Module	protein_coding	23774
TOX	-0.444381	1.38361	3e-09	3.36e-08	thymocyte selection associated high mobility group box	NA	N2+	2 Gy	model 1	ENSG00000198846	Grey Module	protein_coding	9760
SAPCD2	-0.500575	0.474484	3.06e-09	3.43e-08	suppressor APC domain containing 2	NA	N2+	2 Gy	model 1	ENSG00000186193	Red Module	protein_coding	89958
PLSCR1	-0.16429	4.65494	3.08e-09	3.45e-08	phospholipid scramblase 1	HALLMARK_CHOLESTEROL_HOMEOSTASIS | HALLMARK_INTERFERON_ALPHA_RESPONSE | HALLMARK_INTERFERON_GAMMA_RESPONSE | HALLMARK_COMPLEMENT | HALLMARK_IL2_STAT5_SIGNALING	N2+	2 Gy	model 1	ENSG00000188313	Yellow Module	protein_coding	5359
TRIM37	-0.0940822	4.76209	3.11e-09	3.48e-08	tripartite motif containing 37	KEGG_UBIQUITIN_MEDIATED_PROTEOLYSIS | REACTOME_IMMUNE_SYSTEM | REACTOME_ADAPTIVE_IMMUNE_SYSTEM | REACTOME_CLASS_I_MHC_MEDIATED_ANTIGEN_PROCESSING_PRESENTATION | REACTOME_ANTIGEN_PROCESSING_UBIQUITINATION_PROTEASOME_DEGRADATION	N2+	2 Gy	model 1	ENSG00000108395	Blue Module	protein_coding	4591
CLSPN	-0.381937	1.74538	3.11e-09	3.48e-08	claspin	NA	N2+	2 Gy	model 1	ENSG00000092853	Red Module	protein_coding	63967
SLC6A17	0.461551	0.368694	3.12e-09	3.49e-08	solute carrier family 6 member 17	NA	N2+	2 Gy	model 1	ENSG00000197106	Grey Module	protein_coding	388662
TBC1D20	-0.0721002	6.61624	3.15e-09	3.52e-08	TBC1 domain family member 20	NA	N2+	2 Gy	model 1	ENSG00000125875	Grey Module	protein_coding	128637
RAD50	-0.0878601	6.19778	3.21e-09	3.58e-08	RAD50 double strand break repair protein	KEGG_HOMOLOGOUS_RECOMBINATION | KEGG_NON_HOMOLOGOUS_END_JOINING | REACTOME_MEIOSIS | REACTOME_HOMOLOGOUS_RECOMBINATION_REPAIR_OF_REPLICATION_INDEPENDENT_DOUBLE_STRAND_BREAKS | REACTOME_DOUBLE_STRAND_BREAK_REPAIR | REACTOME_DNA_REPAIR | REACTOME_MEIOTIC_RECOMBINATION | HALLMARK_E2F_TARGETS	N2+	2 Gy	model 1	ENSG00000113522	Tan Module	protein_coding	10111
ZMYND19	-0.151829	3.86772	3.27e-09	3.65e-08	zinc finger MYND-type containing 19	NA	N2+	2 Gy	model 1	ENSG00000165724	Grey Module	protein_coding	116225
ARPC2	0.0662808	8.2296	3.28e-09	3.66e-08	actin related protein 2/3 complex subunit 2	KEGG_FC_GAMMA_R_MEDIATED_PHAGOCYTOSIS | KEGG_REGULATION_OF_ACTIN_CYTOSKELETON | KEGG_PATHOGENIC_ESCHERICHIA_COLI_INFECTION | HALLMARK_APICAL_JUNCTION	N2+	2 Gy	model 1	ENSG00000163466	Magenta Module	protein_coding	10109
PPP1R21	-0.100652	4.04989	3.3e-09	3.68e-08	protein phosphatase 1 regulatory subunit 21	NA	N2+	2 Gy	model 1	ENSG00000162869	Grey Module	protein_coding	129285
MAML2	-0.180962	5.20218	3.34e-09	3.72e-08	mastermind like transcriptional coactivator 2	KEGG_NOTCH_SIGNALING_PATHWAY | REACTOME_PRE_NOTCH_TRANSCRIPTION_AND_TRANSLATION | REACTOME_PRE_NOTCH_EXPRESSION_AND_PROCESSING | REACTOME_NOTCH1_INTRACELLULAR_DOMAIN_REGULATES_TRANSCRIPTION | REACTOME_SIGNALING_BY_NOTCH1 | REACTOME_GENERIC_TRANSCRIPTION_PATHWAY | REACTOME_NOTCH_HLH_TRANSCRIPTION_PATHWAY | REACTOME_SIGNALING_BY_NOTCH | HALLMARK_NOTCH_SIGNALING	N2+	2 Gy	model 1	ENSG00000184384	Grey Module	protein_coding	84441
HS3ST3B1	-0.177269	4.576	3.48e-09	3.88e-08	heparan sulfate-glucosamine 3-sulfotransferase 3B1	KEGG_GLYCOSAMINOGLYCAN_DEGRADATION | KEGG_GLYCOSAMINOGLYCAN_BIOSYNTHESIS_HEPARAN_SULFATE | REACTOME_HS_GAG_BIOSYNTHESIS | REACTOME_HEPARAN_SULFATE_HEPARIN_HS_GAG_METABOLISM | REACTOME_GLYCOSAMINOGLYCAN_METABOLISM | REACTOME_METABOLISM_OF_CARBOHYDRATES	N2+	2 Gy	model 1	ENSG00000125430	Grey Module	protein_coding	9953
CIART	-0.271629	1.17383	3.49e-09	3.88e-08	circadian associated repressor of transcription	NA	N2+	2 Gy	model 1	ENSG00000159208	Grey Module	protein_coding	148523
PIGV	-0.131856	3.6177	3.63e-09	4.03e-08	phosphatidylinositol glycan anchor biosynthesis class V	KEGG_GLYCOSYLPHOSPHATIDYLINOSITOL_GPI_ANCHOR_BIOSYNTHESIS | REACTOME_METABOLISM_OF_PROTEINS | REACTOME_POST_TRANSLATIONAL_MODIFICATION_SYNTHESIS_OF_GPI_ANCHORED_PROTEINS | REACTOME_POST_TRANSLATIONAL_PROTEIN_MODIFICATION | REACTOME_SYNTHESIS_OF_GLYCOSYLPHOSPHATIDYLINOSITOL_GPI	N2+	2 Gy	model 1	ENSG00000060642	Grey Module	protein_coding	55650
MLLT1	-0.0844512	6.96701	3.64e-09	4.04e-08	MLLT1 super elongation complex subunit	NA	N2+	2 Gy	model 1	ENSG00000130382	Black Module	protein_coding	4298
SMYD5	-0.107127	4.84747	3.72e-09	4.13e-08	SMYD family member 5	NA	N2+	2 Gy	model 1	ENSG00000135632	Turquoise Module	protein_coding	10322
HIPK2	0.14751	6.16851	3.72e-09	4.13e-08	homeodomain interacting protein kinase 2	HALLMARK_TGF_BETA_SIGNALING | HALLMARK_IL2_STAT5_SIGNALING	N2+	2 Gy	model 1	ENSG00000064393	Blue Module	protein_coding	28996
RAB36	-0.179514	2.84509	3.81e-09	4.22e-08	RAB36, member RAS oncogene family	NA	N2+	2 Gy	model 1	ENSG00000100228	Grey Module	protein_coding	9609
UBE2M	0.108722	4.86855	4.07e-09	4.5e-08	ubiquitin conjugating enzyme E2 M	KEGG_UBIQUITIN_MEDIATED_PROTEOLYSIS | REACTOME_IMMUNE_SYSTEM | REACTOME_ADAPTIVE_IMMUNE_SYSTEM | REACTOME_CLASS_I_MHC_MEDIATED_ANTIGEN_PROCESSING_PRESENTATION | REACTOME_ANTIGEN_PROCESSING_UBIQUITINATION_PROTEASOME_DEGRADATION	N2+	2 Gy	model 1	ENSG00000130725	Magenta Module	protein_coding	9040
NR4A3	-0.27551	4.07128	4.18e-09	4.63e-08	nuclear receptor subfamily 4 group A member 3	REACTOME_GENERIC_TRANSCRIPTION_PATHWAY | REACTOME_NUCLEAR_RECEPTOR_TRANSCRIPTION_PATHWAY | HALLMARK_TNFA_SIGNALING_VIA_NFKB	N2+	2 Gy	model 1	ENSG00000119508	Grey Module	protein_coding	8013
PRPSAP2	0.148564	3.26032	4.25e-09	4.7e-08	phosphoribosyl pyrophosphate synthetase associated protein 2	NA	N2+	2 Gy	model 1	ENSG00000141127	Grey Module	protein_coding	5636
RGCC	-0.383306	3.70798	4.26e-09	4.7e-08	regulator of cell cycle	NA	N2+	2 Gy	model 1	ENSG00000102760	Grey Module	protein_coding	28984
RANGAP1	-0.117871	6.12127	4.34e-09	4.79e-08	Ran GTPase activating protein 1	REACTOME_CELL_CYCLE | REACTOME_CELL_CYCLE_MITOTIC | REACTOME_MITOTIC_M_M_G1_PHASES | REACTOME_DNA_REPLICATION | REACTOME_HIV_INFECTION | REACTOME_HIV_LIFE_CYCLE | REACTOME_HOST_INTERACTIONS_OF_HIV_FACTORS | REACTOME_LATE_PHASE_OF_HIV_LIFE_CYCLE | REACTOME_MITOTIC_PROMETAPHASE	N2+	2 Gy	model 1	ENSG00000100401	Black Module	protein_coding	5905
STX2	-0.112459	4.98501	4.35e-09	4.8e-08	syntaxin 2	KEGG_SNARE_INTERACTIONS_IN_VESICULAR_TRANSPORT | REACTOME_BOTULINUM_NEUROTOXICITY | REACTOME_PROTEOLYTIC_CLEAVAGE_OF_SNARE_COMPLEX_PROTEINS | REACTOME_NEURONAL_SYSTEM	N2+	2 Gy	model 1	ENSG00000111450	Green Module	protein_coding	2054
RAB27A	-0.126721	4.68824	4.41e-09	4.86e-08	RAB27A, member RAS oncogene family	REACTOME_DIABETES_PATHWAYS | REACTOME_INSULIN_SYNTHESIS_AND_PROCESSING | HALLMARK_UV_RESPONSE_UP	N2+	2 Gy	model 1	ENSG00000069974	Grey Module	protein_coding	5873
TBC1D25	-0.109825	3.93914	4.42e-09	4.87e-08	TBC1 domain family member 25	NA	N2+	2 Gy	model 1	ENSG00000068354	Grey Module	protein_coding	4943
TADA2B	-0.0775294	4.82477	4.45e-09	4.9e-08	transcriptional adaptor 2B	NA	N2+	2 Gy	model 1	ENSG00000173011	Grey Module	protein_coding	93624
TUBGCP6	-0.161435	4.09639	4.47e-09	4.92e-08	tubulin gamma complex associated protein 6	REACTOME_CELL_CYCLE | REACTOME_CELL_CYCLE_MITOTIC | REACTOME_RECRUITMENT_OF_MITOTIC_CENTROSOME_PROTEINS_AND_COMPLEXES | REACTOME_RECRUITMENT_OF_NUMA_TO_MITOTIC_CENTROSOMES | REACTOME_MITOTIC_G2_G2_M_PHASES | HALLMARK_MITOTIC_SPINDLE	N2+	2 Gy	model 1	ENSG00000128159	Grey Module	protein_coding	85378
SLC35D1	0.176647	4.29314	4.5e-09	4.95e-08	solute carrier family 35 member D1	REACTOME_BIOLOGICAL_OXIDATIONS | REACTOME_TRANSMEMBRANE_TRANSPORT_OF_SMALL_MOLECULES | REACTOME_SLC_MEDIATED_TRANSMEMBRANE_TRANSPORT | REACTOME_TRANSPORT_OF_VITAMINS_NUCLEOSIDES_AND_RELATED_MOLECULES | REACTOME_GLUCURONIDATION | REACTOME_PHASE_II_CONJUGATION | HALLMARK_XENOBIOTIC_METABOLISM | HALLMARK_P53_PATHWAY	N2+	2 Gy	model 1	ENSG00000116704	Blue Module	protein_coding	23169
DBP	-0.204856	2.89482	4.62e-09	5.07e-08	D-box binding PAR bZIP transcription factor	REACTOME_BMAL1_CLOCK_NPAS2_ACTIVATES_CIRCADIAN_EXPRESSION | REACTOME_CIRCADIAN_CLOCK | HALLMARK_UV_RESPONSE_DN	N2+	2 Gy	model 1	ENSG00000105516	Turquoise Module	protein_coding	1628
NUP188	0.0987707	6.74156	4.62e-09	5.07e-08	nucleoporin 188	REACTOME_METABOLISM_OF_NON_CODING_RNA | REACTOME_ANTIVIRAL_MECHANISM_BY_IFN_STIMULATED_GENES | REACTOME_PROCESSING_OF_CAPPED_INTRON_CONTAINING_PRE_MRNA | REACTOME_TRANSPORT_OF_MATURE_TRANSCRIPT_TO_CYTOPLASM | REACTOME_TRANSMEMBRANE_TRANSPORT_OF_SMALL_MOLECULES | REACTOME_MRNA_PROCESSING | REACTOME_TRANSPORT_OF_MATURE_MRNA_DERIVED_FROM_AN_INTRONLESS_TRANSCRIPT | REACTOME_SLC_MEDIATED_TRANSMEMBRANE…	N2+	2 Gy	model 1	ENSG00000095319	Yellow Module	protein_coding	23511
TBK1	0.106379	4.65822	4.67e-09	5.12e-08	TANK binding kinase 1	KEGG_TOLL_LIKE_RECEPTOR_SIGNALING_PATHWAY | KEGG_RIG_I_LIKE_RECEPTOR_SIGNALING_PATHWAY | KEGG_CYTOSOLIC_DNA_SENSING_PATHWAY | REACTOME_TRIF_MEDIATED_TLR3_SIGNALING | REACTOME_TRAF6_MEDIATED_IRF7_ACTIVATION | REACTOME_TRAF3_DEPENDENT_IRF_ACTIVATION_PATHWAY | REACTOME_ACTIVATION_OF_IRF3_IRF7_MEDIATED_BY_TBK1_IKK_EPSILON | REACTOME_NEGATIVE_REGULATORS_OF_RIG_I_MDA5_SIGNALING | REACTOME_RIG_I_MDA5_ME…	N2+	2 Gy	model 1	ENSG00000183735	Blue Module	protein_coding	29110
FAM20A	0.153548	7.12029	4.77e-09	5.22e-08	FAM20A golgi associated secretory pathway pseudokinase	NA	N2+	2 Gy	model 1	ENSG00000108950	Grey Module	protein_coding	54757
SNAI2	-0.127622	6.3763	4.83e-09	5.29e-08	snail family transcriptional repressor 2	KEGG_ADHERENS_JUNCTION | HALLMARK_EPITHELIAL_MESENCHYMAL_TRANSITION | HALLMARK_UV_RESPONSE_DN	N2+	2 Gy	model 1	ENSG00000019549	Grey Module	protein_coding	6591
BCL2	-0.245781	3.70403	4.84e-09	5.3e-08	BCL2 apoptosis regulator	KEGG_APOPTOSIS | KEGG_FOCAL_ADHESION | KEGG_NEUROTROPHIN_SIGNALING_PATHWAY | KEGG_AMYOTROPHIC_LATERAL_SCLEROSIS_ALS | KEGG_PATHWAYS_IN_CANCER | KEGG_COLORECTAL_CANCER | KEGG_PROSTATE_CANCER | KEGG_SMALL_CELL_LUNG_CANCER | REACTOME_APOPTOSIS | REACTOME_INNATE_IMMUNE_SYSTEM | REACTOME_IMMUNE_SYSTEM | REACTOME_ACTIVATION_OF_BH3_ONLY_PROTEINS | REACTOME_INFLAMMASOMES | REACTOME_NUCLEOTIDE_BINDING_DOM…	N2+	2 Gy	model 1	ENSG00000171791	Yellow Module	protein_coding	596
KLHL8	-0.114353	4.03339	4.87e-09	5.32e-08	kelch like family member 8	NA	N2+	2 Gy	model 1	ENSG00000145332	Grey Module	protein_coding	57563
TCF12	-0.120828	6.7286	4.94e-09	5.39e-08	transcription factor 12	REACTOME_DEVELOPMENTAL_BIOLOGY | REACTOME_MYOGENESIS	N2+	2 Gy	model 1	ENSG00000140262	Blue Module	protein_coding	6938
SCAMP3	0.0927953	5.90685	4.96e-09	5.41e-08	secretory carrier membrane protein 3	HALLMARK_PROTEIN_SECRETION	N2+	2 Gy	model 1	ENSG00000263290	Turquoise Module	protein_coding	10067
MTMR4	-0.160631	4.45047	4.99e-09	5.44e-08	myotubularin related protein 4	REACTOME_DOWNREGULATION_OF_TGF_BETA_RECEPTOR_SIGNALING | REACTOME_SYNTHESIS_OF_PIPS_AT_THE_EARLY_ENDOSOME_MEMBRANE | REACTOME_TGF_BETA_RECEPTOR_SIGNALING_ACTIVATES_SMADS | REACTOME_PHOSPHOLIPID_METABOLISM | REACTOME_SYNTHESIS_OF_PIPS_AT_THE_LATE_ENDOSOME_MEMBRANE | REACTOME_PI_METABOLISM | REACTOME_METABOLISM_OF_LIPIDS_AND_LIPOPROTEINS | REACTOME_SIGNALING_BY_TGF_BETA_RECEPTOR_COMPLEX	N2+	2 Gy	model 1	ENSG00000108389	Blue Module	protein_coding	9110
ICE1	-0.0966992	5.79611	5.02e-09	5.47e-08	interactor of little elongation complex ELL subunit 1	NA	N2+	2 Gy	model 1	ENSG00000164151	Blue Module	protein_coding	23379
PLEKHH3	-0.17654	3.64665	5.18e-09	5.64e-08	pleckstrin homology, MyTH4 and FERM domain containing H3	NA	N2+	2 Gy	model 1	ENSG00000068137	Grey Module	protein_coding	79990
KLF13	-0.126433	6.85021	5.36e-09	5.83e-08	Kruppel like factor 13	NA	N2+	2 Gy	model 1	ENSG00000275746	Grey Module	protein_coding	51621
NOL4L	-0.167233	3.70911	5.37e-09	5.84e-08	nucleolar protein 4 like	NA	N2+	2 Gy	model 1	ENSG00000197183	Grey Module	protein_coding	140688
WWP2	-0.1124	5.37899	5.4e-09	5.87e-08	WW domain containing E3 ubiquitin protein ligase 2	KEGG_UBIQUITIN_MEDIATED_PROTEOLYSIS	N2+	2 Gy	model 1	ENSG00000198373	Black Module	protein_coding	11060
SRGAP1	-0.169648	6.26379	5.51e-09	5.98e-08	SLIT-ROBO Rho GTPase activating protein 1	KEGG_AXON_GUIDANCE | REACTOME_SIGNALING_BY_RHO_GTPASES | REACTOME_DEVELOPMENTAL_BIOLOGY | REACTOME_AXON_GUIDANCE | REACTOME_SIGNALING_BY_ROBO_RECEPTOR	N2+	2 Gy	model 1	ENSG00000196935	Yellow Module	protein_coding	57522
INPP4A	-0.11922	4.22278	5.58e-09	6.06e-08	inositol polyphosphate-4-phosphatase type I A	KEGG_INOSITOL_PHOSPHATE_METABOLISM | KEGG_PHOSPHATIDYLINOSITOL_SIGNALING_SYSTEM	N2+	2 Gy	model 1	ENSG00000040933	Green Module	protein_coding	3631
RREB1	-0.14954	4.89356	5.66e-09	6.14e-08	ras responsive element binding protein 1	HALLMARK_ADIPOGENESIS	N2+	2 Gy	model 1	ENSG00000124782	Blue Module	protein_coding	6239
C6orf132	-0.188925	4.08753	5.7e-09	6.18e-08	chromosome 6 open reading frame 132	NA	N2+	2 Gy	model 1	ENSG00000188112	Grey Module	protein_coding	647024
TCF19	-0.241194	3.75272	5.76e-09	6.23e-08	transcription factor 19	HALLMARK_E2F_TARGETS	N2+	2 Gy	model 1	ENSG00000234674	Red Module	protein_coding	6941
DDR1	0.165987	4.09373	5.76e-09	6.23e-08	discoidin domain receptor tyrosine kinase 1	NA	N2+	2 Gy	model 1	ENSG00000229767	Grey Module	protein_coding	780
NLN	-0.103446	5.40755	5.8e-09	6.27e-08	neurolysin	KEGG_RENIN_ANGIOTENSIN_SYSTEM	N2+	2 Gy	model 1	ENSG00000123213	Brown Module	protein_coding	57486
CUL7	-0.110351	6.07237	5.91e-09	6.38e-08	cullin 7	KEGG_UBIQUITIN_MEDIATED_PROTEOLYSIS | REACTOME_DIABETES_PATHWAYS | REACTOME_ACTIVATION_OF_CHAPERONE_GENES_BY_XBP1S | REACTOME_UNFOLDED_PROTEIN_RESPONSE | REACTOME_IMMUNE_SYSTEM | REACTOME_ADAPTIVE_IMMUNE_SYSTEM | REACTOME_CLASS_I_MHC_MEDIATED_ANTIGEN_PROCESSING_PRESENTATION | REACTOME_ANTIGEN_PROCESSING_UBIQUITINATION_PROTEASOME_DEGRADATION	N2+	2 Gy	model 1	ENSG00000044090	Grey Module	protein_coding	9820
BHLHE41	-0.261698	2.86697	5.98e-09	6.45e-08	basic helix-loop-helix family member e41	KEGG_CIRCADIAN_RHYTHM_MAMMAL | REACTOME_BMAL1_CLOCK_NPAS2_ACTIVATES_CIRCADIAN_EXPRESSION | REACTOME_CIRCADIAN_CLOCK	N2+	2 Gy	model 1	ENSG00000123095	Grey Module	protein_coding	79365
MKNK1	-0.140634	3.43417	6.01e-09	6.48e-08	MAPK interacting serine/threonine kinase 1	KEGG_MAPK_SIGNALING_PATHWAY | KEGG_INSULIN_SIGNALING_PATHWAY | REACTOME_SPRY_REGULATION_OF_FGF_SIGNALING | REACTOME_NEGATIVE_REGULATION_OF_FGFR_SIGNALING | REACTOME_SIGNALING_BY_FGFR_IN_DISEASE | REACTOME_SIGNALING_BY_FGFR | HALLMARK_PI3K_AKT_MTOR_SIGNALING	N2+	2 Gy	model 1	ENSG00000079277	Grey Module	protein_coding	8569
KIAA1958	-0.199594	2.58619	6.08e-09	6.56e-08	KIAA1958	NA	N2+	2 Gy	model 1	ENSG00000165185	Blue Module	protein_coding	158405
LARP1	-0.103448	7.64355	6.15e-09	6.62e-08	La ribonucleoprotein domain family member 1	NA	N2+	2 Gy	model 1	ENSG00000155506	Blue Module	protein_coding	23367
SYT7	0.248031	5.1542	6.28e-09	6.76e-08	synaptotagmin 7	NA	N2+	2 Gy	model 1	ENSG00000011347	Grey Module	protein_coding	9066
KRAS	-0.111383	5.06843	6.36e-09	6.84e-08	KRAS proto-oncogene, GTPase	KEGG_MAPK_SIGNALING_PATHWAY | KEGG_ERBB_SIGNALING_PATHWAY | KEGG_CHEMOKINE_SIGNALING_PATHWAY | KEGG_DORSO_VENTRAL_AXIS_FORMATION | KEGG_AXON_GUIDANCE | KEGG_VEGF_SIGNALING_PATHWAY | KEGG_TIGHT_JUNCTION | KEGG_GAP_JUNCTION | KEGG_NATURAL_KILLER_CELL_MEDIATED_CYTOTOXICITY | KEGG_T_CELL_RECEPTOR_SIGNALING_PATHWAY | KEGG_B_CELL_RECEPTOR_SIGNALING_PATHWAY | KEGG_FC_EPSILON_RI_SIGNALING_PATHWAY | KEGG_…	N2+	2 Gy	model 1	ENSG00000133703	Green Module	protein_coding	3845
ATXN1	-0.142954	5.75364	6.42e-09	6.9e-08	ataxin 1	HALLMARK_UV_RESPONSE_DN | HALLMARK_BILE_ACID_METABOLISM | HALLMARK_PEROXISOME	N2+	2 Gy	model 1	ENSG00000124788	Green Module	protein_coding	6310
MSX1	-0.204354	5.09866	6.52e-09	7e-08	msh homeobox 1	HALLMARK_EPITHELIAL_MESENCHYMAL_TRANSITION | HALLMARK_UV_RESPONSE_UP | HALLMARK_ANGIOGENESIS	N2+	2 Gy	model 1	ENSG00000163132	Turquoise Module	protein_coding	4487
AP1S1	0.0866371	5.54668	6.66e-09	7.15e-08	adaptor related protein complex 1 subunit sigma 1	KEGG_LYSOSOME | REACTOME_NEF_MEDIATED_DOWNREGULATION_OF_MHC_CLASS_I_COMPLEX_CELL_SURFACE_EXPRESSION | REACTOME_MEMBRANE_TRAFFICKING | REACTOME_NEF_MEDIATES_DOWN_MODULATION_OF_CELL_SURFACE_RECEPTORS_BY_RECRUITING_THEM_TO_CLATHRIN_ADAPTERS | REACTOME_TRANS_GOLGI_NETWORK_VESICLE_BUDDING | REACTOME_MHC_CLASS_II_ANTIGEN_PRESENTATION | REACTOME_LYSOSOME_VESICLE_BIOGENESIS | REACTOME_GOLGI_ASSOCIATED_VE…	N2+	2 Gy	model 1	ENSG00000106367	Magenta Module	protein_coding	1174
SNRPB	0.113981	5.76695	6.81e-09	7.3e-08	small nuclear ribonucleoprotein polypeptides B and B1	KEGG_SPLICEOSOME | KEGG_SYSTEMIC_LUPUS_ERYTHEMATOSUS | REACTOME_METABOLISM_OF_NON_CODING_RNA | REACTOME_PROCESSING_OF_CAPPED_INTRON_CONTAINING_PRE_MRNA | REACTOME_SLBP_DEPENDENT_PROCESSING_OF_REPLICATION_DEPENDENT_HISTONE_PRE_MRNAS | REACTOME_RNA_POL_II_TRANSCRIPTION | REACTOME_MRNA_PROCESSING | REACTOME_MRNA_SPLICING | REACTOME_MRNA_SPLICING_MINOR_PATHWAY | REACTOME_PROCESSING_OF_CAPPED_INTRONLE…	N2+	2 Gy	model 1	ENSG00000125835	Grey Module	protein_coding	6628
RNF216	-0.0716613	6.17794	7.05e-09	7.55e-08	ring finger protein 216	NA	N2+	2 Gy	model 1	ENSG00000011275	Grey Module	protein_coding	54476
AMOT	-0.236659	4.12546	7.13e-09	7.63e-08	angiomotin	REACTOME_SIGNALING_BY_HIPPO | HALLMARK_HEDGEHOG_SIGNALING	N2+	2 Gy	model 1	ENSG00000126016	Yellow Module	protein_coding	154796
MINDY2	-0.161753	5.78587	7.33e-09	7.85e-08	MINDY lysine 48 deubiquitinase 2	NA	N2+	2 Gy	model 1	ENSG00000128923	Grey Module	protein_coding	54629
GAB1	0.164381	4.22625	7.35e-09	7.86e-08	GRB2 associated binding protein 1	KEGG_ERBB_SIGNALING_PATHWAY | KEGG_NEUROTROPHIN_SIGNALING_PATHWAY | KEGG_RENAL_CELL_CARCINOMA | REACTOME_SIGNALING_BY_ERBB2 | REACTOME_SIGNALING_BY_CONSTITUTIVELY_ACTIVE_EGFR | REACTOME_SIGNALING_BY_EGFR_IN_CANCER | REACTOME_PI3K_EVENTS_IN_ERBB2_SIGNALING | REACTOME_INSULIN_RECEPTOR_SIGNALLING_CASCADE | REACTOME_SIGNALING_BY_FGFR_IN_DISEASE | REACTOME_SIGNALING_BY_FGFR_MUTANTS | REACTOME_GAB1_SIG…	N2+	2 Gy	model 1	ENSG00000109458	Blue Module	protein_coding	2549
ITSN1	-0.0979923	5.90161	7.4e-09	7.91e-08	intersectin 1	REACTOME_SIGNALING_BY_RHO_GTPASES | REACTOME_SIGNALLING_BY_NGF | REACTOME_NRAGE_SIGNALS_DEATH_THROUGH_JNK | REACTOME_CELL_DEATH_SIGNALLING_VIA_NRAGE_NRIF_AND_NADE | REACTOME_P75_NTR_RECEPTOR_MEDIATED_SIGNALLING | REACTOME_SIGNALING_BY_GPCR | REACTOME_G_ALPHA1213_SIGNALLING_EVENTS | REACTOME_GPCR_DOWNSTREAM_SIGNALING | HALLMARK_MITOTIC_SPINDLE | HALLMARK_ADIPOGENESIS	N2+	2 Gy	model 1	ENSG00000205726	Green Module	protein_coding	6453
KIF18A	-0.409455	1.09812	7.46e-09	7.96e-08	kinesin family member 18A	REACTOME_CELL_CYCLE | REACTOME_MHC_CLASS_II_ANTIGEN_PRESENTATION | REACTOME_CELL_CYCLE_MITOTIC | REACTOME_MITOTIC_M_M_G1_PHASES | REACTOME_FACTORS_INVOLVED_IN_MEGAKARYOCYTE_DEVELOPMENT_AND_PLATELET_PRODUCTION | REACTOME_KINESINS | REACTOME_DNA_REPLICATION | REACTOME_HEMOSTASIS | REACTOME_MITOTIC_PROMETAPHASE | REACTOME_IMMUNE_SYSTEM | REACTOME_ADAPTIVE_IMMUNE_SYSTEM	N2+	2 Gy	model 1	ENSG00000121621	Red Module	protein_coding	81930
MLH3	-0.157704	3.25859	7.57e-09	8.08e-08	mutL homolog 3	KEGG_MISMATCH_REPAIR | REACTOME_MEIOSIS | REACTOME_MEIOTIC_RECOMBINATION	N2+	2 Gy	model 1	ENSG00000119684	Blue Module	protein_coding	27030
PTP4A2	-0.0686238	8.10435	7.66e-09	8.17e-08	protein tyrosine phosphatase 4A2	NA	N2+	2 Gy	model 1	ENSG00000184007	Turquoise Module	protein_coding	8073
DRAXIN	0.653915	-1.06165	7.72e-09	8.23e-08	dorsal inhibitory axon guidance protein	NA	N2+	2 Gy	model 1	ENSG00000162490	Grey Module	protein_coding	374946
GOLPH3	-0.0593548	6.75851	7.84e-09	8.35e-08	golgi phosphoprotein 3	NA	N2+	2 Gy	model 1	ENSG00000113384	Grey Module	protein_coding	64083
IFIH1	0.211864	3.95939	7.9e-09	8.4e-08	interferon induced with helicase C domain 1	KEGG_RIG_I_LIKE_RECEPTOR_SIGNALING_PATHWAY | REACTOME_TRAF6_MEDIATED_IRF7_ACTIVATION | REACTOME_TRAF6_MEDIATED_NFKB_ACTIVATION | REACTOME_TRAF3_DEPENDENT_IRF_ACTIVATION_PATHWAY | REACTOME_NFKB_ACTIVATION_THROUGH_FADD_RIP1_PATHWAY_MEDIATED_BY_CASPASE_8_AND10 | REACTOME_NEGATIVE_REGULATORS_OF_RIG_I_MDA5_SIGNALING | REACTOME_RIG_I_MDA5_MEDIATED_INDUCTION_OF_IFN_ALPHA_BETA_PATHWAYS | REACTOME_INNATE_…	N2+	2 Gy	model 1	ENSG00000115267	Yellow Module	protein_coding	64135
TSHZ1	-0.120239	5.33727	7.93e-09	8.43e-08	teashirt zinc finger homeobox 1	NA	N2+	2 Gy	model 1	ENSG00000179981	Grey Module	protein_coding	10194
STK38	0.0871725	6.35669	8e-09	8.5e-08	serine/threonine kinase 38	NA	N2+	2 Gy	model 1	ENSG00000112079	Green Module	protein_coding	11329
USP37	-0.252095	2.74413	8.03e-09	8.52e-08	ubiquitin specific peptidase 37	NA	N2+	2 Gy	model 1	ENSG00000135913	Tan Module	protein_coding	57695
DNAJC24	0.146182	2.92986	8.22e-09	8.72e-08	DnaJ heat shock protein family (Hsp40) member C24	NA	N2+	2 Gy	model 1	ENSG00000170946	Green Module	protein_coding	120526
PPM1F	-0.0879318	5.0724	8.63e-09	9.15e-08	protein phosphatase, Mg2+/Mn2+ dependent 1F	NA	N2+	2 Gy	model 1	ENSG00000100034	Grey Module	protein_coding	9647
CCDC28A	0.170443	2.82227	8.72e-09	9.24e-08	coiled-coil domain containing 28A	HALLMARK_HEME_METABOLISM	N2+	2 Gy	model 1	ENSG00000024862	Grey Module	protein_coding	25901
NUP35	-0.183542	2.25539	8.75e-09	9.26e-08	nucleoporin 35	REACTOME_METABOLISM_OF_NON_CODING_RNA | REACTOME_ANTIVIRAL_MECHANISM_BY_IFN_STIMULATED_GENES | REACTOME_PROCESSING_OF_CAPPED_INTRON_CONTAINING_PRE_MRNA | REACTOME_TRANSPORT_OF_MATURE_TRANSCRIPT_TO_CYTOPLASM | REACTOME_TRANSMEMBRANE_TRANSPORT_OF_SMALL_MOLECULES | REACTOME_MRNA_PROCESSING | REACTOME_TRANSPORT_OF_MATURE_MRNA_DERIVED_FROM_AN_INTRONLESS_TRANSCRIPT | REACTOME_SLC_MEDIATED_TRANSMEMBRANE…	N2+	2 Gy	model 1	ENSG00000163002	Grey Module	protein_coding	129401
CDCA3	-0.356202	1.86684	8.87e-09	9.38e-08	cell division cycle associated 3	HALLMARK_E2F_TARGETS	N2+	2 Gy	model 1	ENSG00000111665	Red Module	protein_coding	83461
TAB1	0.116496	4.71894	8.87e-09	9.38e-08	TGF-beta activated kinase 1 (MAP3K7) binding protein 1	KEGG_MAPK_SIGNALING_PATHWAY | KEGG_TOLL_LIKE_RECEPTOR_SIGNALING_PATHWAY | KEGG_NOD_LIKE_RECEPTOR_SIGNALING_PATHWAY | KEGG_LEISHMANIA_INFECTION | REACTOME_TRIF_MEDIATED_TLR3_SIGNALING | REACTOME_TAK1_ACTIVATES_NFKB_BY_PHOSPHORYLATION_AND_ACTIVATION_OF_IKKS_COMPLEX | REACTOME_MAP_KINASE_ACTIVATION_IN_TLR_CASCADE | REACTOME_JNK_C_JUN_KINASES_PHOSPHORYLATION_AND_ACTIVATION_MEDIATED_BY_ACTIVATED_HUMAN…	N2+	2 Gy	model 1	ENSG00000100324	Grey Module	protein_coding	10454
DCAF8	-0.0908166	4.63785	8.94e-09	9.44e-08	DDB1 and CUL4 associated factor 8	NA	N2+	2 Gy	model 1	ENSG00000132716	Grey Module	protein_coding	50717
PSMC2	0.0659485	6.40917	9.13e-09	9.63e-08	proteasome 26S subunit, ATPase 2	KEGG_PROTEASOME | REACTOME_SIGNALING_BY_WNT | REACTOME_CROSS_PRESENTATION_OF_SOLUBLE_EXOGENOUS_ANTIGENS_ENDOSOMES | REACTOME_ANTIGEN_PROCESSING_CROSS_PRESENTATION | REACTOME_ER_PHAGOSOME_PATHWAY | REACTOME_CELL_CYCLE | REACTOME_ORC1_REMOVAL_FROM_CHROMATIN | REACTOME_DOWNSTREAM_SIGNALING_EVENTS_OF_B_CELL_RECEPTOR_BCR | REACTOME_ACTIVATION_OF_NF_KAPPAB_IN_B_CELLS | REACTOME_SIGNALING_BY_THE_B_CELL_…	N2+	2 Gy	model 1	ENSG00000161057	Turquoise Module	protein_coding	5701
SF1	-0.0971525	7.58843	9.18e-09	9.68e-08	splicing factor 1	NA	N2+	2 Gy	model 1	ENSG00000168066	Black Module	protein_coding	7536
ZNF436	0.178994	6.33026	9.2e-09	9.7e-08	zinc finger protein 436	REACTOME_GENERIC_TRANSCRIPTION_PATHWAY	N2+	2 Gy	model 1	ENSG00000283009	Grey Module	protein_coding	80818
ZNF667	0.161395	3.51505	9.38e-09	9.88e-08	zinc finger protein 667	NA	N2+	2 Gy	model 1	ENSG00000198046	Grey Module	protein_coding	63934
HDAC6	-0.103634	4.39927	9.5e-09	1e-07	histone deacetylase 6	REACTOME_NOTCH1_INTRACELLULAR_DOMAIN_REGULATES_TRANSCRIPTION | REACTOME_SIGNALING_BY_NOTCH1 | REACTOME_SIGNALING_BY_NOTCH | HALLMARK_MITOTIC_SPINDLE	N2+	2 Gy	model 1	ENSG00000094631	Grey Module	protein_coding	10013
CDC14A	-0.302362	0.763258	9.53e-09	1e-07	cell division cycle 14A	KEGG_CELL_CYCLE | REACTOME_CELL_CYCLE | REACTOME_CELL_CYCLE_MITOTIC | REACTOME_REGULATION_OF_MITOTIC_CELL_CYCLE | REACTOME_CONVERSION_FROM_APC_C_CDC20_TO_APC_C_CDH1_IN_LATE_ANAPHASE	N2+	2 Gy	model 1	ENSG00000079335	Blue Module	protein_coding	8556
HRAS	0.140155	4.53068	9.61e-09	1.01e-07	HRas proto-oncogene, GTPase	KEGG_MAPK_SIGNALING_PATHWAY | KEGG_ERBB_SIGNALING_PATHWAY | KEGG_CHEMOKINE_SIGNALING_PATHWAY | KEGG_ENDOCYTOSIS | KEGG_AXON_GUIDANCE | KEGG_VEGF_SIGNALING_PATHWAY | KEGG_FOCAL_ADHESION | KEGG_TIGHT_JUNCTION | KEGG_GAP_JUNCTION | KEGG_NATURAL_KILLER_CELL_MEDIATED_CYTOTOXICITY | KEGG_T_CELL_RECEPTOR_SIGNALING_PATHWAY | KEGG_B_CELL_RECEPTOR_SIGNALING_PATHWAY | KEGG_FC_EPSILON_RI_SIGNALING_PATHWAY | …	N2+	2 Gy	model 1	ENSG00000276536	Magenta Module	protein_coding	3265
RTL10	-0.12358	4.18052	9.84e-09	1.03e-07	retrotransposon Gag like 10	NA	N2+	2 Gy	model 1	ENSG00000215012	Grey Module	protein_coding	79680
ZNF2	-0.147383	2.65417	9.87e-09	1.04e-07	zinc finger protein 2	REACTOME_GENERIC_TRANSCRIPTION_PATHWAY	N2+	2 Gy	model 1	ENSG00000275111	Grey Module	protein_coding	7549
SAV1	0.137463	5.98406	1.01e-08	1.06e-07	salvador family WW domain containing protein 1	REACTOME_SIGNALING_BY_HIPPO	N2+	2 Gy	model 1	ENSG00000151748	Blue Module	protein_coding	60485
GJA1	-0.146138	8.47292	1.03e-08	1.08e-07	gap junction protein alpha 1	KEGG_GAP_JUNCTION | KEGG_ARRHYTHMOGENIC_RIGHT_VENTRICULAR_CARDIOMYOPATHY_ARVC | REACTOME_GAP_JUNCTION_DEGRADATION | REACTOME_MEMBRANE_TRAFFICKING | REACTOME_GAP_JUNCTION_TRAFFICKING | REACTOME_GAP_JUNCTION_ASSEMBLY | HALLMARK_ESTROGEN_RESPONSE_EARLY | HALLMARK_EPITHELIAL_MESENCHYMAL_TRANSITION | HALLMARK_UV_RESPONSE_DN	N2+	2 Gy	model 1	ENSG00000152661	Green Module	protein_coding	2697
KLF5	-0.29248	2.07965	1.05e-08	1.1e-07	Kruppel like factor 5	REACTOME_DEVELOPMENTAL_BIOLOGY | REACTOME_TRANSCRIPTIONAL_REGULATION_OF_WHITE_ADIPOCYTE_DIFFERENTIATION | HALLMARK_MYOGENESIS	N2+	2 Gy	model 1	ENSG00000102554	Brown Module	protein_coding	688
WDR62	-0.352102	1.49775	1.07e-08	1.12e-07	WD repeat domain 62	NA	N2+	2 Gy	model 1	ENSG00000075702	Red Module	protein_coding	284403
TOR1AIP1	0.0802558	6.61967	1.12e-08	1.17e-07	torsin 1A interacting protein 1	NA	N2+	2 Gy	model 1	ENSG00000143337	Blue Module	protein_coding	26092
AP4E1	0.201666	3.67561	1.12e-08	1.17e-07	adaptor related protein complex 4 subunit epsilon 1	KEGG_LYSOSOME | REACTOME_MEMBRANE_TRAFFICKING | REACTOME_TRANS_GOLGI_NETWORK_VESICLE_BUDDING | REACTOME_GOLGI_ASSOCIATED_VESICLE_BIOGENESIS	N2+	2 Gy	model 1	ENSG00000081014	Blue Module	protein_coding	23431
ZNF700	-0.205884	1.7749	1.13e-08	1.18e-07	zinc finger protein 700	NA	N2+	2 Gy	model 1	ENSG00000196757	Grey Module	protein_coding	90592
LINC00346	0.26721	2.25314	1.13e-08	1.18e-07	long intergenic non-protein coding RNA 346	NA	N2+	2 Gy	model 1	NA	NA Module	NA	NA
PRRG1	0.137642	3.92859	1.14e-08	1.19e-07	proline rich and Gla domain 1	NA	N2+	2 Gy	model 1	ENSG00000130962	Blue Module	protein_coding	5638
CASP8AP2	-0.180397	3.72239	1.19e-08	1.24e-07	caspase 8 associated protein 2	HALLMARK_G2M_CHECKPOINT	N2+	2 Gy	model 1	ENSG00000288475	Blue Module	protein_coding	9994
PRLR	-0.458803	2.7895	1.21e-08	1.26e-07	prolactin receptor	KEGG_CYTOKINE_CYTOKINE_RECEPTOR_INTERACTION | KEGG_NEUROACTIVE_LIGAND_RECEPTOR_INTERACTION | KEGG_JAK_STAT_SIGNALING_PATHWAY | REACTOME_GROWTH_HORMONE_RECEPTOR_SIGNALING | REACTOME_SIGNALING_BY_ERBB4 | REACTOME_PROLACTIN_RECEPTOR_SIGNALING | REACTOME_NUCLEAR_SIGNALING_BY_ERBB4 | REACTOME_IMMUNE_SYSTEM | REACTOME_CYTOKINE_SIGNALING_IN_IMMUNE_SYSTEM | HALLMARK_ESTROGEN_RESPONSE_LATE	N2+	2 Gy	model 1	ENSG00000113494	Yellow Module	protein_coding	5618
SLC30A5	0.0864171	5.76298	1.23e-08	1.28e-07	solute carrier family 30 member 5	REACTOME_DIABETES_PATHWAYS | REACTOME_TRANSMEMBRANE_TRANSPORT_OF_SMALL_MOLECULES | REACTOME_INSULIN_SYNTHESIS_AND_PROCESSING | REACTOME_SLC_MEDIATED_TRANSMEMBRANE_TRANSPORT | REACTOME_TRANSPORT_OF_GLUCOSE_AND_OTHER_SUGARS_BILE_SALTS_AND_ORGANIC_ACIDS_METAL_IONS_AND_AMINE_COMPOUNDS | REACTOME_ZINC_TRANSPORTERS | REACTOME_METAL_ION_SLC_TRANSPORTERS | HALLMARK_UNFOLDED_PROTEIN_RESPONSE	N2+	2 Gy	model 1	ENSG00000145740	Blue Module	protein_coding	64924
TRO	-0.15867	3.59997	1.24e-08	1.29e-07	trophinin	HALLMARK_APICAL_JUNCTION	N2+	2 Gy	model 1	ENSG00000067445	Grey Module	protein_coding	7216
RHOU	0.241746	3.2947	1.25e-08	1.3e-07	ras homolog family member U	NA	N2+	2 Gy	model 1	ENSG00000284984	Grey Module	protein_coding	58480
CREBZF	-0.227247	3.58098	1.27e-08	1.32e-07	CREB/ATF bZIP transcription factor	NA	N2+	2 Gy	model 1	ENSG00000137504	Pink Module	protein_coding	58487
SERINC5	0.176011	4.56708	1.29e-08	1.33e-07	serine incorporator 5	NA	N2+	2 Gy	model 1	ENSG00000164300	Green Module	protein_coding	256987
SHLD2	-0.156981	3.18171	1.32e-08	1.36e-07	shieldin complex subunit 2	NA	N2+	2 Gy	model 1	ENSG00000122376	Green Module	protein_coding	54537
HSDL1	-0.105332	4.27518	1.32e-08	1.37e-07	hydroxysteroid dehydrogenase like 1	NA	N2+	2 Gy	model 1	ENSG00000103160	Grey Module	protein_coding	83693
CHAF1A	-0.19247	3.18699	1.33e-08	1.38e-07	chromatin assembly factor 1 subunit A	HALLMARK_G2M_CHECKPOINT	N2+	2 Gy	model 1	ENSG00000167670	Red Module	protein_coding	10036
DUSP10	0.216815	3.26842	1.34e-08	1.39e-07	dual specificity phosphatase 10	KEGG_MAPK_SIGNALING_PATHWAY	N2+	2 Gy	model 1	ENSG00000143507	Grey Module	protein_coding	11221
CAND1	-0.083289	7.28934	1.35e-08	1.4e-07	cullin associated and neddylation dissociated 1	NA	N2+	2 Gy	model 1	ENSG00000111530	Tan Module	protein_coding	55832
KIF11	-0.300538	3.87812	1.38e-08	1.43e-07	kinesin family member 11	REACTOME_MHC_CLASS_II_ANTIGEN_PRESENTATION | REACTOME_FACTORS_INVOLVED_IN_MEGAKARYOCYTE_DEVELOPMENT_AND_PLATELET_PRODUCTION | REACTOME_KINESINS | REACTOME_HEMOSTASIS | REACTOME_IMMUNE_SYSTEM | REACTOME_ADAPTIVE_IMMUNE_SYSTEM | HALLMARK_MITOTIC_SPINDLE | HALLMARK_G2M_CHECKPOINT	N2+	2 Gy	model 1	ENSG00000138160	Red Module	protein_coding	3832
ZNF317	-0.0853516	4.96274	1.39e-08	1.44e-07	zinc finger protein 317	REACTOME_GENERIC_TRANSCRIPTION_PATHWAY	N2+	2 Gy	model 1	ENSG00000130803	Grey Module	protein_coding	57693
DGKQ	0.144611	3.93384	1.41e-08	1.46e-07	diacylglycerol kinase theta	KEGG_GLYCEROLIPID_METABOLISM | KEGG_GLYCEROPHOSPHOLIPID_METABOLISM | KEGG_PHOSPHATIDYLINOSITOL_SIGNALING_SYSTEM | REACTOME_GASTRIN_CREB_SIGNALLING_PATHWAY_VIA_PKC_AND_MAPK | REACTOME_SIGNALING_BY_GPCR | REACTOME_G_ALPHA_Q_SIGNALLING_EVENTS | REACTOME_GPCR_DOWNSTREAM_SIGNALING | REACTOME_EFFECTS_OF_PIP2_HYDROLYSIS | REACTOME_HEMOSTASIS | REACTOME_PLATELET_ACTIVATION_SIGNALING_AND_AGGREGATION	N2+	2 Gy	model 1	ENSG00000145214	Grey Module	protein_coding	1609
CCT8	0.0675496	7.02012	1.41e-08	1.46e-07	chaperonin containing TCP1 subunit 8	REACTOME_ASSOCIATION_OF_TRIC_CCT_WITH_TARGET_PROTEINS_DURING_BIOSYNTHESIS | REACTOME_PREFOLDIN_MEDIATED_TRANSFER_OF_SUBSTRATE_TO_CCT_TRIC | REACTOME_PROTEIN_FOLDING | REACTOME_FORMATION_OF_TUBULIN_FOLDING_INTERMEDIATES_BY_CCT_TRIC | REACTOME_METABOLISM_OF_PROTEINS	N2+	2 Gy	model 1	ENSG00000156261	Grey Module	protein_coding	10694
ALKBH2	-0.138878	3.23128	1.43e-08	1.48e-07	alkB homolog 2, alpha-ketoglutarate dependent dioxygenase	REACTOME_DNA_REPAIR	N2+	2 Gy	model 1	ENSG00000189046	Turquoise Module	protein_coding	121642
FNDC3B	-0.11704	7.58365	1.45e-08	1.49e-07	fibronectin type III domain containing 3B	NA	N2+	2 Gy	model 1	ENSG00000075420	Green Module	protein_coding	64778
IPMK	0.164261	3.95978	1.47e-08	1.51e-07	inositol polyphosphate multikinase	KEGG_INOSITOL_PHOSPHATE_METABOLISM	N2+	2 Gy	model 1	ENSG00000151151	Blue Module	protein_coding	253430
SCHIP1	0.839344	-2.96724	1.48e-08	1.52e-07	schwannomin interacting protein 1	HALLMARK_MYOGENESIS | HALLMARK_UV_RESPONSE_DN	N2+	2 Gy	model 1	ENSG00000151967	Grey Module	protein_coding	29970
DUSP3	-0.12084	6.09562	1.48e-08	1.52e-07	dual specificity phosphatase 3	KEGG_MAPK_SIGNALING_PATHWAY | REACTOME_SIGNALLING_BY_NGF | REACTOME_TRIF_MEDIATED_TLR3_SIGNALING | REACTOME_NGF_SIGNALLING_VIA_TRKA_FROM_THE_PLASMA_MEMBRANE | REACTOME_NUCLEAR_EVENTS_KINASE_AND_TRANSCRIPTION_FACTOR_ACTIVATION | REACTOME_ERKS_ARE_INACTIVATED | REACTOME_ERK_MAPK_TARGETS | REACTOME_MAP_KINASE_ACTIVATION_IN_TLR_CASCADE | REACTOME_MAPK_TARGETS_NUCLEAR_EVENTS_MEDIATED_BY_MAP_KINASES | …	N2+	2 Gy	model 1	ENSG00000108861	Black Module	protein_coding	1845
CUL9	-0.129072	4.06018	1.48e-08	1.52e-07	cullin 9	NA	N2+	2 Gy	model 1	ENSG00000112659	Grey Module	protein_coding	23113
SNX2	0.080831	6.5674	1.48e-08	1.52e-07	sorting nexin 2	REACTOME_MEMBRANE_TRAFFICKING | REACTOME_TRANS_GOLGI_NETWORK_VESICLE_BUDDING | REACTOME_GOLGI_ASSOCIATED_VESICLE_BIOGENESIS | HALLMARK_PROTEIN_SECRETION	N2+	2 Gy	model 1	ENSG00000205302	Yellow Module	protein_coding	6643
HS1BP3	0.108888	5.51235	1.49e-08	1.53e-07	HCLS1 binding protein 3	NA	N2+	2 Gy	model 1	ENSG00000118960	Turquoise Module	protein_coding	64342
TBL1X	-0.0989991	5.94309	1.52e-08	1.56e-07	transducin beta like 1 X-linked	KEGG_WNT_SIGNALING_PATHWAY | REACTOME_DEVELOPMENTAL_BIOLOGY | REACTOME_BMAL1_CLOCK_NPAS2_ACTIVATES_CIRCADIAN_EXPRESSION | REACTOME_PPARA_ACTIVATES_GENE_EXPRESSION | REACTOME_RORA_ACTIVATES_CIRCADIAN_EXPRESSION | REACTOME_YAP1_AND_WWTR1_TAZ_STIMULATED_GENE_EXPRESSION | REACTOME_NOTCH1_INTRACELLULAR_DOMAIN_REGULATES_TRANSCRIPTION | REACTOME_CIRCADIAN_REPRESSION_OF_EXPRESSION_BY_REV_ERBA | REACTOME_…	N2+	2 Gy	model 1	ENSG00000101849	Turquoise Module	protein_coding	6907
ZCCHC14	-0.152228	6.95694	1.54e-08	1.58e-07	zinc finger CCHC-type containing 14	NA	N2+	2 Gy	model 1	ENSG00000140948	Yellow Module	protein_coding	23174
DISP1	0.196025	3.14718	1.56e-08	1.59e-07	dispatched RND transporter family member 1	NA	N2+	2 Gy	model 1	ENSG00000154309	Grey Module	protein_coding	84976
RACGAP1	-0.236323	4.29559	1.57e-08	1.61e-07	Rac GTPase activating protein 1	REACTOME_SIGNALING_BY_RHO_GTPASES | REACTOME_MHC_CLASS_II_ANTIGEN_PRESENTATION | REACTOME_FACTORS_INVOLVED_IN_MEGAKARYOCYTE_DEVELOPMENT_AND_PLATELET_PRODUCTION | REACTOME_KINESINS | REACTOME_HEMOSTASIS | REACTOME_IMMUNE_SYSTEM | REACTOME_ADAPTIVE_IMMUNE_SYSTEM | HALLMARK_MITOTIC_SPINDLE | HALLMARK_G2M_CHECKPOINT | HALLMARK_E2F_TARGETS	N2+	2 Gy	model 1	ENSG00000161800	Red Module	protein_coding	29127
NOC3L	-0.10433	4.45739	1.59e-08	1.62e-07	NOC3 like DNA replication regulator	NA	N2+	2 Gy	model 1	ENSG00000173145	Grey Module	protein_coding	64318
SMC3	-0.100015	5.74071	1.59e-08	1.63e-07	structural maintenance of chromosomes 3	KEGG_CELL_CYCLE | KEGG_OOCYTE_MEIOSIS | REACTOME_MEIOSIS | REACTOME_CELL_CYCLE | REACTOME_CELL_CYCLE_MITOTIC | REACTOME_MITOTIC_M_M_G1_PHASES | REACTOME_CHROMOSOME_MAINTENANCE | REACTOME_DNA_REPLICATION | REACTOME_MITOTIC_PROMETAPHASE | REACTOME_MEIOTIC_SYNAPSIS | HALLMARK_MITOTIC_SPINDLE | HALLMARK_E2F_TARGETS	N2+	2 Gy	model 1	ENSG00000108055	Blue Module	protein_coding	9126
PRMT6	-0.0987791	4.74247	1.61e-08	1.64e-07	protein arginine methyltransferase 6	NA	N2+	2 Gy	model 1	ENSG00000198890	Grey Module	protein_coding	55170
RNF182	-0.45249	0.139527	1.62e-08	1.65e-07	ring finger protein 182	REACTOME_IMMUNE_SYSTEM | REACTOME_ADAPTIVE_IMMUNE_SYSTEM | REACTOME_CLASS_I_MHC_MEDIATED_ANTIGEN_PROCESSING_PRESENTATION | REACTOME_ANTIGEN_PROCESSING_UBIQUITINATION_PROTEASOME_DEGRADATION	N2+	2 Gy	model 1	ENSG00000180537	Grey Module	protein_coding	221687
RAPGEFL1	0.249649	1.18552	1.66e-08	1.69e-07	Rap guanine nucleotide exchange factor like 1	HALLMARK_ESTROGEN_RESPONSE_EARLY | HALLMARK_ESTROGEN_RESPONSE_LATE	N2+	2 Gy	model 1	ENSG00000108352	Grey Module	protein_coding	51195
ARL4A	0.28755	1.61304	1.67e-08	1.7e-07	ADP ribosylation factor like GTPase 4A	HALLMARK_ADIPOGENESIS | HALLMARK_INTERFERON_GAMMA_RESPONSE | HALLMARK_IL2_STAT5_SIGNALING | HALLMARK_SPERMATOGENESIS	N2+	2 Gy	model 1	ENSG00000122644	Grey Module	protein_coding	10124
KCTD21	-0.114878	3.82293	1.68e-08	1.71e-07	potassium channel tetramerization domain containing 21	NA	N2+	2 Gy	model 1	ENSG00000188997	Turquoise Module	protein_coding	283219
TK2	-0.0740088	5.45508	1.7e-08	1.72e-07	thymidine kinase 2	KEGG_PYRIMIDINE_METABOLISM | KEGG_DRUG_METABOLISM_OTHER_ENZYMES | REACTOME_CELL_CYCLE | REACTOME_CELL_CYCLE_MITOTIC | REACTOME_METABOLISM_OF_NUCLEOTIDES | REACTOME_G1_S_TRANSITION | REACTOME_MITOTIC_G1_G1_S_PHASES | REACTOME_E2F_MEDIATED_REGULATION_OF_DNA_REPLICATION | REACTOME_G1_S_SPECIFIC_TRANSCRIPTION | REACTOME_PYRIMIDINE_METABOLISM | HALLMARK_DNA_REPAIR	N2+	2 Gy	model 1	ENSG00000166548	Grey Module	protein_coding	7084
SEMA6C	0.178131	3.11433	1.7e-08	1.73e-07	semaphorin 6C	KEGG_AXON_GUIDANCE	N2+	2 Gy	model 1	ENSG00000143434	Grey Module	protein_coding	10500
QTRT2	-0.120496	3.72313	1.72e-08	1.75e-07	queuine tRNA-ribosyltransferase accessory subunit 2	NA	N2+	2 Gy	model 1	ENSG00000151576	Grey Module	protein_coding	79691
CEBPG	-0.175742	4.36895	1.76e-08	1.79e-07	CCAAT enhancer binding protein gamma	HALLMARK_UNFOLDED_PROTEIN_RESPONSE | HALLMARK_UV_RESPONSE_UP	N2+	2 Gy	model 1	ENSG00000153879	Brown Module	protein_coding	1054
ATP6V1B2	-0.107627	7.19975	1.77e-08	1.79e-07	ATPase H+ transporting V1 subunit B2	KEGG_OXIDATIVE_PHOSPHORYLATION | KEGG_VIBRIO_CHOLERAE_INFECTION | KEGG_EPITHELIAL_CELL_SIGNALING_IN_HELICOBACTER_PYLORI_INFECTION | REACTOME_INSULIN_RECEPTOR_RECYCLING | REACTOME_LATENT_INFECTION_OF_HOMO_SAPIENS_WITH_MYCOBACTERIUM_TUBERCULOSIS | REACTOME_TRANSMEMBRANE_TRANSPORT_OF_SMALL_MOLECULES | REACTOME_IRON_UPTAKE_AND_TRANSPORT | REACTOME_TRANSFERRIN_ENDOCYTOSIS_AND_RECYCLING | REACTOME_SIGN…	N2+	2 Gy	model 1	ENSG00000147416	Grey Module	protein_coding	526
FAM193B	-0.169831	3.51481	1.78e-08	1.8e-07	family with sequence similarity 193 member B	NA	N2+	2 Gy	model 1	ENSG00000146067	Pink Module	protein_coding	54540
RIPOR1	-0.121312	6.54715	1.79e-08	1.82e-07	RHO family interacting cell polarization regulator 1	NA	N2+	2 Gy	model 1	ENSG00000039523	Turquoise Module	protein_coding	79567
YAF2	-0.128489	3.77133	1.83e-08	1.85e-07	YY1 associated factor 2	NA	N2+	2 Gy	model 1	ENSG00000015153	Greenyellow Module	protein_coding	10138
TKT	0.1636	9.17929	1.84e-08	1.86e-07	transketolase	KEGG_PENTOSE_PHOSPHATE_PATHWAY | REACTOME_INTEGRATION_OF_ENERGY_METABOLISM | REACTOME_METABOLISM_OF_CARBOHYDRATES | HALLMARK_ADIPOGENESIS	N2+	2 Gy	model 1	ENSG00000163931	Purple Module	protein_coding	7086
SHROOM4	0.319807	1.77286	1.84e-08	1.86e-07	shroom family member 4	NA	N2+	2 Gy	model 1	ENSG00000158352	Brown Module	protein_coding	57477
DUSP4	0.38409	2.99616	1.87e-08	1.89e-07	dual specificity phosphatase 4	KEGG_MAPK_SIGNALING_PATHWAY | REACTOME_SIGNALLING_BY_NGF | REACTOME_TRIF_MEDIATED_TLR3_SIGNALING | REACTOME_NGF_SIGNALLING_VIA_TRKA_FROM_THE_PLASMA_MEMBRANE | REACTOME_NUCLEAR_EVENTS_KINASE_AND_TRANSCRIPTION_FACTOR_ACTIVATION | REACTOME_ERKS_ARE_INACTIVATED | REACTOME_ERK_MAPK_TARGETS | REACTOME_MAP_KINASE_ACTIVATION_IN_TLR_CASCADE | REACTOME_MAPK_TARGETS_NUCLEAR_EVENTS_MEDIATED_BY_MAP_KINASES | …	N2+	2 Gy	model 1	ENSG00000120875	Grey Module	protein_coding	1846
PEG13	-0.43842	-0.010042	1.87e-08	1.89e-07	paternally expressed 13	NA	N2+	2 Gy	model 1	ENSG00000282164	Grey Module	lncRNA	359809
MOB3C	-0.136876	3.38157	1.89e-08	1.9e-07	MOB kinase activator 3C	NA	N2+	2 Gy	model 1	ENSG00000142961	Grey Module	protein_coding	148932
KIAA1522	-0.159111	5.08657	1.92e-08	1.94e-07	KIAA1522	NA	N2+	2 Gy	model 1	ENSG00000162522	Grey Module	protein_coding	57648
ABHD10	0.0975852	4.52921	1.93e-08	1.94e-07	abhydrolase domain containing 10	NA	N2+	2 Gy	model 1	ENSG00000144827	Grey Module	protein_coding	55347
PPIL2	-0.0845801	4.87238	1.94e-08	1.95e-07	peptidylprolyl isomerase like 2	KEGG_UBIQUITIN_MEDIATED_PROTEOLYSIS | REACTOME_CELL_SURFACE_INTERACTIONS_AT_THE_VASCULAR_WALL | REACTOME_BASIGIN_INTERACTIONS | REACTOME_HEMOSTASIS	N2+	2 Gy	model 1	ENSG00000100023	Grey Module	protein_coding	23759
USP12	-0.130863	4.28907	1.98e-08	1.99e-07	ubiquitin specific peptidase 12	HALLMARK_KRAS_SIGNALING_UP	N2+	2 Gy	model 1	ENSG00000152484	Blue Module	protein_coding	219333
TAF7	-0.0665575	6.16143	2.03e-08	2.04e-07	TATA-box binding protein associated factor 7	KEGG_BASAL_TRANSCRIPTION_FACTORS	N2+	2 Gy	model 1	ENSG00000178913	Grey Module	protein_coding	6879
TACC3	-0.32529	3.46063	2.06e-08	2.07e-07	transforming acidic coiled-coil containing protein 3	HALLMARK_G2M_CHECKPOINT | HALLMARK_E2F_TARGETS	N2+	2 Gy	model 1	ENSG00000013810	Red Module	protein_coding	10460
NAV1	-0.150691	8.12806	2.08e-08	2.08e-07	neuron navigator 1	NA	N2+	2 Gy	model 1	ENSG00000134369	Midnightblue Module	protein_coding	89796
HNRNPC	0.0606698	7.57905	2.08e-08	2.08e-07	heterogeneous nuclear ribonucleoprotein C (C1/C2)	KEGG_SPLICEOSOME | REACTOME_PROCESSING_OF_CAPPED_INTRON_CONTAINING_PRE_MRNA | REACTOME_MRNA_PROCESSING | REACTOME_MRNA_SPLICING | HALLMARK_MYC_TARGETS_V1	N2+	2 Gy	model 1	ENSG00000092199	Grey Module	protein_coding	3183
ACSL4	-0.135479	7.00824	2.08e-08	2.09e-07	acyl-CoA synthetase long chain family member 4	KEGG_FATTY_ACID_METABOLISM | KEGG_PPAR_SIGNALING_PATHWAY | KEGG_PEROXISOME | KEGG_ADIPOCYTOKINE_SIGNALING_PATHWAY | REACTOME_TRIGLYCERIDE_BIOSYNTHESIS | REACTOME_FATTY_ACYL_COA_BIOSYNTHESIS | REACTOME_METABOLISM_OF_LIPIDS_AND_LIPOPROTEINS | REACTOME_FATTY_ACID_TRIACYLGLYCEROL_AND_KETONE_BODY_METABOLISM | REACTOME_SYNTHESIS_OF_VERY_LONG_CHAIN_FATTY_ACYL_COAS | HALLMARK_FATTY_ACID_METABOLISM | HALL…	N2+	2 Gy	model 1	ENSG00000068366	Yellow Module	protein_coding	2182
JCAD	-0.208419	7.13054	2.11e-08	2.11e-07	junctional cadherin 5 associated	NA	N2+	2 Gy	model 1	ENSG00000165757	Green Module	protein_coding	57608
LYNX1	0.254377	6.19204	2.11e-08	2.11e-07	Ly6/neurotoxin 1	NA	N2+	2 Gy	model 1	ENSG00000180155	Turquoise Module	protein_coding	66004
IGFL2	0.829593	-4.17477	2.13e-08	2.13e-07	IGF like family member 2	NA	N2+	2 Gy	model 1	ENSG00000204866	Grey Module	protein_coding	147920
SLC35C1	-0.105402	5.48872	2.14e-08	2.14e-07	solute carrier family 35 member C1	REACTOME_TRANSMEMBRANE_TRANSPORT_OF_SMALL_MOLECULES | REACTOME_SLC_MEDIATED_TRANSMEMBRANE_TRANSPORT | REACTOME_TRANSPORT_OF_VITAMINS_NUCLEOSIDES_AND_RELATED_MOLECULES	N2+	2 Gy	model 1	ENSG00000181830	Black Module	protein_coding	55343
LHFPL2	-0.133649	7.13711	2.16e-08	2.16e-07	LHFPL tetraspan subfamily member 2	NA	N2+	2 Gy	model 1	ENSG00000145685	Grey Module	protein_coding	10184
ZBTB12	-0.166557	2.58412	2.19e-08	2.18e-07	zinc finger and BTB domain containing 12	NA	N2+	2 Gy	model 1	ENSG00000234196	Grey Module	protein_coding	221527
PLEKHG5	0.28777	1.62053	2.24e-08	2.23e-07	pleckstrin homology and RhoGEF domain containing G5	NA	N2+	2 Gy	model 1	ENSG00000171680	Grey Module	protein_coding	57449
BCL2L13	0.0684828	5.75458	2.26e-08	2.25e-07	BCL2 like 13	HALLMARK_ADIPOGENESIS	N2+	2 Gy	model 1	ENSG00000099968	Grey Module	protein_coding	23786
PER3	-0.162719	4.0072	2.28e-08	2.27e-07	period circadian regulator 3	KEGG_CIRCADIAN_RHYTHM_MAMMAL	N2+	2 Gy	model 1	ENSG00000049246	Blue Module	protein_coding	8863
SLC19A2	0.210777	2.15258	2.34e-08	2.33e-07	solute carrier family 19 member 2	REACTOME_METABOLISM_OF_VITAMINS_AND_COFACTORS | HALLMARK_ESTROGEN_RESPONSE_EARLY | HALLMARK_P53_PATHWAY	N2+	2 Gy	model 1	ENSG00000117479	Grey Module	protein_coding	10560
AP5Z1	0.0988482	5.4028	2.37e-08	2.36e-07	adaptor related protein complex 5 subunit zeta 1	NA	N2+	2 Gy	model 1	ENSG00000242802	Purple Module	protein_coding	9907
PCNP	0.0674755	6.9911	2.39e-08	2.38e-07	PEST proteolytic signal containing nuclear protein	NA	N2+	2 Gy	model 1	ENSG00000081154	Grey Module	protein_coding	57092
TRAF3	-0.103637	5.3353	2.41e-08	2.39e-07	TNF receptor associated factor 3	KEGG_TOLL_LIKE_RECEPTOR_SIGNALING_PATHWAY | KEGG_RIG_I_LIKE_RECEPTOR_SIGNALING_PATHWAY | KEGG_PATHWAYS_IN_CANCER | KEGG_SMALL_CELL_LUNG_CANCER | REACTOME_TRAF3_DEPENDENT_IRF_ACTIVATION_PATHWAY | REACTOME_ACTIVATION_OF_IRF3_IRF7_MEDIATED_BY_TBK1_IKK_EPSILON | REACTOME_NEGATIVE_REGULATORS_OF_RIG_I_MDA5_SIGNALING | REACTOME_RIG_I_MDA5_MEDIATED_INDUCTION_OF_IFN_ALPHA_BETA_PATHWAYS | REACTOME_INNATE_I…	N2+	2 Gy	model 1	ENSG00000131323	Tan Module	protein_coding	7187
CC2D2A	-0.144404	3.93292	2.54e-08	2.52e-07	coiled-coil and C2 domain containing 2A	NA	N2+	2 Gy	model 1	ENSG00000048342	Grey Module	protein_coding	57545
FAM214B	-0.131257	4.37718	2.64e-08	2.62e-07	family with sequence similarity 214 member B	NA	N2+	2 Gy	model 1	ENSG00000005238	Green Module	protein_coding	80256
TRAPPC4	0.108845	4.49295	2.66e-08	2.64e-07	trafficking protein particle complex 4	NA	N2+	2 Gy	model 1	ENSG00000280495	Grey Module	protein_coding	51399
PTMA	0.0881584	6.94025	2.71e-08	2.69e-07	prothymosin alpha	NA	N2+	2 Gy	model 1	ENSG00000187514	Turquoise Module	protein_coding	5757
REV3L	0.227497	7.30479	2.73e-08	2.71e-07	REV3 like, DNA directed polymerase zeta catalytic subunit	REACTOME_DNA_REPAIR | HALLMARK_DNA_REPAIR	N2+	2 Gy	model 1	ENSG00000009413	Blue Module	protein_coding	5980
MYBPH	-0.637391	-0.580552	2.77e-08	2.74e-07	myosin binding protein H	HALLMARK_MYOGENESIS	N2+	2 Gy	model 1	ENSG00000133055	Grey Module	protein_coding	4608
WDR19	-0.103361	5.25943	2.79e-08	2.76e-07	WD repeat domain 19	NA	N2+	2 Gy	model 1	ENSG00000157796	Yellow Module	protein_coding	57728
SEC13	0.072614	7.09828	2.92e-08	2.89e-07	SEC13 homolog, nuclear pore and COPII coat complex component	REACTOME_MEMBRANE_TRAFFICKING | REACTOME_CELL_CYCLE | REACTOME_MHC_CLASS_II_ANTIGEN_PRESENTATION | REACTOME_CELL_CYCLE_MITOTIC | REACTOME_METABOLISM_OF_PROTEINS | REACTOME_MITOTIC_M_M_G1_PHASES | REACTOME_POST_TRANSLATIONAL_PROTEIN_MODIFICATION | REACTOME_ASPARAGINE_N_LINKED_GLYCOSYLATION | REACTOME_TRANSPORT_TO_THE_GOLGI_AND_SUBSEQUENT_MODIFICATION | REACTOME_DNA_REPLICATION | REACTOME_MITOTIC_P…	N2+	2 Gy	model 1	ENSG00000157020	Magenta Module	protein_coding	6396
TBL1XR1	-0.126339	6.48637	2.93e-08	2.9e-07	transducin beta like 1 X-linked receptor 1	KEGG_WNT_SIGNALING_PATHWAY | REACTOME_DEVELOPMENTAL_BIOLOGY | REACTOME_BMAL1_CLOCK_NPAS2_ACTIVATES_CIRCADIAN_EXPRESSION | REACTOME_PPARA_ACTIVATES_GENE_EXPRESSION | REACTOME_RORA_ACTIVATES_CIRCADIAN_EXPRESSION | REACTOME_YAP1_AND_WWTR1_TAZ_STIMULATED_GENE_EXPRESSION | REACTOME_NOTCH1_INTRACELLULAR_DOMAIN_REGULATES_TRANSCRIPTION | REACTOME_CIRCADIAN_REPRESSION_OF_EXPRESSION_BY_REV_ERBA | REACTOME_…	N2+	2 Gy	model 1	ENSG00000177565	Green Module	protein_coding	79718
DOT1L	-0.15074	4.34051	3e-08	2.96e-07	DOT1 like histone lysine methyltransferase	KEGG_LYSINE_DEGRADATION	N2+	2 Gy	model 1	ENSG00000104885	Grey Module	protein_coding	84444
WDR35	-0.154782	4.11343	3.05e-08	3.01e-07	WD repeat domain 35	NA	N2+	2 Gy	model 1	ENSG00000118965	Blue Module	protein_coding	57539
SLFN13	-0.406517	-0.378064	3.08e-08	3.03e-07	schlafen family member 13	NA	N2+	2 Gy	model 1	ENSG00000154760	Grey Module	protein_coding	146857
NACAD	0.174619	3.54461	3.08e-08	3.03e-07	NAC alpha domain containing	NA	N2+	2 Gy	model 1	ENSG00000136274	Grey Module	protein_coding	23148
GRK6	-0.125925	4.24281	3.09e-08	3.04e-07	G protein-coupled receptor kinase 6	KEGG_CHEMOKINE_SIGNALING_PATHWAY | KEGG_ENDOCYTOSIS	N2+	2 Gy	model 1	ENSG00000198055	Black Module	protein_coding	2870
CCDC9B	-0.208607	3.16565	3.1e-08	3.05e-07	coiled-coil domain containing 9B	NA	N2+	2 Gy	model 1	ENSG00000188549	Grey Module	protein_coding	388115
ATG2A	0.114114	5.33385	3.11e-08	3.06e-07	autophagy related 2A	NA	N2+	2 Gy	model 1	ENSG00000110046	Purple Module	protein_coding	23130
CCT7	0.0739086	7.5601	3.12e-08	3.07e-07	chaperonin containing TCP1 subunit 7	REACTOME_ASSOCIATION_OF_TRIC_CCT_WITH_TARGET_PROTEINS_DURING_BIOSYNTHESIS | REACTOME_PREFOLDIN_MEDIATED_TRANSFER_OF_SUBSTRATE_TO_CCT_TRIC | REACTOME_PROTEIN_FOLDING | REACTOME_FORMATION_OF_TUBULIN_FOLDING_INTERMEDIATES_BY_CCT_TRIC | REACTOME_METABOLISM_OF_PROTEINS | HALLMARK_MYC_TARGETS_V1	N2+	2 Gy	model 1	ENSG00000135624	Magenta Module	protein_coding	10574
CIC	0.119129	7.84016	3.22e-08	3.16e-07	capicua transcriptional repressor	NA	N2+	2 Gy	model 1	ENSG00000079432	Turquoise Module	protein_coding	23152
MARS2	-0.215395	1.46824	3.25e-08	3.19e-07	methionyl-tRNA synthetase 2, mitochondrial	KEGG_SELENOAMINO_ACID_METABOLISM | KEGG_AMINOACYL_TRNA_BIOSYNTHESIS | REACTOME_MITOCHONDRIAL_TRNA_AMINOACYLATION | REACTOME_TRNA_AMINOACYLATION	N2+	2 Gy	model 1	ENSG00000247626	Grey Module	protein_coding	92935
EIF4A2	0.0879372	7.6348	3.27e-08	3.21e-07	eukaryotic translation initiation factor 4A2	REACTOME_TRANSLATION | REACTOME_ANTIVIRAL_MECHANISM_BY_IFN_STIMULATED_GENES | REACTOME_ACTIVATION_OF_THE_MRNA_UPON_BINDING_OF_THE_CAP_BINDING_COMPLEX_AND_EIFS_AND_SUBSEQUENT_BINDING_TO_43S | REACTOME_METABOLISM_OF_PROTEINS | REACTOME_3_UTR_MEDIATED_TRANSLATIONAL_REGULATION | REACTOME_DEADENYLATION_OF_MRNA | REACTOME_METABOLISM_OF_MRNA | REACTOME_DEADENYLATION_DEPENDENT_MRNA_DECAY | REACTOME_METAB…	N2+	2 Gy	model 1	ENSG00000156976	Grey Module	protein_coding	1974
SF3A3	0.0625354	6.04242	3.29e-08	3.22e-07	splicing factor 3a subunit 3	KEGG_SPLICEOSOME | REACTOME_PROCESSING_OF_CAPPED_INTRON_CONTAINING_PRE_MRNA | REACTOME_MRNA_PROCESSING | REACTOME_MRNA_SPLICING | HALLMARK_DNA_REPAIR	N2+	2 Gy	model 1	ENSG00000183431	Turquoise Module	protein_coding	10946
NOP2	-0.125844	4.95247	3.3e-08	3.23e-07	NOP2 nucleolar protein	HALLMARK_MYC_TARGETS_V2 | HALLMARK_IL2_STAT5_SIGNALING	N2+	2 Gy	model 1	ENSG00000111641	Grey60 Module	protein_coding	4839
PAQR4	-0.222119	1.88553	3.31e-08	3.24e-07	progestin and adipoQ receptor family member 4	NA	N2+	2 Gy	model 1	ENSG00000162073	Grey Module	protein_coding	124222
RHOJ	-0.209698	4.14984	3.4e-08	3.32e-07	ras homolog family member J	REACTOME_SIGNALING_BY_RHO_GTPASES	N2+	2 Gy	model 1	ENSG00000126785	Grey Module	protein_coding	57381
MTERF3	-0.129488	3.39833	3.42e-08	3.34e-07	mitochondrial transcription termination factor 3	NA	N2+	2 Gy	model 1	ENSG00000156469	Grey Module	protein_coding	51001
MGC12916	-0.396051	-0.00408802	3.44e-08	3.36e-07	uncharacterized protein MGC12916	NA	N2+	2 Gy	model 1	ENSG00000266709	Grey Module	NA	NA
MPHOSPH8	-0.0895857	5.16888	3.51e-08	3.42e-07	M-phase phosphoprotein 8	NA	N2+	2 Gy	model 1	ENSG00000196199	Blue Module	protein_coding	54737
BCLAF1	-0.0664632	6.55604	3.54e-08	3.45e-07	BCL2 associated transcription factor 1	NA	N2+	2 Gy	model 1	ENSG00000029363	Grey Module	protein_coding	9774
RBM25	-0.11915	6.18707	3.54e-08	3.45e-07	RNA binding motif protein 25	KEGG_SPLICEOSOME	N2+	2 Gy	model 1	ENSG00000119707	Grey Module	protein_coding	58517
INIP	-0.0986427	4.82405	3.57e-08	3.47e-07	INTS3 and NABP interacting protein	NA	N2+	2 Gy	model 1	ENSG00000148153	Blue Module	protein_coding	58493
ZNF425	0.146298	3.07747	3.59e-08	3.49e-07	zinc finger protein 425	REACTOME_GENERIC_TRANSCRIPTION_PATHWAY	N2+	2 Gy	model 1	ENSG00000204947	Turquoise Module	protein_coding	155054
FASTKD2	-0.0853487	4.81359	3.63e-08	3.53e-07	FAST kinase domains 2	NA	N2+	2 Gy	model 1	ENSG00000118246	Grey Module	protein_coding	22868
DYNC1LI1	-0.089883	5.12676	3.71e-08	3.61e-07	dynein cytoplasmic 1 light intermediate chain 1	KEGG_VASOPRESSIN_REGULATED_WATER_REABSORPTION	N2+	2 Gy	model 1	ENSG00000144635	Grey Module	protein_coding	51143
BSDC1	0.0798324	5.43725	3.72e-08	3.62e-07	BSD domain containing 1	NA	N2+	2 Gy	model 1	ENSG00000160058	Green Module	protein_coding	55108
HAUS3	-0.169276	2.67397	3.76e-08	3.65e-07	HAUS augmin like complex subunit 3	NA	N2+	2 Gy	model 1	ENSG00000214367	Blue Module	protein_coding	79441
PSMD8	0.0845041	6.83806	3.78e-08	3.67e-07	proteasome 26S subunit, non-ATPase 8	KEGG_PROTEASOME | REACTOME_SIGNALING_BY_WNT | REACTOME_CROSS_PRESENTATION_OF_SOLUBLE_EXOGENOUS_ANTIGENS_ENDOSOMES | REACTOME_ANTIGEN_PROCESSING_CROSS_PRESENTATION | REACTOME_ER_PHAGOSOME_PATHWAY | REACTOME_CELL_CYCLE | REACTOME_ORC1_REMOVAL_FROM_CHROMATIN | REACTOME_DOWNSTREAM_SIGNALING_EVENTS_OF_B_CELL_RECEPTOR_BCR | REACTOME_ACTIVATION_OF_NF_KAPPAB_IN_B_CELLS | REACTOME_SIGNALING_BY_THE_B_CELL_…	N2+	2 Gy	model 1	ENSG00000099341	Magenta Module	protein_coding	5714
HPRT1	0.112645	4.34164	3.81e-08	3.7e-07	hypoxanthine phosphoribosyltransferase 1	KEGG_PURINE_METABOLISM | KEGG_DRUG_METABOLISM_OTHER_ENZYMES | REACTOME_METABOLISM_OF_NUCLEOTIDES | REACTOME_PURINE_SALVAGE | REACTOME_PURINE_METABOLISM | HALLMARK_DNA_REPAIR | HALLMARK_ESTROGEN_RESPONSE_LATE | HALLMARK_MTORC1_SIGNALING | HALLMARK_MYC_TARGETS_V1 | HALLMARK_XENOBIOTIC_METABOLISM	N2+	2 Gy	model 1	ENSG00000165704	Red Module	protein_coding	3251
AASDH	0.170491	2.98929	3.86e-08	3.74e-07	aminoadipate-semialdehyde dehydrogenase	KEGG_LYSINE_DEGRADATION	N2+	2 Gy	model 1	ENSG00000157426	Blue Module	protein_coding	132949
PPFIBP1	0.145876	6.37468	3.86e-08	3.74e-07	PPFIA binding protein 1	NA	N2+	2 Gy	model 1	ENSG00000110841	Blue Module	protein_coding	8496
ARMCX3	0.0803945	6.94192	3.9e-08	3.78e-07	armadillo repeat containing X-linked 3	NA	N2+	2 Gy	model 1	ENSG00000102401	Grey Module	protein_coding	51566
CNOT6	0.109438	4.99467	3.97e-08	3.84e-07	CCR4-NOT transcription complex subunit 6	KEGG_RNA_DEGRADATION | REACTOME_DEADENYLATION_OF_MRNA | REACTOME_METABOLISM_OF_MRNA | REACTOME_DEADENYLATION_DEPENDENT_MRNA_DECAY | REACTOME_METABOLISM_OF_RNA | HALLMARK_UNFOLDED_PROTEIN_RESPONSE	N2+	2 Gy	model 1	ENSG00000113300	Blue Module	protein_coding	57472
HDX	0.168124	2.25148	4.01e-08	3.87e-07	highly divergent homeobox	NA	N2+	2 Gy	model 1	ENSG00000165259	Grey Module	protein_coding	139324
PCMTD2	-0.139228	4.47877	4.06e-08	3.93e-07	protein-L-isoaspartate (D-aspartate) O-methyltransferase domain containing 2	NA	N2+	2 Gy	model 1	ENSG00000280663	Pink Module	protein_coding	55251
EZR	0.195172	4.83603	4.09e-08	3.95e-07	ezrin	KEGG_LEUKOCYTE_TRANSENDOTHELIAL_MIGRATION | KEGG_REGULATION_OF_ACTIN_CYTOSKELETON | KEGG_PATHOGENIC_ESCHERICHIA_COLI_INFECTION | REACTOME_DEVELOPMENTAL_BIOLOGY | REACTOME_AXON_GUIDANCE | REACTOME_L1CAM_INTERACTIONS | REACTOME_NETRIN1_SIGNALING | REACTOME_RECYCLING_PATHWAY_OF_L1 | HALLMARK_MITOTIC_SPINDLE	N2+	2 Gy	model 1	ENSG00000092820	Brown Module	protein_coding	7430
TROAP	-0.439023	0.757625	4.11e-08	3.96e-07	trophinin associated protein	HALLMARK_G2M_CHECKPOINT	N2+	2 Gy	model 1	ENSG00000135451	Red Module	protein_coding	10024
COG4	-0.0917097	5.78217	4.11e-08	3.96e-07	component of oligomeric golgi complex 4	NA	N2+	2 Gy	model 1	ENSG00000103051	Turquoise Module	protein_coding	25839
RAB5C	0.0709613	5.75446	4.13e-08	3.98e-07	RAB5C, member RAS oncogene family	KEGG_ENDOCYTOSIS | KEGG_VASOPRESSIN_REGULATED_WATER_REABSORPTION | REACTOME_MEMBRANE_TRAFFICKING | REACTOME_TRANS_GOLGI_NETWORK_VESICLE_BUDDING | REACTOME_GOLGI_ASSOCIATED_VESICLE_BIOGENESIS	N2+	2 Gy	model 1	ENSG00000108774	Turquoise Module	protein_coding	5878
RUBCN	-0.104289	4.35159	4.18e-08	4.02e-07	rubicon autophagy regulator	NA	N2+	2 Gy	model 1	ENSG00000145016	Grey Module	protein_coding	9711
ATP6V1E1	0.0757365	6.48222	4.2e-08	4.04e-07	ATPase H+ transporting V1 subunit E1	KEGG_OXIDATIVE_PHOSPHORYLATION | KEGG_VIBRIO_CHOLERAE_INFECTION | KEGG_EPITHELIAL_CELL_SIGNALING_IN_HELICOBACTER_PYLORI_INFECTION | REACTOME_INSULIN_RECEPTOR_RECYCLING | REACTOME_LATENT_INFECTION_OF_HOMO_SAPIENS_WITH_MYCOBACTERIUM_TUBERCULOSIS | REACTOME_TRANSMEMBRANE_TRANSPORT_OF_SMALL_MOLECULES | REACTOME_IRON_UPTAKE_AND_TRANSPORT | REACTOME_TRANSFERRIN_ENDOCYTOSIS_AND_RECYCLING | REACTOME_SIGN…	N2+	2 Gy	model 1	ENSG00000131100	Turquoise Module	protein_coding	529
SOGA1	0.145843	6.36311	4.2e-08	4.04e-07	suppressor of glucose, autophagy associated 1	NA	N2+	2 Gy	model 1	ENSG00000149639	Blue Module	protein_coding	140710
ZNRF1	0.123227	4.07015	4.31e-08	4.14e-07	zinc and ring finger 1	NA	N2+	2 Gy	model 1	ENSG00000186187	Turquoise Module	protein_coding	84937
PICALM	-0.0717809	7.88527	4.31e-08	4.14e-07	phosphatidylinositol binding clathrin assembly protein	REACTOME_MEMBRANE_TRAFFICKING | REACTOME_TRANS_GOLGI_NETWORK_VESICLE_BUDDING | REACTOME_GOLGI_ASSOCIATED_VESICLE_BIOGENESIS | HALLMARK_HEME_METABOLISM	N2+	2 Gy	model 1	ENSG00000073921	Brown Module	protein_coding	8301
SEMA6D	-0.262442	2.10472	4.34e-08	4.16e-07	semaphorin 6D	KEGG_AXON_GUIDANCE | REACTOME_DEVELOPMENTAL_BIOLOGY | REACTOME_METABOLISM_OF_PROTEINS | REACTOME_AXON_GUIDANCE | REACTOME_POST_TRANSLATIONAL_MODIFICATION_SYNTHESIS_OF_GPI_ANCHORED_PROTEINS | REACTOME_OTHER_SEMAPHORIN_INTERACTIONS | REACTOME_SEMAPHORIN_INTERACTIONS | REACTOME_POST_TRANSLATIONAL_PROTEIN_MODIFICATION | REACTOME_SYNTHESIS_OF_GLYCOSYLPHOSPHATIDYLINOSITOL_GPI	N2+	2 Gy	model 1	ENSG00000137872	Grey Module	protein_coding	80031
ADA	0.227867	5.08005	4.46e-08	4.28e-07	adenosine deaminase	KEGG_PURINE_METABOLISM | KEGG_PRIMARY_IMMUNODEFICIENCY | REACTOME_METABOLISM_OF_NUCLEOTIDES | REACTOME_PURINE_SALVAGE | REACTOME_PURINE_METABOLISM | HALLMARK_DNA_REPAIR | HALLMARK_P53_PATHWAY	N2+	2 Gy	model 1	ENSG00000196839	Grey Module	protein_coding	100
EIF5B	0.0789952	7.61349	4.52e-08	4.33e-07	eukaryotic translation initiation factor 5B	REACTOME_TRANSLATION | REACTOME_METABOLISM_OF_PROTEINS	N2+	2 Gy	model 1	ENSG00000158417	Turquoise Module	protein_coding	9669
ACVR2A	-0.212164	5.14659	4.61e-08	4.42e-07	activin A receptor type 2A	KEGG_CYTOKINE_CYTOKINE_RECEPTOR_INTERACTION | KEGG_TGF_BETA_SIGNALING_PATHWAY | REACTOME_DEVELOPMENTAL_BIOLOGY | REACTOME_SIGNALING_BY_NODAL | REACTOME_SIGNALING_BY_BMP | HALLMARK_INFLAMMATORY_RESPONSE | HALLMARK_UV_RESPONSE_DN | HALLMARK_ALLOGRAFT_REJECTION	N2+	2 Gy	model 1	ENSG00000121989	Brown Module	protein_coding	92
SLC7A6OS	0.165854	2.00967	4.62e-08	4.42e-07	solute carrier family 7 member 6 opposite strand	NA	N2+	2 Gy	model 1	ENSG00000103061	Grey Module	protein_coding	84138
SNX29	-0.14265	6.40923	4.66e-08	4.46e-07	sorting nexin 29	NA	N2+	2 Gy	model 1	ENSG00000048471	Yellow Module	protein_coding	92017
ATP2B1	-0.139057	7.36339	4.69e-08	4.48e-07	ATPase plasma membrane Ca2+ transporting 1	KEGG_CALCIUM_SIGNALING_PATHWAY | HALLMARK_TNFA_SIGNALING_VIA_NFKB | HALLMARK_INFLAMMATORY_RESPONSE | HALLMARK_UV_RESPONSE_DN	N2+	2 Gy	model 1	ENSG00000070961	Grey Module	protein_coding	490
LRRC57	0.114345	3.55367	4.78e-08	4.57e-07	leucine rich repeat containing 57	NA	N2+	2 Gy	model 1	ENSG00000180979	Blue Module	protein_coding	255252
ZNF451	0.115988	4.57304	4.84e-08	4.62e-07	zinc finger protein 451	NA	N2+	2 Gy	model 1	ENSG00000112200	Pink Module	protein_coding	26036
PIGC	-0.096756	4.26911	4.92e-08	4.69e-07	phosphatidylinositol glycan anchor biosynthesis class C	KEGG_GLYCOSYLPHOSPHATIDYLINOSITOL_GPI_ANCHOR_BIOSYNTHESIS | REACTOME_METABOLISM_OF_PROTEINS | REACTOME_POST_TRANSLATIONAL_MODIFICATION_SYNTHESIS_OF_GPI_ANCHORED_PROTEINS | REACTOME_POST_TRANSLATIONAL_PROTEIN_MODIFICATION | REACTOME_SYNTHESIS_OF_GLYCOSYLPHOSPHATIDYLINOSITOL_GPI	N2+	2 Gy	model 1	ENSG00000135845	Turquoise Module	protein_coding	5279
PAN3	-0.137572	4.43881	4.93e-08	4.7e-07	poly(A) specific ribonuclease subunit PAN3	NA	N2+	2 Gy	model 1	ENSG00000152520	Blue Module	protein_coding	255967
TFCP2	-0.0748974	4.77269	4.95e-08	4.71e-07	transcription factor CP2	NA	N2+	2 Gy	model 1	ENSG00000135457	Grey Module	protein_coding	7024
GINS3	-0.274103	1.18419	5.02e-08	4.78e-07	GINS complex subunit 3	HALLMARK_E2F_TARGETS	N2+	2 Gy	model 1	ENSG00000181938	Red Module	protein_coding	64785
SPOUT1	-0.103866	3.75849	5.02e-08	4.78e-07	SPOUT domain containing methyltransferase 1	NA	N2+	2 Gy	model 1	ENSG00000198917	Grey Module	protein_coding	51490
PMEPA1	0.256606	4.91156	5.03e-08	4.78e-07	prostate transmembrane protein, androgen induced 1	REACTOME_DOWNREGULATION_OF_TGF_BETA_RECEPTOR_SIGNALING | REACTOME_TGF_BETA_RECEPTOR_SIGNALING_ACTIVATES_SMADS | REACTOME_SIGNALING_BY_TGF_BETA_RECEPTOR_COMPLEX | HALLMARK_TNFA_SIGNALING_VIA_NFKB | HALLMARK_TGF_BETA_SIGNALING | HALLMARK_ANDROGEN_RESPONSE | HALLMARK_EPITHELIAL_MESENCHYMAL_TRANSITION	N2+	2 Gy	model 1	ENSG00000124225	Brown Module	protein_coding	56937
PXN	-0.0902386	7.04551	5.04e-08	4.79e-07	paxillin	KEGG_CHEMOKINE_SIGNALING_PATHWAY | KEGG_VEGF_SIGNALING_PATHWAY | KEGG_FOCAL_ADHESION | KEGG_LEUKOCYTE_TRANSENDOTHELIAL_MIGRATION | KEGG_REGULATION_OF_ACTIN_CYTOSKELETON | HALLMARK_MITOTIC_SPINDLE	N2+	2 Gy	model 1	ENSG00000089159	Red Module	protein_coding	5829
SDHAF4	0.223958	1.47263	5.29e-08	5.03e-07	succinate dehydrogenase complex assembly factor 4	NA	N2+	2 Gy	model 1	ENSG00000154079	Grey Module	protein_coding	135154
TAF4	-0.121462	3.6188	5.31e-08	5.04e-07	TATA-box binding protein associated factor 4	KEGG_BASAL_TRANSCRIPTION_FACTORS | KEGG_HUNTINGTONS_DISEASE | REACTOME_RNA_POL_II_TRANSCRIPTION | REACTOME_RNA_POL_II_TRANSCRIPTION_PRE_INITIATION_AND_PROMOTER_OPENING | REACTOME_TRANSCRIPTION | REACTOME_RNA_POL_II_PRE_TRANSCRIPTION_EVENTS | REACTOME_HIV_INFECTION | REACTOME_HIV_LIFE_CYCLE | REACTOME_LATE_PHASE_OF_HIV_LIFE_CYCLE	N2+	2 Gy	model 1	ENSG00000280529	Grey Module	protein_coding	6874
NEK1	-0.113973	4.83955	5.36e-08	5.08e-07	NIMA related kinase 1	NA	N2+	2 Gy	model 1	ENSG00000137601	Green Module	protein_coding	4750
ATAD5	-0.408574	0.229883	5.41e-08	5.13e-07	ATPase family AAA domain containing 5	NA	N2+	2 Gy	model 1	ENSG00000176208	Red Module	protein_coding	79915
HNRNPDL	0.07809	7.53602	5.43e-08	5.15e-07	heterogeneous nuclear ribonucleoprotein D like	NA	N2+	2 Gy	model 1	ENSG00000152795	Grey Module	protein_coding	9987
ZNF592	-0.0906987	5.66818	5.45e-08	5.15e-07	zinc finger protein 592	NA	N2+	2 Gy	model 1	ENSG00000166716	Lightcyan Module	protein_coding	9640
CEP162	-0.148373	3.1403	5.47e-08	5.18e-07	centrosomal protein 162	NA	N2+	2 Gy	model 1	ENSG00000135315	Grey Module	protein_coding	22832
SAP130	-0.0902817	5.33913	5.77e-08	5.46e-07	Sin3A associated protein 130	NA	N2+	2 Gy	model 1	ENSG00000136715	Turquoise Module	protein_coding	79595
TTYH3	0.103179	8.16224	5.86e-08	5.54e-07	tweety family member 3	NA	N2+	2 Gy	model 1	ENSG00000136295	Turquoise Module	protein_coding	80727
CENPO	-0.183769	3.00539	5.95e-08	5.62e-07	centromere protein O	REACTOME_CELL_CYCLE | REACTOME_CELL_CYCLE_MITOTIC | REACTOME_MITOTIC_M_M_G1_PHASES | REACTOME_CHROMOSOME_MAINTENANCE | REACTOME_DEPOSITION_OF_NEW_CENPA_CONTAINING_NUCLEOSOMES_AT_THE_CENTROMERE | REACTOME_DNA_REPLICATION | REACTOME_MITOTIC_PROMETAPHASE	N2+	2 Gy	model 1	ENSG00000138092	Red Module	protein_coding	79172
PPP1R18	-0.106262	7.11479	5.98e-08	5.64e-07	protein phosphatase 1 regulatory subunit 18	NA	N2+	2 Gy	model 1	ENSG00000230341	Black Module	protein_coding	170954
NDUFAB1	0.0998194	4.60216	6.14e-08	5.79e-07	NADH:ubiquinone oxidoreductase subunit AB1	KEGG_OXIDATIVE_PHOSPHORYLATION | KEGG_ALZHEIMERS_DISEASE | KEGG_PARKINSONS_DISEASE | KEGG_HUNTINGTONS_DISEASE | REACTOME_TCA_CYCLE_AND_RESPIRATORY_ELECTRON_TRANSPORT | REACTOME_RESPIRATORY_ELECTRON_TRANSPORT | REACTOME_RESPIRATORY_ELECTRON_TRANSPORT_ATP_SYNTHESIS_BY_CHEMIOSMOTIC_COUPLING_AND_HEAT_PRODUCTION_BY_UNCOUPLING_PROTEINS_ | HALLMARK_ADIPOGENESIS | HALLMARK_MYC_TARGETS_V1 | HALLMARK_OXIDA…	N2+	2 Gy	model 1	ENSG00000004779	Grey Module	protein_coding	4706
UVRAG	0.114945	4.41176	6.15e-08	5.8e-07	UV radiation resistance associated	NA	N2+	2 Gy	model 1	ENSG00000198382	Grey Module	protein_coding	7405
C9orf78	0.0665883	5.57267	6.28e-08	5.91e-07	chromosome 9 open reading frame 78	NA	N2+	2 Gy	model 1	ENSG00000136819	Turquoise Module	protein_coding	51759
SQSTM1	-0.0917453	9.02459	6.36e-08	5.98e-07	sequestosome 1	REACTOME_SIGNALLING_BY_NGF | REACTOME_P75NTR_RECRUITS_SIGNALLING_COMPLEXES | REACTOME_P75NTR_SIGNALS_VIA_NFKB | REACTOME_NRIF_SIGNALS_CELL_DEATH_FROM_THE_NUCLEUS | REACTOME_NFKB_IS_ACTIVATED_AND_SIGNALS_SURVIVAL | REACTOME_CELL_DEATH_SIGNALLING_VIA_NRAGE_NRIF_AND_NADE | REACTOME_P75_NTR_RECEPTOR_MEDIATED_SIGNALLING | REACTOME_SIGNALING_BY_ILS | REACTOME_IL1_SIGNALING | REACTOME_IMMUNE_SYSTEM | RE…	N2+	2 Gy	model 1	ENSG00000161011	Black Module	protein_coding	8878
FAM98C	0.172747	2.32637	6.4e-08	6.02e-07	family with sequence similarity 98 member C	NA	N2+	2 Gy	model 1	ENSG00000130244	Grey Module	protein_coding	147965
FOXK2	-0.0876583	5.79438	6.53e-08	6.14e-07	forkhead box K2	NA	N2+	2 Gy	model 1	ENSG00000141568	Grey Module	protein_coding	3607
PPP2R2A	-0.0825023	4.93462	6.54e-08	6.14e-07	protein phosphatase 2 regulatory subunit Balpha	KEGG_TIGHT_JUNCTION | REACTOME_CELL_CYCLE | REACTOME_CELL_CYCLE_MITOTIC | REACTOME_G1_PHASE | REACTOME_METABOLISM_OF_MRNA | REACTOME_METABOLISM_OF_RNA | REACTOME_MITOTIC_G1_G1_S_PHASES | REACTOME_NONSENSE_MEDIATED_DECAY_ENHANCED_BY_THE_EXON_JUNCTION_COMPLEX	N2+	2 Gy	model 1	ENSG00000221914	Grey Module	protein_coding	5520
TXNL1	0.0756886	6.46995	6.55e-08	6.15e-07	thioredoxin like 1	NA	N2+	2 Gy	model 1	ENSG00000091164	Turquoise Module	protein_coding	9352
TET3	-0.194545	3.53865	6.65e-08	6.24e-07	tet methylcytosine dioxygenase 3	NA	N2+	2 Gy	model 1	ENSG00000187605	Green Module	protein_coding	200424
ARL13B	-0.153341	3.51321	6.67e-08	6.25e-07	ADP ribosylation factor like GTPase 13B	NA	N2+	2 Gy	model 1	ENSG00000169379	Green Module	protein_coding	200894
CRCP	-0.106998	4.48288	6.67e-08	6.25e-07	CGRP receptor component	NA	N2+	2 Gy	model 1	ENSG00000241258	Blue Module	protein_coding	27297
HIC2	0.19895	2.03329	6.68e-08	6.25e-07	HIC ZBTB transcriptional repressor 2	NA	N2+	2 Gy	model 1	ENSG00000169635	Blue Module	protein_coding	23119
TBC1D2B	-0.136246	6.87253	6.69e-08	6.26e-07	TBC1 domain family member 2B	NA	N2+	2 Gy	model 1	ENSG00000167202	Purple Module	protein_coding	23102
NECAP1	0.0981638	4.07233	6.73e-08	6.29e-07	NECAP endocytosis associated 1	REACTOME_MEMBRANE_TRAFFICKING | REACTOME_TRANS_GOLGI_NETWORK_VESICLE_BUDDING | REACTOME_GOLGI_ASSOCIATED_VESICLE_BIOGENESIS	N2+	2 Gy	model 1	ENSG00000089818	Grey Module	protein_coding	25977
TWISTNB	-0.125675	4.14175	7.14e-08	6.67e-07	TWIST neighbor	NA	N2+	2 Gy	model 1	NA	NA Module	NA	NA
TSPAN5	-0.118854	6.31075	7.16e-08	6.68e-07	tetraspanin 5	HALLMARK_HEME_METABOLISM	N2+	2 Gy	model 1	ENSG00000168785	Yellow Module	protein_coding	10098
LOC100287837	-0.497657	-0.974661	7.2e-08	6.72e-07	uncharacterized LOC100287837	NA	N2+	2 Gy	model 1	NA	NA Module	NA	NA
NDUFC1	0.110883	4.09732	7.21e-08	6.73e-07	NADH:ubiquinone oxidoreductase subunit C1	KEGG_OXIDATIVE_PHOSPHORYLATION | KEGG_ALZHEIMERS_DISEASE | KEGG_PARKINSONS_DISEASE | KEGG_HUNTINGTONS_DISEASE | REACTOME_TCA_CYCLE_AND_RESPIRATORY_ELECTRON_TRANSPORT | REACTOME_RESPIRATORY_ELECTRON_TRANSPORT | REACTOME_RESPIRATORY_ELECTRON_TRANSPORT_ATP_SYNTHESIS_BY_CHEMIOSMOTIC_COUPLING_AND_HEAT_PRODUCTION_BY_UNCOUPLING_PROTEINS_ | HALLMARK_OXIDATIVE_PHOSPHORYLATION	N2+	2 Gy	model 1	ENSG00000109390	Grey Module	protein_coding	4717
PPP3CA	-0.0760608	6.40698	7.25e-08	6.76e-07	protein phosphatase 3 catalytic subunit alpha	KEGG_MAPK_SIGNALING_PATHWAY | KEGG_CALCIUM_SIGNALING_PATHWAY | KEGG_OOCYTE_MEIOSIS | KEGG_APOPTOSIS | KEGG_WNT_SIGNALING_PATHWAY | KEGG_AXON_GUIDANCE | KEGG_VEGF_SIGNALING_PATHWAY | KEGG_NATURAL_KILLER_CELL_MEDIATED_CYTOTOXICITY | KEGG_T_CELL_RECEPTOR_SIGNALING_PATHWAY | KEGG_B_CELL_RECEPTOR_SIGNALING_PATHWAY | KEGG_LONG_TERM_POTENTIATION | KEGG_ALZHEIMERS_DISEASE | KEGG_AMYOTROPHIC_LATERAL_SCLER…	N2+	2 Gy	model 1	ENSG00000138814	Grey Module	protein_coding	5530
TMEM199	0.154777	2.21872	7.33e-08	6.83e-07	transmembrane protein 199	NA	N2+	2 Gy	model 1	ENSG00000244045	Grey Module	protein_coding	147007
CCDC43	0.100105	3.9397	7.37e-08	6.87e-07	coiled-coil domain containing 43	NA	N2+	2 Gy	model 1	ENSG00000180329	Grey Module	protein_coding	124808
LONRF1	-0.162853	3.32357	7.48e-08	6.96e-07	LON peptidase N-terminal domain and ring finger 1	NA	N2+	2 Gy	model 1	ENSG00000285360	Grey Module	protein_coding	91694
RAPH1	-0.30425	2.4787	7.53e-08	7e-07	Ras association (RalGDS/AF-6) and pleckstrin homology domains 1	NA	N2+	2 Gy	model 1	ENSG00000173166	Green Module	protein_coding	65059
CDKN3	-0.275854	2.39696	7.54e-08	7e-07	cyclin dependent kinase inhibitor 3	HALLMARK_G2M_CHECKPOINT | HALLMARK_E2F_TARGETS | HALLMARK_SPERMATOGENESIS	N2+	2 Gy	model 1	ENSG00000100526	Red Module	protein_coding	1033
RFXAP	-0.213395	1.60804	7.54e-08	7.01e-07	regulatory factor X associated protein	KEGG_ANTIGEN_PROCESSING_AND_PRESENTATION | KEGG_PRIMARY_IMMUNODEFICIENCY	N2+	2 Gy	model 1	ENSG00000133111	Grey Module	protein_coding	5994
HOOK2	-0.153219	2.54927	7.65e-08	7.1e-07	hook microtubule tethering protein 2	NA	N2+	2 Gy	model 1	ENSG00000095066	Grey Module	protein_coding	29911
ERBIN	-0.145632	6.15103	7.74e-08	7.18e-07	erbb2 interacting protein	NA	N2+	2 Gy	model 1	ENSG00000112851	Pink Module	protein_coding	55914
WTAP	-0.110164	6.42383	7.83e-08	7.26e-07	WT1 associated protein	NA	N2+	2 Gy	model 1	ENSG00000146457	Yellow Module	protein_coding	9589
PRRX1	-0.116017	9.22827	7.85e-08	7.27e-07	paired related homeobox 1	HALLMARK_EPITHELIAL_MESENCHYMAL_TRANSITION | HALLMARK_KRAS_SIGNALING_UP	N2+	2 Gy	model 1	ENSG00000116132	Blue Module	protein_coding	5396
LONP2	0.075257	6.24696	8.14e-08	7.54e-07	lon peptidase 2, peroxisomal	REACTOME_ASSOCIATION_OF_TRIC_CCT_WITH_TARGET_PROTEINS_DURING_BIOSYNTHESIS | REACTOME_PROTEIN_FOLDING | REACTOME_METABOLISM_OF_PROTEINS | HALLMARK_BILE_ACID_METABOLISM | HALLMARK_PEROXISOME	N2+	2 Gy	model 1	ENSG00000102910	Blue Module	protein_coding	83752
SLC9A3R1	0.163194	3.80117	8.15e-08	7.54e-07	SLC9A3 regulator 1	HALLMARK_ESTROGEN_RESPONSE_EARLY | HALLMARK_ESTROGEN_RESPONSE_LATE | HALLMARK_MTORC1_SIGNALING	N2+	2 Gy	model 1	ENSG00000109062	Purple Module	protein_coding	9368
ILF3-DT	-0.162857	2.75032	8.2e-08	7.58e-07	ILF3 divergent transcript	NA	N2+	2 Gy	model 1	ENSG00000267100	Grey Module	lncRNA	147727
ADRB2	0.773167	-2.38572	8.29e-08	7.66e-07	adrenoceptor beta 2	KEGG_CALCIUM_SIGNALING_PATHWAY | KEGG_NEUROACTIVE_LIGAND_RECEPTOR_INTERACTION | KEGG_ENDOCYTOSIS | REACTOME_SIGNALING_BY_GPCR | REACTOME_CLASS_A1_RHODOPSIN_LIKE_RECEPTORS | REACTOME_AMINE_LIGAND_BINDING_RECEPTORS | REACTOME_GPCR_DOWNSTREAM_SIGNALING | REACTOME_G_ALPHA_S_SIGNALLING_EVENTS | REACTOME_GPCR_LIGAND_BINDING	N2+	2 Gy	model 1	ENSG00000169252	Grey Module	protein_coding	154
FOXJ2	-0.0913088	5.365	8.3e-08	7.67e-07	forkhead box J2	HALLMARK_HEME_METABOLISM	N2+	2 Gy	model 1	ENSG00000065970	Lightcyan Module	protein_coding	55810
OFD1	-0.119456	3.63442	8.34e-08	7.7e-07	OFD1 centriole and centriolar satellite protein	REACTOME_CELL_CYCLE | REACTOME_CELL_CYCLE_MITOTIC | REACTOME_RECRUITMENT_OF_MITOTIC_CENTROSOME_PROTEINS_AND_COMPLEXES | REACTOME_LOSS_OF_NLP_FROM_MITOTIC_CENTROSOMES | REACTOME_MITOTIC_G2_G2_M_PHASES	N2+	2 Gy	model 1	ENSG00000046651	Grey Module	protein_coding	8481
RNF34	-0.0800744	4.37179	8.44e-08	7.78e-07	ring finger protein 34	REACTOME_IMMUNE_SYSTEM | REACTOME_ADAPTIVE_IMMUNE_SYSTEM | REACTOME_CLASS_I_MHC_MEDIATED_ANTIGEN_PROCESSING_PRESENTATION | REACTOME_ANTIGEN_PROCESSING_UBIQUITINATION_PROTEASOME_DEGRADATION	N2+	2 Gy	model 1	ENSG00000170633	Grey Module	protein_coding	80196
UBE2T	-0.268203	1.51534	8.56e-08	7.89e-07	ubiquitin conjugating enzyme E2 T	REACTOME_FANCONI_ANEMIA_PATHWAY | REACTOME_DNA_REPAIR | HALLMARK_E2F_TARGETS	N2+	2 Gy	model 1	ENSG00000077152	Red Module	protein_coding	29089
ATP5PB	0.064233	6.25386	8.6e-08	7.92e-07	ATP synthase peripheral stalk-membrane subunit b	NA	N2+	2 Gy	model 1	ENSG00000116459	Turquoise Module	protein_coding	515
SIK2	-0.111527	6.04819	8.65e-08	7.96e-07	salt inducible kinase 2	NA	N2+	2 Gy	model 1	ENSG00000170145	Yellow Module	protein_coding	23235
SRSF2	0.123584	6.16736	8.66e-08	7.97e-07	serine and arginine rich splicing factor 2	KEGG_SPLICEOSOME | REACTOME_PROCESSING_OF_CAPPED_INTRON_CONTAINING_PRE_MRNA | REACTOME_TRANSPORT_OF_MATURE_TRANSCRIPT_TO_CYTOPLASM | REACTOME_RNA_POL_II_TRANSCRIPTION | REACTOME_MRNA_PROCESSING | REACTOME_MRNA_SPLICING | REACTOME_MRNA_SPLICING_MINOR_PATHWAY | REACTOME_TRANSCRIPTION | REACTOME_MRNA_3_END_PROCESSING | REACTOME_CLEAVAGE_OF_GROWING_TRANSCRIPT_IN_THE_TERMINATION_REGION_ | HALLMARK_G2M…	N2+	2 Gy	model 1	ENSG00000161547	Grey Module	protein_coding	6427
RAB7A	0.0640079	8.54522	8.71e-08	8e-07	RAB7A, member RAS oncogene family	REACTOME_MHC_CLASS_II_ANTIGEN_PRESENTATION | REACTOME_IMMUNE_SYSTEM | REACTOME_ADAPTIVE_IMMUNE_SYSTEM	N2+	2 Gy	model 1	ENSG00000075785	Purple Module	protein_coding	7879
PEG3	0.521014	-0.277915	8.77e-08	8.06e-07	paternally expressed 3	HALLMARK_KRAS_SIGNALING_UP	N2+	2 Gy	model 1	ENSG00000198300	Grey Module	protein_coding	5178
ARL6IP6	-0.180263	2.70503	8.92e-08	8.19e-07	ADP ribosylation factor like GTPase 6 interacting protein 6	NA	N2+	2 Gy	model 1	ENSG00000177917	Blue Module	protein_coding	151188
ZFP62	-0.0999615	3.76256	9.05e-08	8.31e-07	ZFP62 zinc finger protein	NA	N2+	2 Gy	model 1	ENSG00000196670	Grey Module	protein_coding	643836
NOP16	-0.170743	3.30798	9.08e-08	8.33e-07	NOP16 nucleolar protein	HALLMARK_MYC_TARGETS_V1 | HALLMARK_MYC_TARGETS_V2	N2+	2 Gy	model 1	ENSG00000048162	Grey60 Module	protein_coding	51491
NUDCD3	-0.070636	6.4234	9.1e-08	8.34e-07	NudC domain containing 3	NA	N2+	2 Gy	model 1	ENSG00000015676	Black Module	protein_coding	23386
TIMELESS	-0.165268	3.74973	9.33e-08	8.54e-07	timeless circadian regulator	HALLMARK_E2F_TARGETS	N2+	2 Gy	model 1	ENSG00000111602	Red Module	protein_coding	8914
GPX1	0.101724	6.96971	9.33e-08	8.54e-07	glutathione peroxidase 1	KEGG_GLUTATHIONE_METABOLISM | KEGG_ARACHIDONIC_ACID_METABOLISM | KEGG_AMYOTROPHIC_LATERAL_SCLEROSIS_ALS | KEGG_HUNTINGTONS_DISEASE | REACTOME_METABOLISM_OF_NUCLEOTIDES | REACTOME_PURINE_CATABOLISM | REACTOME_PURINE_METABOLISM | HALLMARK_APOPTOSIS	N2+	2 Gy	model 1	ENSG00000233276	Turquoise Module	protein_coding	2876
CKAP2L	-0.344743	2.3858	9.35e-08	8.55e-07	cytoskeleton associated protein 2 like	NA	N2+	2 Gy	model 1	ENSG00000169607	Red Module	protein_coding	150468
SNRPC	0.0931941	5.20083	9.45e-08	8.64e-07	small nuclear ribonucleoprotein polypeptide C	KEGG_SPLICEOSOME	N2+	2 Gy	model 1	ENSG00000124562	Magenta Module	protein_coding	6631
SRGAP2C	0.28686	1.15214	9.5e-08	8.68e-07	SLIT-ROBO Rho GTPase activating protein 2C	NA	N2+	2 Gy	model 1	ENSG00000171943	Blue Module	protein_coding	653464
SP1	-0.0931985	6.53296	9.67e-08	8.83e-07	Sp1 transcription factor	KEGG_TGF_BETA_SIGNALING_PATHWAY | KEGG_HUNTINGTONS_DISEASE | REACTOME_SMAD2_SMAD3_SMAD4_HETEROTRIMER_REGULATES_TRANSCRIPTION | REACTOME_TRANSCRIPTIONAL_ACTIVITY_OF_SMAD2_SMAD3_SMAD4_HETEROTRIMER | REACTOME_GENERIC_TRANSCRIPTION_PATHWAY | REACTOME_SIGNALING_BY_TGF_BETA_RECEPTOR_COMPLEX | HALLMARK_P53_PATHWAY	N2+	2 Gy	model 1	ENSG00000185591	Tan Module	protein_coding	6667
TBC1D23	-0.0975116	5.44292	9.68e-08	8.83e-07	TBC1 domain family member 23	NA	N2+	2 Gy	model 1	ENSG00000036054	Blue Module	protein_coding	55773
FAF1	-0.0804934	5.20435	9.9e-08	9.03e-07	Fas associated factor 1	NA	N2+	2 Gy	model 1	ENSG00000185104	Grey Module	protein_coding	11124
NUP50	-0.136072	5.22576	9.93e-08	9.05e-07	nucleoporin 50	REACTOME_METABOLISM_OF_NON_CODING_RNA | REACTOME_ANTIVIRAL_MECHANISM_BY_IFN_STIMULATED_GENES | REACTOME_PROCESSING_OF_CAPPED_INTRON_CONTAINING_PRE_MRNA | REACTOME_TRANSPORT_OF_MATURE_TRANSCRIPT_TO_CYTOPLASM | REACTOME_TRANSMEMBRANE_TRANSPORT_OF_SMALL_MOLECULES | REACTOME_MRNA_PROCESSING | REACTOME_TRANSPORT_OF_MATURE_MRNA_DERIVED_FROM_AN_INTRONLESS_TRANSCRIPT | REACTOME_SLC_MEDIATED_TRANSMEMBRANE…	N2+	2 Gy	model 1	ENSG00000093000	Grey Module	protein_coding	10762
SSR1	0.0623024	8.15925	1e-07	9.14e-07	signal sequence receptor subunit 1	REACTOME_TRANSLATION | REACTOME_SRP_DEPENDENT_COTRANSLATIONAL_PROTEIN_TARGETING_TO_MEMBRANE | REACTOME_DIABETES_PATHWAYS | REACTOME_METABOLISM_OF_PROTEINS | REACTOME_ACTIVATION_OF_CHAPERONE_GENES_BY_XBP1S | REACTOME_UNFOLDED_PROTEIN_RESPONSE | HALLMARK_UNFOLDED_PROTEIN_RESPONSE | HALLMARK_MTORC1_SIGNALING	N2+	2 Gy	model 1	ENSG00000124783	Grey Module	protein_coding	6745
PHPT1	0.109816	5.77589	1.01e-07	9.17e-07	phosphohistidine phosphatase 1	KEGG_FRUCTOSE_AND_MANNOSE_METABOLISM | KEGG_RIBOFLAVIN_METABOLISM	N2+	2 Gy	model 1	ENSG00000054148	Magenta Module	protein_coding	29085
MKLN1	0.133458	5.95491	1.01e-07	9.23e-07	muskelin 1	NA	N2+	2 Gy	model 1	ENSG00000128585	Blue Module	protein_coding	4289
YPEL4	0.310662	1.08818	1.02e-07	9.3e-07	yippee like 4	NA	N2+	2 Gy	model 1	ENSG00000166793	Yellow Module	protein_coding	219539
AXIN2	-0.1845	3.4609	1.04e-07	9.43e-07	axin 2	KEGG_WNT_SIGNALING_PATHWAY | KEGG_PATHWAYS_IN_CANCER | KEGG_COLORECTAL_CANCER | KEGG_ENDOMETRIAL_CANCER | KEGG_BASAL_CELL_CARCINOMA | HALLMARK_WNT_BETA_CATENIN_SIGNALING	N2+	2 Gy	model 1	ENSG00000168646	Yellow Module	protein_coding	8313
MFAP3L	0.27767	2.73112	1.06e-07	9.66e-07	microfibril associated protein 3 like	NA	N2+	2 Gy	model 1	ENSG00000198948	Brown Module	protein_coding	9848
CDK5RAP2	-0.100219	6.22713	1.07e-07	9.75e-07	CDK5 regulatory subunit associated protein 2	REACTOME_CELL_CYCLE | REACTOME_CELL_CYCLE_MITOTIC | REACTOME_RECRUITMENT_OF_MITOTIC_CENTROSOME_PROTEINS_AND_COMPLEXES | REACTOME_LOSS_OF_NLP_FROM_MITOTIC_CENTROSOMES | REACTOME_MITOTIC_G2_G2_M_PHASES | HALLMARK_MITOTIC_SPINDLE	N2+	2 Gy	model 1	ENSG00000136861	Grey Module	protein_coding	55755
C12orf29	-0.104081	3.67918	1.09e-07	9.9e-07	chromosome 12 open reading frame 29	NA	N2+	2 Gy	model 1	ENSG00000133641	Grey Module	protein_coding	91298
MFSD2A	-0.387325	0.269927	1.09e-07	9.91e-07	major facilitator superfamily domain containing 2A	NA	N2+	2 Gy	model 1	ENSG00000168389	Grey Module	protein_coding	84879
SLC25A29	-0.185287	2.69565	1.1e-07	9.94e-07	solute carrier family 25 member 29	NA	N2+	2 Gy	model 1	ENSG00000197119	Grey Module	protein_coding	123096
TNRC6B	0.140699	5.48513	1.1e-07	9.95e-07	trinucleotide repeat containing adaptor 6B	REACTOME_PRE_NOTCH_TRANSCRIPTION_AND_TRANSLATION | REACTOME_PRE_NOTCH_EXPRESSION_AND_PROCESSING | REACTOME_REGULATORY_RNA_PATHWAYS | REACTOME_SIGNALING_BY_NOTCH | HALLMARK_HEME_METABOLISM	N2+	2 Gy	model 1	ENSG00000100354	Tan Module	protein_coding	23112
ZNF551	-0.162603	2.40337	1.11e-07	1e-06	zinc finger protein 551	REACTOME_GENERIC_TRANSCRIPTION_PATHWAY	N2+	2 Gy	model 1	ENSG00000204519	Grey Module	protein_coding	90233
TRIM44	-0.0772835	7.06491	1.11e-07	1.01e-06	tripartite motif containing 44	NA	N2+	2 Gy	model 1	ENSG00000166326	Lightcyan Module	protein_coding	54765
CCDC88A	-0.132209	5.49668	1.12e-07	1.02e-06	coiled-coil domain containing 88A	HALLMARK_MITOTIC_SPINDLE	N2+	2 Gy	model 1	ENSG00000115355	Blue Module	protein_coding	55704
EEF2K	-0.108842	5.36374	1.12e-07	1.02e-06	eukaryotic elongation factor 2 kinase	REACTOME_INSULIN_RECEPTOR_SIGNALLING_CASCADE | REACTOME_PKB_MEDIATED_EVENTS | REACTOME_SIGNALING_BY_INSULIN_RECEPTOR | REACTOME_MTORC1_MEDIATED_SIGNALLING | REACTOME_PI3K_CASCADE	N2+	2 Gy	model 1	ENSG00000284161	Blue Module	protein_coding	29904
TRIB2	-0.236393	5.15057	1.14e-07	1.03e-06	tribbles pseudokinase 2	HALLMARK_KRAS_SIGNALING_UP	N2+	2 Gy	model 1	ENSG00000071575	Brown Module	protein_coding	28951
DAPK3	-0.115013	5.58929	1.15e-07	1.04e-06	death associated protein kinase 3	KEGG_PATHWAYS_IN_CANCER | KEGG_BLADDER_CANCER | REACTOME_REGULATION_OF_APOPTOSIS | REACTOME_ROLE_OF_DCC_IN_REGULATING_APOPTOSIS | REACTOME_APOPTOSIS	N2+	2 Gy	model 1	ENSG00000167657	Grey Module	protein_coding	1613
AKAP9	0.218902	4.78125	1.15e-07	1.04e-06	A-kinase anchoring protein 9	REACTOME_CELL_CYCLE | REACTOME_TRANSMISSION_ACROSS_CHEMICAL_SYNAPSES | REACTOME_NEURONAL_SYSTEM | REACTOME_CELL_CYCLE_MITOTIC | REACTOME_RECRUITMENT_OF_MITOTIC_CENTROSOME_PROTEINS_AND_COMPLEXES | REACTOME_LOSS_OF_NLP_FROM_MITOTIC_CENTROSOMES | REACTOME_NEUROTRANSMITTER_RECEPTOR_BINDING_AND_DOWNSTREAM_TRANSMISSION_IN_THE_POSTSYNAPTIC_CELL | REACTOME_RAS_ACTIVATION_UOPN_CA2_INFUX_THROUGH_NMDA_RECEP…	N2+	2 Gy	model 1	ENSG00000127914	Blue Module	protein_coding	10142
NUDT11	0.110413	3.66895	1.15e-07	1.04e-06	nudix hydrolase 11	HALLMARK_KRAS_SIGNALING_DN	N2+	2 Gy	model 1	ENSG00000196368	Grey Module	protein_coding	55190
CERS6	0.228531	3.80971	1.17e-07	1.05e-06	ceramide synthase 6	REACTOME_SPHINGOLIPID_DE_NOVO_BIOSYNTHESIS | REACTOME_PHOSPHOLIPID_METABOLISM | REACTOME_SPHINGOLIPID_METABOLISM | REACTOME_METABOLISM_OF_LIPIDS_AND_LIPOPROTEINS	N2+	2 Gy	model 1	ENSG00000172292	Green Module	protein_coding	253782
ARNTL	-0.141365	3.28254	1.17e-07	1.05e-06	aryl hydrocarbon receptor nuclear translocator like	KEGG_CIRCADIAN_RHYTHM_MAMMAL | REACTOME_BMAL1_CLOCK_NPAS2_ACTIVATES_CIRCADIAN_EXPRESSION | REACTOME_PPARA_ACTIVATES_GENE_EXPRESSION | REACTOME_RORA_ACTIVATES_CIRCADIAN_EXPRESSION | REACTOME_CIRCADIAN_REPRESSION_OF_EXPRESSION_BY_REV_ERBA | REACTOME_METABOLISM_OF_LIPIDS_AND_LIPOPROTEINS | REACTOME_FATTY_ACID_TRIACYLGLYCEROL_AND_KETONE_BODY_METABOLISM | REACTOME_CIRCADIAN_CLOCK	N2+	2 Gy	model 1	ENSG00000133794	Grey Module	protein_coding	406
KCTD2	-0.0733781	5.68112	1.18e-07	1.06e-06	potassium channel tetramerization domain containing 2	NA	N2+	2 Gy	model 1	ENSG00000180901	Purple Module	protein_coding	23510
MTMR10	-0.114835	4.0269	1.18e-07	1.06e-06	myotubularin related protein 10	HALLMARK_KRAS_SIGNALING_UP	N2+	2 Gy	model 1	ENSG00000277086	Blue Module	protein_coding	54893
[truncated: 48,411 more rows]

## Sheet: Sheet1
Supplemental File 1c: Complete list of differentially expressed lncRNAs. Model 1 considers age at sampling and sex; model 2 considers age at sampling, sex, age at and year of first diagnosis, and tumor type (not used with data from cancer-free controls). Abbreviations: Gy = Gray, N0 = fibroblasts of cancer-free controls, N1 = fibroblasts of childhood-cancer survivors, N2+ = fibroblasts of childho…
[truncated: 74,701 more rows]
