# Supplementary material for: Identification of lncRNAs involved in response to ionizing radiation in fibroblasts of long-term survivors of childhood cancer and cancer-free controls
Source: Front Oncol. 2023 Apr 27;13:1158176. doi: 10.3389/fonc.2023.1158176 (PMC10174438; doi:10.3389/fonc.2023.1158176)
Supplement: Supplementary file 1 [file DataSheet_1.zip › Data Sheet 1/Table S1B.XLSX]

## Sheet: ST_S1B_lncRNAs
Supplementary Table S1B: Complete list of differentially expressed lncRNAs. Model 1 considers age at sampling and sex; model 2 considers age at sampling, sex, age at and year of first diagnosis, and tumour type (not used with data from cancer-free controls). Abbreviations: Gy = Gray, N0 = fibroblasts of cancer-free controls, N1 = fibroblasts of long-term survivors of childhood-cancer without and,…
Gene	GeneID	log2FC	p-value	p_adj	Group	Dose	Model	Biotype	Module
ENSG00000260912	AL158206.1	1.74341	1.37987e-60	1.13605e-57	N1	2 Gy	Crude Model	lncRNA	Salmon Module
ENSG00000277287	AL109976.1	1.26222	1.51261e-58	1.1675e-55	N1	2 Gy	Crude Model	lncRNA	Salmon Module
ENSG00000280798	LINC00294	0.262069	5.67548e-26	1.7306e-23	N1	2 Gy	Crude Model	lncRNA	Grey Module
ENSG00000187013	LINC02875	1.38032	1.9127e-22	4.97283e-20	N1	2 Gy	Crude Model	lncRNA	Grey Module
ENSG00000273084	AC092171.5	0.710743	1.595e-20	3.78797e-18	N1	2 Gy	Crude Model	lncRNA	Salmon Module
ENSG00000233695	GAS6-AS1	0.854584	3.26239e-20	7.67408e-18	N1	2 Gy	Crude Model	lncRNA	Grey Module
ENSG00000176912	TYMSOS	0.743159	1.29423e-19	2.90601e-17	N1	2 Gy	Crude Model	lncRNA	Salmon Module
ENSG00000243701	DUBR	0.428917	2.41279e-15	4.38188e-13	N1	2 Gy	Crude Model	lncRNA	Grey Module
ENSG00000263727	AP001178.1	1.32927	5.16772e-15	9.2491e-13	N1	2 Gy	Crude Model	lncRNA	Grey Module
ENSG00000266680	AL135905.1	0.520986	1.03362e-14	1.77288e-12	N1	2 Gy	Crude Model	lncRNA	Grey Module
ENSG00000215458	AATBC	1.57246	1.5749e-13	2.41605e-11	N1	2 Gy	Crude Model	lncRNA	Grey Module
ENSG00000283175	AC007920.2	0.51471	3.23881e-11	3.72071e-09	N1	2 Gy	Crude Model	lncRNA	Grey Module
ENSG00000249859	PVT1	0.282911	4.45964e-11	5.03068e-09	N1	2 Gy	Crude Model	lncRNA	Cyan Module
ENSG00000256325	AC025423.1	0.955865	9.79796e-11	1.03419e-08	N1	2 Gy	Crude Model	lncRNA	Grey Module
ENSG00000261659	Z92544.1	0.506655	1.2718e-10	1.33103e-08	N1	2 Gy	Crude Model	lncRNA	Grey Module
ENSG00000248682	ARHGAP22-IT1	1.00883	7.73112e-10	7.37262e-08	N1	2 Gy	Crude Model	lncRNA	Grey Module
ENSG00000282393	AC016588.2	0.269323	1.69847e-09	1.54799e-07	N1	2 Gy	Crude Model	lncRNA	Grey Module
ENSG00000237803	LINC00211	0.719422	1.96345e-09	1.76009e-07	N1	2 Gy	Crude Model	lncRNA	Grey Module
ENSG00000250899	AC125807.2	-0.323444	4.85975e-09	4.11065e-07	N1	2 Gy	Crude Model	lncRNA	Grey Module
ENSG00000237989	LINC01679	0.681183	1.29134e-08	1.03892e-06	N1	2 Gy	Crude Model	lncRNA	Grey Module
ENSG00000228526	MIR34AHG	0.709483	1.34455e-08	1.07126e-06	N1	2 Gy	Crude Model	lncRNA	Grey Module
ENSG00000266208	AC080112.1	0.304727	2.75271e-08	2.11147e-06	N1	2 Gy	Crude Model	lncRNA	Grey Module
ENSG00000236540	AC006547.1	0.629044	3.5545e-08	2.62852e-06	N1	2 Gy	Crude Model	lncRNA	Grey Module
ENSG00000224592	MIR3659HG	1.12606	4.39627e-08	3.13825e-06	N1	2 Gy	Crude Model	lncRNA	Grey Module
ENSG00000253878	AC087752.3	0.548129	4.8532e-08	3.44452e-06	N1	2 Gy	Crude Model	lncRNA	Grey Module
ENSG00000258655	ARHGAP5-AS1	0.382509	2.33075e-07	1.4611e-05	N1	2 Gy	Crude Model	lncRNA	Grey Module
ENSG00000250337	PURPL	0.553746	3.06824e-07	1.87117e-05	N1	2 Gy	Crude Model	lncRNA	Grey Module
ENSG00000287851	AP001885.2	0.695466	3.11137e-07	1.8928e-05	N1	2 Gy	Crude Model	lncRNA	Grey Module
ENSG00000288533	AP001178.4	0.981806	3.14377e-07	1.90781e-05	N1	2 Gy	Crude Model	lncRNA	Grey Module
ENSG00000204666	AC010624.1	0.864643	8.91205e-07	4.87447e-05	N1	2 Gy	Crude Model	lncRNA	Grey Module
ENSG00000237512	UNC5B-AS1	0.740048	1.12557e-06	6.04359e-05	N1	2 Gy	Crude Model	lncRNA	Grey Module
ENSG00000259436	AC010247.2	0.737701	3.83021e-06	0.000180195	N1	2 Gy	Crude Model	lncRNA	Grey Module
ENSG00000286811	AL353138.1	0.572736	3.8818e-06	0.000181929	N1	2 Gy	Crude Model	lncRNA	Grey Module
ENSG00000267100	ILF3-DT	-0.202803	4.26193e-06	0.000197867	N1	2 Gy	Crude Model	lncRNA	Grey Module
ENSG00000248429	FAM198B-AS1	0.511216	7.19275e-06	0.000315548	N1	2 Gy	Crude Model	lncRNA	Grey Module
ENSG00000226604	PAPPA-AS2	-0.836964	7.23303e-06	0.000316753	N1	2 Gy	Crude Model	lncRNA	Grey Module
ENSG00000196741	LINC01560	-0.325572	1.01852e-05	0.000432242	N1	2 Gy	Crude Model	lncRNA	Grey Module
ENSG00000280303	ERICD	-0.359794	1.32285e-05	0.000546373	N1	2 Gy	Crude Model	lncRNA	Grey Module
ENSG00000265962	GACAT2	0.443132	1.37423e-05	0.000562885	N1	2 Gy	Crude Model	lncRNA	Grey Module
ENSG00000271204	AC016831.4	0.350358	1.59156e-05	0.000639848	N1	2 Gy	Crude Model	lncRNA	Cyan Module
ENSG00000288106	AL022318.5	-0.787329	2.03089e-05	0.00077409	N1	2 Gy	Crude Model	lncRNA	Grey Module
ENSG00000285244	DINOL	0.810929	2.27642e-05	0.00085319	N1	2 Gy	Crude Model	lncRNA	Grey Module
ENSG00000261487	AC135048.1	0.335306	2.28736e-05	0.000854696	N1	2 Gy	Crude Model	lncRNA	Grey Module
ENSG00000285804	AC025774.1	-0.638203	2.71418e-05	0.000982956	N1	2 Gy	Crude Model	lncRNA	Grey Module
ENSG00000272563	AC016745.2	0.552563	2.99424e-05	0.00107181	N1	2 Gy	Crude Model	lncRNA	Grey Module
ENSG00000286379	AL591845.1	-0.627668	3.58369e-05	0.00126448	N1	2 Gy	Crude Model	lncRNA	Grey Module
ENSG00000261744	AC116552.1	-0.728439	4.34994e-05	0.00149221	N1	2 Gy	Crude Model	lncRNA	Grey Module
ENSG00000260032	NORAD	0.0732097	5.28826e-05	0.00177466	N1	2 Gy	Crude Model	lncRNA	Turquoise Module
ENSG00000273599	AL731571.1	0.608374	6.08357e-05	0.00200077	N1	2 Gy	Crude Model	lncRNA	Grey Module
ENSG00000251323	LINC02728	-0.723826	7.58702e-05	0.00238716	N1	2 Gy	Crude Model	lncRNA	Grey Module
ENSG00000278356	AC005911.1	-0.689021	7.68261e-05	0.00241227	N1	2 Gy	Crude Model	lncRNA	Grey Module
ENSG00000260777	AC061975.1	0.720847	7.70549e-05	0.0024152	N1	2 Gy	Crude Model	lncRNA	Grey Module
ENSG00000287739	AC009019.2	0.640214	8.153e-05	0.00253297	N1	2 Gy	Crude Model	lncRNA	Grey Module
ENSG00000277534	AC007996.1	0.294856	8.99491e-05	0.00275639	N1	2 Gy	Crude Model	lncRNA	Grey Module
ENSG00000256802	AC022613.1	0.773756	0.000112146	0.00334476	N1	2 Gy	Crude Model	lncRNA	Grey Module
ENSG00000286786	AC116158.3	-0.29456	0.000122605	0.00360934	N1	2 Gy	Crude Model	lncRNA	Grey Module
ENSG00000276216	AC245014.3	-0.5468	0.000130935	0.00379128	N1	2 Gy	Crude Model	lncRNA	Grey Module
ENSG00000231721	LINC-PINT	0.286042	0.000131299	0.00379292	N1	2 Gy	Crude Model	lncRNA	Turquoise Module
ENSG00000287650	AL390071.1	-0.726692	0.000153324	0.00433289	N1	2 Gy	Crude Model	lncRNA	Grey Module
ENSG00000228624	HDAC2-AS2	-0.647187	0.000188977	0.00516894	N1	2 Gy	Crude Model	lncRNA	Grey Module
ENSG00000238121	LINC00426	0.728867	0.000198698	0.00536941	N1	2 Gy	Crude Model	lncRNA	Grey Module
ENSG00000274964	AC026356.1	-0.208297	0.000205202	0.0055391	N1	2 Gy	Crude Model	lncRNA	Grey Module
ENSG00000272476	AL024507.2	-0.248647	0.000205445	0.00553961	N1	2 Gy	Crude Model	lncRNA	Brown Module
ENSG00000271122	AC018647.2	-0.119842	0.000225638	0.00598607	N1	2 Gy	Crude Model	lncRNA	Grey Module
ENSG00000277453	AC010271.2	0.622901	0.000232194	0.00613365	N1	2 Gy	Crude Model	lncRNA	Grey Module
ENSG00000225953	SATB2-AS1	-0.316901	0.000248174	0.00647954	N1	2 Gy	Crude Model	lncRNA	Grey Module
ENSG00000224715	Z82186.1	-0.64704	0.000269148	0.00694637	N1	2 Gy	Crude Model	lncRNA	Grey Module
ENSG00000236453	AC003092.1	-0.541213	0.000297392	0.00751347	N1	2 Gy	Crude Model	lncRNA	Grey Module
ENSG00000286174	AL596330.1	0.628101	0.000313759	0.00785956	N1	2 Gy	Crude Model	lncRNA	Grey Module
ENSG00000268970	AC022150.2	0.446372	0.000329302	0.00819902	N1	2 Gy	Crude Model	lncRNA	Grey Module
ENSG00000260101	AC008074.2	0.347026	0.00032992	0.00820614	N1	2 Gy	Crude Model	lncRNA	Grey Module
ENSG00000253200	AC037459.2	-0.175037	0.000333896	0.00827553	N1	2 Gy	Crude Model	lncRNA	Grey Module
ENSG00000266473	AC007448.4	0.648463	0.000349326	0.00856802	N1	2 Gy	Crude Model	lncRNA	Grey Module
ENSG00000229051	LINC01788	0.712631	0.000357085	0.00872369	N1	2 Gy	Crude Model	lncRNA	Grey Module
ENSG00000256040	PAPPA-AS1	0.542856	0.000385419	0.00933281	N1	2 Gy	Crude Model	lncRNA	Grey Module
ENSG00000287811	AL391840.3	0.394023	0.000406647	0.00975123	N1	2 Gy	Crude Model	lncRNA	Grey Module
ENSG00000261064	LINC02256	0.407507	0.000441639	0.0104046	N1	2 Gy	Crude Model	lncRNA	Grey Module
ENSG00000260196	AC124798.1	0.216346	0.000442532	0.0104096	N1	2 Gy	Crude Model	lncRNA	Grey Module
ENSG00000274492	AL121768.1	-0.429839	0.000481131	0.0111164	N1	2 Gy	Crude Model	lncRNA	Grey Module
ENSG00000260641	AC114811.2	-0.344191	0.000502237	0.0115286	N1	2 Gy	Crude Model	lncRNA	Grey Module
ENSG00000253348	AC008514.1	0.686335	0.000558185	0.0126251	N1	2 Gy	Crude Model	lncRNA	Grey Module
ENSG00000260942	CAPN10-DT	0.303931	0.000569721	0.0128742	N1	2 Gy	Crude Model	lncRNA	Grey Module
ENSG00000288538	AP002985.1	-0.549906	0.000612332	0.01361	N1	2 Gy	Crude Model	lncRNA	Grey Module
ENSG00000261390	MAFTRR	-0.808575	0.000621514	0.0137552	N1	2 Gy	Crude Model	lncRNA	Grey Module
ENSG00000232316	LINC02518	-0.631789	0.000642129	0.0141607	N1	2 Gy	Crude Model	lncRNA	Grey Module
ENSG00000287910	AC104024.4	-0.614464	0.000646227	0.0142256	N1	2 Gy	Crude Model	lncRNA	Grey Module
ENSG00000254731	AP003059.1	0.622276	0.000706798	0.0152999	N1	2 Gy	Crude Model	lncRNA	Grey Module
ENSG00000259353	AC090515.4	0.614355	0.000721703	0.0155671	N1	2 Gy	Crude Model	lncRNA	Grey Module
ENSG00000254473	AL354920.1	0.363073	0.000727449	0.0156373	N1	2 Gy	Crude Model	lncRNA	Grey Module
ENSG00000232729	AC211433.1	-0.557257	0.000801829	0.0169703	N1	2 Gy	Crude Model	lncRNA	Grey Module
ENSG00000274667	AC090517.2	-0.56346	0.000809159	0.0170962	N1	2 Gy	Crude Model	lncRNA	Grey Module
ENSG00000254837	AP001372.2	-0.260164	0.000821709	0.0173169	N1	2 Gy	Crude Model	lncRNA	Grey Module
ENSG00000164621	SMAD5-AS1	0.546469	0.000850281	0.0178277	N1	2 Gy	Crude Model	lncRNA	Grey Module
ENSG00000260806	AL163051.1	-0.591809	0.000855847	0.0179292	N1	2 Gy	Crude Model	lncRNA	Grey Module
ENSG00000278768	BACE1-AS	-0.15586	0.000862202	0.0180013	N1	2 Gy	Crude Model	lncRNA	Grey Module
ENSG00000255031	AP002807.1	-0.65113	0.000924283	0.0190404	N1	2 Gy	Crude Model	lncRNA	Grey Module
ENSG00000258708	SLC25A21-AS1	0.433375	0.000925278	0.0190445	N1	2 Gy	Crude Model	lncRNA	Grey Module
ENSG00000248132	LINC02101	-0.875055	0.000962616	0.0196981	N1	2 Gy	Crude Model	lncRNA	Grey Module
ENSG00000273015	AC008124.1	-0.116691	0.00102841	0.0207692	N1	2 Gy	Crude Model	lncRNA	Grey Module
ENSG00000261420	AL022069.1	-0.527084	0.00109834	0.0218773	N1	2 Gy	Crude Model	lncRNA	Grey Module
ENSG00000273639	AL512310.11	-0.542327	0.00114259	0.0225916	N1	2 Gy	Crude Model	lncRNA	Grey Module
ENSG00000266970	AC061992.2	-0.573175	0.00117222	0.0229965	N1	2 Gy	Crude Model	lncRNA	Grey Module
ENSG00000234912	SNHG20	-0.197021	0.00118264	0.0231366	N1	2 Gy	Crude Model	lncRNA	Grey Module
ENSG00000272235	AL590438.1	-0.615627	0.001189	0.0232336	N1	2 Gy	Crude Model	lncRNA	Grey Module
ENSG00000246145	RRS1-AS1	0.618664	0.001253	0.0241721	N1	2 Gy	Crude Model	lncRNA	Grey Module
ENSG00000261359	PYCARD-AS1	0.566213	0.00126422	0.0243185	N1	2 Gy	Crude Model	lncRNA	Grey Module
ENSG00000286272	AC093843.2	-0.505227	0.00128255	0.0245753	N1	2 Gy	Crude Model	lncRNA	Grey Module
ENSG00000286035	AC073840.1	0.381458	0.00130822	0.0250285	N1	2 Gy	Crude Model	lncRNA	Grey Module
ENSG00000284692	Z98259.3	0.619743	0.00141696	0.0267975	N1	2 Gy	Crude Model	lncRNA	Grey Module
ENSG00000240888	AC131210.1	-0.517827	0.00141874	0.0268106	N1	2 Gy	Crude Model	lncRNA	Grey Module
ENSG00000248008	NRAV	0.171792	0.00142177	0.0268473	N1	2 Gy	Crude Model	lncRNA	Blue Module
ENSG00000234546	LNCTAM34A	0.226132	0.00157309	0.0289306	N1	2 Gy	Crude Model	lncRNA	Grey Module
ENSG00000280660	AL157396.1	-0.577374	0.00165852	0.0301647	N1	2 Gy	Crude Model	lncRNA	Grey Module
ENSG00000116652	DLEU2L	0.339529	0.00171621	0.0310085	N1	2 Gy	Crude Model	lncRNA	Grey Module
ENSG00000239653	PSMD6-AS2	-0.343054	0.00172774	0.0311713	N1	2 Gy	Crude Model	lncRNA	Grey Module
ENSG00000271959	AC100803.4	0.554163	0.00173822	0.0313315	N1	2 Gy	Crude Model	lncRNA	Grey Module
ENSG00000261997	AC007336.1	0.404986	0.00173916	0.0313315	N1	2 Gy	Crude Model	lncRNA	Grey Module
ENSG00000204446	LINC02872	-0.554185	0.00176021	0.0315725	N1	2 Gy	Crude Model	lncRNA	Grey Module
ENSG00000276571	AC002550.2	-0.567886	0.00177947	0.0317796	N1	2 Gy	Crude Model	lncRNA	Grey Module
ENSG00000262185	LINC02861	-0.237099	0.00181738	0.0322931	N1	2 Gy	Crude Model	lncRNA	Grey Module
ENSG00000254635	WAC-AS1	-0.111668	0.00182601	0.0323776	N1	2 Gy	Crude Model	lncRNA	Grey Module
ENSG00000204054	LINC00963	-0.125367	0.00187041	0.0329867	N1	2 Gy	Crude Model	lncRNA	Grey Module
ENSG00000229214	LINC00242	0.375705	0.00190252	0.0332557	N1	2 Gy	Crude Model	lncRNA	Grey Module
ENSG00000287735	AL355075.6	-0.661741	0.00191047	0.0333474	N1	2 Gy	Crude Model	lncRNA	Grey Module
ENSG00000223930	AC117453.1	-0.650916	0.0019242	0.0334689	N1	2 Gy	Crude Model	lncRNA	Brown Module
ENSG00000255874	PRECSIT	0.220281	0.00194617	0.0337911	N1	2 Gy	Crude Model	lncRNA	Grey Module
ENSG00000272661	AC021097.1	-0.484446	0.00196513	0.0340847	N1	2 Gy	Crude Model	lncRNA	Grey Module
ENSG00000261441	AC124068.2	-0.442034	0.00197376	0.0341606	N1	2 Gy	Crude Model	lncRNA	Grey Module
ENSG00000262075	DKFZP434A062	-0.463345	0.00197919	0.0342086	N1	2 Gy	Crude Model	lncRNA	Grey Module
ENSG00000229587	AL158825.2	-0.57802	0.00203449	0.0348716	N1	2 Gy	Crude Model	lncRNA	Grey Module
ENSG00000236194	AC099811.1	-0.534087	0.00205357	0.0350768	N1	2 Gy	Crude Model	lncRNA	Grey Module
ENSG00000267262	AC011444.2	-0.570148	0.00207087	0.0352948	N1	2 Gy	Crude Model	lncRNA	Grey Module
ENSG00000233602	ERI3-IT1	0.501065	0.00209712	0.0356482	N1	2 Gy	Crude Model	lncRNA	Grey Module
ENSG00000232533	AC093673.1	-0.14132	0.00211564	0.0359382	N1	2 Gy	Crude Model	lncRNA	Grey Module
ENSG00000261094	AC007066.2	-0.413689	0.00215591	0.0363957	N1	2 Gy	Crude Model	lncRNA	Grey Module
ENSG00000273189	AC010619.2	-0.626049	0.00215805	0.0363957	N1	2 Gy	Crude Model	lncRNA	Grey Module
ENSG00000267040	AC027097.1	-0.263087	0.00216429	0.0364637	N1	2 Gy	Crude Model	lncRNA	Grey Module
ENSG00000247400	DNAJC3-DT	-0.325486	0.00217771	0.0366648	N1	2 Gy	Crude Model	lncRNA	Grey Module
ENSG00000286116	AL157394.3	0.281764	0.00218989	0.0367947	N1	2 Gy	Crude Model	lncRNA	Grey Module
ENSG00000253554	LINC01414	-0.537258	0.00220002	0.0369397	N1	2 Gy	Crude Model	lncRNA	Grey Module
ENSG00000235997	LINC01936	0.277387	0.00226688	0.0377543	N1	2 Gy	Crude Model	lncRNA	Grey Module
ENSG00000277047	AL390964.1	0.526127	0.0023756	0.0391166	N1	2 Gy	Crude Model	lncRNA	Grey Module
ENSG00000264464	LINC02837	0.614366	0.00238198	0.0391695	N1	2 Gy	Crude Model	lncRNA	Grey Module
ENSG00000226137	BAIAP2-DT	-0.0950662	0.00244489	0.0398589	N1	2 Gy	Crude Model	lncRNA	Grey Module
ENSG00000286590	AL132775.1	-0.613565	0.00246034	0.040058	N1	2 Gy	Crude Model	lncRNA	Grey Module
ENSG00000248587	GDNF-AS1	0.486914	0.00257511	0.0415144	N1	2 Gy	Crude Model	lncRNA	Grey Module
ENSG00000286623	AC005041.4	0.296239	0.00257837	0.0415144	N1	2 Gy	Crude Model	lncRNA	Grey Module
ENSG00000234807	LINC01135	-0.62887	0.00263565	0.0421836	N1	2 Gy	Crude Model	lncRNA	Grey Module
ENSG00000259002	AL445363.1	0.634628	0.00267304	0.0425945	N1	2 Gy	Crude Model	lncRNA	Grey Module
ENSG00000248787	AC092903.2	-0.425653	0.0026828	0.0427225	N1	2 Gy	Crude Model	lncRNA	Grey Module
ENSG00000262833	AC016245.1	0.501911	0.00273799	0.0434334	N1	2 Gy	Crude Model	lncRNA	Grey Module
ENSG00000260708	AL118516.1	-0.440364	0.00275952	0.0436818	N1	2 Gy	Crude Model	lncRNA	Grey Module
ENSG00000231439	WASIR2	-0.681592	0.00285159	0.0447049	N1	2 Gy	Crude Model	lncRNA	Grey Module
ENSG00000186594	MIR22HG	-0.180801	0.0028872	0.045048	N1	2 Gy	Crude Model	lncRNA	Grey Module
ENSG00000280018	CU634019.5	-0.366084	0.00295165	0.045822	N1	2 Gy	Crude Model	lncRNA	Grey Module
ENSG00000178977	LINC00324	0.282805	0.0030101	0.0466415	N1	2 Gy	Crude Model	lncRNA	Grey Module
ENSG00000227542	AC092614.1	-0.42139	0.00303078	0.0468737	N1	2 Gy	Crude Model	lncRNA	Grey Module
ENSG00000273420	AC008738.7	0.20286	0.00305098	0.0470976	N1	2 Gy	Crude Model	lncRNA	Grey Module
ENSG00000286825	AL096870.8	0.511179	0.00309982	0.0477184	N1	2 Gy	Crude Model	lncRNA	Grey Module
ENSG00000235358	AC093151.2	-0.567102	0.00311919	0.047825	N1	2 Gy	Crude Model	lncRNA	Grey Module
ENSG00000259426	AC027237.3	-0.333755	0.00313518	0.0479775	N1	2 Gy	Crude Model	lncRNA	Brown Module
ENSG00000276115	AC026356.2	-0.292801	0.00314082	0.0480341	N1	2 Gy	Crude Model	lncRNA	Grey Module
ENSG00000269825	AC022150.4	-0.116634	0.00318343	0.0485355	N1	2 Gy	Crude Model	lncRNA	Grey Module
ENSG00000251867	AC009812.1	-0.228018	0.00319507	0.0486485	N1	2 Gy	Crude Model	lncRNA	Grey Module
ENSG00000273691	AC087284.1	-0.505534	0.00319952	0.0486606	N1	2 Gy	Crude Model	lncRNA	Grey Module
ENSG00000272341	AL137003.1	-0.245527	0.00323779	0.0491217	N1	2 Gy	Crude Model	lncRNA	Grey Module
ENSG00000244349	AL662791.1	0.543012	0.00331631	0.0499753	N1	2 Gy	Crude Model	lncRNA	Grey Module
ENSG00000286873	AC012306.3	-0.241823	0.00334992	0.050267	N1	2 Gy	Crude Model	lncRNA	Grey Module
ENSG00000259768	AC004943.2	-0.160384	0.0033656	0.0504105	N1	2 Gy	Crude Model	lncRNA	Red Module
ENSG00000237978	KCNMB2-AS1	0.498201	0.00340272	0.0509047	N1	2 Gy	Crude Model	lncRNA	Grey Module
ENSG00000267348	GEMIN7-AS1	-0.353526	0.00341569	0.0510679	N1	2 Gy	Crude Model	lncRNA	Grey Module
ENSG00000232759	AC002480.1	-0.577422	0.00352979	0.052205	N1	2 Gy	Crude Model	lncRNA	Grey Module
ENSG00000251129	LINC02506	-0.778053	0.00355406	0.0525003	N1	2 Gy	Crude Model	lncRNA	Grey Module
ENSG00000167920	TMEM99	-0.130862	0.00358556	0.0528063	N1	2 Gy	Crude Model	lncRNA	Grey Module
ENSG00000287975	AC113143.2	0.542295	0.00358755	0.0528063	N1	2 Gy	Crude Model	lncRNA	Grey Module
ENSG00000125804	FAM182A	0.363889	0.00364906	0.0534825	N1	2 Gy	Crude Model	lncRNA	Grey Module
ENSG00000275437	AL121832.3	-0.359325	0.00365264	0.0534825	N1	2 Gy	Crude Model	lncRNA	Grey Module
ENSG00000237424	FOXD2-AS1	-0.259992	0.00373025	0.0544524	N1	2 Gy	Crude Model	lncRNA	Grey Module
ENSG00000273784	AL137058.2	0.360867	0.00378761	0.0549863	N1	2 Gy	Crude Model	lncRNA	Grey Module
ENSG00000224536	AC096677.1	-0.436142	0.00385599	0.0557606	N1	2 Gy	Crude Model	lncRNA	Grey Module
ENSG00000229867	STEAP3-AS1	0.522348	0.00396667	0.0570604	N1	2 Gy	Crude Model	lncRNA	Grey Module
ENSG00000243410	PSMD6-AS1	-0.697244	0.00403776	0.0579818	N1	2 Gy	Crude Model	lncRNA	Grey Module
ENSG00000277283	AC004812.2	-0.16352	0.00407043	0.0583491	N1	2 Gy	Crude Model	lncRNA	Grey Module
ENSG00000254362	AC011726.2	-0.620234	0.00408377	0.0584386	N1	2 Gy	Crude Model	lncRNA	Grey Module
ENSG00000230894	AL133284.1	0.566972	0.00408836	0.0584704	N1	2 Gy	Crude Model	lncRNA	Grey Module
ENSG00000224086	PPM1F-AS1	-0.214938	0.00422331	0.0599837	N1	2 Gy	Crude Model	lncRNA	Grey Module
ENSG00000253363	AC090809.1	-0.625825	0.00423942	0.0601778	N1	2 Gy	Crude Model	lncRNA	Grey Module
ENSG00000214546	AC087491.1	0.552338	0.0043477	0.0613072	N1	2 Gy	Crude Model	lncRNA	Grey Module
ENSG00000260785	CASC17	0.521054	0.00442109	0.0620435	N1	2 Gy	Crude Model	lncRNA	Grey Module
ENSG00000227959	AL451042.2	0.524617	0.00447298	0.0626294	N1	2 Gy	Crude Model	lncRNA	Grey Module
ENSG00000285410	GABPB1-IT1	-0.107129	0.00454243	0.0634579	N1	2 Gy	Crude Model	lncRNA	Grey Module
ENSG00000225564	LINC01492	-0.396345	0.00459234	0.0639381	N1	2 Gy	Crude Model	lncRNA	Grey Module
ENSG00000258921	AC009779.5	-0.498391	0.00473949	0.0654109	N1	2 Gy	Crude Model	lncRNA	Grey Module
ENSG00000287238	AP002954.2	-0.7336	0.00474865	0.0654503	N1	2 Gy	Crude Model	lncRNA	Grey Module
ENSG00000258926	AL355916.2	-0.586147	0.0048412	0.0662986	N1	2 Gy	Crude Model	lncRNA	Grey Module
ENSG00000259583	AC015712.2	-0.12484	0.00487055	0.0665364	N1	2 Gy	Crude Model	lncRNA	Grey Module
ENSG00000223466	LINC01825	-0.493528	0.00490295	0.066868	N1	2 Gy	Crude Model	lncRNA	Grey Module
ENSG00000286864	AC012076.1	-0.5636	0.00499143	0.0677753	N1	2 Gy	Crude Model	lncRNA	Grey Module
ENSG00000262202	AC007952.4	-0.715875	0.00503179	0.0681432	N1	2 Gy	Crude Model	lncRNA	Grey Module
ENSG00000286401	AC069547.2	0.63078	0.00508508	0.0687071	N1	2 Gy	Crude Model	lncRNA	Grey Module
ENSG00000234432	AC092171.3	0.290472	0.00513624	0.0692845	N1	2 Gy	Crude Model	lncRNA	Grey Module
ENSG00000212743	LINC02656	0.577984	0.00514896	0.0693425	N1	2 Gy	Crude Model	lncRNA	Grey Module
ENSG00000250620	LINC02515	0.473922	0.0052192	0.0699832	N1	2 Gy	Crude Model	lncRNA	Grey Module
ENSG00000235904	RBMS3-AS3	-0.226558	0.00528882	0.0705719	N1	2 Gy	Crude Model	lncRNA	Grey Module
ENSG00000287667	AC109517.1	0.500683	0.00530916	0.0707669	N1	2 Gy	Crude Model	lncRNA	Grey Module
ENSG00000286069	AC076968.2	-0.614971	0.00545506	0.0723213	N1	2 Gy	Crude Model	lncRNA	Grey Module
ENSG00000267549	AC006116.8	-0.428105	0.00552121	0.0728853	N1	2 Gy	Crude Model	lncRNA	Grey Module
ENSG00000215162	LINC00269	-0.641656	0.005609	0.0736506	N1	2 Gy	Crude Model	lncRNA	Grey Module
ENSG00000285051	SLC7A14-AS1	-0.332065	0.00561596	0.0736636	N1	2 Gy	Crude Model	lncRNA	Grey Module
ENSG00000268218	AC137932.3	-0.353278	0.0056571	0.0741074	N1	2 Gy	Crude Model	lncRNA	Grey Module
ENSG00000163597	SNHG16	0.0858992	0.00566444	0.0741074	N1	2 Gy	Crude Model	lncRNA	Brown Module
ENSG00000227199	ST7-AS1	-0.35194	0.00585175	0.0757507	N1	2 Gy	Crude Model	lncRNA	Grey Module
ENSG00000203739	AL645568.1	-0.20046	0.00587526	0.0759755	N1	2 Gy	Crude Model	lncRNA	Grey Module
ENSG00000254154	CRYZL2P-SEC16B	-0.254109	0.0059959	0.0770714	N1	2 Gy	Crude Model	lncRNA	Grey Module
ENSG00000249413	AC116049.1	0.602004	0.00599746	0.0770714	N1	2 Gy	Crude Model	lncRNA	Grey Module
ENSG00000285634	AL583827.1	-0.33193	0.00608106	0.0779835	N1	2 Gy	Crude Model	lncRNA	Grey Module
ENSG00000235954	TTC28-AS1	-0.20442	0.00610336	0.0781533	N1	2 Gy	Crude Model	lncRNA	Grey Module
ENSG00000261578	AP003119.3	0.192689	0.00612167	0.0783009	N1	2 Gy	Crude Model	lncRNA	Grey Module
ENSG00000245928	SDAD1-AS1	-0.552117	0.00624552	0.0793578	N1	2 Gy	Crude Model	lncRNA	Grey Module
ENSG00000229466	LINC02627	-0.576857	0.00627088	0.0795912	N1	2 Gy	Crude Model	lncRNA	Grey Module
ENSG00000273175	BX323046.1	-0.474813	0.00630465	0.0799376	N1	2 Gy	Crude Model	lncRNA	Grey Module
ENSG00000274029	AC069209.1	0.550641	0.00630912	0.0799533	N1	2 Gy	Crude Model	lncRNA	Grey Module
ENSG00000257337	AC068888.1	-0.22294	0.00633778	0.0802342	N1	2 Gy	Crude Model	lncRNA	Grey Module
ENSG00000231427	LINC01445	-0.290657	0.00635982	0.0804232	N1	2 Gy	Crude Model	lncRNA	Grey Module
ENSG00000286879	AC093639.3	-0.513056	0.00649033	0.0816777	N1	2 Gy	Crude Model	lncRNA	Grey Module
ENSG00000254231	AC103760.1	0.434407	0.00652288	0.0818542	N1	2 Gy	Crude Model	lncRNA	Grey Module
ENSG00000271646	AC099343.3	-0.187735	0.00654626	0.0820349	N1	2 Gy	Crude Model	lncRNA	Grey Module
ENSG00000274605	PCCA-DT	-0.192597	0.00668601	0.0832348	N1	2 Gy	Crude Model	lncRNA	Grey Module
ENSG00000236841	AC007750.1	-0.579652	0.00672956	0.0836083	N1	2 Gy	Crude Model	lncRNA	Grey Module
ENSG00000271327	AC010201.2	0.463221	0.00680352	0.0843999	N1	2 Gy	Crude Model	lncRNA	Grey Module
ENSG00000283128	AC009403.2	0.480937	0.00681621	0.0845149	N1	2 Gy	Crude Model	lncRNA	Grey Module
ENSG00000264577	AC010761.1	0.45995	0.00684218	0.0847093	N1	2 Gy	Crude Model	lncRNA	Grey Module
ENSG00000271171	LINC00904	0.543819	0.00699373	0.0858998	N1	2 Gy	Crude Model	lncRNA	Grey Module
ENSG00000263234	AC010401.2	-0.520102	0.00708027	0.0865455	N1	2 Gy	Crude Model	lncRNA	Grey Module
ENSG00000271855	AC073195.1	-0.482442	0.00709409	0.0866552	N1	2 Gy	Crude Model	lncRNA	Grey Module
ENSG00000234292	AC123595.1	-0.487782	0.00713284	0.0870856	N1	2 Gy	Crude Model	lncRNA	Grey Module
ENSG00000256298	AC135388.1	0.465897	0.00716112	0.0873014	N1	2 Gy	Crude Model	lncRNA	Grey Module
ENSG00000260455	NBAT1	0.402622	0.00718175	0.0874817	N1	2 Gy	Crude Model	lncRNA	Grey Module
ENSG00000271851	AC087501.4	-0.156305	0.00719363	0.0874817	N1	2 Gy	Crude Model	lncRNA	Grey Module
ENSG00000288032	AC104472.5	-0.495402	0.00729904	0.0882423	N1	2 Gy	Crude Model	lncRNA	Grey Module
ENSG00000234156	AL359636.2	-0.84676	0.0073935	0.0890356	N1	2 Gy	Crude Model	lncRNA	Grey Module
ENSG00000253327	RAD21-AS1	-0.401786	0.0076674	0.091575	N1	2 Gy	Crude Model	lncRNA	Grey Module
ENSG00000236255	AC009404.1	0.207243	0.00768604	0.0917089	N1	2 Gy	Crude Model	lncRNA	Grey Module
ENSG00000278389	AC099518.6	-0.473786	0.00770856	0.0918888	N1	2 Gy	Crude Model	lncRNA	Grey Module
ENSG00000240996	AL157400.4	-0.446217	0.00771729	0.0919137	N1	2 Gy	Crude Model	lncRNA	Grey Module
ENSG00000282987	AC099753.1	0.467384	0.00775514	0.092266	N1	2 Gy	Crude Model	lncRNA	Grey Module
ENSG00000275180	AC048341.2	-0.282589	0.00776414	0.0922841	N1	2 Gy	Crude Model	lncRNA	Grey Module
ENSG00000264177	AL353997.2	0.479098	0.00787585	0.0932976	N1	2 Gy	Crude Model	lncRNA	Grey Module
ENSG00000261480	GOLGA8M	0.481263	0.00800239	0.0942542	N1	2 Gy	Crude Model	lncRNA	Grey Module
ENSG00000226497	LINC02549	-0.589695	0.00800733	0.0942674	N1	2 Gy	Crude Model	lncRNA	Grey Module
ENSG00000260259	LINC02166	0.491423	0.00802465	0.0943481	N1	2 Gy	Crude Model	lncRNA	Grey Module
ENSG00000253641	LINCR-0001	-0.492408	0.00802564	0.0943481	N1	2 Gy	Crude Model	lncRNA	Grey Module
ENSG00000287872	AC026956.2	-0.569714	0.00809176	0.0948995	N1	2 Gy	Crude Model	lncRNA	Grey Module
ENSG00000261526	AC012615.1	-0.371005	0.00817099	0.0954661	N1	2 Gy	Crude Model	lncRNA	Grey Module
ENSG00000287949	AC025508.1	-0.456008	0.0082394	0.0958572	N1	2 Gy	Crude Model	lncRNA	Grey Module
ENSG00000175772	LINC01106	-0.666926	0.00825643	0.0959946	N1	2 Gy	Crude Model	lncRNA	Grey Module
ENSG00000226445	BX322234.1	-0.318318	0.00828496	0.096137	N1	2 Gy	Crude Model	lncRNA	Grey Module
ENSG00000257835	AC073591.1	-0.440479	0.00829838	0.096181	N1	2 Gy	Crude Model	lncRNA	Grey Module
ENSG00000177640	CASC2	0.221764	0.00837556	0.0968029	N1	2 Gy	Crude Model	lncRNA	Grey Module
ENSG00000223525	RABGAP1L-IT1	-0.40786	0.0084759	0.0975869	N1	2 Gy	Crude Model	lncRNA	Grey Module
ENSG00000275322	AC103746.1	-0.336632	0.00848157	0.0975869	N1	2 Gy	Crude Model	lncRNA	Grey Module
ENSG00000267239	AP001198.1	0.526955	0.00857287	0.0983471	N1	2 Gy	Crude Model	lncRNA	Grey Module
ENSG00000286080	AC011477.7	0.419331	0.00857705	0.0983494	N1	2 Gy	Crude Model	lncRNA	Grey Module
ENSG00000248049	UBA6-AS1	-0.124887	0.00858774	0.0984263	N1	2 Gy	Crude Model	lncRNA	Grey Module
ENSG00000228393	LINC01004	-0.414616	0.00863838	0.0989148	N1	2 Gy	Crude Model	lncRNA	Grey Module
ENSG00000236213	AC006369.1	0.519479	0.00872753	0.0997046	N1	2 Gy	Crude Model	lncRNA	Grey Module
ENSG00000287335	AL139351.3	0.357931	0.00876173	0.0999291	N1	2 Gy	Crude Model	lncRNA	Grey Module
ENSG00000270504	AL391422.4	-0.0870146	0.00876337	0.0999291	N1	2 Gy	Crude Model	lncRNA	Grey Module
ENSG00000230530	LIMD1-AS1	-0.480595	0.00887222	0.100844	N1	2 Gy	Crude Model	lncRNA	Grey Module
ENSG00000286226	AC093849.3	-0.482004	0.008889	0.100942	N1	2 Gy	Crude Model	lncRNA	Grey Module
ENSG00000225032	AL162586.1	-0.390041	0.00895173	0.101375	N1	2 Gy	Crude Model	lncRNA	Grey Module
ENSG00000271614	ATP2B1-AS1	-0.168882	0.00904891	0.102194	N1	2 Gy	Crude Model	lncRNA	Grey Module
ENSG00000284070	AP000356.2	-0.512236	0.00911858	0.102746	N1	2 Gy	Crude Model	lncRNA	Grey Module
ENSG00000259070	LINC00639	-0.47692	0.0092294	0.103688	N1	2 Gy	Crude Model	lncRNA	Grey Module
ENSG00000234608	MAPKAPK5-AS1	-0.127099	0.00931399	0.104263	N1	2 Gy	Crude Model	lncRNA	Grey Module
ENSG00000272695	GAS6-DT	0.162666	0.00931647	0.104263	N1	2 Gy	Crude Model	lncRNA	Brown Module
ENSG00000263338	AC027796.5	-0.596089	0.00942075	0.104907	N1	2 Gy	Crude Model	lncRNA	Grey Module
ENSG00000276809	AL138955.1	0.434273	0.00946933	0.105353	N1	2 Gy	Crude Model	lncRNA	Grey Module
ENSG00000254251	AC103770.1	-0.5024	0.00951425	0.10571	N1	2 Gy	Crude Model	lncRNA	Grey Module
ENSG00000257167	TMPO-AS1	-0.393571	0.00960407	0.106456	N1	2 Gy	Crude Model	lncRNA	Red Module
ENSG00000224825	RORB-AS1	-0.587268	0.00967627	0.106933	N1	2 Gy	Crude Model	lncRNA	Grey Module
ENSG00000285646	AL021155.4	-0.300243	0.009786	0.107557	N1	2 Gy	Crude Model	lncRNA	Grey Module
ENSG00000224074	LINC00691	0.464154	0.0098173	0.107615	N1	2 Gy	Crude Model	lncRNA	Grey Module
ENSG00000230185	C9orf147	-0.431573	0.00990203	0.108315	N1	2 Gy	Crude Model	lncRNA	Grey Module
ENSG00000245281	AC124242.1	-0.339537	0.00991566	0.108315	N1	2 Gy	Crude Model	lncRNA	Grey Module
ENSG00000268628	AL121761.1	-0.502713	0.0099198	0.108315	N1	2 Gy	Crude Model	lncRNA	Grey Module
ENSG00000223652	AC106786.1	-0.437217	0.00992936	0.108372	N1	2 Gy	Crude Model	lncRNA	Grey Module
ENSG00000254258	AC087354.1	-0.970303	0.00994699	0.108468	N1	2 Gy	Crude Model	lncRNA	Grey Module
ENSG00000230630	DNM3OS	-0.228397	0.0101839	0.110612	N1	2 Gy	Crude Model	lncRNA	Grey Module
ENSG00000277007	AC096642.1	-0.334238	0.0101886	0.110614	N1	2 Gy	Crude Model	lncRNA	Grey Module
ENSG00000262434	AC087392.4	-0.474753	0.0102591	0.111184	N1	2 Gy	Crude Model	lncRNA	Grey Module
ENSG00000279762	AC005899.8	0.648688	0.0103618	0.111821	N1	2 Gy	Crude Model	lncRNA	Grey Module
ENSG00000285541	AC005548.1	-0.266801	0.0103699	0.111824	N1	2 Gy	Crude Model	lncRNA	Grey Module
ENSG00000262298	AC004584.1	0.483679	0.0104797	0.11255	N1	2 Gy	Crude Model	lncRNA	Grey Module
ENSG00000273137	AL022328.2	0.452163	0.0104807	0.11255	N1	2 Gy	Crude Model	lncRNA	Grey Module
ENSG00000261455	LINC01003	-0.213216	0.0105597	0.113005	N1	2 Gy	Crude Model	lncRNA	Grey Module
ENSG00000274767	AC243829.1	-0.573758	0.0106757	0.113901	N1	2 Gy	Crude Model	lncRNA	Grey Module
ENSG00000242048	AC093583.1	-0.622775	0.0107393	0.114381	N1	2 Gy	Crude Model	lncRNA	Grey Module
ENSG00000280164	CU638689.5	-0.266895	0.0107604	0.114457	N1	2 Gy	Crude Model	lncRNA	Grey Module
ENSG00000260398	AC068700.1	0.421781	0.010772	0.114483	N1	2 Gy	Crude Model	lncRNA	Grey Module
ENSG00000224914	LINC00863	-0.0937097	0.0107868	0.114542	N1	2 Gy	Crude Model	lncRNA	Grey Module
ENSG00000241472	PTPRG-AS1	-0.316004	0.0108502	0.114819	N1	2 Gy	Crude Model	lncRNA	Grey Module
ENSG00000279851	CR382287.2	0.411195	0.0108771	0.114956	N1	2 Gy	Crude Model	lncRNA	Grey Module
ENSG00000237413	MGC27382	-0.388947	0.0109297	0.115315	N1	2 Gy	Crude Model	lncRNA	Grey Module
ENSG00000255893	AP000786.1	0.435713	0.0110578	0.116269	N1	2 Gy	Crude Model	lncRNA	Grey Module
ENSG00000233184	AC093157.1	-0.239318	0.0110777	0.116379	N1	2 Gy	Crude Model	lncRNA	Grey Module
ENSG00000287110	AC112484.5	0.400572	0.0110879	0.116437	N1	2 Gy	Crude Model	lncRNA	Grey Module
ENSG00000259091	LINC00517	-0.464625	0.0111739	0.117141	N1	2 Gy	Crude Model	lncRNA	Grey Module
ENSG00000224167	LINC01357	0.505118	0.0111896	0.117256	N1	2 Gy	Crude Model	lncRNA	Grey Module
ENSG00000260193	LINC02846	0.425148	0.0112567	0.117659	N1	2 Gy	Crude Model	lncRNA	Grey Module
ENSG00000230448	LINC00276	0.511034	0.0114975	0.119771	N1	2 Gy	Crude Model	lncRNA	Grey Module
ENSG00000272182	AC135507.1	-0.191746	0.0115329	0.119937	N1	2 Gy	Crude Model	lncRNA	Yellow Module
ENSG00000255176	AP000941.1	-0.301282	0.01161	0.120586	N1	2 Gy	Crude Model	lncRNA	Grey Module
ENSG00000287286	AC024560.5	0.466078	0.0118002	0.12188	N1	2 Gy	Crude Model	lncRNA	Grey Module
ENSG00000258731	AL356020.1	-0.376836	0.0118036	0.12188	N1	2 Gy	Crude Model	lncRNA	Grey Module
ENSG00000251504	LINC01099	0.627563	0.0118208	0.121956	N1	2 Gy	Crude Model	lncRNA	Grey Module
ENSG00000270212	AC008738.6	-0.509964	0.0118634	0.122344	N1	2 Gy	Crude Model	lncRNA	Grey Module
ENSG00000256988	AC005833.2	0.503757	0.011914	0.12261	N1	2 Gy	Crude Model	lncRNA	Grey Module
ENSG00000266904	LINC00663	0.295312	0.0119382	0.122807	N1	2 Gy	Crude Model	lncRNA	Grey Module
ENSG00000227392	HPN-AS1	0.471188	0.0119823	0.123159	N1	2 Gy	Crude Model	lncRNA	Grey Module
ENSG00000247624	CPEB2-DT	0.453585	0.0120512	0.123815	N1	2 Gy	Crude Model	lncRNA	Grey Module
ENSG00000236838	AC090617.2	-0.471401	0.0120778	0.123854	N1	2 Gy	Crude Model	lncRNA	Grey Module
ENSG00000272275	AC092687.3	0.458304	0.0120881	0.123854	N1	2 Gy	Crude Model	lncRNA	Grey Module
ENSG00000272841	AL139393.3	-0.154783	0.0120942	0.123854	N1	2 Gy	Crude Model	lncRNA	Grey Module
ENSG00000260296	AC095057.3	0.444624	0.0121672	0.124347	N1	2 Gy	Crude Model	lncRNA	Grey Module
ENSG00000279085	AL022323.2	-0.311764	0.0123024	0.125509	N1	2 Gy	Crude Model	lncRNA	Grey Module
ENSG00000278743	AC087239.1	-0.438499	0.0123358	0.125644	N1	2 Gy	Crude Model	lncRNA	Grey Module
ENSG00000287836	AC016168.4	-0.502853	0.0126542	0.128076	N1	2 Gy	Crude Model	lncRNA	Grey Module
ENSG00000280145	CU638689.4	-0.473805	0.0127006	0.128457	N1	2 Gy	Crude Model	lncRNA	Grey Module
ENSG00000278668	AC005899.7	0.443325	0.0127216	0.128617	N1	2 Gy	Crude Model	lncRNA	Grey Module
ENSG00000270165	AC010530.1	-0.536014	0.0127923	0.12912	N1	2 Gy	Crude Model	lncRNA	Grey Module
ENSG00000257696	AC010203.2	0.486139	0.0128899	0.129723	N1	2 Gy	Crude Model	lncRNA	Grey Module
ENSG00000271980	AC012640.4	0.384272	0.0129508	0.130092	N1	2 Gy	Crude Model	lncRNA	Grey Module
ENSG00000285821	AC011899.3	-0.500594	0.0130173	0.130538	N1	2 Gy	Crude Model	lncRNA	Grey Module
ENSG00000253764	AC019257.1	-0.50878	0.0130948	0.131155	N1	2 Gy	Crude Model	lncRNA	Grey Module
ENSG00000261342	AC006538.1	-0.194641	0.0131286	0.131308	N1	2 Gy	Crude Model	lncRNA	Grey Module
ENSG00000226043	AP000561.1	0.619453	0.0131313	0.131308	N1	2 Gy	Crude Model	lncRNA	Grey Module
ENSG00000237301	AL121992.1	-0.423285	0.0136994	0.135295	N1	2 Gy	Crude Model	lncRNA	Grey Module
ENSG00000214942	AC113167.1	-0.490285	0.0137794	0.135712	N1	2 Gy	Crude Model	lncRNA	Grey Module
ENSG00000231327	LINC01816	-0.340598	0.0139097	0.136549	N1	2 Gy	Crude Model	lncRNA	Grey Module
ENSG00000171671	SHANK2-AS3	0.368767	0.0139743	0.136964	N1	2 Gy	Crude Model	lncRNA	Grey Module
ENSG00000257038	AP002761.3	-0.22746	0.0140423	0.137395	N1	2 Gy	Crude Model	lncRNA	Grey Module
ENSG00000227744	LINC01940	-0.406445	0.0140516	0.137395	N1	2 Gy	Crude Model	lncRNA	Grey Module
ENSG00000250999	AC136604.2	0.418272	0.0140861	0.137515	N1	2 Gy	Crude Model	lncRNA	Grey Module
ENSG00000254419	AL139349.1	0.429531	0.0141282	0.137863	N1	2 Gy	Crude Model	lncRNA	Grey Module
ENSG00000286634	AC146507.3	0.301836	0.0141329	0.137863	N1	2 Gy	Crude Model	lncRNA	Grey Module
ENSG00000227252	AC012063.1	0.12957	0.0142001	0.138246	N1	2 Gy	Crude Model	lncRNA	Grey Module
ENSG00000233912	AC026202.2	-0.446748	0.0142395	0.138427	N1	2 Gy	Crude Model	lncRNA	Grey Module
ENSG00000270195	AC016773.2	-0.433826	0.0142625	0.138504	N1	2 Gy	Crude Model	lncRNA	Grey Module
ENSG00000270607	AC009549.1	-0.214602	0.0142917	0.1387	N1	2 Gy	Crude Model	lncRNA	Grey Module
ENSG00000262172	AC116025.2	-0.44497	0.0143187	0.138852	N1	2 Gy	Crude Model	lncRNA	Grey Module
ENSG00000273004	AL078644.1	-0.459583	0.014515	0.14026	N1	2 Gy	Crude Model	lncRNA	Grey Module
ENSG00000248161	AC098487.1	-0.250443	0.0145535	0.140578	N1	2 Gy	Crude Model	lncRNA	Grey Module
ENSG00000261504	LINC01686	0.364212	0.0146248	0.141211	N1	2 Gy	Crude Model	lncRNA	Grey Module
ENSG00000261775	AC012435.3	-0.447451	0.0146491	0.14139	N1	2 Gy	Crude Model	lncRNA	Grey Module
ENSG00000286249	AC016743.1	0.366478	0.0146913	0.141687	N1	2 Gy	Crude Model	lncRNA	Grey Module
ENSG00000246465	AC138904.1	0.341939	0.0147631	0.142158	N1	2 Gy	Crude Model	lncRNA	Grey Module
ENSG00000231440	AL358176.4	-0.378635	0.0150094	0.143522	N1	2 Gy	Crude Model	lncRNA	Grey Module
ENSG00000272716	AL121658.1	-0.488638	0.0150546	0.143791	N1	2 Gy	Crude Model	lncRNA	Grey Module
ENSG00000269888	AC112491.1	0.558433	0.015076	0.143791	N1	2 Gy	Crude Model	lncRNA	Grey Module
ENSG00000287918	AF274853.1	-0.449452	0.0150915	0.143791	N1	2 Gy	Crude Model	lncRNA	Grey Module
ENSG00000248431	AC021134.1	0.613781	0.0150957	0.143791	N1	2 Gy	Crude Model	lncRNA	Grey Module
ENSG00000272512	AL645608.7	-0.520198	0.0151177	0.143945	N1	2 Gy	Crude Model	lncRNA	Grey Module
ENSG00000273129	PACERR	0.437672	0.0151714	0.144213	N1	2 Gy	Crude Model	lncRNA	Grey Module
ENSG00000237797	MACORIS	-0.435549	0.0151972	0.1443	N1	2 Gy	Crude Model	lncRNA	Grey Module
ENSG00000271797	AC008494.3	-0.313913	0.0152095	0.144318	N1	2 Gy	Crude Model	lncRNA	Grey Module
ENSG00000251629	LINC02241	-0.328289	0.0152664	0.144747	N1	2 Gy	Crude Model	lncRNA	Grey Module
ENSG00000255727	LINC01489	-0.449611	0.0153576	0.145332	N1	2 Gy	Crude Model	lncRNA	Grey Module
ENSG00000229956	ZRANB2-AS2	-0.402857	0.0153914	0.145522	N1	2 Gy	Crude Model	lncRNA	Grey Module
ENSG00000284634	AC092821.3	-0.514482	0.0153938	0.145522	N1	2 Gy	Crude Model	lncRNA	Grey Module
ENSG00000266993	AL050343.2	-0.933858	0.0154994	0.14617	N1	2 Gy	Crude Model	lncRNA	Grey Module
ENSG00000231889	TRAF3IP2-AS1	0.169378	0.0156604	0.147407	N1	2 Gy	Crude Model	lncRNA	Grey Module
ENSG00000230733	AC092171.2	-0.344255	0.0157727	0.148351	N1	2 Gy	Crude Model	lncRNA	Grey Module
ENSG00000264083	AC005899.1	0.379693	0.0157893	0.148394	N1	2 Gy	Crude Model	lncRNA	Grey Module
ENSG00000270108	AL049840.7	-0.307884	0.0158112	0.148543	N1	2 Gy	Crude Model	lncRNA	Grey Module
ENSG00000230091	TMEM254-AS1	-0.258358	0.0158752	0.148862	N1	2 Gy	Crude Model	lncRNA	Grey Module
ENSG00000274565	AC080038.1	-0.238131	0.0159335	0.149295	N1	2 Gy	Crude Model	lncRNA	Grey Module
ENSG00000287480	AL158832.2	0.418037	0.0160071	0.149814	N1	2 Gy	Crude Model	lncRNA	Grey Module
ENSG00000287463	AC110620.2	-0.371968	0.0160981	0.150451	N1	2 Gy	Crude Model	lncRNA	Grey Module
ENSG00000280832	GSEC	0.162814	0.0161595	0.150784	N1	2 Gy	Crude Model	lncRNA	Grey Module
ENSG00000259071	AL359397.2	0.290032	0.0162137	0.15101	N1	2 Gy	Crude Model	lncRNA	Grey Module
ENSG00000288016	AL162493.1	-0.476765	0.0163558	0.15182	N1	2 Gy	Crude Model	lncRNA	Grey Module
ENSG00000234076	TPRG1-AS1	0.437282	0.0165242	0.152539	N1	2 Gy	Crude Model	lncRNA	Grey Module
ENSG00000258620	AL135838.1	-0.452593	0.0166155	0.15313	N1	2 Gy	Crude Model	lncRNA	Grey Module
ENSG00000276672	AL161891.1	-0.21071	0.0166225	0.153137	N1	2 Gy	Crude Model	lncRNA	Grey Module
ENSG00000285887	AL009176.1	-0.549108	0.0166472	0.153307	N1	2 Gy	Crude Model	lncRNA	Grey Module
ENSG00000196810	CTBP1-DT	-0.110443	0.0168135	0.154378	N1	2 Gy	Crude Model	lncRNA	Grey Module
ENSG00000267432	DNAH17-AS1	0.505861	0.0168644	0.154633	N1	2 Gy	Crude Model	lncRNA	Grey Module
ENSG00000267757	EML2-AS1	0.392722	0.0168825	0.154633	N1	2 Gy	Crude Model	lncRNA	Grey Module
ENSG00000253872	AC083836.1	-0.486042	0.0168957	0.154633	N1	2 Gy	Crude Model	lncRNA	Grey Module
ENSG00000276107	AC037198.1	0.22937	0.0168977	0.154633	N1	2 Gy	Crude Model	lncRNA	Grey Module
ENSG00000276855	AC015922.3	-0.129708	0.0169144	0.154729	N1	2 Gy	Crude Model	lncRNA	Grey Module
ENSG00000255693	LINC02389	-0.494264	0.0169283	0.154742	N1	2 Gy	Crude Model	lncRNA	Grey Module
ENSG00000287287	AL133476.1	-0.445995	0.017068	0.155615	N1	2 Gy	Crude Model	lncRNA	Grey Module
ENSG00000248516	AC105415.1	-0.461087	0.0172302	0.156805	N1	2 Gy	Crude Model	lncRNA	Grey Module
ENSG00000183308	AC005037.1	-0.470526	0.0173429	0.157542	N1	2 Gy	Crude Model	lncRNA	Grey Module
ENSG00000260190	AL807752.5	-0.442234	0.0173431	0.157542	N1	2 Gy	Crude Model	lncRNA	Grey Module
ENSG00000272983	AL117339.3	0.181125	0.017442	0.158208	N1	2 Gy	Crude Model	lncRNA	Grey Module
ENSG00000244063	AC104653.2	0.417783	0.0174516	0.158226	N1	2 Gy	Crude Model	lncRNA	Grey Module
ENSG00000229433	LINC02069	0.452975	0.0174792	0.158256	N1	2 Gy	Crude Model	lncRNA	Grey Module
ENSG00000259460	AC078909.1	0.418116	0.0178378	0.160794	N1	2 Gy	Crude Model	lncRNA	Grey Module
ENSG00000223843	EFCAB6-AS1	0.199522	0.0180328	0.16196	N1	2 Gy	Crude Model	lncRNA	Grey Module
ENSG00000287981	AC123023.2	-0.498043	0.0182314	0.163033	N1	2 Gy	Crude Model	lncRNA	Grey Module
ENSG00000287574	AC004938.2	0.424418	0.0183874	0.164131	N1	2 Gy	Crude Model	lncRNA	Grey Module
ENSG00000273156	AC124016.2	-0.198744	0.0188971	0.16705	N1	2 Gy	Crude Model	lncRNA	Yellow Module
ENSG00000285768	LINC02849	-0.437056	0.0190362	0.167577	N1	2 Gy	Crude Model	lncRNA	Grey Module
ENSG00000286708	AP003783.1	-0.466487	0.0190467	0.167577	N1	2 Gy	Crude Model	lncRNA	Grey Module
ENSG00000269553	U62631.1	-0.419102	0.0191113	0.168042	N1	2 Gy	Crude Model	lncRNA	Grey Module
ENSG00000230615	AL139220.2	-0.382791	0.0191535	0.168353	N1	2 Gy	Crude Model	lncRNA	Grey Module
ENSG00000284430	AC020912.1	-0.460805	0.0192174	0.168855	N1	2 Gy	Crude Model	lncRNA	Grey Module
ENSG00000227455	AL450345.1	-0.529998	0.0192425	0.168975	N1	2 Gy	Crude Model	lncRNA	Grey Module
ENSG00000253496	AC011586.2	-0.641264	0.0193166	0.169365	N1	2 Gy	Crude Model	lncRNA	Grey Module
ENSG00000287040	AL590560.5	-0.517779	0.0193415	0.169382	N1	2 Gy	Crude Model	lncRNA	Grey Module
ENSG00000269951	AC090181.2	-0.375497	0.0193731	0.169448	N1	2 Gy	Crude Model	lncRNA	Grey Module
ENSG00000236535	RC3H1-IT1	0.441485	0.0194252	0.169654	N1	2 Gy	Crude Model	lncRNA	Grey Module
ENSG00000286159	AL035106.1	-0.426221	0.0196624	0.17128	N1	2 Gy	Crude Model	lncRNA	Grey Module
ENSG00000261560	AC007216.3	-0.342515	0.0199537	0.172746	N1	2 Gy	Crude Model	lncRNA	Grey Module
ENSG00000249807	AC034229.1	0.502498	0.0201431	0.174078	N1	2 Gy	Crude Model	lncRNA	Grey Module
ENSG00000275560	AC008115.3	-0.332338	0.0201736	0.17422	N1	2 Gy	Crude Model	lncRNA	Grey Module
ENSG00000196167	COLCA1	-0.219031	0.0202628	0.174599	N1	2 Gy	Crude Model	lncRNA	Grey Module
ENSG00000288585	AC010184.1	0.235019	0.0202703	0.174599	N1	2 Gy	Crude Model	lncRNA	Grey Module
ENSG00000232648	AC107214.1	-0.440291	0.0202736	0.174599	N1	2 Gy	Crude Model	lncRNA	Grey Module
ENSG00000273002	AL355388.1	-0.434525	0.0203862	0.17521	N1	2 Gy	Crude Model	lncRNA	Grey Module
ENSG00000235979	AC004448.2	0.44222	0.020427	0.175366	N1	2 Gy	Crude Model	lncRNA	Grey Module
ENSG00000284607	AL121936.1	0.374588	0.0204479	0.175484	N1	2 Gy	Crude Model	lncRNA	Grey Module
ENSG00000157306	ZFHX2-AS1	-0.424851	0.0204633	0.175506	N1	2 Gy	Crude Model	lncRNA	Grey Module
ENSG00000288011	AC024597.1	-0.423573	0.0205349	0.175701	N1	2 Gy	Crude Model	lncRNA	Grey Module
ENSG00000287001	AC010624.5	-0.329824	0.0205431	0.175701	N1	2 Gy	Crude Model	lncRNA	Grey Module
ENSG00000283183	AC116565.1	-0.387475	0.0205951	0.17597	N1	2 Gy	Crude Model	lncRNA	Grey Module
ENSG00000286310	AC008443.7	-0.401282	0.0207566	0.176721	N1	2 Gy	Crude Model	lncRNA	Grey Module
ENSG00000277152	AC110048.2	-0.150649	0.0208215	0.177086	N1	2 Gy	Crude Model	lncRNA	Grey Module
ENSG00000261357	AC099518.2	-0.400604	0.0208468	0.177135	N1	2 Gy	Crude Model	lncRNA	Grey Module
ENSG00000287100	AL078600.1	-0.406853	0.0208554	0.177135	N1	2 Gy	Crude Model	lncRNA	Grey Module
ENSG00000280474	AL356481.2	-0.611781	0.0210265	0.178282	N1	2 Gy	Crude Model	lncRNA	Grey Module
ENSG00000232453	LINC02777	0.339993	0.0212678	0.179895	N1	2 Gy	Crude Model	lncRNA	Grey Module
ENSG00000260719	AC009133.3	-0.396775	0.0213315	0.180311	N1	2 Gy	Crude Model	lncRNA	Grey Module
ENSG00000262691	AC040160.1	-0.321597	0.021369	0.18045	N1	2 Gy	Crude Model	lncRNA	Grey Module
ENSG00000272764	AL596094.1	-0.410136	0.0213754	0.18045	N1	2 Gy	Crude Model	lncRNA	Grey Module
ENSG00000227678	AL355581.1	0.426946	0.021477	0.181106	N1	2 Gy	Crude Model	lncRNA	Grey Module
ENSG00000287263	AC008875.3	0.134435	0.0216082	0.181588	N1	2 Gy	Crude Model	lncRNA	Grey Module
ENSG00000260293	AC106820.4	-0.153999	0.0216128	0.181588	N1	2 Gy	Crude Model	lncRNA	Grey Module
ENSG00000232104	RFX3-AS1	-0.413727	0.0217442	0.182365	N1	2 Gy	Crude Model	lncRNA	Grey Module
ENSG00000241684	ADAMTS9-AS2	0.321466	0.0220619	0.184028	N1	2 Gy	Crude Model	lncRNA	Grey Module
ENSG00000267774	AC010776.2	-0.388307	0.0221411	0.184366	N1	2 Gy	Crude Model	lncRNA	Grey Module
ENSG00000285533	RELA-DT	-0.179767	0.0221472	0.184366	N1	2 Gy	Crude Model	lncRNA	Grey Module
ENSG00000241886	AC112496.1	-0.375891	0.0222865	0.185247	N1	2 Gy	Crude Model	lncRNA	Grey Module
ENSG00000259053	AL137230.2	0.537224	0.0222906	0.185247	N1	2 Gy	Crude Model	lncRNA	Grey Module
ENSG00000251311	LINC02214	-0.5855	0.0223737	0.185688	N1	2 Gy	Crude Model	lncRNA	Grey Module
ENSG00000256628	ZBTB11-AS1	0.11062	0.0225455	0.186675	N1	2 Gy	Crude Model	lncRNA	Grey Module
ENSG00000287729	AF241728.2	-0.365348	0.0225688	0.186806	N1	2 Gy	Crude Model	lncRNA	Grey Module
ENSG00000278434	AC023830.3	0.383294	0.0227735	0.188121	N1	2 Gy	Crude Model	lncRNA	Grey Module
ENSG00000255267	LINC02687	0.476138	0.0229112	0.18888	N1	2 Gy	Crude Model	lncRNA	Grey Module
ENSG00000267325	LINC01415	-0.351515	0.0229379	0.18891	N1	2 Gy	Crude Model	lncRNA	Grey Module
ENSG00000224153	LINC02054	0.35249	0.0230467	0.189681	N1	2 Gy	Crude Model	lncRNA	Grey Module
ENSG00000258169	LINC00485	0.427547	0.0232919	0.190935	N1	2 Gy	Crude Model	lncRNA	Grey Module
ENSG00000286234	AC079790.2	0.426886	0.0234664	0.191983	N1	2 Gy	Crude Model	lncRNA	Grey Module
ENSG00000279548	AL022323.4	0.436794	0.023484	0.192064	N1	2 Gy	Crude Model	lncRNA	Grey Module
ENSG00000250584	LINC01511	0.414762	0.0236588	0.193179	N1	2 Gy	Crude Model	lncRNA	Grey Module
ENSG00000286072	AC002072.1	-0.191468	0.0236596	0.193179	N1	2 Gy	Crude Model	lncRNA	Cyan Module
ENSG00000247774	PCED1B-AS1	-0.406161	0.0239593	0.194966	N1	2 Gy	Crude Model	lncRNA	Grey Module
ENSG00000267745	AC060766.7	-0.250457	0.0240167	0.195045	N1	2 Gy	Crude Model	lncRNA	Grey Module
ENSG00000256751	PLBD1-AS1	0.416672	0.0240223	0.195045	N1	2 Gy	Crude Model	lncRNA	Grey Module
ENSG00000279249	AC007614.1	0.426484	0.0240596	0.19522	N1	2 Gy	Crude Model	lncRNA	Grey Module
ENSG00000248898	AC022126.1	0.533391	0.0241126	0.195521	N1	2 Gy	Crude Model	lncRNA	Grey Module
ENSG00000228323	MYADM-AS1	-0.434069	0.0241678	0.195834	N1	2 Gy	Crude Model	lncRNA	Grey Module
ENSG00000286086	AC099661.1	-0.496264	0.0241956	0.195834	N1	2 Gy	Crude Model	lncRNA	Grey Module
ENSG00000228422	LINC00687	0.428106	0.0242015	0.195834	N1	2 Gy	Crude Model	lncRNA	Grey Module
ENSG00000186056	MATN1-AS1	0.238481	0.0242087	0.195834	N1	2 Gy	Crude Model	lncRNA	Grey Module
ENSG00000250280	AC026124.1	0.216926	0.0242147	0.195834	N1	2 Gy	Crude Model	lncRNA	Grey Module
ENSG00000224506	LINC02523	0.457122	0.0242377	0.195957	N1	2 Gy	Crude Model	lncRNA	Grey Module
ENSG00000286305	AC004893.2	0.393825	0.0242959	0.196234	N1	2 Gy	Crude Model	lncRNA	Grey Module
ENSG00000272523	LINC01023	-0.396832	0.024363	0.196624	N1	2 Gy	Crude Model	lncRNA	Grey Module
ENSG00000260625	AC026471.2	-0.392316	0.0244347	0.197033	N1	2 Gy	Crude Model	lncRNA	Grey Module
ENSG00000236682	MAP3K2-DT	-0.18745	0.0244696	0.197121	N1	2 Gy	Crude Model	lncRNA	Grey Module
ENSG00000280169	AL136526.1	-0.385661	0.0245251	0.197431	N1	2 Gy	Crude Model	lncRNA	Grey Module
ENSG00000230658	KLHL7-DT	0.248421	0.0245733	0.19757	N1	2 Gy	Crude Model	lncRNA	Grey Module
ENSG00000254887	AC010247.1	0.388779	0.0247664	0.198735	N1	2 Gy	Crude Model	lncRNA	Grey Module
ENSG00000235597	LINC01102	0.514249	0.0248105	0.198959	N1	2 Gy	Crude Model	lncRNA	Grey Module
ENSG00000287143	AC117480.1	0.436312	0.0249661	0.199818	N1	2 Gy	Crude Model	lncRNA	Grey Module
ENSG00000258441	LINC00641	-0.120109	0.0250186	0.200108	N1	2 Gy	Crude Model	lncRNA	Grey Module
ENSG00000256940	PPP1R14B-AS1	-0.286069	0.0250941	0.200647	N1	2 Gy	Crude Model	lncRNA	Grey Module
ENSG00000242440	LINC02046	0.664622	0.0251442	0.200864	N1	2 Gy	Crude Model	lncRNA	Grey Module
ENSG00000268584	AC073389.1	-0.265712	0.0251538	0.200864	N1	2 Gy	Crude Model	lncRNA	Grey Module
ENSG00000257568	AC079035.1	0.395012	0.025323	0.201694	N1	2 Gy	Crude Model	lncRNA	Grey Module
ENSG00000260971	AC119674.1	-0.449927	0.0254436	0.202403	N1	2 Gy	Crude Model	lncRNA	Grey Module
ENSG00000250320	EDIL3-DT	0.437368	0.025492	0.202583	N1	2 Gy	Crude Model	lncRNA	Grey Module
ENSG00000282602	Z82244.2	0.447737	0.0255359	0.202752	N1	2 Gy	Crude Model	lncRNA	Grey Module
ENSG00000243144	AC079760.2	0.427842	0.025538	0.202752	N1	2 Gy	Crude Model	lncRNA	Grey Module
ENSG00000277744	AC011462.4	0.39228	0.0255687	0.202866	N1	2 Gy	Crude Model	lncRNA	Grey Module
ENSG00000269694	AC005197.1	-0.392328	0.0256031	0.203009	N1	2 Gy	Crude Model	lncRNA	Grey Module
ENSG00000248550	OTX2-AS1	-0.373778	0.0256843	0.203046	N1	2 Gy	Crude Model	lncRNA	Grey Module
ENSG00000261026	AC105046.1	-0.411398	0.0257767	0.20334	N1	2 Gy	Crude Model	lncRNA	Grey Module
ENSG00000267098	AC113137.1	-0.531197	0.0258025	0.203414	N1	2 Gy	Crude Model	lncRNA	Grey Module
ENSG00000248358	AC243972.1	0.203791	0.0259154	0.203979	N1	2 Gy	Crude Model	lncRNA	Grey Module
ENSG00000272455	MRPL20-DT	0.162259	0.0260007	0.204458	N1	2 Gy	Crude Model	lncRNA	Grey Module
ENSG00000273080	AC009309.2	-0.278631	0.0260143	0.204496	N1	2 Gy	Crude Model	lncRNA	Grey Module
ENSG00000269425	AC104521.1	0.373168	0.0260349	0.204588	N1	2 Gy	Crude Model	lncRNA	Grey Module
ENSG00000271978	AL359643.2	-0.319709	0.026058	0.204588	N1	2 Gy	Crude Model	lncRNA	Grey Module
ENSG00000273355	AP000894.4	-0.386439	0.0260767	0.204596	N1	2 Gy	Crude Model	lncRNA	Grey Module
ENSG00000251381	LINC00958	-0.315348	0.0262247	0.205366	N1	2 Gy	Crude Model	lncRNA	Grey Module
ENSG00000281849	AL732314.6	-0.412252	0.0262485	0.205422	N1	2 Gy	Crude Model	lncRNA	Grey Module
ENSG00000231953	AL031432.1	-0.405963	0.0262485	0.205422	N1	2 Gy	Crude Model	lncRNA	Grey Module
ENSG00000274765	AC018926.1	0.411475	0.0262758	0.20557	N1	2 Gy	Crude Model	lncRNA	Grey Module
ENSG00000237686	AL109615.3	-0.528311	0.0263247	0.205633	N1	2 Gy	Crude Model	lncRNA	Grey Module
ENSG00000229672	AL450322.2	-0.442835	0.0263503	0.205697	N1	2 Gy	Crude Model	lncRNA	Grey Module
ENSG00000285530	AL445928.2	0.350103	0.0264765	0.206293	N1	2 Gy	Crude Model	lncRNA	Grey Module
ENSG00000286230	AC010327.7	0.413708	0.0264893	0.206325	N1	2 Gy	Crude Model	lncRNA	Grey Module
ENSG00000275185	AC130324.3	-0.380349	0.0266041	0.206894	N1	2 Gy	Crude Model	lncRNA	Grey Module
ENSG00000272606	AC015982.2	-0.407362	0.0266182	0.20691	N1	2 Gy	Crude Model	lncRNA	Grey Module
ENSG00000287986	AL135841.1	0.480595	0.0266229	0.20691	N1	2 Gy	Crude Model	lncRNA	Grey Module
ENSG00000267429	AC006116.7	-0.428385	0.026656	0.207011	N1	2 Gy	Crude Model	lncRNA	Grey Module
ENSG00000237250	AL359924.1	-0.421211	0.0267145	0.207152	N1	2 Gy	Crude Model	lncRNA	Grey Module
ENSG00000231473	RB1-DT	-0.972231	0.026736	0.207188	N1	2 Gy	Crude Model	lncRNA	Grey Module
ENSG00000259804	AC027682.1	0.377682	0.0267554	0.207188	N1	2 Gy	Crude Model	lncRNA	Grey Module
ENSG00000272223	AL136304.1	-0.385417	0.0268492	0.207558	N1	2 Gy	Crude Model	lncRNA	Grey Module
ENSG00000287294	AL035694.1	-0.380328	0.0271317	0.208502	N1	2 Gy	Crude Model	lncRNA	Grey Module
ENSG00000213599	SLX1A-SULT1A3	-0.255613	0.0271554	0.208554	N1	2 Gy	Crude Model	lncRNA	Grey Module
ENSG00000188242	PP7080	-0.175744	0.0271989	0.208758	N1	2 Gy	Crude Model	lncRNA	Grey Module
ENSG00000226994	AC012593.1	0.382313	0.0273221	0.209354	N1	2 Gy	Crude Model	lncRNA	Grey Module
ENSG00000253837	AC090197.1	-0.348471	0.0274226	0.209548	N1	2 Gy	Crude Model	lncRNA	Grey Module
ENSG00000254718	AL157756.1	0.461815	0.0274966	0.209548	N1	2 Gy	Crude Model	lncRNA	Grey Module
ENSG00000268912	AC012313.5	-0.118983	0.0277364	0.210349	N1	2 Gy	Crude Model	lncRNA	Grey Module
ENSG00000255142	AP006621.2	-0.373329	0.0278204	0.210638	N1	2 Gy	Crude Model	lncRNA	Grey Module
ENSG00000286582	AL161753.1	0.483839	0.0280709	0.211896	N1	2 Gy	Crude Model	lncRNA	Grey Module
ENSG00000286656	AC008875.2	0.332332	0.0283082	0.21302	N1	2 Gy	Crude Model	lncRNA	Grey Module
ENSG00000259737	AC087516.2	0.472274	0.0283669	0.213291	N1	2 Gy	Crude Model	lncRNA	Grey Module
ENSG00000263126	AC040162.3	0.29761	0.0286645	0.214475	N1	2 Gy	Crude Model	lncRNA	Grey Module
ENSG00000287008	AC099563.2	0.383172	0.0287485	0.214998	N1	2 Gy	Crude Model	lncRNA	Grey Module
ENSG00000268565	AC005339.1	-0.376033	0.0287517	0.214998	N1	2 Gy	Crude Model	lncRNA	Grey Module
ENSG00000205791	LOH12CR2	-0.231361	0.0288734	0.215595	N1	2 Gy	Crude Model	lncRNA	Grey Module
ENSG00000268093	AC022154.1	-0.462292	0.0289016	0.215681	N1	2 Gy	Crude Model	lncRNA	Grey Module
ENSG00000287133	AC007279.1	-0.373258	0.0289041	0.215681	N1	2 Gy	Crude Model	lncRNA	Grey Module
ENSG00000261879	AC087500.1	-0.175245	0.0290662	0.216531	N1	2 Gy	Crude Model	lncRNA	Grey Module
ENSG00000286782	AL355377.3	0.326078	0.0292711	0.217042	N1	2 Gy	Crude Model	lncRNA	Grey Module
ENSG00000225470	JPX	-0.120556	0.029511	0.218166	N1	2 Gy	Crude Model	lncRNA	Grey Module
ENSG00000259642	ST20-AS1	0.0924586	0.0295931	0.218576	N1	2 Gy	Crude Model	lncRNA	Grey Module
ENSG00000268287	AC008687.3	0.390501	0.0296806	0.218954	N1	2 Gy	Crude Model	lncRNA	Grey Module
ENSG00000259402	AC090515.5	-0.432255	0.0302244	0.221202	N1	2 Gy	Crude Model	lncRNA	Grey Module
ENSG00000235277	AF127577.3	-0.441204	0.0303274	0.221746	N1	2 Gy	Crude Model	lncRNA	Grey Module
ENSG00000251279	SMIM15-AS1	0.379381	0.0303564	0.221761	N1	2 Gy	Crude Model	lncRNA	Grey Module
ENSG00000285914	AC022440.1	-0.391969	0.0303805	0.22184	N1	2 Gy	Crude Model	lncRNA	Grey Module
ENSG00000232363	AL021391.1	0.403803	0.0303852	0.22184	N1	2 Gy	Crude Model	lncRNA	Grey Module
ENSG00000231365	WARS2-AS1	-0.0944711	0.0304591	0.222183	N1	2 Gy	Crude Model	lncRNA	Grey Module
ENSG00000288061	AP000926.2	-0.370464	0.0305483	0.22257	N1	2 Gy	Crude Model	lncRNA	Grey Module
ENSG00000226965	AC073114.1	0.429381	0.0306994	0.223342	N1	2 Gy	Crude Model	lncRNA	Grey Module
ENSG00000232623	MRAP-AS1	-0.389389	0.0307856	0.223837	N1	2 Gy	Crude Model	lncRNA	Grey Module
ENSG00000287633	AL161640.3	0.35275	0.0308758	0.224163	N1	2 Gy	Crude Model	lncRNA	Grey Module
ENSG00000255471	AP001528.1	-0.436806	0.0310208	0.225014	N1	2 Gy	Crude Model	lncRNA	Grey Module
ENSG00000242880	AC026341.1	0.367388	0.0310286	0.225014	N1	2 Gy	Crude Model	lncRNA	Grey Module
ENSG00000237380	HOXD-AS2	-0.16837	0.0310296	0.225014	N1	2 Gy	Crude Model	lncRNA	Grey Module
ENSG00000239219	AC008040.1	-0.464796	0.0311766	0.225617	N1	2 Gy	Crude Model	lncRNA	Grey Module
ENSG00000243797	AC004917.1	-0.378313	0.0314276	0.226703	N1	2 Gy	Crude Model	lncRNA	Grey Module
ENSG00000239791	AC002310.2	-0.393263	0.0317321	0.228079	N1	2 Gy	Crude Model	lncRNA	Grey Module
ENSG00000287549	AC092268.2	-0.433931	0.0317384	0.228079	N1	2 Gy	Crude Model	lncRNA	Grey Module
ENSG00000256712	AC134349.1	-0.362645	0.0318696	0.228591	N1	2 Gy	Crude Model	lncRNA	Grey Module
ENSG00000276791	AC092117.1	-0.197964	0.0319104	0.228782	N1	2 Gy	Crude Model	lncRNA	Grey Module
ENSG00000261544	AC011939.2	0.383758	0.0319588	0.229063	N1	2 Gy	Crude Model	lncRNA	Grey Module
ENSG00000274421	AL162390.1	-0.339338	0.0321261	0.229862	N1	2 Gy	Crude Model	lncRNA	Grey Module
ENSG00000272192	AC100812.1	0.404324	0.0322787	0.230553	N1	2 Gy	Crude Model	lncRNA	Grey Module
ENSG00000281856	AC106017.2	-0.453285	0.0324722	0.231399	N1	2 Gy	Crude Model	lncRNA	Grey Module
ENSG00000286858	AL355361.1	0.410367	0.0327809	0.233186	N1	2 Gy	Crude Model	lncRNA	Grey Module
ENSG00000245322	H2AZ1-DT	0.329374	0.0329877	0.233859	N1	2 Gy	Crude Model	lncRNA	Grey Module
ENSG00000287093	AC003093.1	0.406569	0.0331704	0.234817	N1	2 Gy	Crude Model	lncRNA	Grey Module
ENSG00000261251	Z97055.2	-0.299572	0.0332529	0.235199	N1	2 Gy	Crude Model	lncRNA	Grey Module
ENSG00000276101	AC027601.3	-0.323467	0.0334258	0.236277	N1	2 Gy	Crude Model	lncRNA	Grey Module
ENSG00000256894	AC022509.3	-0.360252	0.0334902	0.236455	N1	2 Gy	Crude Model	lncRNA	Grey Module
ENSG00000186019	AC021092.1	0.154094	0.0334975	0.236455	N1	2 Gy	Crude Model	lncRNA	Grey Module
ENSG00000177406	NINJ2-AS1	-0.124536	0.0335347	0.236514	N1	2 Gy	Crude Model	lncRNA	Grey Module
ENSG00000224822	THRB-IT1	-0.232994	0.0336395	0.236994	N1	2 Gy	Crude Model	lncRNA	Grey Module
ENSG00000237548	TTLL11-IT1	-0.364214	0.0337209	0.237353	N1	2 Gy	Crude Model	lncRNA	Grey Module
ENSG00000274995	AC013564.1	-0.331197	0.0337558	0.237531	N1	2 Gy	Crude Model	lncRNA	Grey Module
ENSG00000260233	ZNRD2-AS1	-0.294204	0.034195	0.239206	N1	2 Gy	Crude Model	lncRNA	Grey Module
ENSG00000273145	BX537318.1	-0.206799	0.0342001	0.239206	N1	2 Gy	Crude Model	lncRNA	Grey Module
ENSG00000286104	AC016629.3	0.389048	0.0343451	0.239558	N1	2 Gy	Crude Model	lncRNA	Grey Module
ENSG00000269473	AC012313.8	-0.148767	0.034425	0.239849	N1	2 Gy	Crude Model	lncRNA	Grey Module
ENSG00000259847	LINC02126	-0.399925	0.0345507	0.240457	N1	2 Gy	Crude Model	lncRNA	Grey Module
ENSG00000263786	AC022211.1	-0.372663	0.0345535	0.240457	N1	2 Gy	Crude Model	lncRNA	Grey Module
ENSG00000287024	AL022162.1	-0.399579	0.0346021	0.240539	N1	2 Gy	Crude Model	lncRNA	Grey Module
ENSG00000226007	BX005266.2	0.613971	0.0346237	0.240566	N1	2 Gy	Crude Model	lncRNA	Grey Module
ENSG00000271936	AC012073.1	-0.186722	0.034753	0.240925	N1	2 Gy	Crude Model	lncRNA	Red Module
ENSG00000248473	LINC01962	0.332069	0.034755	0.240925	N1	2 Gy	Crude Model	lncRNA	Grey Module
ENSG00000250331	LINC01340	-0.432161	0.035153	0.243273	N1	2 Gy	Crude Model	lncRNA	Grey Module
ENSG00000265000	MARCHF10-DT	-0.391617	0.0351773	0.243373	N1	2 Gy	Crude Model	lncRNA	Grey Module
ENSG00000265750	AC090772.3	0.381327	0.0353889	0.24429	N1	2 Gy	Crude Model	lncRNA	Grey Module
ENSG00000228793	AL033523.1	-0.222841	0.0354033	0.244321	N1	2 Gy	Crude Model	lncRNA	Grey Module
ENSG00000247708	STX18-AS1	-0.103853	0.0355081	0.244634	N1	2 Gy	Crude Model	lncRNA	Grey Module
ENSG00000286423	AC004817.5	-0.361337	0.0355935	0.245018	N1	2 Gy	Crude Model	lncRNA	Grey Module
ENSG00000225706	PTPRD-AS1	-0.404133	0.0358663	0.246341	N1	2 Gy	Crude Model	lncRNA	Grey Module
ENSG00000251666	ZNF346-IT1	-0.357377	0.0359816	0.246727	N1	2 Gy	Crude Model	lncRNA	Grey Module
ENSG00000246350	AL049543.1	-0.337876	0.0361501	0.247341	N1	2 Gy	Crude Model	lncRNA	Grey Module
ENSG00000261087	ZNNT1	0.13599	0.0362264	0.247541	N1	2 Gy	Crude Model	lncRNA	Grey Module
ENSG00000225891	DHDDS-AS1	-0.400969	0.0362626	0.247691	N1	2 Gy	Crude Model	lncRNA	Grey Module
ENSG00000261188	Z95115.1	-0.243181	0.0365265	0.248426	N1	2 Gy	Crude Model	lncRNA	Grey Module
ENSG00000270069	MIR222HG	-0.100024	0.0365412	0.248426	N1	2 Gy	Crude Model	lncRNA	Grey Module
ENSG00000203565	AL450313.1	-0.394651	0.0367361	0.249186	N1	2 Gy	Crude Model	lncRNA	Grey Module
ENSG00000251273	LINC02228	-0.406692	0.0367417	0.249186	N1	2 Gy	Crude Model	lncRNA	Grey Module
ENSG00000254615	AC027031.2	-0.179618	0.0370784	0.250424	N1	2 Gy	Crude Model	lncRNA	Grey Module
ENSG00000277342	AC048344.4	-0.341228	0.0371639	0.250857	N1	2 Gy	Crude Model	lncRNA	Grey Module
ENSG00000215417	MIR17HG	-0.266332	0.0372184	0.250991	N1	2 Gy	Crude Model	lncRNA	Grey Module
ENSG00000185837	HDHD5-AS1	0.441092	0.0372463	0.251008	N1	2 Gy	Crude Model	lncRNA	Grey Module
ENSG00000232035	AL135790.1	-0.464191	0.0376269	0.252883	N1	2 Gy	Crude Model	lncRNA	Grey Module
ENSG00000267612	AC008759.2	0.40606	0.0376396	0.2529	N1	2 Gy	Crude Model	lncRNA	Grey Module
ENSG00000277692	AL121583.1	-0.372549	0.0377179	0.253179	N1	2 Gy	Crude Model	lncRNA	Grey Module
ENSG00000267546	AC015802.4	0.360182	0.0378879	0.253809	N1	2 Gy	Crude Model	lncRNA	Grey Module
ENSG00000226791	LINC02611	-0.278126	0.0379404	0.254022	N1	2 Gy	Crude Model	lncRNA	Grey Module
ENSG00000204929	AC007389.1	0.253753	0.0380045	0.254242	N1	2 Gy	Crude Model	lncRNA	Grey Module
ENSG00000228107	AP000692.1	-0.506959	0.0380069	0.254242	N1	2 Gy	Crude Model	lncRNA	Grey Module
ENSG00000280350	LINC01726	-0.423445	0.0380143	0.254242	N1	2 Gy	Crude Model	lncRNA	Grey Module
ENSG00000225595	LINC01623	-0.351809	0.038048	0.254375	N1	2 Gy	Crude Model	lncRNA	Grey Module
ENSG00000225539	LINC01821	-0.201721	0.0381121	0.254689	N1	2 Gy	Crude Model	lncRNA	Grey Module
ENSG00000287715	AC026120.3	0.407831	0.0381314	0.254749	N1	2 Gy	Crude Model	lncRNA	Grey Module
ENSG00000250723	AC016687.2	0.25847	0.038372	0.255872	N1	2 Gy	Crude Model	lncRNA	Grey Module
ENSG00000269176	AP001160.3	-0.189866	0.0385208	0.256449	N1	2 Gy	Crude Model	lncRNA	Grey Module
ENSG00000286153	AP000331.1	-0.360473	0.0387701	0.257515	N1	2 Gy	Crude Model	lncRNA	Grey Module
ENSG00000286997	AC005856.1	0.421821	0.0388272	0.257725	N1	2 Gy	Crude Model	lncRNA	Grey Module
ENSG00000239774	AC125618.1	0.302766	0.0389397	0.258124	N1	2 Gy	Crude Model	lncRNA	Grey Module
ENSG00000277151	AL138820.1	-0.19284	0.0390583	0.258356	N1	2 Gy	Crude Model	lncRNA	Grey Module
ENSG00000216863	LY86-AS1	0.301372	0.0390908	0.258501	N1	2 Gy	Crude Model	lncRNA	Grey Module
ENSG00000257027	AC010186.3	-0.124951	0.0391229	0.258645	N1	2 Gy	Crude Model	lncRNA	Grey Module
ENSG00000228590	MIR4432HG	-0.470925	0.0391692	0.258839	N1	2 Gy	Crude Model	lncRNA	Grey Module
ENSG00000261596	AC005632.3	0.278976	0.0392564	0.258973	N1	2 Gy	Crude Model	lncRNA	Grey Module
ENSG00000272696	AL359091.3	-0.369407	0.0394134	0.259801	N1	2 Gy	Crude Model	lncRNA	Grey Module
ENSG00000283122	HYMAI	0.19373	0.0396298	0.26067	N1	2 Gy	Crude Model	lncRNA	Grey Module
ENSG00000225684	FAM225B	-0.683441	0.0396493	0.260729	N1	2 Gy	Crude Model	lncRNA	Grey Module
ENSG00000272902	TBC1D8-AS1	-0.330942	0.0397001	0.260785	N1	2 Gy	Crude Model	lncRNA	Grey Module
ENSG00000259719	LINC02284	0.404926	0.0399817	0.262077	N1	2 Gy	Crude Model	lncRNA	Grey Module
ENSG00000278472	AC009268.2	-0.372017	0.0401287	0.262815	N1	2 Gy	Crude Model	lncRNA	Grey Module
ENSG00000226808	LINC00840	-0.374156	0.0401638	0.262922	N1	2 Gy	Crude Model	lncRNA	Grey Module
ENSG00000286918	AL035411.3	-0.157819	0.040391	0.26378	N1	2 Gy	Crude Model	lncRNA	Grey Module
ENSG00000287979	AC253572.1	-0.260967	0.0406563	0.264952	N1	2 Gy	Crude Model	lncRNA	Grey Module
ENSG00000286806	AC080005.1	0.506353	0.0407008	0.265172	N1	2 Gy	Crude Model	lncRNA	Grey Module
ENSG00000287544	AC097518.2	0.422535	0.0408422	0.265813	N1	2 Gy	Crude Model	lncRNA	Grey Module
ENSG00000254990	AP001781.1	-0.343188	0.040876	0.265893	N1	2 Gy	Crude Model	lncRNA	Grey Module
ENSG00000261786	AC006058.1	0.261354	0.0411577	0.266933	N1	2 Gy	Crude Model	lncRNA	Grey Module
ENSG00000235119	AL138895.1	-0.373052	0.0411655	0.266933	N1	2 Gy	Crude Model	lncRNA	Grey Module
ENSG00000226239	AL031658.1	0.251007	0.0412975	0.267323	N1	2 Gy	Crude Model	lncRNA	Grey Module
ENSG00000233316	DSCR10	-0.383216	0.0413122	0.267323	N1	2 Gy	Crude Model	lncRNA	Grey Module
ENSG00000257225	AC079601.1	0.36329	0.0414361	0.267691	N1	2 Gy	Crude Model	lncRNA	Grey Module
ENSG00000243818	AC021074.3	-0.44938	0.0416339	0.26856	N1	2 Gy	Crude Model	lncRNA	Grey Module
ENSG00000228242	AC093495.1	-0.335701	0.0418868	0.269839	N1	2 Gy	Crude Model	lncRNA	Grey Module
ENSG00000274104	AC020910.5	-0.278376	0.0419416	0.270122	N1	2 Gy	Crude Model	lncRNA	Grey Module
ENSG00000258584	FAM181A-AS1	-0.412493	0.0422229	0.271014	N1	2 Gy	Crude Model	lncRNA	Grey Module
ENSG00000232586	KIAA1614-AS1	0.210128	0.0423125	0.271148	N1	2 Gy	Crude Model	lncRNA	Grey Module
ENSG00000268416	AC010329.1	-0.320763	0.0423237	0.271148	N1	2 Gy	Crude Model	lncRNA	Grey Module
ENSG00000255182	AC084125.2	-0.480908	0.0426172	0.272342	N1	2 Gy	Crude Model	lncRNA	Grey Module
ENSG00000256008	AC125616.1	-0.378218	0.0426699	0.272487	N1	2 Gy	Crude Model	lncRNA	Grey Module
ENSG00000257268	AC002375.1	-0.365786	0.0427357	0.272574	N1	2 Gy	Crude Model	lncRNA	Grey Module
ENSG00000233672	RNASEH2B-AS1	0.301311	0.0428209	0.272874	N1	2 Gy	Crude Model	lncRNA	Grey Module
ENSG00000286488	AC103858.3	-0.352245	0.0430497	0.273807	N1	2 Gy	Crude Model	lncRNA	Grey Module
ENSG00000258337	AC130895.1	0.357211	0.0430682	0.273807	N1	2 Gy	Crude Model	lncRNA	Grey Module
ENSG00000229533	AC003986.1	0.381347	0.0431959	0.274337	N1	2 Gy	Crude Model	lncRNA	Grey Module
ENSG00000229272	AL157388.1	0.470589	0.0432466	0.274518	N1	2 Gy	Crude Model	lncRNA	Grey Module
ENSG00000248747	AC107220.1	-0.38859	0.0432867	0.274636	N1	2 Gy	Crude Model	lncRNA	Grey Module
ENSG00000259943	AL050341.2	-0.166408	0.0435678	0.275565	N1	2 Gy	Crude Model	lncRNA	Grey Module
ENSG00000281692	PACRG-AS1	-0.391707	0.0436591	0.27586	N1	2 Gy	Crude Model	lncRNA	Grey Module
ENSG00000283849	AC092053.2	-0.370033	0.0438775	0.276603	N1	2 Gy	Crude Model	lncRNA	Grey Module
ENSG00000230699	AL645608.2	-0.360292	0.0439847	0.276785	N1	2 Gy	Crude Model	lncRNA	Grey Module
ENSG00000230866	LINC02558	-0.428357	0.0442774	0.277799	N1	2 Gy	Crude Model	lncRNA	Grey Module
ENSG00000231312	MAP4K3-DT	-0.105157	0.0443071	0.277799	N1	2 Gy	Crude Model	lncRNA	Grey Module
ENSG00000287095	AF228727.1	0.378333	0.0443147	0.277799	N1	2 Gy	Crude Model	lncRNA	Grey Module
ENSG00000232487	RASA3-IT1	-0.35585	0.0443658	0.278049	N1	2 Gy	Crude Model	lncRNA	Grey Module
ENSG00000271860	AL589740.1	-0.419514	0.0444944	0.278481	N1	2 Gy	Crude Model	lncRNA	Grey Module
ENSG00000278000	AC139100.2	-0.356797	0.0446964	0.2792	N1	2 Gy	Crude Model	lncRNA	Grey Module
ENSG00000267106	ZNF561-AS1	0.0988393	0.044805	0.279596	N1	2 Gy	Crude Model	lncRNA	Grey Module
ENSG00000258410	AC087386.1	-0.333215	0.0448995	0.280044	N1	2 Gy	Crude Model	lncRNA	Grey Module
ENSG00000285569	AC099344.3	0.356518	0.0450685	0.280476	N1	2 Gy	Crude Model	lncRNA	Grey Module
ENSG00000227533	SLC2A1-AS1	0.22832	0.0451647	0.280847	N1	2 Gy	Crude Model	lncRNA	Grey Module
ENSG00000288531	AL669831.7	0.386263	0.0452201	0.280979	N1	2 Gy	Crude Model	lncRNA	Grey Module
ENSG00000271933	AL603756.1	-0.393806	0.0452655	0.281191	N1	2 Gy	Crude Model	lncRNA	Grey Module
ENSG00000288002	AC091912.3	0.350856	0.0454197	0.281723	N1	2 Gy	Crude Model	lncRNA	Grey Module
ENSG00000253842	AP003472.2	-0.393674	0.0454431	0.281733	N1	2 Gy	Crude Model	lncRNA	Grey Module
ENSG00000224992	AL445645.1	-0.363609	0.0454813	0.281822	N1	2 Gy	Crude Model	lncRNA	Grey Module
ENSG00000226756	AC007365.1	-0.347241	0.0454998	0.281866	N1	2 Gy	Crude Model	lncRNA	Grey Module
ENSG00000255595	AC007368.1	-0.45274	0.0457297	0.283148	N1	2 Gy	Crude Model	lncRNA	Grey Module
ENSG00000257052	AP003721.4	0.357796	0.0460067	0.2844	N1	2 Gy	Crude Model	lncRNA	Grey Module
ENSG00000224910	LINC01766	-0.353154	0.0460777	0.28459	N1	2 Gy	Crude Model	lncRNA	Grey Module
ENSG00000260123	AC013565.1	-0.421467	0.0462559	0.284944	N1	2 Gy	Crude Model	lncRNA	Grey Module
ENSG00000286360	AC107081.3	-0.357953	0.046262	0.284944	N1	2 Gy	Crude Model	lncRNA	Grey Module
ENSG00000285671	AL139405.1	0.425109	0.0464052	0.285328	N1	2 Gy	Crude Model	lncRNA	Grey Module
ENSG00000254363	AC011379.2	-0.422166	0.0465022	0.285569	N1	2 Gy	Crude Model	lncRNA	Grey Module
ENSG00000281649	EBLN3P	0.0865324	0.0466033	0.286022	N1	2 Gy	Crude Model	lncRNA	Grey Module
ENSG00000261135	AL137802.2	-0.385646	0.0470103	0.287474	N1	2 Gy	Crude Model	lncRNA	Grey Module
ENSG00000259939	AC022167.1	0.315714	0.0470804	0.287556	N1	2 Gy	Crude Model	lncRNA	Grey Module
ENSG00000204581	ACOXL-AS1	0.282949	0.047081	0.287556	N1	2 Gy	Crude Model	lncRNA	Grey Module
ENSG00000236723	AL606760.2	-0.306201	0.047082	0.287556	N1	2 Gy	Crude Model	lncRNA	Grey Module
ENSG00000272914	AL359532.1	0.335821	0.0471685	0.287865	N1	2 Gy	Crude Model	lncRNA	Grey Module
ENSG00000241151	LINC02066	0.34976	0.0472575	0.287959	N1	2 Gy	Crude Model	lncRNA	Yellow Module
ENSG00000236871	LINC00106	0.30776	0.0472733	0.287959	N1	2 Gy	Crude Model	lncRNA	Grey Module
ENSG00000277020	AL590096.1	-0.329652	0.0473986	0.288278	N1	2 Gy	Crude Model	lncRNA	Grey Module
ENSG00000259347	AC087482.1	-0.381288	0.0474172	0.28832	N1	2 Gy	Crude Model	lncRNA	Grey Module
ENSG00000286207	AC012443.2	0.345731	0.0476035	0.289066	N1	2 Gy	Crude Model	lncRNA	Grey Module
ENSG00000250865	AC105362.1	0.435097	0.0476391	0.28915	N1	2 Gy	Crude Model	lncRNA	Grey Module
ENSG00000286342	AC073210.3	-0.399495	0.0478184	0.28969	N1	2 Gy	Crude Model	lncRNA	Grey Module
ENSG00000229276	REV3L-IT1	0.235831	0.0479353	0.289844	N1	2 Gy	Crude Model	lncRNA	Grey Module
ENSG00000276174	AC087683.2	0.355075	0.0479923	0.290042	N1	2 Gy	Crude Model	lncRNA	Grey Module
ENSG00000269958	AL049840.6	-0.139406	0.04814	0.290498	N1	2 Gy	Crude Model	lncRNA	Grey Module
ENSG00000226679	AL606748.1	-0.351084	0.0482371	0.290816	N1	2 Gy	Crude Model	lncRNA	Grey Module
ENSG00000269967	AL136115.2	-0.365864	0.0482397	0.290816	N1	2 Gy	Crude Model	lncRNA	Grey Module
ENSG00000240915	AC120042.1	0.487906	0.0482984	0.291028	N1	2 Gy	Crude Model	lncRNA	Grey Module
ENSG00000275155	AC027348.1	0.367239	0.0483303	0.291149	N1	2 Gy	Crude Model	lncRNA	Grey Module
ENSG00000288023	AL157936.1	-0.386165	0.0483704	0.291248	N1	2 Gy	Crude Model	lncRNA	Grey Module
ENSG00000276704	AL442067.2	-0.348488	0.0484241	0.291288	N1	2 Gy	Crude Model	lncRNA	Grey Module
ENSG00000268333	AL132655.1	-0.352338	0.0489344	0.293449	N1	2 Gy	Crude Model	lncRNA	Grey Module
ENSG00000272142	LYRM4-AS1	-0.0922988	0.0489347	0.293449	N1	2 Gy	Crude Model	lncRNA	Grey Module
ENSG00000288580	AC023296.1	0.380346	0.0489624	0.293454	N1	2 Gy	Crude Model	lncRNA	Grey Module
ENSG00000260698	AL591848.3	-0.349039	0.0491209	0.293691	N1	2 Gy	Crude Model	lncRNA	Grey Module
ENSG00000273312	AL121749.1	-0.253612	0.0493949	0.294561	N1	2 Gy	Crude Model	lncRNA	Grey Module
ENSG00000287193	AC132938.7	-0.36621	0.0496277	0.294969	N1	2 Gy	Crude Model	lncRNA	Grey Module
ENSG00000225855	RUSC1-AS1	0.169579	0.0500966	0.296751	N1	2 Gy	Crude Model	lncRNA	Grey Module
ENSG00000245059	AC092718.1	-0.377295	0.0501188	0.296751	N1	2 Gy	Crude Model	lncRNA	Grey Module
ENSG00000261826	AC121333.1	0.270264	0.0503444	0.297556	N1	2 Gy	Crude Model	lncRNA	Grey Module
ENSG00000283045	AC103703.1	0.356036	0.050456	0.297777	N1	2 Gy	Crude Model	lncRNA	Grey Module
ENSG00000259546	AC027808.1	0.367928	0.0504617	0.297777	N1	2 Gy	Crude Model	lncRNA	Grey Module
ENSG00000229950	TFAP2A-AS1	-0.379347	0.0504794	0.297777	N1	2 Gy	Crude Model	lncRNA	Grey Module
ENSG00000273797	AL133445.2	0.358212	0.0505679	0.298014	N1	2 Gy	Crude Model	lncRNA	Grey Module
ENSG00000225689	AL008633.1	-0.369014	0.0507	0.298294	N1	2 Gy	Crude Model	lncRNA	Grey Module
ENSG00000248866	USP46-DT	-0.13613	0.050776	0.298457	N1	2 Gy	Crude Model	lncRNA	Grey Module
ENSG00000268460	AC006262.1	0.34827	0.0508489	0.298672	N1	2 Gy	Crude Model	lncRNA	Grey Module
ENSG00000287676	AC096642.2	-0.214813	0.0509528	0.29908	N1	2 Gy	Crude Model	lncRNA	Grey Module
ENSG00000237153	AL162725.2	0.341185	0.0509662	0.29908	N1	2 Gy	Crude Model	lncRNA	Grey Module
ENSG00000253377	AC068672.2	-0.351237	0.0509886	0.29908	N1	2 Gy	Crude Model	lncRNA	Grey Module
ENSG00000269947	AC135178.6	-0.301167	0.050991	0.29908	N1	2 Gy	Crude Model	lncRNA	Grey Module
ENSG00000229915	AC016999.1	-0.341935	0.0510783	0.29945	N1	2 Gy	Crude Model	lncRNA	Grey Module
ENSG00000286427	AC009486.2	-0.335135	0.051151	0.299663	N1	2 Gy	Crude Model	lncRNA	Grey Module
ENSG00000249673	NOP14-AS1	0.068221	0.0513053	0.300359	N1	2 Gy	Crude Model	lncRNA	Grey Module
ENSG00000189229	AC069277.1	0.282308	0.0513374	0.300399	N1	2 Gy	Crude Model	lncRNA	Grey Module
ENSG00000250107	CACNA1G-AS1	-0.363089	0.0516201	0.30103	N1	2 Gy	Crude Model	lncRNA	Grey Module
ENSG00000266289	AC012213.3	-0.358543	0.0516897	0.301287	N1	2 Gy	Crude Model	lncRNA	Grey Module
ENSG00000264290	AC104564.3	-0.343125	0.0517175	0.301287	N1	2 Gy	Crude Model	lncRNA	Grey Module
ENSG00000215424	MCM3AP-AS1	-0.190824	0.0517963	0.301513	N1	2 Gy	Crude Model	lncRNA	Grey Module
ENSG00000261054	AC036108.2	-0.328228	0.051985	0.302113	N1	2 Gy	Crude Model	lncRNA	Grey Module
ENSG00000277999	AC009093.6	-0.375101	0.0520046	0.302155	N1	2 Gy	Crude Model	lncRNA	Grey Module
ENSG00000248634	AC008588.1	0.361292	0.0521087	0.302475	N1	2 Gy	Crude Model	lncRNA	Grey Module
ENSG00000243155	AL162431.1	0.15943	0.0522292	0.3029	N1	2 Gy	Crude Model	lncRNA	Grey Module
ENSG00000238035	AC138035.1	0.572265	0.0522337	0.3029	N1	2 Gy	Crude Model	lncRNA	Grey Module
ENSG00000232712	KIZ-AS1	0.452907	0.0522932	0.303048	N1	2 Gy	Crude Model	lncRNA	Grey Module
ENSG00000224843	LINC00240	-0.389668	0.0523919	0.303131	N1	2 Gy	Crude Model	lncRNA	Grey Module
ENSG00000263257	AC040173.1	-0.397157	0.0524042	0.303131	N1	2 Gy	Crude Model	lncRNA	Grey Module
ENSG00000287721	AC061975.8	0.660763	0.0524353	0.303131	N1	2 Gy	Crude Model	lncRNA	Grey Module
ENSG00000269293	ZSCAN16-AS1	-0.104386	0.0524508	0.303131	N1	2 Gy	Crude Model	lncRNA	Grey Module
ENSG00000229649	LINC02681	-0.402373	0.0525004	0.303131	N1	2 Gy	Crude Model	lncRNA	Grey Module
ENSG00000260677	AL445531.1	-0.383189	0.0528882	0.304223	N1	2 Gy	Crude Model	lncRNA	Grey Module
ENSG00000277476	AC005332.5	0.11697	0.0532926	0.305897	N1	2 Gy	Crude Model	lncRNA	Grey Module
ENSG00000275202	AL161421.1	-0.237732	0.0534895	0.30644	N1	2 Gy	Crude Model	lncRNA	Grey Module
ENSG00000257551	HLX-AS1	0.350642	0.0534978	0.30644	N1	2 Gy	Crude Model	lncRNA	Grey Module
ENSG00000282317	AL451007.2	0.330311	0.0535743	0.306588	N1	2 Gy	Crude Model	lncRNA	Grey Module
ENSG00000236819	LINC01563	0.401371	0.0536573	0.30675	N1	2 Gy	Crude Model	lncRNA	Grey Module
ENSG00000279094	LINC01670	-0.328267	0.0537102	0.306868	N1	2 Gy	Crude Model	lncRNA	Grey Module
ENSG00000287091	AC009961.3	-0.177419	0.0538249	0.306963	N1	2 Gy	Crude Model	lncRNA	Grey Module
ENSG00000266258	LINC01909	0.432439	0.0538891	0.307108	N1	2 Gy	Crude Model	lncRNA	Grey Module
ENSG00000256906	LINC02419	0.450397	0.0541436	0.30788	N1	2 Gy	Crude Model	lncRNA	Grey Module
ENSG00000286376	AC006041.2	0.363254	0.054338	0.308527	N1	2 Gy	Crude Model	lncRNA	Grey Module
ENSG00000253704	AC023632.2	-0.299239	0.0543661	0.308616	N1	2 Gy	Crude Model	lncRNA	Grey Module
ENSG00000285658	AC127035.1	-0.427005	0.0544143	0.308748	N1	2 Gy	Crude Model	lncRNA	Grey Module
ENSG00000253372	AC016405.1	-0.403799	0.0545181	0.308982	N1	2 Gy	Crude Model	lncRNA	Grey Module
ENSG00000277728	AC097641.2	-0.336247	0.0546072	0.309193	N1	2 Gy	Crude Model	lncRNA	Grey Module
ENSG00000285906	AC083855.2	-0.303174	0.054618	0.309193	N1	2 Gy	Crude Model	lncRNA	Grey Module
ENSG00000232811	AL360270.1	-0.343707	0.0548809	0.309971	N1	2 Gy	Crude Model	lncRNA	Grey Module
ENSG00000286416	AL442067.3	-0.218925	0.0549905	0.310306	N1	2 Gy	Crude Model	lncRNA	Grey Module
ENSG00000254862	LGR4-AS1	-0.429835	0.0551804	0.311023	N1	2 Gy	Crude Model	lncRNA	Grey Module
ENSG00000260647	AC127537.1	-0.330501	0.055453	0.312001	N1	2 Gy	Crude Model	lncRNA	Grey Module
ENSG00000232415	ELN-AS1	-0.326387	0.0554676	0.312001	N1	2 Gy	Crude Model	lncRNA	Grey Module
ENSG00000197934	CYYR1-AS1	0.301895	0.0555423	0.31235	N1	2 Gy	Crude Model	lncRNA	Grey Module
ENSG00000259744	AC009269.4	-0.369022	0.0555719	0.312443	N1	2 Gy	Crude Model	lncRNA	Grey Module
ENSG00000233509	ZNF197-AS1	-0.334107	0.0556316	0.312496	N1	2 Gy	Crude Model	lncRNA	Grey Module
ENSG00000244675	AC108676.1	-0.295529	0.0556528	0.312538	N1	2 Gy	Crude Model	lncRNA	Grey Module
ENSG00000285784	AL353595.1	-0.370164	0.0556643	0.312538	N1	2 Gy	Crude Model	lncRNA	Grey Module
ENSG00000233871	DLG5-AS1	-0.260873	0.0556966	0.312629	N1	2 Gy	Crude Model	lncRNA	Grey Module
ENSG00000236432	MFF-DT	-0.127451	0.0558912	0.313171	N1	2 Gy	Crude Model	lncRNA	Grey Module
ENSG00000248202	LINC02234	-0.341449	0.0560233	0.313689	N1	2 Gy	Crude Model	lncRNA	Grey Module
ENSG00000226758	DISC1-IT1	-0.264233	0.056379	0.314832	N1	2 Gy	Crude Model	lncRNA	Grey Module
ENSG00000274422	AC245060.5	-0.203451	0.0567737	0.316108	N1	2 Gy	Crude Model	lncRNA	Grey Module
ENSG00000258525	AL049830.3	-0.338228	0.0568537	0.316163	N1	2 Gy	Crude Model	lncRNA	Grey Module
ENSG00000261286	ATP2C2-AS1	-0.294142	0.0570186	0.316544	N1	2 Gy	Crude Model	lncRNA	Grey Module
ENSG00000244513	AC109587.1	-0.294609	0.0571429	0.317048	N1	2 Gy	Crude Model	lncRNA	Grey Module
ENSG00000253853	AC246817.1	-0.37251	0.0571993	0.317048	N1	2 Gy	Crude Model	lncRNA	Grey Module
ENSG00000270022	Z93241.1	-0.249882	0.057273	0.317243	N1	2 Gy	Crude Model	lncRNA	Grey Module
ENSG00000234775	AC105940.2	-0.444764	0.0573003	0.317254	N1	2 Gy	Crude Model	lncRNA	Grey Module
ENSG00000270096	AC078795.2	-0.238199	0.0573135	0.317254	N1	2 Gy	Crude Model	lncRNA	Grey Module
ENSG00000215022	AL008729.1	-0.440882	0.0574755	0.317892	N1	2 Gy	Crude Model	lncRNA	Grey Module
ENSG00000287935	AC136297.1	-0.338168	0.0576861	0.318602	N1	2 Gy	Crude Model	lncRNA	Grey Module
ENSG00000248206	AC074194.1	0.36918	0.0578318	0.318773	N1	2 Gy	Crude Model	lncRNA	Grey Module
ENSG00000222041	CYTOR	-0.114145	0.0579242	0.319061	N1	2 Gy	Crude Model	lncRNA	Brown Module
ENSG00000204055	AL158151.1	-0.458259	0.0579838	0.319247	N1	2 Gy	Crude Model	lncRNA	Grey Module
ENSG00000273618	AL135999.2	-0.376191	0.058003	0.319281	N1	2 Gy	Crude Model	lncRNA	Grey Module
ENSG00000236977	ANKRD44-IT1	0.312635	0.0580462	0.319381	N1	2 Gy	Crude Model	lncRNA	Grey Module
ENSG00000257842	LINC02588	-0.355471	0.0581233	0.319512	N1	2 Gy	Crude Model	lncRNA	Grey Module
ENSG00000285517	AC010198.2	0.165239	0.0583188	0.320163	N1	2 Gy	Crude Model	lncRNA	Grey Module
ENSG00000242767	ZBTB20-AS4	0.434033	0.0583355	0.320184	N1	2 Gy	Crude Model	lncRNA	Grey Module
ENSG00000232774	AL355916.1	0.170518	0.0584871	0.320864	N1	2 Gy	Crude Model	lncRNA	Grey Module
ENSG00000275198	AL512791.2	-0.168106	0.0585662	0.321165	N1	2 Gy	Crude Model	lncRNA	Grey Module
ENSG00000257135	ODC1-DT	-0.203709	0.0586721	0.321603	N1	2 Gy	Crude Model	lncRNA	Grey Module
ENSG00000278890	FP325330.2	0.376062	0.0595574	0.324654	N1	2 Gy	Crude Model	lncRNA	Grey Module
ENSG00000286033	CR381670.2	0.330366	0.059625	0.324715	N1	2 Gy	Crude Model	lncRNA	Grey Module
ENSG00000261789	AC023830.2	0.165323	0.0596309	0.324715	N1	2 Gy	Crude Model	lncRNA	Grey Module
ENSG00000272842	AL391834.1	-0.300185	0.0597916	0.325356	N1	2 Gy	Crude Model	lncRNA	Grey Module
ENSG00000231789	PIK3CD-AS2	-0.207134	0.059919	0.325762	N1	2 Gy	Crude Model	lncRNA	Grey Module
ENSG00000228564	LINC01005	-0.362499	0.0600296	0.326077	N1	2 Gy	Crude Model	lncRNA	Grey Module
ENSG00000286572	AL592146.2	0.367589	0.0601088	0.326435	N1	2 Gy	Crude Model	lncRNA	Grey Module
ENSG00000279072	AC118758.3	-0.285443	0.060535	0.328172	N1	2 Gy	Crude Model	lncRNA	Grey Module
ENSG00000286695	AC026316.5	-0.301044	0.0605699	0.328232	N1	2 Gy	Crude Model	lncRNA	Grey Module
ENSG00000237063	AL035420.2	0.337544	0.0606025	0.32825	N1	2 Gy	Crude Model	lncRNA	Grey Module
ENSG00000238097	LINC02037	-0.380244	0.0608296	0.328706	N1	2 Gy	Crude Model	lncRNA	Grey Module
ENSG00000236714	LINC01844	-0.374657	0.0608297	0.328706	N1	2 Gy	Crude Model	lncRNA	Grey Module
ENSG00000229619	MBNL1-AS1	-0.111572	0.0609566	0.328919	N1	2 Gy	Crude Model	lncRNA	Grey Module
ENSG00000260409	AC012414.4	0.424869	0.0611347	0.329399	N1	2 Gy	Crude Model	lncRNA	Grey Module
ENSG00000262410	AC024361.1	-0.239153	0.0613637	0.329935	N1	2 Gy	Crude Model	lncRNA	Grey Module
ENSG00000268894	PLCE1-AS1	-0.479582	0.061373	0.329935	N1	2 Gy	Crude Model	lncRNA	Brown Module
ENSG00000281731	METTL14-DT	0.367543	0.0614594	0.329943	N1	2 Gy	Crude Model	lncRNA	Grey Module
ENSG00000281468	AC006504.7	-0.325612	0.0618151	0.331043	N1	2 Gy	Crude Model	lncRNA	Grey Module
ENSG00000267412	AC092068.2	-0.277561	0.0619176	0.331334	N1	2 Gy	Crude Model	lncRNA	Grey Module
ENSG00000275880	AL139385.1	0.109785	0.062209	0.33236	N1	2 Gy	Crude Model	lncRNA	Grey Module
ENSG00000272145	NFYC-AS1	0.22902	0.0622372	0.332439	N1	2 Gy	Crude Model	lncRNA	Grey Module
ENSG00000277829	AL031651.2	-0.282175	0.0622609	0.332494	N1	2 Gy	Crude Model	lncRNA	Grey Module
ENSG00000280721	LINC01943	0.488056	0.0623749	0.332886	N1	2 Gy	Crude Model	lncRNA	Grey Module
ENSG00000277459	AP001527.2	-0.339551	0.0627979	0.33393	N1	2 Gy	Crude Model	lncRNA	Grey Module
ENSG00000254584	AL035078.1	-0.239093	0.0629167	0.334098	N1	2 Gy	Crude Model	lncRNA	Grey Module
ENSG00000284726	AL109936.8	0.361007	0.0630009	0.334349	N1	2 Gy	Crude Model	lncRNA	Grey Module
ENSG00000237886	NALT1	0.356102	0.0632096	0.33524	N1	2 Gy	Crude Model	lncRNA	Grey Module
ENSG00000269929	MIRLET7A1HG	0.219688	0.0633973	0.335731	N1	2 Gy	Crude Model	lncRNA	Grey Module
ENSG00000242798	AC073842.2	0.365744	0.0635235	0.336002	N1	2 Gy	Crude Model	lncRNA	Grey Module
ENSG00000279066	HEXD-IT1	0.164008	0.0635237	0.336002	N1	2 Gy	Crude Model	lncRNA	Cyan Module
ENSG00000254101	LINC02055	0.229965	0.0636968	0.336239	N1	2 Gy	Crude Model	lncRNA	Grey Module
ENSG00000233817	AL162727.1	-0.331806	0.0637103	0.336239	N1	2 Gy	Crude Model	lncRNA	Grey Module
ENSG00000255409	RSF1-IT1	-0.33368	0.063729	0.336262	N1	2 Gy	Crude Model	lncRNA	Grey Module
ENSG00000223770	CACNA2D1-AS1	-0.421524	0.0638426	0.336646	N1	2 Gy	Crude Model	lncRNA	Grey Module
ENSG00000243150	AC106707.1	-0.350942	0.0640906	0.337377	N1	2 Gy	Crude Model	lncRNA	Grey Module
ENSG00000287054	AC113410.5	-0.329464	0.06418	0.337704	N1	2 Gy	Crude Model	lncRNA	Grey Module
ENSG00000278727	AC000403.1	-0.108673	0.0642216	0.337851	N1	2 Gy	Crude Model	lncRNA	Grey Module
ENSG00000286475	AL592156.1	0.422335	0.0642968	0.338102	N1	2 Gy	Crude Model	lncRNA	Grey Module
ENSG00000274020	LINC01138	-0.162771	0.064465	0.338698	N1	2 Gy	Crude Model	lncRNA	Grey Module
ENSG00000287742	AC068282.2	0.35397	0.0645308	0.338756	N1	2 Gy	Crude Model	lncRNA	Grey Module
ENSG00000229152	ANKRD10-IT1	-0.161909	0.0647276	0.339356	N1	2 Gy	Crude Model	lncRNA	Grey Module
ENSG00000249816	LINC00964	-0.462088	0.065163	0.34116	N1	2 Gy	Crude Model	lncRNA	Grey Module
ENSG00000271265	AL355297.2	-0.33067	0.0651961	0.34116	N1	2 Gy	Crude Model	lncRNA	Grey Module
ENSG00000285892	AC006043.1	0.409698	0.0652056	0.34116	N1	2 Gy	Crude Model	lncRNA	Grey Module
ENSG00000274943	AC079684.1	-0.345148	0.0653539	0.341568	N1	2 Gy	Crude Model	lncRNA	Grey Module
ENSG00000260853	AC109460.2	-0.304526	0.0654027	0.341735	N1	2 Gy	Crude Model	lncRNA	Grey Module
ENSG00000249846	LINC02021	-0.203046	0.0654521	0.341759	N1	2 Gy	Crude Model	lncRNA	Grey Module
ENSG00000286713	AC113348.3	0.30648	0.0656472	0.342433	N1	2 Gy	Crude Model	lncRNA	Grey Module
ENSG00000226950	DANCR	0.0667684	0.0657648	0.342685	N1	2 Gy	Crude Model	lncRNA	Grey Module
ENSG00000261334	AL353803.4	-0.344503	0.0659211	0.343294	N1	2 Gy	Crude Model	lncRNA	Grey Module
ENSG00000269609	RPARP-AS1	-0.118247	0.0659234	0.343294	N1	2 Gy	Crude Model	lncRNA	Grey Module
ENSG00000235245	AL360181.2	-0.238811	0.0660229	0.343661	N1	2 Gy	Crude Model	lncRNA	Grey Module
ENSG00000285756	BX890604.2	0.172482	0.0660717	0.343661	N1	2 Gy	Crude Model	lncRNA	Grey Module
ENSG00000236036	LINC00445	-0.381678	0.0661921	0.34404	N1	2 Gy	Crude Model	lncRNA	Grey Module
ENSG00000212719	LINC02693	-0.082893	0.066517	0.344896	N1	2 Gy	Crude Model	lncRNA	Grey Module
ENSG00000251632	LINC02172	-0.259741	0.0669058	0.345568	N1	2 Gy	Crude Model	lncRNA	Grey Module
ENSG00000273113	AC133528.1	-0.331162	0.067036	0.346024	N1	2 Gy	Crude Model	lncRNA	Grey Module
ENSG00000244502	HDAC11-AS1	-0.324137	0.0670858	0.346063	N1	2 Gy	Crude Model	lncRNA	Grey Module
ENSG00000223855	HRAT92	0.372652	0.0671389	0.346265	N1	2 Gy	Crude Model	lncRNA	Grey Module
ENSG00000261476	AC009163.4	-0.332641	0.067293	0.346843	N1	2 Gy	Crude Model	lncRNA	Grey Module
ENSG00000197503	LINC00477	0.328682	0.0675899	0.348003	N1	2 Gy	Crude Model	lncRNA	Grey Module
ENSG00000280434	AL031595.3	-0.110325	0.0680918	0.349356	N1	2 Gy	Crude Model	lncRNA	Cyan Module
ENSG00000254288	AC087672.2	0.311875	0.0681394	0.349401	N1	2 Gy	Crude Model	lncRNA	Grey Module
ENSG00000258760	AL355076.2	-0.346901	0.0682299	0.349483	N1	2 Gy	Crude Model	lncRNA	Grey Module
ENSG00000262089	AC040977.1	-0.224872	0.0683552	0.349908	N1	2 Gy	Crude Model	lncRNA	Grey Module
ENSG00000286373	AC022387.2	-0.300321	0.0685199	0.350342	N1	2 Gy	Crude Model	lncRNA	Grey Module
ENSG00000248319	LINC02275	-0.297316	0.0685251	0.350342	N1	2 Gy	Crude Model	lncRNA	Grey Module
ENSG00000275734	AC010538.1	-0.111514	0.0685924	0.350578	N1	2 Gy	Crude Model	lncRNA	Cyan Module
ENSG00000260274	AC068338.2	-0.209413	0.0686287	0.350578	N1	2 Gy	Crude Model	lncRNA	Grey Module
ENSG00000287185	AC041005.1	-0.222023	0.0686463	0.350578	N1	2 Gy	Crude Model	lncRNA	Grey Module
ENSG00000232284	GNG12-AS1	0.380563	0.0686891	0.350672	N1	2 Gy	Crude Model	lncRNA	Grey Module
ENSG00000177112	IRAG1-AS1	0.331306	0.0687117	0.350715	N1	2 Gy	Crude Model	lncRNA	Grey Module
ENSG00000286688	AP002748.6	-0.349706	0.0690828	0.351809	N1	2 Gy	Crude Model	lncRNA	Grey Module
ENSG00000225930	LINC02249	-0.377026	0.0692618	0.352431	N1	2 Gy	Crude Model	lncRNA	Grey Module
ENSG00000288552	AL162573.1	-0.352723	0.0693504	0.352638	N1	2 Gy	Crude Model	lncRNA	Grey Module
ENSG00000285108	AC103718.1	-0.328982	0.069433	0.352793	N1	2 Gy	Crude Model	lncRNA	Grey Module
ENSG00000228201	AL022341.1	0.339496	0.0695099	0.352893	N1	2 Gy	Crude Model	lncRNA	Grey Module
ENSG00000232692	AP001596.1	0.361086	0.069615	0.353282	N1	2 Gy	Crude Model	lncRNA	Grey Module
ENSG00000230013	CT70	0.340851	0.0696857	0.353488	N1	2 Gy	Crude Model	lncRNA	Grey Module
ENSG00000246731	MGC16275	-0.274953	0.0696986	0.353488	N1	2 Gy	Crude Model	lncRNA	Grey Module
ENSG00000227627	AL080276.2	-0.201981	0.0698237	0.353884	N1	2 Gy	Crude Model	lncRNA	Grey Module
ENSG00000260949	AP006545.1	-0.236223	0.0698339	0.353884	N1	2 Gy	Crude Model	lncRNA	Grey Module
ENSG00000241593	AC099542.1	0.374583	0.0699461	0.354234	N1	2 Gy	Crude Model	lncRNA	Grey Module
ENSG00000267898	AC026803.2	-0.316914	0.0700277	0.354574	N1	2 Gy	Crude Model	lncRNA	Grey Module
ENSG00000254987	AP002989.1	-0.320429	0.0705909	0.356331	N1	2 Gy	Crude Model	lncRNA	Grey Module
ENSG00000262815	AC087501.2	0.3572	0.0706321	0.356465	N1	2 Gy	Crude Model	lncRNA	Grey Module
ENSG00000255008	LINC02739	-0.340481	0.071016	0.357833	N1	2 Gy	Crude Model	lncRNA	Grey Module
ENSG00000259459	LINC02568	0.375148	0.0710266	0.357833	N1	2 Gy	Crude Model	lncRNA	Grey Module
ENSG00000225886	AL445490.1	-0.332687	0.0710335	0.357833	N1	2 Gy	Crude Model	lncRNA	Grey Module
ENSG00000263327	TAPT1-AS1	0.154968	0.0711246	0.358073	N1	2 Gy	Crude Model	lncRNA	Grey Module
ENSG00000258140	AC127894.1	-0.342365	0.0712283	0.358263	N1	2 Gy	Crude Model	lncRNA	Grey Module
ENSG00000272750	AL592148.3	-0.140239	0.0714953	0.358991	N1	2 Gy	Crude Model	lncRNA	Grey Module
ENSG00000125462	C1orf61	0.411949	0.071607	0.359324	N1	2 Gy	Crude Model	lncRNA	Grey Module
ENSG00000228779	Z69666.1	-0.325752	0.0717434	0.359795	N1	2 Gy	Crude Model	lncRNA	Grey Module
ENSG00000274818	AC004825.2	-0.286667	0.0719473	0.360226	N1	2 Gy	Crude Model	lncRNA	Grey Module
ENSG00000279927	Z95114.4	-0.247536	0.0719606	0.360226	N1	2 Gy	Crude Model	lncRNA	Grey Module
ENSG00000270091	AC015726.1	0.264129	0.0719923	0.360312	N1	2 Gy	Crude Model	lncRNA	Grey Module
ENSG00000253263	AP003354.1	-0.326125	0.0721986	0.360679	N1	2 Gy	Crude Model	lncRNA	Grey Module
ENSG00000227110	LMCD1-AS1	0.254532	0.0722117	0.360679	N1	2 Gy	Crude Model	lncRNA	Grey Module
ENSG00000251680	AC008591.1	0.402664	0.0724443	0.361329	N1	2 Gy	Crude Model	lncRNA	Grey Module
ENSG00000179523	EIF3J-DT	-0.152822	0.0726459	0.361985	N1	2 Gy	Crude Model	lncRNA	Grey Module
ENSG00000232265	LINC02805	-0.375151	0.0726638	0.361985	N1	2 Gy	Crude Model	lncRNA	Grey Module
ENSG00000287300	AL080275.1	0.334481	0.0726914	0.36205	N1	2 Gy	Crude Model	lncRNA	Grey Module
ENSG00000286162	AL162253.2	0.202392	0.0727707	0.362298	N1	2 Gy	Crude Model	lncRNA	Grey Module
ENSG00000255310	AF131215.5	-0.256024	0.0731002	0.363183	N1	2 Gy	Crude Model	lncRNA	Grey Module
ENSG00000287495	AL356489.4	-0.328722	0.07311	0.363183	N1	2 Gy	Crude Model	lncRNA	Grey Module
ENSG00000287733	AC083862.2	-0.207153	0.0732187	0.363564	N1	2 Gy	Crude Model	lncRNA	Grey Module
ENSG00000249743	AC116345.1	-0.475945	0.0732966	0.363737	N1	2 Gy	Crude Model	lncRNA	Grey Module
ENSG00000267405	AC005180.1	-0.313478	0.07331	0.363737	N1	2 Gy	Crude Model	lncRNA	Grey Module
ENSG00000263586	HID1-AS1	0.319537	0.0733433	0.36381	N1	2 Gy	Crude Model	lncRNA	Grey Module
ENSG00000256433	AC005840.2	0.268237	0.0733977	0.363863	N1	2 Gy	Crude Model	lncRNA	Grey Module
ENSG00000271746	AL031848.2	-0.316188	0.0734991	0.36409	N1	2 Gy	Crude Model	lncRNA	Grey Module
ENSG00000230424	EMC1-AS1	0.204424	0.0736203	0.364541	N1	2 Gy	Crude Model	lncRNA	Grey Module
ENSG00000230115	TPRG1-AS2	-0.327905	0.0736504	0.364541	N1	2 Gy	Crude Model	lncRNA	Grey Module
ENSG00000260209	AP000842.3	-0.313095	0.073659	0.364541	N1	2 Gy	Crude Model	lncRNA	Grey Module
ENSG00000272361	AC005014.2	-0.322683	0.0738677	0.365047	N1	2 Gy	Crude Model	lncRNA	Grey Module
ENSG00000223776	LGALS8-AS1	-0.308009	0.074058	0.365686	N1	2 Gy	Crude Model	lncRNA	Grey Module
ENSG00000287653	AL355597.1	-0.419593	0.0750844	0.369571	N1	2 Gy	Crude Model	lncRNA	Grey Module
ENSG00000257060	AC091078.1	-0.324437	0.075303	0.370106	N1	2 Gy	Crude Model	lncRNA	Grey Module
ENSG00000256654	AC005906.2	0.345007	0.0753129	0.370106	N1	2 Gy	Crude Model	lncRNA	Grey Module
ENSG00000267397	AC090229.1	-0.301154	0.0755833	0.370992	N1	2 Gy	Crude Model	lncRNA	Grey Module
ENSG00000284237	LINC02767	-0.309806	0.0758872	0.37204	N1	2 Gy	Crude Model	lncRNA	Grey Module
ENSG00000286018	AF129075.3	-0.402835	0.0759465	0.372182	N1	2 Gy	Crude Model	lncRNA	Grey Module
ENSG00000278456	AC015712.7	-0.306008	0.0760283	0.372182	N1	2 Gy	Crude Model	lncRNA	Grey Module
ENSG00000231607	DLEU2	0.0997308	0.0761032	0.372182	N1	2 Gy	Crude Model	lncRNA	Grey Module
ENSG00000271734	Z98200.1	0.310034	0.0761724	0.372182	N1	2 Gy	Crude Model	lncRNA	Grey Module
ENSG00000230751	AC007036.2	-0.347393	0.0762883	0.372528	N1	2 Gy	Crude Model	lncRNA	Grey Module
ENSG00000224177	LINC00570	0.326155	0.0765873	0.373397	N1	2 Gy	Crude Model	lncRNA	Grey Module
ENSG00000226562	CYP4F26P	0.397886	0.0768553	0.374482	N1	2 Gy	Crude Model	lncRNA	Grey Module
ENSG00000260166	AC134312.3	-0.354149	0.0768856	0.374556	N1	2 Gy	Crude Model	lncRNA	Grey Module
ENSG00000248223	AC026785.2	0.327479	0.0770042	0.374912	N1	2 Gy	Crude Model	lncRNA	Grey Module
ENSG00000285830	AL109628.2	0.410214	0.0770953	0.375207	N1	2 Gy	Crude Model	lncRNA	Grey Module
ENSG00000278600	AC015871.3	-0.141987	0.0773657	0.376079	N1	2 Gy	Crude Model	lncRNA	Grey Module
ENSG00000233421	LINC01783	-0.370176	0.0774272	0.376254	N1	2 Gy	Crude Model	lncRNA	Grey Module
ENSG00000253361	AC069120.1	-0.385187	0.0775584	0.376254	N1	2 Gy	Crude Model	lncRNA	Grey Module
ENSG00000226571	AL592429.2	-0.383787	0.0775694	0.376254	N1	2 Gy	Crude Model	lncRNA	Grey Module
ENSG00000258099	ATXN2-AS	-0.324484	0.0776017	0.376337	N1	2 Gy	Crude Model	lncRNA	Grey Module
ENSG00000270964	AC016355.1	-0.239312	0.0777458	0.376382	N1	2 Gy	Crude Model	lncRNA	Grey Module
ENSG00000260487	AC116348.1	-0.342861	0.0780841	0.377343	N1	2 Gy	Crude Model	lncRNA	Grey Module
ENSG00000287130	AC068616.3	0.304365	0.078139	0.37746	N1	2 Gy	Crude Model	lncRNA	Grey Module
ENSG00000231252	AC099792.1	-0.357606	0.0783678	0.378418	N1	2 Gy	Crude Model	lncRNA	Grey Module
ENSG00000267787	AC027097.2	0.130942	0.0784038	0.378483	N1	2 Gy	Crude Model	lncRNA	Grey Module
ENSG00000272807	AC007038.1	-0.267221	0.0784119	0.378483	N1	2 Gy	Crude Model	lncRNA	Grey Module
ENSG00000238058	AL355574.1	-0.272527	0.0784963	0.378668	N1	2 Gy	Crude Model	lncRNA	Grey Module
ENSG00000204588	LINC01123	-0.29439	0.0787452	0.379128	N1	2 Gy	Crude Model	lncRNA	Grey Module
ENSG00000235120	BSN-AS1	0.370527	0.078833	0.379255	N1	2 Gy	Crude Model	lncRNA	Grey Module
ENSG00000253190	AC084082.1	0.304666	0.0790312	0.379396	N1	2 Gy	Crude Model	lncRNA	Grey Module
ENSG00000287584	AC004837.4	0.297206	0.0791558	0.379847	N1	2 Gy	Crude Model	lncRNA	Grey Module
ENSG00000249085	AC035140.1	-0.300735	0.0794134	0.380736	N1	2 Gy	Crude Model	lncRNA	Grey Module
ENSG00000229401	MIR5689HG	-0.323765	0.0794337	0.380736	N1	2 Gy	Crude Model	lncRNA	Grey Module
ENSG00000261123	AC009065.5	-0.299081	0.079727	0.381402	N1	2 Gy	Crude Model	lncRNA	Grey Module
ENSG00000236423	LINC01134	0.27106	0.080063	0.382422	N1	2 Gy	Crude Model	lncRNA	Grey Module
ENSG00000261083	LINC02516	0.341875	0.0800641	0.382422	N1	2 Gy	Crude Model	lncRNA	Grey Module
ENSG00000267128	RNF157-AS1	0.322615	0.0803846	0.383368	N1	2 Gy	Crude Model	lncRNA	Grey Module
ENSG00000230490	AL139383.1	-0.421109	0.080465	0.383464	N1	2 Gy	Crude Model	lncRNA	Grey Module
ENSG00000235652	FBXO30-DT	0.133954	0.0805019	0.383464	N1	2 Gy	Crude Model	lncRNA	Grey Module
ENSG00000274654	AC022467.1	-0.142228	0.0806289	0.383636	N1	2 Gy	Crude Model	lncRNA	Grey Module
ENSG00000249803	AC112178.1	0.32489	0.0806803	0.383644	N1	2 Gy	Crude Model	lncRNA	Grey Module
ENSG00000268069	AC004466.1	0.276544	0.08076	0.383746	N1	2 Gy	Crude Model	lncRNA	Grey Module
ENSG00000244041	LINC01011	-0.16931	0.0807608	0.383746	N1	2 Gy	Crude Model	lncRNA	Grey Module
ENSG00000264188	AC106037.2	0.242272	0.0809049	0.384209	N1	2 Gy	Crude Model	lncRNA	Grey Module
ENSG00000272217	AL645940.1	-0.31117	0.0809519	0.384358	N1	2 Gy	Crude Model	lncRNA	Grey Module
ENSG00000287555	AC023424.2	-0.309541	0.0810043	0.38448	N1	2 Gy	Crude Model	lncRNA	Grey Module
ENSG00000287413	AL449363.2	0.353906	0.0811381	0.384798	N1	2 Gy	Crude Model	lncRNA	Grey Module
ENSG00000286627	AP005900.1	-0.32461	0.0813313	0.384892	N1	2 Gy	Crude Model	lncRNA	Grey Module
ENSG00000255224	AC109322.1	-0.16275	0.0813872	0.384947	N1	2 Gy	Crude Model	lncRNA	Grey Module
ENSG00000262119	AL079343.1	-0.29074	0.0815685	0.385507	N1	2 Gy	Crude Model	lncRNA	Grey Module
ENSG00000244953	AC087521.1	-0.353126	0.081586	0.385516	N1	2 Gy	Crude Model	lncRNA	Grey Module
ENSG00000269889	AC078802.1	-0.300965	0.0816434	0.38569	N1	2 Gy	Crude Model	lncRNA	Grey Module
ENSG00000285851	AL359762.3	-0.16036	0.0816616	0.38569	N1	2 Gy	Crude Model	lncRNA	Grey Module
ENSG00000255389	Z97989.1	-0.161555	0.0817085	0.385726	N1	2 Gy	Crude Model	lncRNA	Grey Module
ENSG00000235100	AL157400.3	-0.318757	0.0817085	0.385726	N1	2 Gy	Crude Model	lncRNA	Grey Module
ENSG00000232645	LINC01431	-0.307036	0.0818247	0.385883	N1	2 Gy	Crude Model	lncRNA	Grey Module
ENSG00000287431	AC027601.5	-0.132936	0.0819013	0.386046	N1	2 Gy	Crude Model	lncRNA	Grey Module
ENSG00000269416	LINC01224	0.275923	0.0819952	0.386306	N1	2 Gy	Crude Model	lncRNA	Grey Module
ENSG00000285999	AC025442.2	0.199431	0.0821782	0.386834	N1	2 Gy	Crude Model	lncRNA	Grey Module
ENSG00000227893	LINC00352	0.219689	0.0821988	0.386858	N1	2 Gy	Crude Model	lncRNA	Grey Module
ENSG00000276030	AC073534.2	0.315887	0.082276	0.387	N1	2 Gy	Crude Model	lncRNA	Grey Module
ENSG00000265618	AC002094.2	0.351729	0.0824225	0.387291	N1	2 Gy	Crude Model	lncRNA	Grey Module
ENSG00000262227	AC004771.2	-0.294759	0.0824477	0.387291	N1	2 Gy	Crude Model	lncRNA	Grey Module
ENSG00000286289	AL133482.1	-0.186415	0.0826397	0.387898	N1	2 Gy	Crude Model	lncRNA	Grey Module
ENSG00000260852	FBXL19-AS1	-0.0905762	0.0827549	0.38795	N1	2 Gy	Crude Model	lncRNA	Grey Module
ENSG00000272908	AC006033.2	0.314163	0.0827605	0.38795	N1	2 Gy	Crude Model	lncRNA	Grey Module
ENSG00000250626	AC093909.4	0.381619	0.0829773	0.388114	N1	2 Gy	Crude Model	lncRNA	Grey Module
ENSG00000256013	AC027277.1	0.301848	0.0831939	0.388873	N1	2 Gy	Crude Model	lncRNA	Grey Module
ENSG00000287248	AC009271.2	0.316238	0.0832575	0.389068	N1	2 Gy	Crude Model	lncRNA	Grey Module
ENSG00000287901	AL137026.3	-0.311064	0.0832987	0.389068	N1	2 Gy	Crude Model	lncRNA	Grey Module
ENSG00000251562	MALAT1	-0.0876096	0.0834571	0.389587	N1	2 Gy	Crude Model	lncRNA	Grey Module
ENSG00000272473	AC006273.1	-0.323508	0.0835642	0.389818	N1	2 Gy	Crude Model	lncRNA	Grey Module
ENSG00000285669	AC026979.4	0.118999	0.0835943	0.389818	N1	2 Gy	Crude Model	lncRNA	Grey Module
ENSG00000283503	LINC01902	0.273411	0.0835956	0.389818	N1	2 Gy	Crude Model	lncRNA	Grey Module
ENSG00000278254	AC004852.2	0.324031	0.0836012	0.389818	N1	2 Gy	Crude Model	lncRNA	Grey Module
ENSG00000266644	AC103810.5	0.319353	0.0838119	0.3901	N1	2 Gy	Crude Model	lncRNA	Grey Module
ENSG00000285672	AL160396.2	-0.299172	0.0839868	0.390576	N1	2 Gy	Crude Model	lncRNA	Grey Module
ENSG00000277855	AC097634.3	-0.307666	0.0841247	0.39098	N1	2 Gy	Crude Model	lncRNA	Grey Module
ENSG00000232160	RAP2C-AS1	-0.176321	0.0846069	0.391991	N1	2 Gy	Crude Model	lncRNA	Grey Module
ENSG00000281026	N4BP2L2-IT2	0.137173	0.0847568	0.392351	N1	2 Gy	Crude Model	lncRNA	Cyan Module
ENSG00000267581	AC011477.3	0.319592	0.0848947	0.392809	N1	2 Gy	Crude Model	lncRNA	Grey Module
ENSG00000272092	AC087623.2	-0.309976	0.0850304	0.392995	N1	2 Gy	Crude Model	lncRNA	Grey Module
ENSG00000270019	AC110769.2	0.182512	0.0851234	0.393278	N1	2 Gy	Crude Model	lncRNA	Purple Module
ENSG00000231160	KLF3-AS1	-0.116168	0.0852545	0.393499	N1	2 Gy	Crude Model	lncRNA	Grey Module
ENSG00000203588	IGBP1-AS1	0.490415	0.0852668	0.393499	N1	2 Gy	Crude Model	lncRNA	Grey Module
ENSG00000270641	TSIX	-0.10727	0.0854504	0.394212	N1	2 Gy	Crude Model	lncRNA	Cyan Module
ENSG00000231566	LINC02595	0.187828	0.0856307	0.394381	N1	2 Gy	Crude Model	lncRNA	Grey Module
ENSG00000164385	LINC01600	0.383113	0.0862572	0.396288	N1	2 Gy	Crude Model	lncRNA	Grey Module
ENSG00000257181	AC025423.4	0.338953	0.0862724	0.396288	N1	2 Gy	Crude Model	lncRNA	Grey Module
ENSG00000285563	AC106872.12	0.238548	0.0864828	0.396938	N1	2 Gy	Crude Model	lncRNA	Grey Module
ENSG00000277548	AC018926.3	-0.302365	0.0864943	0.396938	N1	2 Gy	Crude Model	lncRNA	Grey Module
ENSG00000226026	AC092802.1	-0.105807	0.0865775	0.39698	N1	2 Gy	Crude Model	lncRNA	Grey Module
ENSG00000231527	FAM27C	0.173773	0.0865997	0.39698	N1	2 Gy	Crude Model	lncRNA	Grey Module
ENSG00000232679	LINC01705	0.339145	0.0868718	0.397809	N1	2 Gy	Crude Model	lncRNA	Grey Module
ENSG00000286953	AC122697.1	-0.30055	0.0869815	0.397809	N1	2 Gy	Crude Model	lncRNA	Grey Module
ENSG00000273447	AC004067.1	-0.210879	0.0873716	0.398816	N1	2 Gy	Crude Model	lncRNA	Grey Module
ENSG00000286482	AL117344.2	-0.187428	0.0873902	0.398827	N1	2 Gy	Crude Model	lncRNA	Grey Module
ENSG00000272945	AL356299.2	-0.226185	0.0877843	0.400181	N1	2 Gy	Crude Model	lncRNA	Grey Module
ENSG00000277806	AC006213.4	-0.18306	0.0879134	0.400368	N1	2 Gy	Crude Model	lncRNA	Grey Module
ENSG00000285737	LINC02680	-0.185303	0.0880011	0.400368	N1	2 Gy	Crude Model	lncRNA	Grey Module
ENSG00000254416	LINC02732	0.354498	0.0880392	0.400368	N1	2 Gy	Crude Model	lncRNA	Grey Module
ENSG00000227698	AP001619.1	-0.310683	0.0881016	0.400368	N1	2 Gy	Crude Model	lncRNA	Grey Module
ENSG00000280384	FP325332.1	-0.259174	0.088117	0.400368	N1	2 Gy	Crude Model	lncRNA	Grey Module
ENSG00000272744	AC107214.2	-0.255075	0.088199	0.400541	N1	2 Gy	Crude Model	lncRNA	Grey Module
ENSG00000260572	AC069224.1	0.305651	0.0882542	0.400549	N1	2 Gy	Crude Model	lncRNA	Grey Module
ENSG00000255363	LINC02757	0.360891	0.088315	0.400632	N1	2 Gy	Crude Model	lncRNA	Grey Module
ENSG00000237689	AC007064.2	-0.297759	0.0885129	0.401084	N1	2 Gy	Crude Model	lncRNA	Grey Module
ENSG00000228271	LINC02048	0.322214	0.0885888	0.401136	N1	2 Gy	Crude Model	lncRNA	Grey Module
ENSG00000286679	AC073225.1	-0.192924	0.0886802	0.401303	N1	2 Gy	Crude Model	lncRNA	Grey Module
ENSG00000277450	AC002094.4	-0.305743	0.0887482	0.40139	N1	2 Gy	Crude Model	lncRNA	Grey Module
ENSG00000272688	AP005329.3	-0.184938	0.0887807	0.401464	N1	2 Gy	Crude Model	lncRNA	Grey Module
ENSG00000231401	AC023481.1	0.394672	0.0888557	0.401582	N1	2 Gy	Crude Model	lncRNA	Grey Module
ENSG00000288105	AC117461.1	-0.175851	0.0890765	0.402129	N1	2 Gy	Crude Model	lncRNA	Grey Module
ENSG00000257612	MIR4307HG	-0.405104	0.0896151	0.403663	N1	2 Gy	Crude Model	lncRNA	Grey Module
ENSG00000246792	AC106038.1	0.393346	0.0896266	0.403663	N1	2 Gy	Crude Model	lncRNA	Grey Module
ENSG00000260743	AC007823.1	-0.17067	0.0899281	0.404578	N1	2 Gy	Crude Model	lncRNA	Grey Module
ENSG00000259049	AL139317.3	-0.260726	0.0899804	0.404672	N1	2 Gy	Crude Model	lncRNA	Grey Module
ENSG00000249409	AC025741.1	0.472667	0.0899879	0.404672	N1	2 Gy	Crude Model	lncRNA	Grey Module
ENSG00000272070	AC005618.1	-0.113544	0.0906745	0.406856	N1	2 Gy	Crude Model	lncRNA	Grey Module
ENSG00000267559	AL158154.3	-0.230963	0.0906981	0.406856	N1	2 Gy	Crude Model	lncRNA	Grey Module
ENSG00000260052	AC023813.3	-0.296119	0.0907397	0.406969	N1	2 Gy	Crude Model	lncRNA	Grey Module
ENSG00000268201	AC020915.1	0.370564	0.0907902	0.407122	N1	2 Gy	Crude Model	lncRNA	Grey Module
ENSG00000286730	AL365295.2	0.311361	0.0908659	0.407176	N1	2 Gy	Crude Model	lncRNA	Grey Module
ENSG00000266709	AC005224.3	-0.136135	0.0908847	0.407176	N1	2 Gy	Crude Model	lncRNA	Grey Module
ENSG00000287601	BX323046.2	0.304931	0.0912288	0.40813	N1	2 Gy	Crude Model	lncRNA	Grey Module
ENSG00000259985	AC017100.1	0.206845	0.0913128	0.408205	N1	2 Gy	Crude Model	lncRNA	Grey Module
ENSG00000197815	AC122129.1	0.154804	0.091384	0.408269	N1	2 Gy	Crude Model	lncRNA	Grey Module
ENSG00000284612	AL591543.1	-0.180194	0.0914097	0.408269	N1	2 Gy	Crude Model	lncRNA	Grey Module
ENSG00000162913	OBSCN-AS1	0.362224	0.0916576	0.409021	N1	2 Gy	Crude Model	lncRNA	Grey Module
ENSG00000235366	LINC01055	0.310192	0.0917386	0.409294	N1	2 Gy	Crude Model	lncRNA	Grey Module
ENSG00000273702	AC091271.1	-0.251416	0.0920318	0.410188	N1	2 Gy	Crude Model	lncRNA	Grey Module
ENSG00000226992	AC145625.1	-0.208639	0.092106	0.41034	N1	2 Gy	Crude Model	lncRNA	Grey Module
ENSG00000266378	AC005224.2	-0.258353	0.0923184	0.410916	N1	2 Gy	Crude Model	lncRNA	Grey Module
ENSG00000245667	AC006064.1	0.354187	0.0924082	0.411058	N1	2 Gy	Crude Model	lncRNA	Grey Module
ENSG00000285967	NIPBL-DT	-0.0841021	0.0924501	0.411058	N1	2 Gy	Crude Model	lncRNA	Grey Module
ENSG00000286849	AC009152.6	-0.316442	0.0924798	0.411116	N1	2 Gy	Crude Model	lncRNA	Grey Module
ENSG00000275479	AC087741.2	-0.283096	0.0925361	0.411242	N1	2 Gy	Crude Model	lncRNA	Grey Module
ENSG00000288001	AL354811.2	-0.254603	0.0926683	0.411464	N1	2 Gy	Crude Model	lncRNA	Grey Module
ENSG00000249551	LINC02216	0.301568	0.0926919	0.411464	N1	2 Gy	Crude Model	lncRNA	Grey Module
ENSG00000261019	AC010132.4	-0.300638	0.0926981	0.411464	N1	2 Gy	Crude Model	lncRNA	Grey Module
ENSG00000272975	MYHAS	-0.374512	0.0927081	0.411464	N1	2 Gy	Crude Model	lncRNA	Brown Module
ENSG00000217702	AC073263.1	0.303029	0.0930342	0.412278	N1	2 Gy	Crude Model	lncRNA	Grey Module
ENSG00000246859	STARD4-AS1	-0.254326	0.0933016	0.413018	N1	2 Gy	Crude Model	lncRNA	Grey Module
ENSG00000237232	ZNF295-AS1	-0.360046	0.0933112	0.413018	N1	2 Gy	Crude Model	lncRNA	Grey Module
ENSG00000215246	AC116351.1	-0.208278	0.0934279	0.413191	N1	2 Gy	Crude Model	lncRNA	Grey Module
ENSG00000251298	AC093835.1	-0.3638	0.0935942	0.413694	N1	2 Gy	Crude Model	lncRNA	Grey Module
ENSG00000224698	AL390038.1	-0.228889	0.0936125	0.413694	N1	2 Gy	Crude Model	lncRNA	Grey Module
ENSG00000238122	AL359258.1	-0.228889	0.0936125	0.413694	N1	2 Gy	Crude Model	lncRNA	Grey Module
ENSG00000287378	AC129803.1	-0.281778	0.0942107	0.415067	N1	2 Gy	Crude Model	lncRNA	Grey Module
ENSG00000272004	FO704657.1	0.299152	0.0942257	0.415067	N1	2 Gy	Crude Model	lncRNA	Grey Module
ENSG00000233098	CCDC144NL-AS1	-0.206766	0.0947659	0.416852	N1	2 Gy	Crude Model	lncRNA	Brown Module
ENSG00000203865	ATP1A1-AS1	0.275816	0.0950671	0.417571	N1	2 Gy	Crude Model	lncRNA	Grey Module
ENSG00000254810	AP001189.3	0.115683	0.0953771	0.4182	N1	2 Gy	Crude Model	lncRNA	Grey Module
ENSG00000282024	AL009031.1	0.327791	0.0954116	0.418233	N1	2 Gy	Crude Model	lncRNA	Grey Module
ENSG00000267682	AC016590.2	0.285479	0.0954709	0.41824	N1	2 Gy	Crude Model	lncRNA	Grey Module
ENSG00000236778	INTS6-AS1	-0.163197	0.0958885	0.419256	N1	2 Gy	Crude Model	lncRNA	Grey Module
ENSG00000269973	AC010969.2	-0.0750208	0.096177	0.419992	N1	2 Gy	Crude Model	lncRNA	Grey Module
ENSG00000229191	AL358473.1	0.311343	0.0962641	0.42015	N1	2 Gy	Crude Model	lncRNA	Grey Module
ENSG00000269038	AP001462.1	-0.285482	0.0962836	0.42016	N1	2 Gy	Crude Model	lncRNA	Grey Module
ENSG00000237950	AL357079.1	-0.303877	0.0963434	0.420273	N1	2 Gy	Crude Model	lncRNA	Grey Module
ENSG00000232949	AC002480.2	-0.443816	0.0965145	0.420722	N1	2 Gy	Crude Model	lncRNA	Grey Module
ENSG00000266896	AL354892.3	-0.165442	0.0966572	0.421029	N1	2 Gy	Crude Model	lncRNA	Cyan Module
ENSG00000205325	AC005863.1	0.299748	0.0966829	0.421029	N1	2 Gy	Crude Model	lncRNA	Grey Module
ENSG00000285529	AC016816.1	0.293544	0.0966872	0.421029	N1	2 Gy	Crude Model	lncRNA	Grey Module
ENSG00000280776	LINC01202	-0.324191	0.0967216	0.421079	N1	2 Gy	Crude Model	lncRNA	Grey Module
ENSG00000203593	AC005342.1	-0.325574	0.0967327	0.421079	N1	2 Gy	Crude Model	lncRNA	Grey Module
ENSG00000246451	AL049840.2	-0.304343	0.097148	0.42223	N1	2 Gy	Crude Model	lncRNA	Grey Module
ENSG00000260586	AC064799.2	0.311396	0.0973642	0.422272	N1	2 Gy	Crude Model	lncRNA	Grey Module
ENSG00000272801	AC004080.5	-0.283198	0.0974303	0.422272	N1	2 Gy	Crude Model	lncRNA	Grey Module
ENSG00000275719	AC008622.2	-0.244238	0.0974899	0.422272	N1	2 Gy	Crude Model	lncRNA	Grey Module
ENSG00000263843	AC022211.2	-0.195064	0.0974998	0.422272	N1	2 Gy	Crude Model	lncRNA	Grey Module
ENSG00000273987	AC121761.2	0.299238	0.0975311	0.422272	N1	2 Gy	Crude Model	lncRNA	Grey Module
ENSG00000239381	AC125613.1	-0.333075	0.0975813	0.422272	N1	2 Gy	Crude Model	lncRNA	Grey Module
ENSG00000287009	AC021037.1	-0.295849	0.0975971	0.422272	N1	2 Gy	Crude Model	lncRNA	Grey Module
ENSG00000261773	AC244090.2	-0.309092	0.0977077	0.422272	N1	2 Gy	Crude Model	lncRNA	Grey Module
ENSG00000259555	AC067863.1	-0.373592	0.0977966	0.422582	N1	2 Gy	Crude Model	lncRNA	Grey Module
ENSG00000257354	AC048341.1	-0.0954384	0.0978346	0.422672	N1	2 Gy	Crude Model	lncRNA	Cyan Module
ENSG00000270959	LPP-AS2	-0.0729437	0.0979343	0.422878	N1	2 Gy	Crude Model	lncRNA	Yellow Module
ENSG00000258675	LINC02308	0.303417	0.0979866	0.422885	N1	2 Gy	Crude Model	lncRNA	Grey Module
ENSG00000250166	AC053513.1	-0.354073	0.0982133	0.423587	N1	2 Gy	Crude Model	lncRNA	Grey Module
ENSG00000254604	AP002336.2	0.29533	0.0982192	0.423587	N1	2 Gy	Crude Model	lncRNA	Grey Module
ENSG00000254344	LINC01288	-0.29651	0.0983191	0.423731	N1	2 Gy	Crude Model	lncRNA	Grey Module
ENSG00000233718	MYCNOS	-0.311215	0.0984	0.423731	N1	2 Gy	Crude Model	lncRNA	Grey Module
ENSG00000253736	AC022217.3	-0.315758	0.0985951	0.424177	N1	2 Gy	Crude Model	lncRNA	Grey Module
ENSG00000228701	TNKS2-AS1	-0.293388	0.0986925	0.424485	N1	2 Gy	Crude Model	lncRNA	Grey Module
ENSG00000253734	LINC01289	-0.314129	0.0987279	0.424521	N1	2 Gy	Crude Model	lncRNA	Grey Module
ENSG00000233288	AC092447.5	0.267746	0.098959	0.425076	N1	2 Gy	Crude Model	lncRNA	Grey Module
ENSG00000266010	GATA6-AS1	0.539382	0.0990319	0.425241	N1	2 Gy	Crude Model	lncRNA	Grey Module
ENSG00000262652	AC124283.3	0.299728	0.0991091	0.425447	N1	2 Gy	Crude Model	lncRNA	Grey Module
ENSG00000224655	LINC01823	0.275623	0.0991507	0.425447	N1	2 Gy	Crude Model	lncRNA	Grey Module
ENSG00000276853	AC026124.2	0.291456	0.099166	0.425447	N1	2 Gy	Crude Model	lncRNA	Grey Module
ENSG00000259704	AC124248.1	0.310276	0.0993147	0.42579	N1	2 Gy	Crude Model	lncRNA	Grey Module
ENSG00000231987	LINC01787	0.290502	0.0996558	0.426441	N1	2 Gy	Crude Model	lncRNA	Grey Module
ENSG00000276603	AL109614.1	0.302369	0.0998524	0.426826	N1	2 Gy	Crude Model	lncRNA	Grey Module
ENSG00000267033	AC020911.1	0.35572	0.0998874	0.426837	N1	2 Gy	Crude Model	lncRNA	Grey Module
ENSG00000203706	SERTAD4-AS1	-0.297255	0.100285	0.427871	N1	2 Gy	Crude Model	lncRNA	Grey Module
ENSG00000227189	AC092535.2	0.305977	0.100523	0.428413	N1	2 Gy	Crude Model	lncRNA	Grey Module
ENSG00000285825	CCDC15-DT	-0.241353	0.100583	0.428547	N1	2 Gy	Crude Model	lncRNA	Grey Module
ENSG00000287391	AC103871.1	0.343811	0.100722	0.428825	N1	2 Gy	Crude Model	lncRNA	Grey Module
ENSG00000230500	MKX-AS1	-0.217649	0.100735	0.428825	N1	2 Gy	Crude Model	lncRNA	Grey Module
ENSG00000232564	MRTFA-AS1	-0.259945	0.100791	0.428844	N1	2 Gy	Crude Model	lncRNA	Grey Module
ENSG00000287245	AP001981.2	0.304237	0.101037	0.429555	N1	2 Gy	Crude Model	lncRNA	Grey Module
ENSG00000277715	AC079174.2	-0.204198	0.101105	0.429697	N1	2 Gy	Crude Model	lncRNA	Grey Module
ENSG00000229491	AC136489.1	0.305312	0.101199	0.429805	N1	2 Gy	Crude Model	lncRNA	Grey Module
ENSG00000214432	VPS33B-DT	-0.237297	0.101317	0.430117	N1	2 Gy	Crude Model	lncRNA	Grey Module
ENSG00000281691	RBM5-AS1	-0.343889	0.101582	0.430599	N1	2 Gy	Crude Model	lncRNA	Grey Module
ENSG00000288096	AC109322.2	0.315297	0.101587	0.430599	N1	2 Gy	Crude Model	lncRNA	Grey Module
ENSG00000267778	AC004221.1	-0.273988	0.101732	0.430991	N1	2 Gy	Crude Model	lncRNA	Grey Module
ENSG00000259810	AC002519.1	-0.298403	0.101769	0.431007	N1	2 Gy	Crude Model	lncRNA	Grey Module
ENSG00000225746	MEG8	-0.105908	0.102142	0.431841	N1	2 Gy	Crude Model	lncRNA	Grey Module
ENSG00000256262	USP30-AS1	0.284182	0.102323	0.432458	N1	2 Gy	Crude Model	lncRNA	Grey Module
ENSG00000276931	AC009041.3	-0.252655	0.102509	0.432821	N1	2 Gy	Crude Model	lncRNA	Grey Module
ENSG00000267365	KCNJ2-AS1	0.236924	0.102824	0.43383	N1	2 Gy	Crude Model	lncRNA	Yellow Module
ENSG00000248925	AC021087.1	-0.290852	0.103013	0.434286	N1	2 Gy	Crude Model	lncRNA	Grey Module
ENSG00000272269	AL138724.1	0.134481	0.103085	0.434341	N1	2 Gy	Crude Model	lncRNA	Grey Module
ENSG00000249923	AC007663.2	-0.329097	0.103171	0.434495	N1	2 Gy	Crude Model	lncRNA	Grey Module
ENSG00000261098	AP000766.1	0.110436	0.103453	0.43485	N1	2 Gy	Crude Model	lncRNA	Grey Module
ENSG00000278214	LINC02139	0.288699	0.103489	0.434927	N1	2 Gy	Crude Model	lncRNA	Grey Module
ENSG00000261392	AC087190.2	0.268124	0.103768	0.435594	N1	2 Gy	Crude Model	lncRNA	Grey Module
ENSG00000254485	AC026191.1	-0.589545	0.104258	0.436676	N1	2 Gy	Crude Model	lncRNA	Grey Module
ENSG00000223711	AC069213.1	0.442426	0.104477	0.437086	N1	2 Gy	Crude Model	lncRNA	Grey Module
ENSG00000205930	C21orf62-AS1	-0.12401	0.10448	0.437086	N1	2 Gy	Crude Model	lncRNA	Grey Module
ENSG00000277991	FP236241.1	-0.669305	0.104676	0.43761	N1	2 Gy	Crude Model	lncRNA	Grey Module
ENSG00000259664	LINC02254	-0.095369	0.104704	0.437652	N1	2 Gy	Crude Model	lncRNA	Cyan Module
ENSG00000284657	AL031432.5	-0.287632	0.104845	0.437915	N1	2 Gy	Crude Model	lncRNA	Grey Module
ENSG00000251396	LINC01301	-0.246655	0.104848	0.437915	N1	2 Gy	Crude Model	lncRNA	Grey Module
ENSG00000220161	LINC02076	-0.294783	0.104856	0.437915	N1	2 Gy	Crude Model	lncRNA	Grey Module
ENSG00000238113	LINC01410	0.40793	0.104873	0.437915	N1	2 Gy	Crude Model	lncRNA	Grey Module
ENSG00000285886	AC211476.7	-0.205399	0.105245	0.438576	N1	2 Gy	Crude Model	lncRNA	Grey Module
ENSG00000225783	MIAT	-0.190281	0.105337	0.438739	N1	2 Gy	Crude Model	lncRNA	Grey Module
ENSG00000226482	ADIPOQ-AS1	-0.308299	0.105355	0.438739	N1	2 Gy	Crude Model	lncRNA	Grey Module
ENSG00000256508	MRGPRF-AS1	-0.312781	0.105447	0.438881	N1	2 Gy	Crude Model	lncRNA	Grey Module
ENSG00000285294	LINC00842	-0.34146	0.105506	0.438881	N1	2 Gy	Crude Model	lncRNA	Grey Module
ENSG00000239213	NCK1-DT	0.132863	0.105695	0.439119	N1	2 Gy	Crude Model	lncRNA	Grey Module
ENSG00000285871	AL359844.1	-0.245328	0.105914	0.439881	N1	2 Gy	Crude Model	lncRNA	Grey Module
ENSG00000287170	AC010327.8	-0.193749	0.10597	0.439921	N1	2 Gy	Crude Model	lncRNA	Grey Module
ENSG00000249275	AC093817.1	0.229339	0.106041	0.44011	N1	2 Gy	Crude Model	lncRNA	Grey Module
ENSG00000205959	AC105345.1	-0.268538	0.106141	0.440285	N1	2 Gy	Crude Model	lncRNA	Grey Module
ENSG00000255328	AC136475.5	-0.315217	0.106206	0.440285	N1	2 Gy	Crude Model	lncRNA	Grey Module
ENSG00000259941	AC084782.1	0.285798	0.106254	0.440403	N1	2 Gy	Crude Model	lncRNA	Grey Module
ENSG00000228791	THRB-AS1	-0.328292	0.106453	0.440861	N1	2 Gy	Crude Model	lncRNA	Grey Module
ENSG00000287357	AL512484.1	0.283224	0.106562	0.440978	N1	2 Gy	Crude Model	lncRNA	Grey Module
ENSG00000226824	AC006001.2	0.176969	0.106611	0.440978	N1	2 Gy	Crude Model	lncRNA	Grey Module
ENSG00000275450	PTGER4P2-CDK2AP2P2	0.291101	0.106633	0.440978	N1	2 Gy	Crude Model	lncRNA	Grey Module
ENSG00000278266	AC079949.2	-0.266593	0.106775	0.441196	N1	2 Gy	Crude Model	lncRNA	Grey Module
ENSG00000287222	AC234917.3	0.123203	0.107021	0.441509	N1	2 Gy	Crude Model	lncRNA	Grey Module
ENSG00000241288	LINC02614	-0.113901	0.107081	0.441681	N1	2 Gy	Crude Model	lncRNA	Grey Module
ENSG00000268836	Z69706.1	-0.249607	0.107255	0.44217	N1	2 Gy	Crude Model	lncRNA	Grey Module
ENSG00000273218	AC005776.2	0.169613	0.107373	0.44217	N1	2 Gy	Crude Model	lncRNA	Grey Module
ENSG00000249456	AL731577.2	-0.240155	0.107396	0.44217	N1	2 Gy	Crude Model	lncRNA	Grey Module
ENSG00000233296	TMEM18-DT	0.358634	0.10746	0.44217	N1	2 Gy	Crude Model	lncRNA	Grey Module
ENSG00000259370	AC103740.1	-0.362118	0.107831	0.442852	N1	2 Gy	Crude Model	lncRNA	Grey Module
ENSG00000266805	AP005432.1	0.261093	0.108319	0.443736	N1	2 Gy	Crude Model	lncRNA	Grey Module
ENSG00000241520	AC098820.2	0.28973	0.108454	0.444083	N1	2 Gy	Crude Model	lncRNA	Grey Module
ENSG00000236039	AC019117.1	-0.258863	0.108795	0.445165	N1	2 Gy	Crude Model	lncRNA	Grey Module
ENSG00000258861	MIR381HG	0.300601	0.108806	0.445165	N1	2 Gy	Crude Model	lncRNA	Grey Module
ENSG00000264235	AP005329.1	-0.289323	0.108845	0.445165	N1	2 Gy	Crude Model	lncRNA	Grey Module
ENSG00000245532	NEAT1	0.113792	0.108905	0.445264	N1	2 Gy	Crude Model	lncRNA	Grey Module
ENSG00000272933	AL391121.1	0.238466	0.109161	0.445796	N1	2 Gy	Crude Model	lncRNA	Grey Module
ENSG00000275329	AL138781.1	-0.29059	0.10933	0.446272	N1	2 Gy	Crude Model	lncRNA	Grey Module
ENSG00000272625	AP000919.3	0.284731	0.109973	0.447484	N1	2 Gy	Crude Model	lncRNA	Grey Module
ENSG00000255248	MIR100HG	-0.0500266	0.11017	0.447842	N1	2 Gy	Crude Model	lncRNA	Grey Module
ENSG00000267872	AC073539.1	0.315451	0.110269	0.44817	N1	2 Gy	Crude Model	lncRNA	Grey Module
ENSG00000197332	AC008543.1	0.338574	0.110523	0.448644	N1	2 Gy	Crude Model	lncRNA	Grey Module
ENSG00000261916	AC027796.1	-0.289382	0.110571	0.448644	N1	2 Gy	Crude Model	lncRNA	Grey Module
ENSG00000233907	LINC01761	-0.236612	0.110597	0.448644	N1	2 Gy	Crude Model	lncRNA	Grey Module
ENSG00000233048	LINC01722	-0.257764	0.11071	0.449002	N1	2 Gy	Crude Model	lncRNA	Grey Module
ENSG00000230471	AP000532.2	-0.275057	0.110785	0.449118	N1	2 Gy	Crude Model	lncRNA	Grey Module
ENSG00000254486	LINC02547	-0.26015	0.110913	0.449178	N1	2 Gy	Crude Model	lncRNA	Grey Module
ENSG00000281196	LINC00934	-0.292349	0.111101	0.449556	N1	2 Gy	Crude Model	lncRNA	Grey Module
ENSG00000274904	AC093512.1	-0.288837	0.111175	0.449707	N1	2 Gy	Crude Model	lncRNA	Grey Module
ENSG00000258773	AC087636.1	-0.350155	0.111308	0.450023	N1	2 Gy	Crude Model	lncRNA	Grey Module
ENSG00000249892	AC093857.1	-0.340928	0.11146	0.450268	N1	2 Gy	Crude Model	lncRNA	Grey Module
ENSG00000287603	AC008403.3	0.302414	0.111536	0.450421	N1	2 Gy	Crude Model	lncRNA	Grey Module
ENSG00000224616	RTCA-AS1	-0.0713066	0.111566	0.450421	N1	2 Gy	Crude Model	lncRNA	Cyan Module
ENSG00000285544	AC115220.1	0.294081	0.111578	0.450421	N1	2 Gy	Crude Model	lncRNA	Grey Module
ENSG00000286817	AC105339.6	0.20809	0.111677	0.450498	N1	2 Gy	Crude Model	lncRNA	Grey Module
ENSG00000236467	KCNMA1-AS1	0.293896	0.111858	0.450757	N1	2 Gy	Crude Model	lncRNA	Grey Module
ENSG00000266744	AC005304.3	0.280568	0.11199	0.450955	N1	2 Gy	Crude Model	lncRNA	Grey Module
ENSG00000228741	SPATA13	-0.282186	0.111992	0.450955	N1	2 Gy	Crude Model	lncRNA	Grey Module
ENSG00000272030	AL162258.2	0.120286	0.112032	0.45103	N1	2 Gy	Crude Model	lncRNA	Grey Module
ENSG00000151303	AL136982.1	-0.178228	0.112089	0.451189	N1	2 Gy	Crude Model	lncRNA	Grey Module
ENSG00000270580	PKD1P6-NPIPP1	0.230712	0.112162	0.451407	N1	2 Gy	Crude Model	lncRNA	Pink Module
ENSG00000273729	AC007686.3	0.103216	0.112238	0.45147	N1	2 Gy	Crude Model	lncRNA	Grey Module
ENSG00000272168	CASC15	0.135275	0.112308	0.45147	N1	2 Gy	Crude Model	lncRNA	Grey Module
ENSG00000228768	AC003101.1	-0.266229	0.112481	0.45166	N1	2 Gy	Crude Model	lncRNA	Grey Module
ENSG00000232934	AL157786.1	-0.271457	0.11257	0.451798	N1	2 Gy	Crude Model	lncRNA	Grey Module
ENSG00000275857	AC009133.4	0.27773	0.112835	0.45249	N1	2 Gy	Crude Model	lncRNA	Grey Module
ENSG00000287553	AC090617.10	-0.29683	0.113085	0.453065	N1	2 Gy	Crude Model	lncRNA	Grey Module
ENSG00000259605	AC074212.1	-0.165262	0.11341	0.453915	N1	2 Gy	Crude Model	lncRNA	Grey Module
ENSG00000231437	LINC01750	-0.375386	0.113574	0.454277	N1	2 Gy	Crude Model	lncRNA	Grey Module
ENSG00000276250	AC127024.6	-0.296968	0.113674	0.454484	N1	2 Gy	Crude Model	lncRNA	Grey Module
ENSG00000229116	AL137026.1	-0.254931	0.113834	0.454733	N1	2 Gy	Crude Model	lncRNA	Grey Module
ENSG00000285919	AC087639.2	0.192561	0.113851	0.454733	N1	2 Gy	Crude Model	lncRNA	Grey Module
ENSG00000283696	AL592295.4	-0.277707	0.113986	0.455109	N1	2 Gy	Crude Model	lncRNA	Grey Module
ENSG00000255553	LINC02733	0.322497	0.114003	0.455109	N1	2 Gy	Crude Model	lncRNA	Grey Module
ENSG00000223571	DHRSX-IT1	0.282842	0.114264	0.455489	N1	2 Gy	Crude Model	lncRNA	Grey Module
ENSG00000271848	AC073389.2	0.216459	0.1143	0.455515	N1	2 Gy	Crude Model	lncRNA	Grey Module
ENSG00000261008	LINC01572	-0.1326	0.114524	0.456082	N1	2 Gy	Crude Model	lncRNA	Grey Module
ENSG00000262898	AC139099.2	-0.20223	0.114773	0.456774	N1	2 Gy	Crude Model	lncRNA	Yellow Module
ENSG00000271926	AC008972.1	0.287519	0.114808	0.456774	N1	2 Gy	Crude Model	lncRNA	Grey Module
ENSG00000286122	AC016074.2	0.16805	0.114808	0.456774	N1	2 Gy	Crude Model	lncRNA	Grey Module
ENSG00000272689	AC004832.4	0.290614	0.115026	0.457507	N1	2 Gy	Crude Model	lncRNA	Grey Module
ENSG00000260670	AC134508.1	-0.282785	0.115171	0.457849	N1	2 Gy	Crude Model	lncRNA	Grey Module
ENSG00000264587	AC117569.1	0.286243	0.11524	0.458047	N1	2 Gy	Crude Model	lncRNA	Grey Module
ENSG00000260920	AL031985.3	-0.0930868	0.115455	0.458536	N1	2 Gy	Crude Model	lncRNA	Grey Module
ENSG00000242282	AC108488.1	-0.430292	0.115538	0.458539	N1	2 Gy	Crude Model	lncRNA	Grey Module
ENSG00000245060	LINC00847	-0.0622681	0.11581	0.45891	N1	2 Gy	Crude Model	lncRNA	Grey Module
ENSG00000260526	AC109347.1	-0.179173	0.11586	0.458984	N1	2 Gy	Crude Model	lncRNA	Grey Module
ENSG00000262413	AC145207.2	0.251724	0.115895	0.458984	N1	2 Gy	Crude Model	lncRNA	Grey Module
ENSG00000260805	AC092803.1	-0.255584	0.115922	0.458984	N1	2 Gy	Crude Model	lncRNA	Grey Module
ENSG00000228113	AC003991.1	-0.211016	0.115958	0.459014	N1	2 Gy	Crude Model	lncRNA	Grey Module
ENSG00000287045	AC072028.1	-0.264892	0.11604	0.459014	N1	2 Gy	Crude Model	lncRNA	Grey Module
ENSG00000261373	VPS9D1-AS1	-0.2453	0.116154	0.459356	N1	2 Gy	Crude Model	lncRNA	Grey Module
ENSG00000232023	LINC01807	-0.297829	0.116303	0.459539	N1	2 Gy	Crude Model	lncRNA	Grey Module
ENSG00000265413	AP001094.2	0.276949	0.116537	0.459801	N1	2 Gy	Crude Model	lncRNA	Grey Module
ENSG00000267454	ZNF582-AS1	-0.167113	0.116708	0.460107	N1	2 Gy	Crude Model	lncRNA	Grey Module
ENSG00000261404	AC138627.1	0.267515	0.117062	0.460771	N1	2 Gy	Crude Model	lncRNA	Grey Module
ENSG00000260578	AC110597.1	0.0843952	0.117166	0.460771	N1	2 Gy	Crude Model	lncRNA	Grey Module
ENSG00000250579	CTD-2297D10.2	-0.194597	0.117232	0.460771	N1	2 Gy	Crude Model	lncRNA	Grey Module
ENSG00000258355	AC079174.1	-0.26892	0.117268	0.460771	N1	2 Gy	Crude Model	lncRNA	Grey Module
ENSG00000240731	AL139287.1	0.282719	0.117381	0.460889	N1	2 Gy	Crude Model	lncRNA	Grey Module
ENSG00000271754	AL355802.3	0.252129	0.11741	0.460889	N1	2 Gy	Crude Model	lncRNA	Grey Module
ENSG00000224152	AC009506.1	0.131557	0.117525	0.461046	N1	2 Gy	Crude Model	lncRNA	Grey Module
ENSG00000286141	AC097480.2	-0.174832	0.117753	0.46172	N1	2 Gy	Crude Model	lncRNA	Grey Module
ENSG00000233008	LINC01725	0.343251	0.118055	0.462156	N1	2 Gy	Crude Model	lncRNA	Grey Module
ENSG00000235448	LURAP1L-AS1	-0.302251	0.118228	0.462406	N1	2 Gy	Crude Model	lncRNA	Grey Module
ENSG00000253106	AC090198.1	-0.0726404	0.118267	0.462415	N1	2 Gy	Crude Model	lncRNA	Grey Module
ENSG00000286535	AC139019.1	-0.278985	0.118303	0.462481	N1	2 Gy	Crude Model	lncRNA	Grey Module
ENSG00000288033	AC137894.3	0.137477	0.118402	0.462795	N1	2 Gy	Crude Model	lncRNA	Grey Module
ENSG00000285630	AL590068.3	0.269079	0.11852	0.462918	N1	2 Gy	Crude Model	lncRNA	Grey Module
ENSG00000230825	AC005532.1	0.359866	0.118523	0.462918	N1	2 Gy	Crude Model	lncRNA	Grey Module
ENSG00000267191	AC006213.3	0.267222	0.118658	0.463136	N1	2 Gy	Crude Model	lncRNA	Grey Module
ENSG00000257985	AC004801.4	0.292164	0.119063	0.46413	N1	2 Gy	Crude Model	lncRNA	Grey Module
ENSG00000235303	AL023495.1	0.31595	0.119146	0.464166	N1	2 Gy	Crude Model	lncRNA	Grey Module
ENSG00000241990	PRR34-AS1	0.219728	0.119336	0.464664	N1	2 Gy	Crude Model	lncRNA	Grey Module
ENSG00000205628	LINC01446	0.260208	0.119369	0.464664	N1	2 Gy	Crude Model	lncRNA	Grey Module
ENSG00000269887	AL391001.1	-0.217134	0.11965	0.465612	N1	2 Gy	Crude Model	lncRNA	Grey Module
ENSG00000205682	AC020741.1	-0.287306	0.119688	0.465612	N1	2 Gy	Crude Model	lncRNA	Grey Module
ENSG00000254746	AC103855.2	-0.374719	0.119779	0.465688	N1	2 Gy	Crude Model	lncRNA	Grey Module
ENSG00000179136	LINC00670	0.145005	0.11982	0.465688	N1	2 Gy	Crude Model	lncRNA	Grey Module
ENSG00000272434	AC137630.3	-0.201809	0.119982	0.465986	N1	2 Gy	Crude Model	lncRNA	Grey Module
ENSG00000249738	AC008691.1	-0.393935	0.119992	0.465986	N1	2 Gy	Crude Model	lncRNA	Grey Module
ENSG00000287254	AC011509.3	-0.342915	0.120044	0.466041	N1	2 Gy	Crude Model	lncRNA	Grey Module
ENSG00000196204	RNF216P1	-0.0541106	0.120274	0.466542	N1	2 Gy	Crude Model	lncRNA	Grey Module
ENSG00000205488	CALML3-AS1	-0.277052	0.120353	0.46673	N1	2 Gy	Crude Model	lncRNA	Grey Module
ENSG00000224132	AC112715.1	-0.280597	0.120558	0.467304	N1	2 Gy	Crude Model	lncRNA	Grey Module
ENSG00000287051	AC121757.2	-0.287069	0.120937	0.468207	N1	2 Gy	Crude Model	lncRNA	Grey Module
ENSG00000285812	AL390719.3	0.312852	0.12115	0.468694	N1	2 Gy	Crude Model	lncRNA	Grey Module
ENSG00000287885	AC018553.3	-0.258209	0.121177	0.468694	N1	2 Gy	Crude Model	lncRNA	Grey Module
ENSG00000273492	AP000229.1	0.228756	0.121226	0.468694	N1	2 Gy	Crude Model	lncRNA	Grey Module
ENSG00000287763	AC068279.2	-0.280839	0.121549	0.469255	N1	2 Gy	Crude Model	lncRNA	Grey Module
ENSG00000249241	LINC02265	-0.26635	0.121702	0.469255	N1	2 Gy	Crude Model	lncRNA	Grey Module
ENSG00000176593	AC008969.1	-0.106278	0.121789	0.469255	N1	2 Gy	Crude Model	lncRNA	Grey Module
ENSG00000285972	CERNA2	0.29725	0.121814	0.469255	N1	2 Gy	Crude Model	lncRNA	Grey Module
ENSG00000174365	SNHG11	-0.107548	0.121821	0.469255	N1	2 Gy	Crude Model	lncRNA	Grey Module
ENSG00000260269	AC105036.3	-0.172955	0.121826	0.469255	N1	2 Gy	Crude Model	lncRNA	Grey Module
ENSG00000269535	AC010320.4	-0.283049	0.121832	0.469255	N1	2 Gy	Crude Model	lncRNA	Grey Module
ENSG00000238287	AL603839.3	-0.287152	0.122196	0.469862	N1	2 Gy	Crude Model	lncRNA	Grey Module
ENSG00000179743	FLJ37453	0.138554	0.122226	0.469862	N1	2 Gy	Crude Model	lncRNA	Grey Module
ENSG00000276649	AL117335.1	-0.109924	0.122335	0.470156	N1	2 Gy	Crude Model	lncRNA	Grey Module
ENSG00000232642	AC008073.2	0.29801	0.122359	0.470156	N1	2 Gy	Crude Model	lncRNA	Grey Module
ENSG00000231528	FAM225A	0.606853	0.12238	0.470161	N1	2 Gy	Crude Model	lncRNA	Brown Module
ENSG00000261103	AC009063.3	0.311818	0.122496	0.470451	N1	2 Gy	Crude Model	lncRNA	Grey Module
ENSG00000236635	LINC02540	0.339184	0.122564	0.470451	N1	2 Gy	Crude Model	lncRNA	Grey Module
ENSG00000264007	AC104564.2	-0.269803	0.122595	0.470451	N1	2 Gy	Crude Model	lncRNA	Grey Module
ENSG00000267374	MIR924HG	-0.224027	0.122628	0.470451	N1	2 Gy	Crude Model	lncRNA	Grey Module
ENSG00000286826	AL136129.1	-0.286143	0.122777	0.470477	N1	2 Gy	Crude Model	lncRNA	Grey Module
ENSG00000260910	LINC00565	-0.130204	0.12279	0.470477	N1	2 Gy	Crude Model	lncRNA	Brown Module
ENSG00000205861	PCOTH	0.165564	0.12287	0.470578	N1	2 Gy	Crude Model	lncRNA	Grey Module
ENSG00000286805	AL138716.1	-0.219197	0.122926	0.47072	N1	2 Gy	Crude Model	lncRNA	Grey Module
ENSG00000286436	AC099654.15	-0.308927	0.123433	0.471616	N1	2 Gy	Crude Model	lncRNA	Grey Module
ENSG00000232118	BACH1-AS1	0.162633	0.12344	0.471616	N1	2 Gy	Crude Model	lncRNA	Grey Module
ENSG00000223834	AL161935.1	-0.330165	0.123549	0.471861	N1	2 Gy	Crude Model	lncRNA	Grey Module
ENSG00000272717	AC112236.2	-0.258467	0.123871	0.472432	N1	2 Gy	Crude Model	lncRNA	Grey Module
ENSG00000267734	AL121989.1	0.289123	0.124013	0.472711	N1	2 Gy	Crude Model	lncRNA	Grey Module
ENSG00000238005	AL391832.2	-0.358585	0.124136	0.472787	N1	2 Gy	Crude Model	lncRNA	Grey Module
ENSG00000265666	RARA-AS1	-0.176115	0.124165	0.472827	N1	2 Gy	Crude Model	lncRNA	Grey Module
ENSG00000175728	LINC02873	0.261697	0.1245	0.473517	N1	2 Gy	Crude Model	lncRNA	Grey Module
ENSG00000286625	AC113370.1	-0.209498	0.1246	0.473681	N1	2 Gy	Crude Model	lncRNA	Grey Module
ENSG00000225391	NHEG1	-0.303745	0.124673	0.473812	N1	2 Gy	Crude Model	lncRNA	Grey Module
ENSG00000272501	AL662844.4	-0.104273	0.124792	0.47397	N1	2 Gy	Crude Model	lncRNA	Grey Module
ENSG00000222035	KIAA2012-AS1	-0.287157	0.124857	0.474043	N1	2 Gy	Crude Model	lncRNA	Grey Module
ENSG00000284652	BX323043.1	-0.273841	0.124929	0.474128	N1	2 Gy	Crude Model	lncRNA	Grey Module
ENSG00000228397	LINC01635	-0.315821	0.12523	0.474621	N1	2 Gy	Crude Model	lncRNA	Grey Module
ENSG00000273485	AL139339.2	0.273729	0.125306	0.474621	N1	2 Gy	Crude Model	lncRNA	Grey Module
ENSG00000286181	AC232271.3	0.318831	0.125597	0.475203	N1	2 Gy	Crude Model	lncRNA	Grey Module
ENSG00000261104	AC093904.4	0.268602	0.125631	0.475233	N1	2 Gy	Crude Model	lncRNA	Grey Module
ENSG00000286787	AL110114.1	0.652887	0.125803	0.475763	N1	2 Gy	Crude Model	lncRNA	Grey Module
ENSG00000272791	AC073389.3	-0.286399	0.125856	0.475795	N1	2 Gy	Crude Model	lncRNA	Grey Module
ENSG00000286340	AL356776.2	0.215117	0.125863	0.475795	N1	2 Gy	Crude Model	lncRNA	Grey Module
ENSG00000239335	LLPH-DT	-0.369007	0.125953	0.476041	N1	2 Gy	Crude Model	lncRNA	Grey Module
ENSG00000267786	AF038458.3	0.27228	0.125994	0.476074	N1	2 Gy	Crude Model	lncRNA	Grey Module
ENSG00000197880	MDS2	-0.268331	0.126026	0.476074	N1	2 Gy	Crude Model	lncRNA	Grey Module
ENSG00000286451	AL499602.1	0.287898	0.126039	0.476074	N1	2 Gy	Crude Model	lncRNA	Grey Module
ENSG00000280356	AL021877.2	0.238466	0.126331	0.476706	N1	2 Gy	Crude Model	lncRNA	Grey Module
ENSG00000258998	LINC02302	-0.289013	0.126416	0.476706	N1	2 Gy	Crude Model	lncRNA	Grey Module
ENSG00000287221	AL589794.2	-0.273663	0.126577	0.477011	N1	2 Gy	Crude Model	lncRNA	Grey Module
ENSG00000287815	AC005081.1	-0.185591	0.126878	0.477271	N1	2 Gy	Crude Model	lncRNA	Grey Module
ENSG00000272668	AL590560.3	0.129368	0.127112	0.47786	N1	2 Gy	Crude Model	lncRNA	Grey Module
ENSG00000272103	AC026741.1	0.235511	0.127817	0.479466	N1	2 Gy	Crude Model	lncRNA	Grey Module
ENSG00000287182	AC131953.2	-0.305881	0.128013	0.47961	N1	2 Gy	Crude Model	lncRNA	Grey Module
ENSG00000284697	AC006511.5	-0.314909	0.128183	0.479963	N1	2 Gy	Crude Model	lncRNA	Grey Module
ENSG00000287292	AC002460.2	-0.282614	0.128207	0.479963	N1	2 Gy	Crude Model	lncRNA	Grey Module
ENSG00000224675	AC009227.1	-0.260319	0.128274	0.479963	N1	2 Gy	Crude Model	lncRNA	Grey Module
ENSG00000254102	AC090136.3	-0.281169	0.128652	0.480665	N1	2 Gy	Crude Model	lncRNA	Grey Module
ENSG00000248544	AC008676.1	0.335222	0.128679	0.480665	N1	2 Gy	Crude Model	lncRNA	Grey Module
ENSG00000248671	ALG1L9P	-0.0936735	0.128704	0.480665	N1	2 Gy	Crude Model	lncRNA	Grey Module
ENSG00000286303	AC007528.1	-0.275774	0.12871	0.480665	N1	2 Gy	Crude Model	lncRNA	Grey Module
ENSG00000231806	PCAT7	0.348925	0.128715	0.480665	N1	2 Gy	Crude Model	lncRNA	Grey Module
ENSG00000261468	AC096921.2	-0.101524	0.129314	0.481955	N1	2 Gy	Crude Model	lncRNA	Grey Module
ENSG00000269984	AC078795.1	-0.275818	0.129714	0.482648	N1	2 Gy	Crude Model	lncRNA	Grey Module
ENSG00000270111	CELF2-DT	-0.254663	0.129893	0.482948	N1	2 Gy	Crude Model	lncRNA	Grey Module
ENSG00000232110	AL353751.1	-0.384951	0.130124	0.483444	N1	2 Gy	Crude Model	lncRNA	Grey Module
ENSG00000229791	AL356259.1	0.306563	0.130293	0.483563	N1	2 Gy	Crude Model	lncRNA	Grey Module
ENSG00000237414	AL365204.2	-0.274254	0.130423	0.483731	N1	2 Gy	Crude Model	lncRNA	Grey Module
ENSG00000267571	AC104532.2	0.31581	0.13072	0.484348	N1	2 Gy	Crude Model	lncRNA	Grey Module
ENSG00000253577	AC117834.2	0.276082	0.130864	0.484388	N1	2 Gy	Crude Model	lncRNA	Grey Module
ENSG00000264066	AC024267.1	-0.283585	0.130868	0.484388	N1	2 Gy	Crude Model	lncRNA	Grey Module
ENSG00000253284	AC092828.1	0.153761	0.130995	0.484491	N1	2 Gy	Crude Model	lncRNA	Cyan Module
ENSG00000270039	AC025165.5	0.156156	0.131106	0.484613	N1	2 Gy	Crude Model	lncRNA	Grey Module
ENSG00000267270	PARD6G-AS1	-0.151777	0.1312	0.484752	N1	2 Gy	Crude Model	lncRNA	Grey Module
ENSG00000203362	POLH-AS1	-0.303704	0.13149	0.485025	N1	2 Gy	Crude Model	lncRNA	Grey Module
ENSG00000226526	AL049569.1	-0.225406	0.131607	0.485114	N1	2 Gy	Crude Model	lncRNA	Grey Module
ENSG00000242593	AC006148.1	0.249206	0.132183	0.486129	N1	2 Gy	Crude Model	lncRNA	Grey Module
ENSG00000284948	AC107959.4	0.324125	0.132244	0.486129	N1	2 Gy	Crude Model	lncRNA	Grey Module
ENSG00000257642	KCCAT198	-0.278262	0.132461	0.486563	N1	2 Gy	Crude Model	lncRNA	Grey Module
ENSG00000245662	LINC02211	0.31278	0.132548	0.486813	N1	2 Gy	Crude Model	lncRNA	Grey Module
ENSG00000270816	LINC00221	-0.28542	0.13266	0.487007	N1	2 Gy	Crude Model	lncRNA	Grey Module
ENSG00000259343	TMC3-AS1	-0.209744	0.132733	0.487056	N1	2 Gy	Crude Model	lncRNA	Grey Module
ENSG00000260488	AC007216.1	-0.259987	0.132995	0.48765	N1	2 Gy	Crude Model	lncRNA	Grey Module
ENSG00000235078	AC231981.1	-0.253731	0.133008	0.48765	N1	2 Gy	Crude Model	lncRNA	Grey Module
ENSG00000234155	LINC02535	-0.270543	0.133052	0.48765	N1	2 Gy	Crude Model	lncRNA	Grey Module
ENSG00000275465	AL449403.3	-0.267732	0.133384	0.488283	N1	2 Gy	Crude Model	lncRNA	Grey Module
ENSG00000250685	AC009123.1	0.27841	0.133742	0.488931	N1	2 Gy	Crude Model	lncRNA	Grey Module
ENSG00000286084	AL096794.1	-0.245667	0.133762	0.488931	N1	2 Gy	Crude Model	lncRNA	Grey Module
ENSG00000224957	LINC01266	-0.327072	0.133814	0.488931	N1	2 Gy	Crude Model	lncRNA	Grey Module
ENSG00000267048	AC092143.3	-0.284324	0.133986	0.489125	N1	2 Gy	Crude Model	lncRNA	Grey Module
ENSG00000250131	AC078881.1	0.316025	0.13399	0.489125	N1	2 Gy	Crude Model	lncRNA	Grey Module
ENSG00000137808	AC027088.1	0.362722	0.134081	0.489149	N1	2 Gy	Crude Model	lncRNA	Grey Module
ENSG00000248810	LINC02432	-0.150843	0.134513	0.490309	N1	2 Gy	Crude Model	lncRNA	Grey Module
ENSG00000248148	AC114954.1	0.331445	0.134595	0.490463	N1	2 Gy	Crude Model	lncRNA	Grey Module
ENSG00000228643	AC079779.2	-0.339315	0.134628	0.49051	N1	2 Gy	Crude Model	lncRNA	Grey Module
ENSG00000275850	AC005912.2	0.276025	0.134726	0.490796	N1	2 Gy	Crude Model	lncRNA	Grey Module
ENSG00000236078	LINC01447	0.2316	0.135035	0.491321	N1	2 Gy	Crude Model	lncRNA	Grey Module
ENSG00000260136	AC008915.3	-0.130583	0.13535	0.49169	N1	2 Gy	Crude Model	lncRNA	Grey Module
ENSG00000257940	AC079598.1	-0.313231	0.135648	0.492412	N1	2 Gy	Crude Model	lncRNA	Grey Module
ENSG00000247317	LY6E-DT	0.138133	0.13601	0.493147	N1	2 Gy	Crude Model	lncRNA	Yellow Module
ENSG00000175779	LINC02694	0.407478	0.136082	0.493262	N1	2 Gy	Crude Model	lncRNA	Grey Module
ENSG00000124835	AC105760.1	0.251029	0.136275	0.493457	N1	2 Gy	Crude Model	lncRNA	Grey Module
ENSG00000253686	LINC01484	-0.249018	0.136455	0.493866	N1	2 Gy	Crude Model	lncRNA	Grey Module
ENSG00000272159	AC087623.3	-0.219782	0.136503	0.493866	N1	2 Gy	Crude Model	lncRNA	Grey Module
ENSG00000273117	AC144652.1	-0.112072	0.136571	0.493939	N1	2 Gy	Crude Model	lncRNA	Grey Module
ENSG00000274828	AC068473.5	-0.105939	0.136576	0.493939	N1	2 Gy	Crude Model	lncRNA	Grey Module
ENSG00000235295	LINC01634	-0.346256	0.136679	0.493939	N1	2 Gy	Crude Model	lncRNA	Grey Module
ENSG00000279714	Z95114.2	-0.25436	0.136709	0.493939	N1	2 Gy	Crude Model	lncRNA	Grey Module
ENSG00000225177	AL590617.2	-0.214031	0.136732	0.493939	N1	2 Gy	Crude Model	lncRNA	Grey Module
ENSG00000255449	AP002812.5	-0.278109	0.136739	0.493939	N1	2 Gy	Crude Model	lncRNA	Grey Module
ENSG00000272692	AC010997.4	0.200658	0.136807	0.493939	N1	2 Gy	Crude Model	lncRNA	Grey Module
ENSG00000257869	AL139023.1	-0.362668	0.136866	0.494072	N1	2 Gy	Crude Model	lncRNA	Grey Module
ENSG00000278090	LUNAR1	0.306848	0.137006	0.494218	N1	2 Gy	Crude Model	lncRNA	Grey Module
ENSG00000228157	AC007952.2	0.32791	0.137371	0.495307	N1	2 Gy	Crude Model	lncRNA	Grey Module
ENSG00000226476	LINC01748	-0.276278	0.137378	0.495307	N1	2 Gy	Crude Model	lncRNA	Grey Module
ENSG00000179253	AL162457.1	0.276039	0.137579	0.495633	N1	2 Gy	Crude Model	lncRNA	Grey Module
ENSG00000250754	LINC02436	-0.292945	0.137666	0.495732	N1	2 Gy	Crude Model	lncRNA	Grey Module
ENSG00000246100	LINC00900	-0.310337	0.137923	0.496072	N1	2 Gy	Crude Model	lncRNA	Grey Module
ENSG00000250802	ZBED3-AS1	-0.108586	0.137958	0.496072	N1	2 Gy	Crude Model	lncRNA	Grey Module
ENSG00000286940	MICB-DT	0.163567	0.138036	0.496072	N1	2 Gy	Crude Model	lncRNA	Grey Module
ENSG00000255468	AP001107.9	-0.310334	0.138042	0.496072	N1	2 Gy	Crude Model	lncRNA	Grey Module
ENSG00000250069	AC011379.1	0.166714	0.138075	0.496072	N1	2 Gy	Crude Model	lncRNA	Grey Module
ENSG00000214773	AC112512.1	-0.256995	0.138123	0.496072	N1	2 Gy	Crude Model	lncRNA	Grey Module
ENSG00000285881	AC105206.3	-0.300272	0.138424	0.496837	N1	2 Gy	Crude Model	lncRNA	Grey Module
ENSG00000273437	AC108673.3	-0.191689	0.138558	0.497058	N1	2 Gy	Crude Model	lncRNA	Grey Module
ENSG00000287361	AL355537.2	-0.266682	0.13881	0.497601	N1	2 Gy	Crude Model	lncRNA	Grey Module
ENSG00000242753	AL445430.2	0.223017	0.13887	0.497743	N1	2 Gy	Crude Model	lncRNA	Grey Module
ENSG00000253404	AC034243.1	0.255889	0.139181	0.498278	N1	2 Gy	Crude Model	lncRNA	Grey Module
ENSG00000255002	LINC02324	0.12922	0.139276	0.498475	N1	2 Gy	Crude Model	lncRNA	Grey Module
ENSG00000267750	RUNDC3A-AS1	-0.109668	0.139297	0.498477	N1	2 Gy	Crude Model	lncRNA	Cyan Module
ENSG00000257497	AC121761.1	0.274507	0.139673	0.499317	N1	2 Gy	Crude Model	lncRNA	Grey Module
ENSG00000234290	AC116366.1	-0.249065	0.139705	0.499358	N1	2 Gy	Crude Model	lncRNA	Grey Module
ENSG00000253320	AZIN1-AS1	0.166764	0.140041	0.500198	N1	2 Gy	Crude Model	lncRNA	Grey Module
ENSG00000287077	AL157893.2	-0.167958	0.140157	0.500449	N1	2 Gy	Crude Model	lncRNA	Grey Module
ENSG00000277782	AC068870.2	-0.139062	0.14028	0.500692	N1	2 Gy	Crude Model	lncRNA	Grey Module
ENSG00000287167	AL133313.1	-0.267388	0.140468	0.500959	N1	2 Gy	Crude Model	lncRNA	Grey Module
ENSG00000287837	AL590064.1	-0.216505	0.140561	0.501099	N1	2 Gy	Crude Model	lncRNA	Grey Module
ENSG00000260367	AC109460.1	0.263295	0.140577	0.501099	N1	2 Gy	Crude Model	lncRNA	Grey Module
ENSG00000214870	AC004540.1	-0.285497	0.140642	0.501197	N1	2 Gy	Crude Model	lncRNA	Grey Module
ENSG00000227477	STK4-AS1	0.276048	0.140799	0.501429	N1	2 Gy	Crude Model	lncRNA	Grey Module
ENSG00000259721	AC090877.2	-0.17445	0.140965	0.501655	N1	2 Gy	Crude Model	lncRNA	Grey Module
ENSG00000274695	AC108704.1	0.24833	0.141038	0.501655	N1	2 Gy	Crude Model	lncRNA	Grey Module
ENSG00000286912	AC006008.1	-0.264528	0.141075	0.501715	N1	2 Gy	Crude Model	lncRNA	Grey Module
ENSG00000232140	AC073257.1	0.277503	0.141116	0.501727	N1	2 Gy	Crude Model	lncRNA	Grey Module
ENSG00000274340	AC032011.1	0.249826	0.141139	0.501727	N1	2 Gy	Crude Model	lncRNA	Grey Module
ENSG00000258920	FOXN3-AS1	-0.169737	0.141225	0.501741	N1	2 Gy	Crude Model	lncRNA	Grey Module
ENSG00000260969	WWOX-AS1	0.285789	0.141265	0.501741	N1	2 Gy	Crude Model	lncRNA	Grey Module
ENSG00000272008	AL139274.2	-0.268913	0.141619	0.502282	N1	2 Gy	Crude Model	lncRNA	Grey Module
ENSG00000238290	AL034417.2	0.263792	0.14164	0.502282	N1	2 Gy	Crude Model	lncRNA	Grey Module
ENSG00000271584	LINC02550	0.307722	0.141738	0.50243	N1	2 Gy	Crude Model	lncRNA	Grey Module
ENSG00000271155	AL161729.1	-0.229449	0.141744	0.50243	N1	2 Gy	Crude Model	lncRNA	Grey Module
ENSG00000275964	AL355001.2	0.143774	0.141881	0.502514	N1	2 Gy	Crude Model	lncRNA	Grey Module
ENSG00000273143	AL355512.1	0.403593	0.141932	0.502514	N1	2 Gy	Crude Model	lncRNA	Grey Module
ENSG00000285872	AC007240.3	0.265908	0.141948	0.502514	N1	2 Gy	Crude Model	lncRNA	Grey Module
ENSG00000234160	AL513165.1	-0.115043	0.141971	0.502514	N1	2 Gy	Crude Model	lncRNA	Grey Module
ENSG00000267054	AC008738.1	-0.31529	0.142076	0.50274	N1	2 Gy	Crude Model	lncRNA	Grey Module
ENSG00000249464	LINC01091	-0.178509	0.142398	0.503591	N1	2 Gy	Crude Model	lncRNA	Grey Module
ENSG00000262619	LINC00621	-0.123056	0.142531	0.503819	N1	2 Gy	Crude Model	lncRNA	Grey Module
ENSG00000271857	AL096865.1	-0.268809	0.142915	0.504267	N1	2 Gy	Crude Model	lncRNA	Grey Module
ENSG00000249258	AC079193.2	-0.254215	0.143037	0.5045	N1	2 Gy	Crude Model	lncRNA	Grey Module
ENSG00000260475	AL353719.1	-0.253984	0.143043	0.5045	N1	2 Gy	Crude Model	lncRNA	Grey Module
ENSG00000287086	AC034193.1	-0.284006	0.143066	0.50451	N1	2 Gy	Crude Model	lncRNA	Grey Module
ENSG00000280341	AP000542.3	-0.130788	0.143114	0.504606	N1	2 Gy	Crude Model	lncRNA	Grey Module
ENSG00000261324	AC010168.2	0.109909	0.143153	0.504608	N1	2 Gy	Crude Model	lncRNA	Cyan Module
ENSG00000255411	LINC02548	0.143206	0.143186	0.504608	N1	2 Gy	Crude Model	lncRNA	Grey Module
ENSG00000276075	AC027682.6	0.173782	0.143227	0.504645	N1	2 Gy	Crude Model	lncRNA	Grey Module
ENSG00000262001	DLGAP1-AS2	-0.0903086	0.143306	0.504778	N1	2 Gy	Crude Model	lncRNA	Grey Module
ENSG00000273335	AP005432.2	-0.268109	0.143385	0.504829	N1	2 Gy	Crude Model	lncRNA	Grey Module
ENSG00000234722	LINC01287	-0.282681	0.143402	0.504829	N1	2 Gy	Crude Model	lncRNA	Grey Module
ENSG00000224141	MIR548XHG	0.309178	0.143573	0.505198	N1	2 Gy	Crude Model	lncRNA	Grey Module
ENSG00000240498	CDKN2B-AS1	-0.0955513	0.143704	0.505365	N1	2 Gy	Crude Model	lncRNA	Grey Module
ENSG00000285486	AC003043.2	-0.218121	0.143718	0.505365	N1	2 Gy	Crude Model	lncRNA	Grey Module
ENSG00000203721	LINC00862	-0.204789	0.143837	0.505459	N1	2 Gy	Crude Model	lncRNA	Brown Module
ENSG00000287176	AC099517.1	-0.273365	0.143847	0.505459	N1	2 Gy	Crude Model	lncRNA	Grey Module
ENSG00000233220	LINC00167	0.255636	0.143949	0.505675	N1	2 Gy	Crude Model	lncRNA	Grey Module
ENSG00000271917	AL357568.1	0.194696	0.144039	0.505796	N1	2 Gy	Crude Model	lncRNA	Grey Module
ENSG00000229388	LINC01715	0.223801	0.144107	0.505796	N1	2 Gy	Crude Model	lncRNA	Grey Module
ENSG00000269937	AC093525.7	0.0763954	0.14473	0.506967	N1	2 Gy	Crude Model	lncRNA	Grey Module
ENSG00000261824	LINC00662	-0.0570298	0.1448	0.507079	N1	2 Gy	Crude Model	lncRNA	Grey Module
ENSG00000267729	AC010761.6	0.325685	0.144823	0.507087	N1	2 Gy	Crude Model	lncRNA	Grey Module
ENSG00000279738	AL022311.1	-0.079034	0.145267	0.507919	N1	2 Gy	Crude Model	lncRNA	Cyan Module
ENSG00000287315	AL670729.3	0.268056	0.145655	0.508771	N1	2 Gy	Crude Model	lncRNA	Grey Module
ENSG00000214184	GCC2-AS1	-0.256093	0.146054	0.509517	N1	2 Gy	Crude Model	lncRNA	Grey Module
ENSG00000254519	AC044839.1	0.1479	0.146218	0.509898	N1	2 Gy	Crude Model	lncRNA	Grey Module
ENSG00000288172	AL356419.1	-0.270727	0.146225	0.509898	N1	2 Gy	Crude Model	lncRNA	Grey Module
ENSG00000228730	LINC02013	-0.252954	0.146335	0.510064	N1	2 Gy	Crude Model	lncRNA	Grey Module
ENSG00000237945	LINC00649	0.273575	0.146515	0.510377	N1	2 Gy	Crude Model	lncRNA	Grey Module
ENSG00000283769	CR392000.2	-0.290588	0.146669	0.510621	N1	2 Gy	Crude Model	lncRNA	Grey Module
ENSG00000272468	AL021807.1	0.253021	0.146701	0.510621	N1	2 Gy	Crude Model	lncRNA	Grey Module
ENSG00000278716	AC133540.1	0.232815	0.146771	0.510756	N1	2 Gy	Crude Model	lncRNA	Grey Module
ENSG00000286581	AL450992.3	0.231553	0.146791	0.510756	N1	2 Gy	Crude Model	lncRNA	Grey Module
ENSG00000236529	AC093582.1	0.261782	0.146935	0.510932	N1	2 Gy	Crude Model	lncRNA	Grey Module
ENSG00000253532	AC107909.1	0.251864	0.147014	0.511077	N1	2 Gy	Crude Model	lncRNA	Grey Module
ENSG00000249669	CARMN	-0.131926	0.14713	0.511336	N1	2 Gy	Crude Model	lncRNA	Brown Module
ENSG00000262380	AC026401.2	0.271431	0.147134	0.511336	N1	2 Gy	Crude Model	lncRNA	Grey Module
ENSG00000236130	PTCSC2	-0.34444	0.147495	0.512086	N1	2 Gy	Crude Model	lncRNA	Grey Module
ENSG00000262454	MIR193BHG	-0.145008	0.147581	0.512168	N1	2 Gy	Crude Model	lncRNA	Grey Module
ENSG00000233515	LINC01518	0.310166	0.148034	0.513308	N1	2 Gy	Crude Model	lncRNA	Grey Module
ENSG00000277527	LINC01796	0.261498	0.148443	0.514104	N1	2 Gy	Crude Model	lncRNA	Grey Module
ENSG00000224699	LAMTOR5-AS1	-0.200302	0.148453	0.514104	N1	2 Gy	Crude Model	lncRNA	Grey Module
ENSG00000189419	SPATA41	0.270223	0.148544	0.514176	N1	2 Gy	Crude Model	lncRNA	Grey Module
ENSG00000271788	AC008875.1	0.228142	0.14855	0.514176	N1	2 Gy	Crude Model	lncRNA	Grey Module
ENSG00000260448	LCMT1-AS1	-0.297704	0.148555	0.514176	N1	2 Gy	Crude Model	lncRNA	Grey Module
ENSG00000224356	AL356966.1	-0.28069	0.148706	0.514338	N1	2 Gy	Crude Model	lncRNA	Grey Module
ENSG00000258017	AC011603.3	0.203502	0.148816	0.514604	N1	2 Gy	Crude Model	lncRNA	Grey Module
ENSG00000271780	AL118558.3	-0.112138	0.14888	0.514652	N1	2 Gy	Crude Model	lncRNA	Grey Module
ENSG00000244578	LINC01391	-0.361723	0.149125	0.51521	N1	2 Gy	Crude Model	lncRNA	Grey Module
ENSG00000235159	AL121672.2	-0.268455	0.149203	0.515409	N1	2 Gy	Crude Model	lncRNA	Grey Module
ENSG00000285958	AC073174.1	-0.266226	0.149256	0.515447	N1	2 Gy	Crude Model	lncRNA	Grey Module
ENSG00000226849	AL109811.1	0.259303	0.149286	0.515478	N1	2 Gy	Crude Model	lncRNA	Grey Module
ENSG00000282943	AC004784.1	-0.359396	0.149434	0.515772	N1	2 Gy	Crude Model	lncRNA	Grey Module
ENSG00000286281	AL353152.2	-0.260088	0.149702	0.516192	N1	2 Gy	Crude Model	lncRNA	Grey Module
ENSG00000254034	INTS9-AS1	-0.308446	0.149966	0.516875	N1	2 Gy	Crude Model	lncRNA	Grey Module
ENSG00000239922	AC092958.1	0.291474	0.150302	0.517416	N1	2 Gy	Crude Model	lncRNA	Grey Module
ENSG00000286538	AC008798.2	-0.263421	0.150331	0.517416	N1	2 Gy	Crude Model	lncRNA	Grey Module
ENSG00000258657	AL136018.1	-0.268832	0.150368	0.517416	N1	2 Gy	Crude Model	lncRNA	Grey Module
ENSG00000237949	LINC00844	-0.241427	0.150789	0.518422	N1	2 Gy	Crude Model	lncRNA	Grey Module
ENSG00000260633	AC010207.1	-0.252405	0.150812	0.51843	N1	2 Gy	Crude Model	lncRNA	Grey Module
ENSG00000161149	TUBA3FP	-0.185454	0.150898	0.518578	N1	2 Gy	Crude Model	lncRNA	Grey Module
ENSG00000284294	AC007326.5	-0.706977	0.151469	0.519641	N1	2 Gy	Crude Model	lncRNA	Grey Module
ENSG00000278546	AC003101.2	0.247017	0.151522	0.519641	N1	2 Gy	Crude Model	lncRNA	Grey Module
ENSG00000285899	AL023574.1	0.25975	0.151862	0.5203	N1	2 Gy	Crude Model	lncRNA	Grey Module
ENSG00000231177	LINC00852	-0.124788	0.151952	0.520392	N1	2 Gy	Crude Model	lncRNA	Grey Module
ENSG00000286867	AC008798.3	-0.326869	0.152085	0.520631	N1	2 Gy	Crude Model	lncRNA	Grey Module
ENSG00000250748	AC025419.1	0.284252	0.152249	0.520992	N1	2 Gy	Crude Model	lncRNA	Grey Module
ENSG00000248494	LNX1-AS2	0.252827	0.152255	0.520992	N1	2 Gy	Crude Model	lncRNA	Grey Module
ENSG00000237248	LINC00987	0.237758	0.15238	0.520992	N1	2 Gy	Crude Model	lncRNA	Grey Module
ENSG00000278192	AL118505.1	0.241114	0.152647	0.521292	N1	2 Gy	Crude Model	lncRNA	Grey Module
ENSG00000275496	CU633906.1	-0.475292	0.153281	0.522624	N1	2 Gy	Crude Model	lncRNA	Grey Module
ENSG00000259687	LINC01220	-0.192102	0.153497	0.523289	N1	2 Gy	Crude Model	lncRNA	Grey Module
ENSG00000236990	AC025822.2	0.261744	0.15372	0.523644	N1	2 Gy	Crude Model	lncRNA	Grey Module
ENSG00000233554	B4GALT1-AS1	0.189463	0.153747	0.523644	N1	2 Gy	Crude Model	lncRNA	Grey Module
ENSG00000233006	MIR3936HG	0.228835	0.154071	0.524447	N1	2 Gy	Crude Model	lncRNA	Grey Module
ENSG00000278621	AC037198.2	-0.272684	0.154098	0.524467	N1	2 Gy	Crude Model	lncRNA	Grey Module
ENSG00000251408	AC113615.1	0.284949	0.154176	0.524608	N1	2 Gy	Crude Model	lncRNA	Grey Module
ENSG00000231714	AL513348.1	-0.31487	0.154203	0.524608	N1	2 Gy	Crude Model	lncRNA	Grey Module
ENSG00000177993	ZNRF3-AS1	0.286002	0.154498	0.525115	N1	2 Gy	Crude Model	lncRNA	Grey Module
ENSG00000232977	LINC00327	-0.184048	0.154522	0.525115	N1	2 Gy	Crude Model	lncRNA	Grey Module
ENSG00000270048	AC068790.4	-0.243109	0.155391	0.526835	N1	2 Gy	Crude Model	lncRNA	Grey Module
ENSG00000204685	STARD7-AS1	-0.0931266	0.155495	0.527043	N1	2 Gy	Crude Model	lncRNA	Grey Module
ENSG00000264635	AP001020.2	-0.20343	0.155834	0.527775	N1	2 Gy	Crude Model	lncRNA	Grey Module
ENSG00000213121	AL590867.1	0.200943	0.155908	0.527775	N1	2 Gy	Crude Model	lncRNA	Grey Module
ENSG00000258199	AC073896.4	0.0982492	0.155918	0.527775	N1	2 Gy	Crude Model	lncRNA	Grey Module
ENSG00000240499	AC004594.1	0.291537	0.156043	0.527905	N1	2 Gy	Crude Model	lncRNA	Grey Module
ENSG00000286466	AC069280.2	-0.267718	0.156149	0.528154	N1	2 Gy	Crude Model	lncRNA	Grey Module
ENSG00000229539	PANK2-AS1	-0.203532	0.156186	0.528154	N1	2 Gy	Crude Model	lncRNA	Grey Module
ENSG00000271882	AP001330.4	0.121734	0.156332	0.528503	N1	2 Gy	Crude Model	lncRNA	Grey Module
ENSG00000233396	LINC01719	-0.0927057	0.156389	0.528512	N1	2 Gy	Crude Model	lncRNA	Grey Module
ENSG00000241163	LINC00877	-0.248677	0.156399	0.528512	N1	2 Gy	Crude Model	lncRNA	Grey Module
ENSG00000270084	GAS5-AS1	-0.137208	0.156557	0.528936	N1	2 Gy	Crude Model	lncRNA	Grey Module
ENSG00000247728	AC091057.3	-0.473988	0.156567	0.528936	N1	2 Gy	Crude Model	lncRNA	Grey Module
ENSG00000275630	AC004816.2	-0.25588	0.156675	0.529085	N1	2 Gy	Crude Model	lncRNA	Grey Module
ENSG00000240893	LINC02042	-0.257535	0.156841	0.529355	N1	2 Gy	Crude Model	lncRNA	Grey Module
ENSG00000287260	AL357075.3	-0.165656	0.156904	0.529483	N1	2 Gy	Crude Model	lncRNA	Grey Module
ENSG00000250764	AC025178.1	-0.241401	0.156944	0.529483	N1	2 Gy	Crude Model	lncRNA	Grey Module
ENSG00000272551	AC017048.3	-0.250218	0.157035	0.52949	N1	2 Gy	Crude Model	lncRNA	Grey Module
ENSG00000264853	AC011933.2	-0.153937	0.157041	0.52949	N1	2 Gy	Crude Model	lncRNA	Grey Module
ENSG00000248408	LINC02469	-0.296824	0.157067	0.52949	N1	2 Gy	Crude Model	lncRNA	Grey Module
ENSG00000229692	SOS1-IT1	0.155392	0.157432	0.529975	N1	2 Gy	Crude Model	lncRNA	Grey Module
ENSG00000268006	PTOV1-AS1	-0.102118	0.157608	0.530274	N1	2 Gy	Crude Model	lncRNA	Grey Module
ENSG00000234948	LINC01524	-0.295112	0.157632	0.530274	N1	2 Gy	Crude Model	lncRNA	Grey Module
ENSG00000287608	AC022137.4	-0.113542	0.15765	0.530274	N1	2 Gy	Crude Model	lncRNA	Grey Module
ENSG00000265688	MAFG-DT	-0.068795	0.157681	0.530307	N1	2 Gy	Crude Model	lncRNA	Brown Module
ENSG00000231683	AL033397.1	-0.224691	0.157769	0.530463	N1	2 Gy	Crude Model	lncRNA	Grey Module
ENSG00000228401	AL590226.1	0.262403	0.157908	0.530708	N1	2 Gy	Crude Model	lncRNA	Grey Module
ENSG00000283384	AL138694.1	-0.24993	0.157922	0.530708	N1	2 Gy	Crude Model	lncRNA	Grey Module
ENSG00000286599	AC110611.1	-0.26143	0.157998	0.530708	N1	2 Gy	Crude Model	lncRNA	Grey Module
ENSG00000287244	AL020997.5	-0.262004	0.15818	0.530962	N1	2 Gy	Crude Model	lncRNA	Grey Module
ENSG00000273265	CNNM3-DT	-0.239245	0.158214	0.530962	N1	2 Gy	Crude Model	lncRNA	Grey Module
ENSG00000228140	AL031283.1	0.203352	0.158465	0.530962	N1	2 Gy	Crude Model	lncRNA	Grey Module
ENSG00000230732	AC016949.1	0.197534	0.158613	0.530989	N1	2 Gy	Crude Model	lncRNA	Grey Module
ENSG00000287069	AC061958.1	0.34063	0.158614	0.530989	N1	2 Gy	Crude Model	lncRNA	Grey Module
ENSG00000231674	LINC00410	0.221767	0.158631	0.530989	N1	2 Gy	Crude Model	lncRNA	Grey Module
ENSG00000234129	AC073529.1	-0.290412	0.158886	0.531501	N1	2 Gy	Crude Model	lncRNA	Grey Module
ENSG00000288068	AC027088.5	0.257583	0.159015	0.53164	N1	2 Gy	Crude Model	lncRNA	Grey Module
ENSG00000226409	AL450332.1	0.280695	0.159039	0.53164	N1	2 Gy	Crude Model	lncRNA	Grey Module
ENSG00000278916	CEP83-DT	-0.250895	0.15926	0.531923	N1	2 Gy	Crude Model	lncRNA	Grey Module
ENSG00000274364	AL110115.1	0.251137	0.159418	0.531933	N1	2 Gy	Crude Model	lncRNA	Grey Module
ENSG00000260583	AP000223.1	0.266858	0.159433	0.531933	N1	2 Gy	Crude Model	lncRNA	Grey Module
ENSG00000234264	DEPDC1-AS1	0.248454	0.159807	0.532813	N1	2 Gy	Crude Model	lncRNA	Grey Module
ENSG00000248837	AC097512.1	-0.208094	0.159868	0.532942	N1	2 Gy	Crude Model	lncRNA	Grey Module
ENSG00000271964	AC090948.1	-0.258288	0.159916	0.532995	N1	2 Gy	Crude Model	lncRNA	Grey Module
ENSG00000267342	AC087289.2	-0.235523	0.159972	0.533004	N1	2 Gy	Crude Model	lncRNA	Grey Module
ENSG00000286943	AP001992.2	0.286657	0.160002	0.533032	N1	2 Gy	Crude Model	lncRNA	Grey Module
ENSG00000254367	AC087269.1	-0.260495	0.160218	0.53347	N1	2 Gy	Crude Model	lncRNA	Grey Module
ENSG00000280561	AL158835.3	0.304881	0.16022	0.53347	N1	2 Gy	Crude Model	lncRNA	Grey Module
ENSG00000223725	AC009226.1	0.266399	0.160478	0.533849	N1	2 Gy	Crude Model	lncRNA	Grey Module
ENSG00000228784	LINC00954	0.136871	0.16066	0.534141	N1	2 Gy	Crude Model	lncRNA	Grey Module
ENSG00000227210	AC079145.1	0.307969	0.160971	0.534602	N1	2 Gy	Crude Model	lncRNA	Grey Module
ENSG00000260267	AC026471.1	0.050233	0.16115	0.53505	N1	2 Gy	Crude Model	lncRNA	Grey Module
ENSG00000206129	AC006305.1	-0.365231	0.161325	0.53537	N1	2 Gy	Crude Model	lncRNA	Grey Module
ENSG00000286949	AC008969.2	0.235695	0.161333	0.53537	N1	2 Gy	Crude Model	lncRNA	Grey Module
ENSG00000232164	LINC01873	0.417646	0.161487	0.535694	N1	2 Gy	Crude Model	lncRNA	Grey Module
ENSG00000245146	MALINC1	-0.145538	0.161496	0.535694	N1	2 Gy	Crude Model	lncRNA	Grey Module
ENSG00000262514	AC020978.6	-0.238912	0.161579	0.535828	N1	2 Gy	Crude Model	lncRNA	Grey Module
ENSG00000260436	AC093525.3	0.260541	0.162501	0.537894	N1	2 Gy	Crude Model	lncRNA	Grey Module
ENSG00000275401	AL391095.3	-0.235055	0.162758	0.538435	N1	2 Gy	Crude Model	lncRNA	Grey Module
ENSG00000256292	LINC02376	0.270974	0.162841	0.538533	N1	2 Gy	Crude Model	lncRNA	Grey Module
ENSG00000286585	AC104472.4	-0.198277	0.162991	0.53863	N1	2 Gy	Crude Model	lncRNA	Grey Module
ENSG00000280650	KCNIP4-IT1	-0.270519	0.163139	0.538973	N1	2 Gy	Crude Model	lncRNA	Grey Module
ENSG00000256721	CACNA1C-IT3	-0.223108	0.163247	0.539043	N1	2 Gy	Crude Model	lncRNA	Grey Module
ENSG00000272948	AP001412.1	-0.275185	0.163321	0.539043	N1	2 Gy	Crude Model	lncRNA	Grey Module
ENSG00000273289	AL121672.3	-0.225925	0.163378	0.539043	N1	2 Gy	Crude Model	lncRNA	Grey Module
ENSG00000178457	LINC00314	0.264894	0.16357	0.53935	N1	2 Gy	Crude Model	lncRNA	Grey Module
ENSG00000232656	IDI2-AS1	-0.300024	0.16358	0.53935	N1	2 Gy	Crude Model	lncRNA	Grey Module
ENSG00000228801	AC064807.1	0.133276	0.16384	0.53981	N1	2 Gy	Crude Model	lncRNA	Grey Module
ENSG00000264964	AP001033.1	0.0738287	0.164098	0.540409	N1	2 Gy	Crude Model	lncRNA	Cyan Module
ENSG00000285230	RALY-AS1	-0.121496	0.164278	0.540711	N1	2 Gy	Crude Model	lncRNA	Grey Module
ENSG00000234139	AL035420.1	-0.268465	0.164345	0.540789	N1	2 Gy	Crude Model	lncRNA	Grey Module
ENSG00000263717	AC079336.1	-0.235509	0.164414	0.540873	N1	2 Gy	Crude Model	lncRNA	Grey Module
ENSG00000179082	C9orf106	0.172805	0.164415	0.540873	N1	2 Gy	Crude Model	lncRNA	Grey Module
ENSG00000240373	SEC62-AS1	-0.26129	0.164756	0.541469	N1	2 Gy	Crude Model	lncRNA	Grey Module
ENSG00000227946	AC007383.1	-0.168518	0.16488	0.541521	N1	2 Gy	Crude Model	lncRNA	Grey Module
ENSG00000285693	AP002381.2	0.230745	0.16502	0.541521	N1	2 Gy	Crude Model	lncRNA	Grey Module
ENSG00000244137	AL512328.1	-0.286421	0.165095	0.541521	N1	2 Gy	Crude Model	lncRNA	Grey Module
ENSG00000256028	AC026362.1	-0.393436	0.165182	0.541521	N1	2 Gy	Crude Model	lncRNA	Grey Module
ENSG00000287929	AL354953.1	-0.2461	0.165193	0.541521	N1	2 Gy	Crude Model	lncRNA	Grey Module
ENSG00000271816	BMS1P4	-0.122693	0.165343	0.541689	N1	2 Gy	Crude Model	lncRNA	Grey Module
ENSG00000241770	AC104411.1	-0.242875	0.165493	0.541968	N1	2 Gy	Crude Model	lncRNA	Grey Module
ENSG00000260470	AC023794.5	-0.240597	0.166081	0.542955	N1	2 Gy	Crude Model	lncRNA	Grey Module
ENSG00000280927	CTBP1-AS	-0.243344	0.166256	0.543005	N1	2 Gy	Crude Model	lncRNA	Grey Module
ENSG00000246263	UBR5-AS1	0.148105	0.166629	0.54367	N1	2 Gy	Crude Model	lncRNA	Grey Module
ENSG00000287673	AC051635.1	-0.274388	0.166819	0.544082	N1	2 Gy	Crude Model	lncRNA	Grey Module
ENSG00000276744	AC105137.2	-0.259554	0.166953	0.544291	N1	2 Gy	Crude Model	lncRNA	Grey Module
ENSG00000267070	AC026458.2	0.362776	0.167036	0.54442	N1	2 Gy	Crude Model	lncRNA	Grey Module
ENSG00000253519	AC106801.1	0.308015	0.167086	0.544441	N1	2 Gy	Crude Model	lncRNA	Grey Module
ENSG00000228288	PCAT6	0.0995489	0.167174	0.544591	N1	2 Gy	Crude Model	lncRNA	Grey Module
ENSG00000255458	AC108471.2	-0.135932	0.167372	0.544941	N1	2 Gy	Crude Model	lncRNA	Grey Module
ENSG00000272375	AC026979.3	-0.224565	0.167475	0.544942	N1	2 Gy	Crude Model	lncRNA	Grey Module
ENSG00000285805	AC012378.2	-0.244051	0.167483	0.544942	N1	2 Gy	Crude Model	lncRNA	Grey Module
ENSG00000238057	ZEB2-AS1	-0.319859	0.167622	0.545323	N1	2 Gy	Crude Model	lncRNA	Grey Module
ENSG00000227463	AL390838.1	0.277703	0.167754	0.545609	N1	2 Gy	Crude Model	lncRNA	Grey Module
ENSG00000228414	LINC01185	0.281277	0.167934	0.545645	N1	2 Gy	Crude Model	lncRNA	Grey Module
ENSG00000233461	AL445524.1	-0.128049	0.167934	0.545645	N1	2 Gy	Crude Model	lncRNA	Grey Module
ENSG00000286404	AC011228.2	0.285203	0.168031	0.54572	N1	2 Gy	Crude Model	lncRNA	Grey Module
ENSG00000285740	AC090692.3	-0.282537	0.168174	0.546041	N1	2 Gy	Crude Model	lncRNA	Grey Module
ENSG00000270332	SMC2-AS1	-0.306118	0.168434	0.546252	N1	2 Gy	Crude Model	lncRNA	Grey Module
ENSG00000260701	AC025284.1	0.229696	0.168482	0.546252	N1	2 Gy	Crude Model	lncRNA	Grey Module
ENSG00000258100	LINC02823	0.237446	0.168601	0.546252	N1	2 Gy	Crude Model	lncRNA	Grey Module
ENSG00000270049	AC009061.2	-0.13923	0.1687	0.546384	N1	2 Gy	Crude Model	lncRNA	Grey Module
ENSG00000277945	AC107308.1	0.256915	0.168812	0.546586	N1	2 Gy	Crude Model	lncRNA	Grey Module
ENSG00000237125	HAND2-AS1	-0.116411	0.168925	0.546682	N1	2 Gy	Crude Model	lncRNA	Grey Module
ENSG00000196951	SCOC-AS1	0.256643	0.168993	0.546789	N1	2 Gy	Crude Model	lncRNA	Grey Module
ENSG00000287453	AL359894.1	-0.244311	0.169005	0.546789	N1	2 Gy	Crude Model	lncRNA	Grey Module
ENSG00000234663	LINC01934	-0.612651	0.169128	0.546904	N1	2 Gy	Crude Model	lncRNA	Grey Module
ENSG00000197813	AC011450.1	-0.210699	0.169213	0.546905	N1	2 Gy	Crude Model	lncRNA	Grey Module
ENSG00000250453	AC008825.1	0.253476	0.169215	0.546905	N1	2 Gy	Crude Model	lncRNA	Grey Module
ENSG00000222000	AC092675.1	-0.23074	0.169391	0.547122	N1	2 Gy	Crude Model	lncRNA	Grey Module
ENSG00000248092	NNT-AS1	-0.0535677	0.169429	0.547122	N1	2 Gy	Crude Model	lncRNA	Grey Module
ENSG00000227007	LINC01247	0.298504	0.169457	0.547122	N1	2 Gy	Crude Model	lncRNA	Grey Module
ENSG00000287422	AL442071.2	0.271108	0.169495	0.547122	N1	2 Gy	Crude Model	lncRNA	Grey Module
ENSG00000255198	SNHG9	-0.208638	0.169526	0.547122	N1	2 Gy	Crude Model	lncRNA	Blue Module
ENSG00000271849	MAN2A1-DT	-0.243831	0.169616	0.547122	N1	2 Gy	Crude Model	lncRNA	Grey Module
ENSG00000225339	AL354740.1	-0.173495	0.169791	0.547263	N1	2 Gy	Crude Model	lncRNA	Grey Module
ENSG00000260917	AL158212.3	-0.061619	0.169893	0.547347	N1	2 Gy	Crude Model	lncRNA	Grey Module
ENSG00000229160	AC009229.2	0.220855	0.169964	0.547347	N1	2 Gy	Crude Model	lncRNA	Grey Module
ENSG00000286667	AC010641.2	0.337545	0.170061	0.547347	N1	2 Gy	Crude Model	lncRNA	Grey Module
ENSG00000239523	MYLK-AS1	-0.169605	0.170296	0.547602	N1	2 Gy	Crude Model	lncRNA	Grey Module
ENSG00000286529	AC090398.2	-0.233477	0.170604	0.548381	N1	2 Gy	Crude Model	lncRNA	Grey Module
ENSG00000187904	AC097382.1	-0.175757	0.170811	0.548582	N1	2 Gy	Crude Model	lncRNA	Grey Module
ENSG00000285730	Z94721.3	-0.257034	0.17091	0.548661	N1	2 Gy	Crude Model	lncRNA	Grey Module
ENSG00000198671	AC135895.1	0.308835	0.17093	0.548661	N1	2 Gy	Crude Model	lncRNA	Grey Module
ENSG00000286881	AL358780.2	-0.243583	0.170936	0.548661	N1	2 Gy	Crude Model	lncRNA	Grey Module
ENSG00000224388	BACE2-IT1	0.233344	0.17118	0.549017	N1	2 Gy	Crude Model	lncRNA	Grey Module
ENSG00000244968	LIFR-AS1	-0.125288	0.171641	0.549782	N1	2 Gy	Crude Model	lncRNA	Grey Module
ENSG00000261553	AL137782.1	-0.238302	0.171708	0.549854	N1	2 Gy	Crude Model	lncRNA	Grey Module
ENSG00000254648	AP000911.1	0.202655	0.17175	0.549867	N1	2 Gy	Crude Model	lncRNA	Grey Module
ENSG00000286353	AC115282.1	0.289456	0.17178	0.549867	N1	2 Gy	Crude Model	lncRNA	Grey Module
ENSG00000288568	AC092720.3	-0.341756	0.171802	0.549867	N1	2 Gy	Crude Model	lncRNA	Grey Module
ENSG00000259006	AC092143.2	0.240601	0.17189	0.550019	N1	2 Gy	Crude Model	lncRNA	Grey Module
ENSG00000203395	AC015969.1	0.179535	0.172007	0.550092	N1	2 Gy	Crude Model	lncRNA	Grey Module
ENSG00000255139	AP000442.1	0.247663	0.172341	0.550381	N1	2 Gy	Crude Model	lncRNA	Grey Module
ENSG00000259834	AL365361.1	-0.253076	0.1725	0.550674	N1	2 Gy	Crude Model	lncRNA	Grey Module
ENSG00000275481	AC025031.4	-0.194921	0.172524	0.55068	N1	2 Gy	Crude Model	lncRNA	Grey Module
ENSG00000258955	LINC00519	0.150527	0.172863	0.551336	N1	2 Gy	Crude Model	lncRNA	Grey Module
ENSG00000224660	SH3BP5-AS1	0.0992229	0.172989	0.551355	N1	2 Gy	Crude Model	lncRNA	Grey Module
ENSG00000285885	AC092058.1	-0.263486	0.173003	0.551355	N1	2 Gy	Crude Model	lncRNA	Grey Module
ENSG00000249341	AC124017.1	-0.253607	0.173089	0.551475	N1	2 Gy	Crude Model	lncRNA	Grey Module
ENSG00000276278	AC048382.6	0.168632	0.173286	0.551758	N1	2 Gy	Crude Model	lncRNA	Grey Module
ENSG00000234740	AL162386.2	-0.202193	0.173964	0.552992	N1	2 Gy	Crude Model	lncRNA	Grey Module
ENSG00000227516	AL160163.1	0.254069	0.174082	0.553169	N1	2 Gy	Crude Model	lncRNA	Grey Module
ENSG00000276390	AC004241.3	0.23957	0.174083	0.553169	N1	2 Gy	Crude Model	lncRNA	Grey Module
ENSG00000278022	AC118658.1	0.224163	0.174087	0.553169	N1	2 Gy	Crude Model	lncRNA	Grey Module
ENSG00000277767	AL442128.2	0.227509	0.174148	0.55319	N1	2 Gy	Crude Model	lncRNA	Grey Module
ENSG00000237352	LINC01358	0.210372	0.174206	0.553248	N1	2 Gy	Crude Model	lncRNA	Grey Module
ENSG00000267801	AC087289.5	-0.163522	0.17443	0.553497	N1	2 Gy	Crude Model	lncRNA	Grey Module
ENSG00000272892	AL133551.1	-0.243425	0.17462	0.55391	N1	2 Gy	Crude Model	lncRNA	Grey Module
ENSG00000261231	LINC02133	0.325184	0.174646	0.55391	N1	2 Gy	Crude Model	lncRNA	Grey Module
ENSG00000232006	AC005537.1	0.292084	0.174657	0.55391	N1	2 Gy	Crude Model	lncRNA	Grey Module
ENSG00000287356	AL590822.3	-0.148646	0.174785	0.554217	N1	2 Gy	Crude Model	lncRNA	Grey Module
ENSG00000254340	AC022784.5	0.239028	0.17492	0.554459	N1	2 Gy	Crude Model	lncRNA	Grey Module
ENSG00000232855	AF165147.1	-0.203445	0.175121	0.554669	N1	2 Gy	Crude Model	lncRNA	Grey Module
ENSG00000287016	AC010996.1	-0.313585	0.175379	0.555131	N1	2 Gy	Crude Model	lncRNA	Grey Module
ENSG00000231880	KF459542.1	0.23583	0.175763	0.556065	N1	2 Gy	Crude Model	lncRNA	Grey Module
ENSG00000228043	AC114763.1	-0.183978	0.175834	0.556118	N1	2 Gy	Crude Model	lncRNA	Grey Module
ENSG00000273275	AC017083.2	-0.18019	0.176113	0.556163	N1	2 Gy	Crude Model	lncRNA	Grey Module
ENSG00000251615	AC104825.1	-0.0914114	0.176179	0.556163	N1	2 Gy	Crude Model	lncRNA	Grey Module
ENSG00000287320	AC110790.1	-0.242483	0.176191	0.556163	N1	2 Gy	Crude Model	lncRNA	Grey Module
ENSG00000255455	AP003486.1	-0.062446	0.176346	0.556443	N1	2 Gy	Crude Model	lncRNA	Grey Module
ENSG00000230133	LINC01721	-0.244066	0.176573	0.556486	N1	2 Gy	Crude Model	lncRNA	Grey Module
ENSG00000259448	LINC02352	0.257944	0.176679	0.556748	N1	2 Gy	Crude Model	lncRNA	Grey Module
ENSG00000260528	FAM157C	-0.23156	0.176896	0.557216	N1	2 Gy	Crude Model	lncRNA	Grey Module
ENSG00000261655	AC100803.3	-0.242259	0.177062	0.557246	N1	2 Gy	Crude Model	lncRNA	Grey Module
ENSG00000265485	LINC01915	-0.290947	0.177096	0.557246	N1	2 Gy	Crude Model	lncRNA	Grey Module
ENSG00000286381	AL078622.1	-0.170855	0.17713	0.557246	N1	2 Gy	Crude Model	lncRNA	Grey Module
ENSG00000267470	ZNF571-AS1	0.1394	0.177343	0.557561	N1	2 Gy	Crude Model	lncRNA	Grey Module
ENSG00000266278	LINC01910	-0.229789	0.17767	0.557686	N1	2 Gy	Crude Model	lncRNA	Grey Module
ENSG00000272950	AC093799.1	0.183021	0.177744	0.557828	N1	2 Gy	Crude Model	lncRNA	Grey Module
ENSG00000234840	LINC01239	0.264824	0.177836	0.557903	N1	2 Gy	Crude Model	lncRNA	Grey Module
ENSG00000215483	LINC00598	-0.19788	0.177927	0.55799	N1	2 Gy	Crude Model	lncRNA	Grey Module
ENSG00000231057	AC096637.2	-0.3275	0.178094	0.558287	N1	2 Gy	Crude Model	lncRNA	Grey Module
ENSG00000285219	HULC	0.0880503	0.178356	0.55868	N1	2 Gy	Crude Model	lncRNA	Grey Module
ENSG00000275854	AC084824.4	-0.203464	0.178398	0.55868	N1	2 Gy	Crude Model	lncRNA	Grey Module
ENSG00000285587	AC012470.1	-0.280865	0.178487	0.55868	N1	2 Gy	Crude Model	lncRNA	Grey Module
ENSG00000254639	AC116021.1	0.229633	0.178679	0.55868	N1	2 Gy	Crude Model	lncRNA	Grey Module
ENSG00000265477	AP000915.2	-0.242963	0.178694	0.55868	N1	2 Gy	Crude Model	lncRNA	Grey Module
ENSG00000287326	AL589787.1	-0.176357	0.178747	0.55868	N1	2 Gy	Crude Model	lncRNA	Grey Module
ENSG00000231305	AC112484.1	0.27196	0.178752	0.55868	N1	2 Gy	Crude Model	lncRNA	Grey Module
ENSG00000224032	EPB41L4A-AS1	0.0689152	0.178933	0.558846	N1	2 Gy	Crude Model	lncRNA	Grey Module
ENSG00000216895	AC009403.1	-0.145517	0.179085	0.558911	N1	2 Gy	Crude Model	lncRNA	Grey Module
ENSG00000263412	NFE2L1-DT	0.242225	0.17946	0.559728	N1	2 Gy	Crude Model	lncRNA	Grey Module
ENSG00000249502	AC006160.1	-0.173374	0.179571	0.559881	N1	2 Gy	Crude Model	lncRNA	Grey Module
ENSG00000274425	AC114271.1	-0.0803198	0.179707	0.559931	N1	2 Gy	Crude Model	lncRNA	Grey Module
ENSG00000266921	AC006213.1	0.257066	0.179898	0.560245	N1	2 Gy	Crude Model	lncRNA	Grey Module
ENSG00000285577	AC019127.1	0.148485	0.179956	0.560353	N1	2 Gy	Crude Model	lncRNA	Grey Module
ENSG00000235813	AL672032.1	0.245588	0.180578	0.561339	N1	2 Gy	Crude Model	lncRNA	Grey Module
ENSG00000267248	AC025048.2	-0.145023	0.180588	0.561339	N1	2 Gy	Crude Model	lncRNA	Grey Module
ENSG00000286833	AC097532.3	-0.161575	0.180995	0.562486	N1	2 Gy	Crude Model	lncRNA	Grey Module
ENSG00000260804	LINC01963	-0.0571981	0.181005	0.562486	N1	2 Gy	Crude Model	lncRNA	Yellow Module
ENSG00000231133	HAR1B	-0.276703	0.181038	0.562517	N1	2 Gy	Crude Model	lncRNA	Grey Module
ENSG00000251002	AC244502.1	0.0917673	0.181359	0.563163	N1	2 Gy	Crude Model	lncRNA	Cyan Module
ENSG00000213600	U73169.1	0.242021	0.181963	0.56393	N1	2 Gy	Crude Model	lncRNA	Grey Module
ENSG00000260340	LINC02176	-0.314872	0.182105	0.56393	N1	2 Gy	Crude Model	lncRNA	Grey Module
ENSG00000259478	AC024651.1	-0.254238	0.182109	0.56393	N1	2 Gy	Crude Model	lncRNA	Grey Module
ENSG00000229081	LINC01165	0.232484	0.182608	0.564513	N1	2 Gy	Crude Model	lncRNA	Grey Module
ENSG00000259877	AC009113.1	-0.0858597	0.182633	0.564513	N1	2 Gy	Crude Model	lncRNA	Grey Module
ENSG00000287611	AC007922.4	-0.189783	0.182654	0.564513	N1	2 Gy	Crude Model	lncRNA	Grey Module
ENSG00000268818	AL049747.1	-0.244006	0.182901	0.565012	N1	2 Gy	Crude Model	lncRNA	Grey Module
ENSG00000260563	AC132872.1	-0.131797	0.182976	0.565012	N1	2 Gy	Crude Model	lncRNA	Grey Module
ENSG00000225643	AL606491.1	-0.227862	0.183019	0.565012	N1	2 Gy	Crude Model	lncRNA	Grey Module
ENSG00000273828	AL133227.1	-0.308772	0.183136	0.565012	N1	2 Gy	Crude Model	lncRNA	Grey Module
ENSG00000224707	E2F3-IT1	0.24441	0.183218	0.565169	N1	2 Gy	Crude Model	lncRNA	Grey Module
ENSG00000286045	AC005034.6	0.271531	0.183311	0.565199	N1	2 Gy	Crude Model	lncRNA	Grey Module
ENSG00000269976	AC012065.2	-0.234086	0.183313	0.565199	N1	2 Gy	Crude Model	lncRNA	Grey Module
ENSG00000271862	AC104118.1	-0.134253	0.183377	0.565199	N1	2 Gy	Crude Model	lncRNA	Grey Module
ENSG00000286341	AP002762.3	-0.332894	0.183714	0.565569	N1	2 Gy	Crude Model	lncRNA	Grey Module
ENSG00000240291	AL450384.2	0.288458	0.184058	0.566084	N1	2 Gy	Crude Model	lncRNA	Grey Module
ENSG00000224376	AC017104.1	-0.168568	0.18417	0.566126	N1	2 Gy	Crude Model	lncRNA	Grey Module
ENSG00000231971	CT69	0.202479	0.184684	0.566861	N1	2 Gy	Crude Model	lncRNA	Grey Module
ENSG00000286445	AL355334.2	-0.206657	0.184777	0.566861	N1	2 Gy	Crude Model	lncRNA	Grey Module
ENSG00000226012	AP001434.1	-0.258892	0.184849	0.566941	N1	2 Gy	Crude Model	lncRNA	Grey Module
ENSG00000273680	AC009318.2	-0.111614	0.185043	0.566941	N1	2 Gy	Crude Model	lncRNA	Grey Module
ENSG00000255435	AP001267.3	-0.309509	0.185152	0.566957	N1	2 Gy	Crude Model	lncRNA	Grey Module
ENSG00000236611	LINC02556	0.258752	0.185665	0.567579	N1	2 Gy	Crude Model	lncRNA	Grey Module
ENSG00000272459	AC139795.3	-0.218693	0.185677	0.567579	N1	2 Gy	Crude Model	lncRNA	Grey Module
ENSG00000225313	AL513327.1	-0.266694	0.186262	0.568358	N1	2 Gy	Crude Model	lncRNA	Grey Module
ENSG00000235831	BHLHE40-AS1	0.0965665	0.186297	0.568358	N1	2 Gy	Crude Model	lncRNA	Grey Module
ENSG00000221990	EXOC3-AS1	-0.0891425	0.1864	0.568383	N1	2 Gy	Crude Model	lncRNA	Grey Module
ENSG00000183242	WT1-AS	-0.294572	0.1864	0.568383	N1	2 Gy	Crude Model	lncRNA	Grey Module
ENSG00000288028	AL049839.3	0.236957	0.186448	0.568387	N1	2 Gy	Crude Model	lncRNA	Grey Module
ENSG00000232732	AC097717.1	-0.260203	0.186776	0.568948	N1	2 Gy	Crude Model	lncRNA	Grey Module
ENSG00000228918	LINC01344	0.243877	0.186793	0.568948	N1	2 Gy	Crude Model	lncRNA	Grey Module
ENSG00000232034	AC092168.2	-0.232382	0.186961	0.569151	N1	2 Gy	Crude Model	lncRNA	Grey Module
ENSG00000285632	AC084024.4	0.245941	0.18713	0.569202	N1	2 Gy	Crude Model	lncRNA	Grey Module
ENSG00000224958	PGM5-AS1	-0.335232	0.187404	0.569826	N1	2 Gy	Crude Model	lncRNA	Grey Module
ENSG00000231092	AC012513.1	-0.242613	0.187475	0.56997	N1	2 Gy	Crude Model	lncRNA	Grey Module
ENSG00000271853	AL162258.1	0.236226	0.187676	0.570091	N1	2 Gy	Crude Model	lncRNA	Grey Module
ENSG00000245910	SNHG6	0.0590505	0.187701	0.570098	N1	2 Gy	Crude Model	lncRNA	Grey Module
ENSG00000233143	DIRC3-AS1	0.280521	0.187863	0.570377	N1	2 Gy	Crude Model	lncRNA	Grey Module
ENSG00000274341	AC005899.6	0.224833	0.188422	0.571583	N1	2 Gy	Crude Model	lncRNA	Grey Module
ENSG00000238045	AC009133.1	-0.165354	0.188599	0.57198	N1	2 Gy	Crude Model	lncRNA	Grey Module
ENSG00000273888	FRMD6-AS1	0.0842782	0.188698	0.572	N1	2 Gy	Crude Model	lncRNA	Grey Module
ENSG00000197251	LINC00336	0.253	0.188782	0.572056	N1	2 Gy	Crude Model	lncRNA	Grey Module
ENSG00000229625	AC016877.1	-0.295999	0.188811	0.572056	N1	2 Gy	Crude Model	lncRNA	Grey Module
ENSG00000285652	AL591428.1	-0.261131	0.188832	0.572056	N1	2 Gy	Crude Model	lncRNA	Grey Module
ENSG00000185904	LINC00839	-0.175094	0.189052	0.572511	N1	2 Gy	Crude Model	lncRNA	Grey Module
ENSG00000230943	LINC02541	0.280911	0.189256	0.572626	N1	2 Gy	Crude Model	lncRNA	Grey Module
ENSG00000288025	AC093849.4	-0.138886	0.189273	0.572626	N1	2 Gy	Crude Model	lncRNA	Grey Module
ENSG00000273210	AP001437.1	0.21112	0.189287	0.572626	N1	2 Gy	Crude Model	lncRNA	Grey Module
ENSG00000248588	AC008517.1	-0.265835	0.189851	0.573595	N1	2 Gy	Crude Model	lncRNA	Grey Module
ENSG00000283635	AC012485.3	-0.234196	0.190341	0.574722	N1	2 Gy	Crude Model	lncRNA	Grey Module
ENSG00000287338	AL929091.1	-0.231871	0.190477	0.574834	N1	2 Gy	Crude Model	lncRNA	Grey Module
ENSG00000286100	AL008725.1	0.15976	0.190821	0.575299	N1	2 Gy	Crude Model	lncRNA	Grey Module
ENSG00000228750	LINC01672	0.239535	0.190851	0.575299	N1	2 Gy	Crude Model	lncRNA	Grey Module
ENSG00000232229	LINC00865	-0.204307	0.191029	0.575592	N1	2 Gy	Crude Model	lncRNA	Grey Module
ENSG00000225292	AL158212.1	-0.251616	0.19115	0.575751	N1	2 Gy	Crude Model	lncRNA	Grey Module
ENSG00000248932	AC046134.2	-0.15328	0.191171	0.575751	N1	2 Gy	Crude Model	lncRNA	Grey Module
ENSG00000241449	AC092666.1	-0.253175	0.191239	0.575851	N1	2 Gy	Crude Model	lncRNA	Grey Module
ENSG00000264278	ZNF236-DT	0.137694	0.191312	0.575965	N1	2 Gy	Crude Model	lncRNA	Grey Module
ENSG00000286129	AC245060.7	0.0947553	0.191622	0.576687	N1	2 Gy	Crude Model	lncRNA	Grey Module
ENSG00000257815	PRANCR	-0.135447	0.191869	0.57722	N1	2 Gy	Crude Model	lncRNA	Grey Module
ENSG00000258768	AL356019.2	-0.0826975	0.192029	0.577464	N1	2 Gy	Crude Model	lncRNA	Grey Module
ENSG00000248734	AC008906.1	0.2407	0.192112	0.577464	N1	2 Gy	Crude Model	lncRNA	Grey Module
ENSG00000288091	AC062022.2	0.175028	0.192137	0.577464	N1	2 Gy	Crude Model	lncRNA	Grey Module
ENSG00000226281	AL031123.1	-0.245993	0.192336	0.57778	N1	2 Gy	Crude Model	lncRNA	Grey Module
ENSG00000288253	AC010332.3	-0.185588	0.192374	0.577824	N1	2 Gy	Crude Model	lncRNA	Grey Module
ENSG00000261799	AC007406.5	0.0444644	0.192458	0.577883	N1	2 Gy	Crude Model	lncRNA	Grey Module
ENSG00000268746	AC010519.1	-0.23491	0.192902	0.578273	N1	2 Gy	Crude Model	lncRNA	Grey Module
ENSG00000235663	SAPCD1-AS1	-0.22177	0.192933	0.578273	N1	2 Gy	Crude Model	lncRNA	Grey Module
ENSG00000229931	ATXN1-AS1	-0.165137	0.192945	0.578273	N1	2 Gy	Crude Model	lncRNA	Grey Module
ENSG00000234553	AC022431.1	-0.293653	0.193278	0.578681	N1	2 Gy	Crude Model	lncRNA	Grey Module
ENSG00000287658	AC109642.1	0.256127	0.193313	0.578681	N1	2 Gy	Crude Model	lncRNA	Grey Module
ENSG00000254165	AC090739.1	-0.238395	0.193545	0.579227	N1	2 Gy	Crude Model	lncRNA	Grey Module
ENSG00000279342	AP000866.6	-0.11066	0.193693	0.579594	N1	2 Gy	Crude Model	lncRNA	Cyan Module
ENSG00000229227	AL356056.1	-0.240404	0.193765	0.579677	N1	2 Gy	Crude Model	lncRNA	Grey Module
ENSG00000226627	SHANK2-AS1	0.264827	0.194035	0.580132	N1	2 Gy	Crude Model	lncRNA	Grey Module
ENSG00000228549	BX284668.2	-0.268405	0.194035	0.580132	N1	2 Gy	Crude Model	lncRNA	Grey Module
ENSG00000233818	AP000695.2	-0.257439	0.194143	0.580384	N1	2 Gy	Crude Model	lncRNA	Grey Module
ENSG00000275263	AC135048.3	-0.240486	0.194459	0.580767	N1	2 Gy	Crude Model	lncRNA	Grey Module
ENSG00000273711	AC005520.5	0.523475	0.194763	0.581322	N1	2 Gy	Crude Model	lncRNA	Grey Module
ENSG00000288398	AL109627.1	-0.0608178	0.194937	0.581396	N1	2 Gy	Crude Model	lncRNA	Grey Module
ENSG00000267452	LINC02073	-0.201082	0.195284	0.582174	N1	2 Gy	Crude Model	lncRNA	Grey Module
ENSG00000287859	AC008507.4	-0.221676	0.196188	0.583472	N1	2 Gy	Crude Model	lncRNA	Grey Module
ENSG00000276261	AC009509.5	0.201149	0.196222	0.583492	N1	2 Gy	Crude Model	lncRNA	Grey Module
ENSG00000265313	LINC01476	-0.148334	0.196545	0.584101	N1	2 Gy	Crude Model	lncRNA	Grey Module
ENSG00000229321	AC008269.1	-0.157758	0.196669	0.584258	N1	2 Gy	Crude Model	lncRNA	Grey Module
ENSG00000287787	AC092275.1	0.124716	0.197037	0.58479	N1	2 Gy	Crude Model	lncRNA	Brown Module
ENSG00000251620	STPG2-AS1	0.285127	0.197182	0.58496	N1	2 Gy	Crude Model	lncRNA	Grey Module
ENSG00000287134	AC106845.1	-0.211675	0.197213	0.58496	N1	2 Gy	Crude Model	lncRNA	Grey Module
ENSG00000222005	LINC01118	0.10639	0.197303	0.585088	N1	2 Gy	Crude Model	lncRNA	Grey Module
ENSG00000270021	AC026691.1	-0.121376	0.197553	0.585146	N1	2 Gy	Crude Model	lncRNA	Grey Module
ENSG00000265778	AC018413.1	-0.254657	0.19776	0.585389	N1	2 Gy	Crude Model	lncRNA	Grey Module
ENSG00000258162	AC069228.1	-0.260282	0.198058	0.585988	N1	2 Gy	Crude Model	lncRNA	Grey Module
ENSG00000272329	AL353581.1	-0.27981	0.198261	0.586378	N1	2 Gy	Crude Model	lncRNA	Grey Module
ENSG00000288584	Z97205.3	-0.293645	0.19844	0.586698	N1	2 Gy	Crude Model	lncRNA	Grey Module
ENSG00000270681	AC095055.1	0.203773	0.198487	0.586754	N1	2 Gy	Crude Model	lncRNA	Grey Module
ENSG00000285719	AL356275.1	0.239631	0.198623	0.586754	N1	2 Gy	Crude Model	lncRNA	Grey Module
ENSG00000248215	LINC02505	0.233427	0.198626	0.586754	N1	2 Gy	Crude Model	lncRNA	Grey Module
ENSG00000214851	LINC00612	0.234415	0.198821	0.58695	N1	2 Gy	Crude Model	lncRNA	Grey Module
ENSG00000261485	PAN3-AS1	-0.123494	0.199492	0.588119	N1	2 Gy	Crude Model	lncRNA	Grey Module
ENSG00000261807	LINC02141	-0.18232	0.199677	0.588522	N1	2 Gy	Crude Model	lncRNA	Grey Module
ENSG00000267414	SETBP1-DT	-0.0946364	0.199877	0.588902	N1	2 Gy	Crude Model	lncRNA	Grey Module
ENSG00000258170	AC089998.4	-0.272877	0.200211	0.589252	N1	2 Gy	Crude Model	lncRNA	Grey Module
ENSG00000267530	LINC01836	0.140934	0.200685	0.589875	N1	2 Gy	Crude Model	lncRNA	Grey Module
ENSG00000260541	AL031722.1	0.237623	0.201145	0.590718	N1	2 Gy	Crude Model	lncRNA	Grey Module
ENSG00000285280	AL390957.1	-0.28306	0.201301	0.590814	N1	2 Gy	Crude Model	lncRNA	Grey Module
ENSG00000259334	LINC00596	0.244669	0.201391	0.590952	N1	2 Gy	Crude Model	lncRNA	Grey Module
ENSG00000270055	AC127502.2	-0.0812546	0.20146	0.590986	N1	2 Gy	Crude Model	lncRNA	Grey Module
ENSG00000278784	AL136295.7	-0.086163	0.20147	0.590986	N1	2 Gy	Crude Model	lncRNA	Grey Module
ENSG00000272416	AC025175.1	0.237643	0.201596	0.591187	N1	2 Gy	Crude Model	lncRNA	Grey Module
ENSG00000285650	AL157827.2	0.225486	0.201965	0.591487	N1	2 Gy	Crude Model	lncRNA	Grey Module
ENSG00000235609	AF127577.4	-0.072827	0.201999	0.591487	N1	2 Gy	Crude Model	lncRNA	Grey Module
ENSG00000260276	AC022167.2	0.138072	0.202062	0.591554	N1	2 Gy	Crude Model	lncRNA	Grey Module
ENSG00000229400	CNIH3-AS1	0.233378	0.202179	0.59172	N1	2 Gy	Crude Model	lncRNA	Grey Module
ENSG00000276397	LINC01879	0.226864	0.202463	0.592141	N1	2 Gy	Crude Model	lncRNA	Grey Module
ENSG00000250934	AC016924.1	0.26274	0.202729	0.592681	N1	2 Gy	Crude Model	lncRNA	Grey Module
ENSG00000267136	AP005131.1	0.239838	0.202778	0.592681	N1	2 Gy	Crude Model	lncRNA	Grey Module
ENSG00000287259	AL359732.1	-0.238147	0.20279	0.592681	N1	2 Gy	Crude Model	lncRNA	Grey Module
ENSG00000273264	AL360219.2	-0.21995	0.202791	0.592681	N1	2 Gy	Crude Model	lncRNA	Grey Module
ENSG00000270792	AL050403.2	-0.259149	0.202933	0.592954	N1	2 Gy	Crude Model	lncRNA	Grey Module
ENSG00000260228	AC009119.1	0.334639	0.202979	0.593018	N1	2 Gy	Crude Model	lncRNA	Grey Module
ENSG00000254092	AC021613.1	-0.221472	0.203126	0.593376	N1	2 Gy	Crude Model	lncRNA	Grey Module
ENSG00000259711	AC106738.1	0.227901	0.203305	0.593551	N1	2 Gy	Crude Model	lncRNA	Grey Module
ENSG00000273096	AL021707.8	-0.197352	0.203467	0.593672	N1	2 Gy	Crude Model	lncRNA	Grey Module
ENSG00000276116	FUT8-AS1	-0.113946	0.203985	0.594006	N1	2 Gy	Crude Model	lncRNA	Grey Module
ENSG00000233208	LINC00642	0.248954	0.204009	0.594006	N1	2 Gy	Crude Model	lncRNA	Grey Module
ENSG00000242474	AC093627.5	-0.190503	0.204034	0.594006	N1	2 Gy	Crude Model	lncRNA	Grey Module
ENSG00000251165	F11-AS1	-0.229164	0.204039	0.594006	N1	2 Gy	Crude Model	lncRNA	Grey Module
ENSG00000255165	AC134775.1	-0.227538	0.20413	0.594063	N1	2 Gy	Crude Model	lncRNA	Grey Module
ENSG00000278829	AC099811.5	-0.235021	0.204257	0.594363	N1	2 Gy	Crude Model	lncRNA	Grey Module
ENSG00000260604	AL590004.3	-0.200606	0.204603	0.594765	N1	2 Gy	Crude Model	lncRNA	Brown Module
ENSG00000249685	AC079921.2	0.197691	0.204723	0.594876	N1	2 Gy	Crude Model	lncRNA	Grey Module
ENSG00000237927	AL078604.2	0.227949	0.205157	0.595786	N1	2 Gy	Crude Model	lncRNA	Grey Module
ENSG00000279068	AC244517.6	0.249248	0.205264	0.596029	N1	2 Gy	Crude Model	lncRNA	Grey Module
ENSG00000272356	AL080317.2	-0.113765	0.205705	0.596606	N1	2 Gy	Crude Model	lncRNA	Grey Module
ENSG00000272328	AC007128.2	0.294404	0.205706	0.596606	N1	2 Gy	Crude Model	lncRNA	Grey Module
ENSG00000265489	AC005358.1	0.274501	0.20601	0.596615	N1	2 Gy	Crude Model	lncRNA	Grey Module
ENSG00000261692	AC092120.1	-0.228885	0.206354	0.597016	N1	2 Gy	Crude Model	lncRNA	Grey Module
ENSG00000226328	NUP50-DT	-0.117172	0.206415	0.597055	N1	2 Gy	Crude Model	lncRNA	Grey Module
ENSG00000249388	AC023794.2	0.262391	0.206494	0.597074	N1	2 Gy	Crude Model	lncRNA	Grey Module
ENSG00000274031	AC092140.2	-0.240695	0.206536	0.597125	N1	2 Gy	Crude Model	lncRNA	Grey Module
ENSG00000224746	AC015987.1	0.269354	0.20684	0.597582	N1	2 Gy	Crude Model	lncRNA	Grey Module
ENSG00000247092	SNHG10	-0.245146	0.207184	0.598051	N1	2 Gy	Crude Model	lncRNA	Grey Module
ENSG00000288049	AC010889.2	-0.23385	0.207215	0.598051	N1	2 Gy	Crude Model	lncRNA	Grey Module
ENSG00000271811	Z97200.1	-0.0816399	0.207248	0.598051	N1	2 Gy	Crude Model	lncRNA	Cyan Module
ENSG00000271784	AL031055.1	-0.152466	0.207339	0.598164	N1	2 Gy	Crude Model	lncRNA	Grey Module
ENSG00000287408	AC027811.1	-0.230785	0.20744	0.598164	N1	2 Gy	Crude Model	lncRNA	Grey Module
ENSG00000234405	Z69733.1	-0.224437	0.207517	0.598164	N1	2 Gy	Crude Model	lncRNA	Grey Module
ENSG00000261840	AC093249.6	-0.265376	0.20754	0.598164	N1	2 Gy	Crude Model	lncRNA	Grey Module
ENSG00000233117	LINC00702	-0.118743	0.207587	0.598164	N1	2 Gy	Crude Model	lncRNA	Grey Module
ENSG00000236064	AL109946.1	-0.230304	0.207646	0.598164	N1	2 Gy	Crude Model	lncRNA	Grey Module
ENSG00000269210	AC019171.1	-0.212584	0.207723	0.59827	N1	2 Gy	Crude Model	lncRNA	Grey Module
ENSG00000250548	LINC01303	0.374778	0.207738	0.59827	N1	2 Gy	Crude Model	lncRNA	Grey Module
ENSG00000223576	AL355001.1	-0.241254	0.207868	0.59827	N1	2 Gy	Crude Model	lncRNA	Grey Module
ENSG00000259238	AC092755.2	-0.22269	0.20802	0.598423	N1	2 Gy	Crude Model	lncRNA	Grey Module
ENSG00000229647	MYOSLID	0.15878	0.20823	0.598531	N1	2 Gy	Crude Model	lncRNA	Brown Module
ENSG00000287140	AC066595.2	-0.211384	0.208257	0.598531	N1	2 Gy	Crude Model	lncRNA	Grey Module
ENSG00000223626	LINC01044	0.310553	0.208361	0.598755	N1	2 Gy	Crude Model	lncRNA	Grey Module
ENSG00000233086	LNCARSR	-0.220143	0.208589	0.598876	N1	2 Gy	Crude Model	lncRNA	Grey Module
ENSG00000228509	AC006460.1	-0.201966	0.209027	0.599642	N1	2 Gy	Crude Model	lncRNA	Grey Module
ENSG00000287695	AC008625.1	-0.183164	0.209109	0.599788	N1	2 Gy	Crude Model	lncRNA	Grey Module
ENSG00000227388	AL133410.1	0.160827	0.209321	0.600048	N1	2 Gy	Crude Model	lncRNA	Grey Module
ENSG00000261090	AC127459.2	-0.266985	0.209821	0.600925	N1	2 Gy	Crude Model	lncRNA	Grey Module
ENSG00000261136	AC023908.3	-0.168768	0.210186	0.601273	N1	2 Gy	Crude Model	lncRNA	Grey Module
ENSG00000261175	LINC02188	-0.263698	0.210237	0.601349	N1	2 Gy	Crude Model	lncRNA	Grey Module
ENSG00000247193	AC104078.1	-0.25211	0.210421	0.601665	N1	2 Gy	Crude Model	lncRNA	Grey Module
ENSG00000286831	AC244472.1	-0.192192	0.210515	0.601793	N1	2 Gy	Crude Model	lncRNA	Grey Module
ENSG00000261617	LINC02177	-0.265074	0.210595	0.601813	N1	2 Gy	Crude Model	lncRNA	Grey Module
ENSG00000248802	AC078850.2	0.263418	0.210619	0.601813	N1	2 Gy	Crude Model	lncRNA	Grey Module
ENSG00000237596	AL138828.1	0.137519	0.211478	0.603569	N1	2 Gy	Crude Model	lncRNA	Grey Module
ENSG00000232233	LINC02043	0.212438	0.211656	0.6038	N1	2 Gy	Crude Model	lncRNA	Grey Module
ENSG00000203993	ARRDC1-AS1	-0.0450635	0.212466	0.60541	N1	2 Gy	Crude Model	lncRNA	Grey Module
ENSG00000261403	AC104758.4	0.230142	0.212641	0.605769	N1	2 Gy	Crude Model	lncRNA	Grey Module
ENSG00000237017	AC245052.4	-0.240558	0.212944	0.606164	N1	2 Gy	Crude Model	lncRNA	Grey Module
ENSG00000230337	EXOSC10-AS1	-0.21485	0.21334	0.606921	N1	2 Gy	Crude Model	lncRNA	Grey Module
ENSG00000262312	AC004494.1	0.149182	0.213468	0.607063	N1	2 Gy	Crude Model	lncRNA	Grey Module
ENSG00000229127	KANSL1L-AS1	0.126704	0.213727	0.607276	N1	2 Gy	Crude Model	lncRNA	Grey Module
ENSG00000279463	AL159972.1	-0.228119	0.213762	0.607276	N1	2 Gy	Crude Model	lncRNA	Grey Module
ENSG00000263847	AP005899.1	0.246272	0.213799	0.607276	N1	2 Gy	Crude Model	lncRNA	Grey Module
ENSG00000269842	AC011453.1	0.211334	0.21391	0.607424	N1	2 Gy	Crude Model	lncRNA	Grey Module
ENSG00000237001	WASF3-AS1	-0.239353	0.214486	0.608004	N1	2 Gy	Crude Model	lncRNA	Grey Module
ENSG00000261351	AC116913.1	-0.192474	0.214512	0.608004	N1	2 Gy	Crude Model	lncRNA	Grey Module
ENSG00000286177	AC011462.5	0.0972184	0.214518	0.608004	N1	2 Gy	Crude Model	lncRNA	Brown Module
ENSG00000251676	SNHG27	0.202942	0.214533	0.608004	N1	2 Gy	Crude Model	lncRNA	Grey Module
ENSG00000272843	AC211476.2	-0.213913	0.214773	0.608334	N1	2 Gy	Crude Model	lncRNA	Grey Module
ENSG00000247287	AL359220.1	0.228643	0.21482	0.608352	N1	2 Gy	Crude Model	lncRNA	Grey Module
ENSG00000234883	MIR155HG	-0.184327	0.214877	0.608352	N1	2 Gy	Crude Model	lncRNA	Grey Module
ENSG00000239415	AP001469.3	-0.222376	0.214957	0.608438	N1	2 Gy	Crude Model	lncRNA	Grey Module
ENSG00000249348	UGDH-AS1	-0.04725	0.215145	0.608645	N1	2 Gy	Crude Model	lncRNA	Cyan Module
ENSG00000226854	AL451105.2	-0.217017	0.215404	0.609075	N1	2 Gy	Crude Model	lncRNA	Grey Module
ENSG00000250708	LINC02269	-0.29996	0.215847	0.609886	N1	2 Gy	Crude Model	lncRNA	Grey Module
ENSG00000287104	AC097382.3	0.144459	0.21595	0.610059	N1	2 Gy	Crude Model	lncRNA	Grey Module
ENSG00000224078	SNHG14	0.0416691	0.215975	0.610061	N1	2 Gy	Crude Model	lncRNA	Grey Module
ENSG00000259994	AL353796.1	0.0639839	0.216033	0.610083	N1	2 Gy	Crude Model	lncRNA	Grey Module
ENSG00000228124	AL096678.1	0.215607	0.216348	0.610327	N1	2 Gy	Crude Model	lncRNA	Grey Module
ENSG00000233926	AL591368.1	0.239539	0.216391	0.610327	N1	2 Gy	Crude Model	lncRNA	Grey Module
ENSG00000286291	AC004047.1	-0.247344	0.216982	0.611224	N1	2 Gy	Crude Model	lncRNA	Grey Module
ENSG00000286689	AC090946.1	-0.167267	0.217055	0.611224	N1	2 Gy	Crude Model	lncRNA	Grey Module
ENSG00000253807	LINC01170	-0.233262	0.217183	0.611265	N1	2 Gy	Crude Model	lncRNA	Grey Module
ENSG00000255537	AP000708.1	0.187652	0.217685	0.612051	N1	2 Gy	Crude Model	lncRNA	Grey Module
ENSG00000254602	AP000662.1	0.166463	0.217798	0.612113	N1	2 Gy	Crude Model	lncRNA	Grey Module
ENSG00000273162	AL133215.2	-0.203735	0.217806	0.612113	N1	2 Gy	Crude Model	lncRNA	Grey Module
ENSG00000261067	AC109460.3	0.188966	0.217875	0.612113	N1	2 Gy	Crude Model	lncRNA	Grey Module
ENSG00000235143	AL445235.1	0.291087	0.217916	0.612113	N1	2 Gy	Crude Model	lncRNA	Grey Module
ENSG00000286311	AL034550.3	0.221581	0.217995	0.612264	N1	2 Gy	Crude Model	lncRNA	Grey Module
ENSG00000228061	AC131571.1	0.258205	0.218298	0.612746	N1	2 Gy	Crude Model	lncRNA	Grey Module
ENSG00000246375	PPM1K-DT	-0.238842	0.218652	0.613069	N1	2 Gy	Crude Model	lncRNA	Grey Module
ENSG00000196979	GPRACR	0.245097	0.218698	0.613069	N1	2 Gy	Crude Model	lncRNA	Grey Module
ENSG00000248736	AC094105.2	-0.163329	0.218798	0.613069	N1	2 Gy	Crude Model	lncRNA	Grey Module
ENSG00000258634	AL160006.1	-0.0392832	0.219153	0.61381	N1	2 Gy	Crude Model	lncRNA	Yellow Module
ENSG00000272755	AC245297.2	-0.22088	0.219189	0.61381	N1	2 Gy	Crude Model	lncRNA	Grey Module
ENSG00000261140	AC093525.4	-0.0940149	0.219191	0.61381	N1	2 Gy	Crude Model	lncRNA	Grey Module
ENSG00000224209	LINC00466	-0.276276	0.219558	0.614523	N1	2 Gy	Crude Model	lncRNA	Grey Module
ENSG00000272140	AC022400.4	0.220718	0.219801	0.614751	N1	2 Gy	Crude Model	lncRNA	Grey Module
ENSG00000272509	AC087752.4	-0.207533	0.219992	0.614976	N1	2 Gy	Crude Model	lncRNA	Grey Module
ENSG00000228010	AC073343.2	0.127332	0.220045	0.614976	N1	2 Gy	Crude Model	lncRNA	Grey Module
ENSG00000251580	LINC02482	0.154057	0.220121	0.614976	N1	2 Gy	Crude Model	lncRNA	Grey Module
ENSG00000236756	DNAJC9-AS1	0.346574	0.22013	0.614976	N1	2 Gy	Crude Model	lncRNA	Grey Module
ENSG00000285151	AC140134.1	0.150152	0.220577	0.615442	N1	2 Gy	Crude Model	lncRNA	Grey Module
ENSG00000285204	AC139834.1	0.150152	0.220577	0.615442	N1	2 Gy	Crude Model	lncRNA	Grey Module
ENSG00000263531	AC130324.1	-0.291908	0.22064	0.615442	N1	2 Gy	Crude Model	lncRNA	Grey Module
ENSG00000254510	AP001107.5	-0.236231	0.220887	0.615536	N1	2 Gy	Crude Model	lncRNA	Brown Module
ENSG00000228697	AL023755.1	0.221915	0.221303	0.615793	N1	2 Gy	Crude Model	lncRNA	Grey Module
ENSG00000272369	AC008035.1	0.193902	0.221329	0.615793	N1	2 Gy	Crude Model	lncRNA	Grey Module
ENSG00000246777	AC044802.1	-0.190171	0.221566	0.615944	N1	2 Gy	Crude Model	lncRNA	Grey Module
ENSG00000269559	AC093677.2	-0.221635	0.221679	0.615959	N1	2 Gy	Crude Model	lncRNA	Grey Module
ENSG00000262967	AC005921.2	-0.253757	0.222193	0.616773	N1	2 Gy	Crude Model	lncRNA	Grey Module
ENSG00000237807	AC022034.1	0.1279	0.222629	0.617499	N1	2 Gy	Crude Model	lncRNA	Grey Module
ENSG00000260742	AC009962.1	0.199388	0.222825	0.617823	N1	2 Gy	Crude Model	lncRNA	Grey Module
ENSG00000230417	LINC00595	-0.0971765	0.22293	0.617845	N1	2 Gy	Crude Model	lncRNA	Grey Module
ENSG00000272444	AL118558.4	-0.223535	0.222958	0.617845	N1	2 Gy	Crude Model	lncRNA	Grey Module
ENSG00000286819	Z98745.1	0.241662	0.223331	0.618588	N1	2 Gy	Crude Model	lncRNA	Grey Module
ENSG00000236107	SCN1A-AS1	-0.203664	0.223402	0.618588	N1	2 Gy	Crude Model	lncRNA	Grey Module
ENSG00000177335	C8orf31	0.0917702	0.224085	0.619786	N1	2 Gy	Crude Model	lncRNA	Grey Module
ENSG00000224819	AC093843.1	0.26357	0.224606	0.620698	N1	2 Gy	Crude Model	lncRNA	Grey Module
ENSG00000253746	AC091182.2	-0.14786	0.22541	0.621574	N1	2 Gy	Crude Model	lncRNA	Grey Module
ENSG00000237283	AL691515.1	0.217821	0.225426	0.621574	N1	2 Gy	Crude Model	lncRNA	Grey Module
ENSG00000232300	FAM215B	-0.138095	0.22579	0.622132	N1	2 Gy	Crude Model	lncRNA	Grey Module
ENSG00000188693	CYP51A1-AS1	-0.260542	0.225938	0.622206	N1	2 Gy	Crude Model	lncRNA	Grey Module
ENSG00000260442	ATP2A1-AS1	-0.202291	0.225951	0.622206	N1	2 Gy	Crude Model	lncRNA	Grey Module
ENSG00000287402	AL158167.1	-0.227962	0.226103	0.622368	N1	2 Gy	Crude Model	lncRNA	Grey Module
ENSG00000223969	AC002456.1	0.308189	0.226595	0.623007	N1	2 Gy	Crude Model	lncRNA	Grey Module
ENSG00000253669	GASAL1	-0.168165	0.22669	0.62315	N1	2 Gy	Crude Model	lncRNA	Grey Module
ENSG00000272848	AL135910.1	0.166639	0.227006	0.623466	N1	2 Gy	Crude Model	lncRNA	Grey Module
ENSG00000287419	AL121929.3	-0.142736	0.227261	0.623605	N1	2 Gy	Crude Model	lncRNA	Grey Module
ENSG00000215014	AL645728.1	0.132449	0.227417	0.623605	N1	2 Gy	Crude Model	lncRNA	Grey Module
ENSG00000231829	AL157834.1	0.21474	0.227469	0.623605	N1	2 Gy	Crude Model	lncRNA	Grey Module
ENSG00000257261	AC008014.1	0.21477	0.227473	0.623605	N1	2 Gy	Crude Model	lncRNA	Grey Module
ENSG00000283064	AL353759.1	0.131706	0.2276	0.623779	N1	2 Gy	Crude Model	lncRNA	Grey Module
ENSG00000231652	AL590428.1	-0.102036	0.227684	0.623941	N1	2 Gy	Crude Model	lncRNA	Grey Module
ENSG00000229334	AC046143.1	-0.0818696	0.227796	0.624108	N1	2 Gy	Crude Model	lncRNA	Grey Module
ENSG00000226622	AC092155.1	0.20689	0.227853	0.624133	N1	2 Gy	Crude Model	lncRNA	Grey Module
ENSG00000272630	AL731563.3	0.0872827	0.228059	0.624275	N1	2 Gy	Crude Model	lncRNA	Grey Module
ENSG00000259119	AL132796.2	0.233135	0.228263	0.624454	N1	2 Gy	Crude Model	lncRNA	Grey Module
ENSG00000271151	AC016737.1	0.197991	0.228488	0.624825	N1	2 Gy	Crude Model	lncRNA	Grey Module
ENSG00000231731	AC010976.1	-0.3058	0.228524	0.624855	N1	2 Gy	Crude Model	lncRNA	Grey Module
ENSG00000287839	AL353807.5	-0.15407	0.228683	0.625014	N1	2 Gy	Crude Model	lncRNA	Grey Module
ENSG00000285018	AC245140.3	0.21383	0.228763	0.625086	N1	2 Gy	Crude Model	lncRNA	Grey Module
ENSG00000231703	AL354993.1	0.263506	0.228794	0.625086	N1	2 Gy	Crude Model	lncRNA	Grey Module
ENSG00000237903	AC004000.1	0.21016	0.229231	0.625639	N1	2 Gy	Crude Model	lncRNA	Grey Module
ENSG00000267322	SNHG22	-0.0833887	0.229586	0.626101	N1	2 Gy	Crude Model	lncRNA	Turquoise Module
ENSG00000267575	AC006504.5	-0.0639402	0.22962	0.62612	N1	2 Gy	Crude Model	lncRNA	Grey Module
ENSG00000242861	AL591895.1	0.18625	0.230256	0.627034	N1	2 Gy	Crude Model	lncRNA	Grey Module
ENSG00000266313	AC026254.2	0.233609	0.230257	0.627034	N1	2 Gy	Crude Model	lncRNA	Grey Module
ENSG00000226235	LEMD1-AS1	-0.27459	0.230299	0.627034	N1	2 Gy	Crude Model	lncRNA	Grey Module
ENSG00000273174	AC108673.2	-0.19828	0.230396	0.627034	N1	2 Gy	Crude Model	lncRNA	Grey Module
ENSG00000237126	AC073254.1	0.267198	0.230512	0.627034	N1	2 Gy	Crude Model	lncRNA	Grey Module
ENSG00000259251	AC104590.1	-0.2392	0.230552	0.627034	N1	2 Gy	Crude Model	lncRNA	Grey Module
ENSG00000273365	AL451074.6	-0.203146	0.230617	0.627034	N1	2 Gy	Crude Model	lncRNA	Grey Module
ENSG00000288569	AC008394.1	-0.120495	0.230637	0.627034	N1	2 Gy	Crude Model	lncRNA	Grey Module
ENSG00000258479	LINC00640	0.224004	0.230789	0.627079	N1	2 Gy	Crude Model	lncRNA	Grey Module
ENSG00000264869	AC068112.1	-0.235325	0.23086	0.627079	N1	2 Gy	Crude Model	lncRNA	Grey Module
ENSG00000274461	AC023282.1	0.19307	0.230862	0.627079	N1	2 Gy	Crude Model	lncRNA	Grey Module
ENSG00000272711	AC019069.1	-0.0871316	0.230862	0.627079	N1	2 Gy	Crude Model	lncRNA	Grey Module
ENSG00000272576	AC027271.1	-0.213315	0.231012	0.627079	N1	2 Gy	Crude Model	lncRNA	Grey Module
ENSG00000250490	LINC02145	-0.282213	0.231047	0.627079	N1	2 Gy	Crude Model	lncRNA	Grey Module
ENSG00000146521	LINC01558	-0.268771	0.231064	0.627079	N1	2 Gy	Crude Model	lncRNA	Grey Module
ENSG00000226759	DAB1-AS1	-0.252588	0.231372	0.627753	N1	2 Gy	Crude Model	lncRNA	Grey Module
ENSG00000272195	AL356512.1	-0.157547	0.231587	0.627947	N1	2 Gy	Crude Model	lncRNA	Grey Module
ENSG00000267665	AC021683.3	-0.224797	0.231792	0.628227	N1	2 Gy	Crude Model	lncRNA	Grey Module
ENSG00000285831	AC027329.1	-0.133208	0.231867	0.628329	N1	2 Gy	Crude Model	lncRNA	Grey Module
ENSG00000254480	LINC02749	-0.212995	0.232021	0.628572	N1	2 Gy	Crude Model	lncRNA	Grey Module
ENSG00000250903	GMDS-DT	-0.0628329	0.232311	0.629151	N1	2 Gy	Crude Model	lncRNA	Grey Module
ENSG00000286279	AC108721.2	-0.221925	0.232564	0.629559	N1	2 Gy	Crude Model	lncRNA	Grey Module
ENSG00000232530	LIF-AS1	-0.219346	0.232695	0.629706	N1	2 Gy	Crude Model	lncRNA	Grey Module
ENSG00000253414	AC124067.2	-0.166527	0.232818	0.629774	N1	2 Gy	Crude Model	lncRNA	Grey Module
ENSG00000260372	AQP4-AS1	0.261224	0.232873	0.629774	N1	2 Gy	Crude Model	lncRNA	Grey Module
ENSG00000269019	HOMER3-AS1	0.140495	0.233172	0.630229	N1	2 Gy	Crude Model	lncRNA	Grey Module
ENSG00000230454	U73166.1	-0.14314	0.23347	0.630628	N1	2 Gy	Crude Model	lncRNA	Grey Module
ENSG00000256422	LINC02552	-0.194909	0.233601	0.630667	N1	2 Gy	Crude Model	lncRNA	Grey Module
ENSG00000274414	AL121772.1	0.171302	0.234152	0.631665	N1	2 Gy	Crude Model	lncRNA	Grey Module
ENSG00000274698	AC099521.2	0.216813	0.234264	0.631737	N1	2 Gy	Crude Model	lncRNA	Grey Module
ENSG00000233987	AC106706.1	-0.251449	0.234472	0.631855	N1	2 Gy	Crude Model	lncRNA	Grey Module
ENSG00000260816	AC027279.1	-0.211661	0.234599	0.63193	N1	2 Gy	Crude Model	lncRNA	Grey Module
ENSG00000272219	AC005072.1	0.19676	0.234923	0.632549	N1	2 Gy	Crude Model	lncRNA	Grey Module
ENSG00000245651	AC083805.1	-0.207469	0.235117	0.632793	N1	2 Gy	Crude Model	lncRNA	Grey Module
ENSG00000264673	AC098850.1	-0.226893	0.235248	0.63298	N1	2 Gy	Crude Model	lncRNA	Grey Module
ENSG00000273308	AC024560.3	-0.182306	0.235297	0.63298	N1	2 Gy	Crude Model	lncRNA	Grey Module
ENSG00000286472	AL035252.5	-0.0769715	0.235299	0.63298	N1	2 Gy	Crude Model	lncRNA	Grey Module
ENSG00000269959	SPACA6P-AS	-0.185989	0.235552	0.633165	N1	2 Gy	Crude Model	lncRNA	Grey Module
ENSG00000287867	AC007402.2	0.211897	0.235576	0.633165	N1	2 Gy	Crude Model	lncRNA	Grey Module
ENSG00000279345	Z98885.3	0.266791	0.235808	0.633463	N1	2 Gy	Crude Model	lncRNA	Grey Module
ENSG00000246430	LINC00968	-0.175054	0.235946	0.633463	N1	2 Gy	Crude Model	lncRNA	Grey Module
ENSG00000225205	AC078883.1	-0.196888	0.23604	0.633463	N1	2 Gy	Crude Model	lncRNA	Grey Module
ENSG00000215068	AC025171.2	0.057596	0.2361	0.633463	N1	2 Gy	Crude Model	lncRNA	Grey Module
ENSG00000268858	AL118506.1	-0.040455	0.236255	0.633579	N1	2 Gy	Crude Model	lncRNA	Grey Module
ENSG00000286724	AL732509.1	-0.0771902	0.236304	0.633581	N1	2 Gy	Crude Model	lncRNA	Grey Module
ENSG00000287151	C2orf27A	0.0540355	0.236333	0.633582	N1	2 Gy	Crude Model	lncRNA	Grey Module
ENSG00000261501	AC079341.1	-0.133376	0.236525	0.633782	N1	2 Gy	Crude Model	lncRNA	Grey Module
ENSG00000272343	AC107952.2	0.207371	0.236745	0.634165	N1	2 Gy	Crude Model	lncRNA	Grey Module
ENSG00000227543	SPAG5-AS1	0.218059	0.236951	0.634443	N1	2 Gy	Crude Model	lncRNA	Grey Module
[truncated: 97,602 more rows]

## Sheet: Sheet1
Supplemental File 1c: Complete list of differentially expressed lncRNAs. Model 1 considers age at sampling and sex; model 2 considers age at sampling, sex, age at and year of first diagnosis, and tumor type (not used with data from cancer-free controls). Abbreviations: Gy = Gray, N0 = fibroblasts of cancer-free controls, N1 = fibroblasts of childhood-cancer survivors, N2+ = fibroblasts of childho…
Gene	GeneID	log2FC	Avg..Expr	t	P.Value	FDR	B	B_age	p_age	GeneName	in.geneset	TrancriptInfo	Group	Dose	sex	Gene2
ENSG00000266258.1	LINC01909	1.47576	-2.45355	4.86773	2.15722e-06	0.0133203	2.45187	-0.00302796	0.817605	long intergenic non-protein coding RNA 1909	NA	gene_id: 50759,havana_gene: OTTHUMG00000178695.1,gene_name: LINC01909 | transcript_id: ENST00000584919.1,havana_transcript: OTTHUMT00000443002.1,transcript_name: LINC01909-202,bp: 815,biotype: lncRNA | transcript_id: ENST00000583247.1,havana_transcript: OTTHUMT00000443003.1,transcript_name: LINC01909-201,bp: 423,biotype: lncRNA	N1	0.05 Gy	Male	ENSG00000266258
ENSG00000274414.1	AL121772.1	0.877319	-0.799551	4.52504	9.89393e-06	0.0419131	2.18958	-0.00554382	0.517994	NA	NA	gene_id: 54417,havana_gene: OTTHUMG00000186744.1,gene_name: AL121772.1 | transcript_id: ENST00000618303.1,havana_transcript: OTTHUMT00000473702.1,transcript_name: AL121772.1-201,bp: 2335,biotype: lncRNA	N1	0.05 Gy	Male	ENSG00000274414
ENSG00000267586.7	LINC00907	-0.789694	-0.907739	-3.94153	0.000108871	0.179267	0.390441	0.00419321	0.608735	long intergenic non-protein coding RNA 907	NA	gene_id: 50354,havana_gene: OTTHUMG00000178321.7,gene_name: LINC00907 | transcript_id: ENST00000601948.5,havana_transcript: OTTHUMT00000461426.1,transcript_name: LINC00907-211,bp: 795,biotype: lncRNA | transcript_id: ENST00000659948.1,havana_transcript: OTTHUMT00000511456.1,transcript_name: LINC00907-213,bp: 1057,biotype: lncRNA | transcript_id: ENST00000586990.6,havana_transcript: OTTHUMT0000044…	N1	0.05 Gy	Male	ENSG00000267586
ENSG00000235078.1	AC231981.1	-0.883852	-3.70353	-3.86032	0.000148974	0.211884	-0.508428	-0.00153655	0.879428	NA	NA	gene_id: 5532,havana_gene: OTTHUMG00000151471.2,gene_name: AC231981.1 | transcript_id: ENST00000450917.1,havana_transcript: OTTHUMT00000322788.2,transcript_name: AC231981.1-201,bp: 974,biotype: lncRNA	N1	0.05 Gy	Male	ENSG00000235078
ENSG00000254837.2	AP001372.2	-0.412911	0.603416	-3.85095	0.000154416	0.211884	0.568839	-0.00496304	0.285142	NA	NA	gene_id: 33882,havana_gene: OTTHUMG00000150368.2,gene_name: AP001372.2 | transcript_id: ENST00000526036.1,havana_transcript: OTTHUMT00000317865.2,transcript_name: AP001372.2-201,bp: 2493,biotype: lncRNA | transcript_id: ENST00000612462.1,havana_transcript: -,transcript_name: AP001372.2-202,bp: 897,biotype: lncRNA	N1	0.05 Gy	Male	ENSG00000254837
ENSG00000286174.1	AL596330.1	0.910287	-3.91464	3.69964	0.000272979	0.306468	-0.906595	0.0253614	0.0133662	NA	NA	gene_id: 4875,havana_gene: OTTHUMG00000193232.2,gene_name: AL596330.1 | transcript_id: ENST00000652162.1,havana_transcript: OTTHUMT00000500532.2,transcript_name: AL596330.1-201,bp: 1240,biotype: lncRNA	N1	0.05 Gy	Male	ENSG00000286174
ENSG00000253554.7	LINC01414	-0.930015	-3.87786	-3.66055	0.000315361	0.311564	-0.979784	0.0138472	0.189445	long intergenic non-protein coding RNA 1414	NA	gene_id: 25802,havana_gene: OTTHUMG00000164358.6,gene_name: LINC01414 | transcript_id: ENST00000523191.5,havana_transcript: OTTHUMT00000378431.2,transcript_name: LINC01414-203,bp: 573,biotype: lncRNA | transcript_id: ENST00000524360.5,havana_transcript: OTTHUMT00000378630.1,transcript_name: LINC01414-204,bp: 581,biotype: lncRNA | transcript_id: ENST00000668525.1,havana_transcript: OTTHUMT00000527…	N1	0.05 Gy	Male	ENSG00000253554
ENSG00000263724.2	DLGAP1-AS3	-0.960695	-3.10789	-3.58392	0.000417038	0.329392	-1.03158	0.00596474	0.617067	DLGAP1 antisense RNA 3	NA	gene_id: 49775,havana_gene: OTTHUMG00000178391.2,gene_name: DLGAP1-AS3 | transcript_id: ENST00000667062.1,havana_transcript: OTTHUMT00000522983.1,transcript_name: DLGAP1-AS3-204,bp: 1470,biotype: lncRNA | transcript_id: ENST00000577649.1,havana_transcript: OTTHUMT00000441782.1,transcript_name: DLGAP1-AS3-201,bp: 1258,biotype: lncRNA | transcript_id: ENST00000666095.1,havana_transcript: OTTHUMT000…	N1	0.05 Gy	Male	ENSG00000263724
ENSG00000267348.3	GEMIN7-AS1	-0.593979	-0.932058	-3.57984	0.000423231	0.329392	-0.552618	-0.00607841	0.408892	GEMIN7 antisense RNA 1	NA	gene_id: 52949,havana_gene: OTTHUMG00000181770.3,gene_name: GEMIN7-AS1 | transcript_id: ENST00000586744.1,havana_transcript: OTTHUMT00000457530.1,transcript_name: GEMIN7-AS1-202,bp: 690,biotype: lncRNA | transcript_id: ENST00000655031.1,havana_transcript: OTTHUMT00000523227.1,transcript_name: GEMIN7-AS1-203,bp: 2010,biotype: lncRNA | transcript_id: ENST00000586556.1,havana_transcript: OTTHUMT0000…	N1	0.05 Gy	Male	ENSG00000267348
ENSG00000234647.2	AL606970.3	-0.969032	-3.02371	-3.57686	0.000427827	0.329392	-1.01735	-0.00714585	0.562368	NA	NA	gene_id: 21512,havana_gene: OTTHUMG00000016043.2,gene_name: AL606970.3 | transcript_id: ENST00000446811.1,havana_transcript: OTTHUMT00000043190.1,transcript_name: AL606970.3-201,bp: 2246,biotype: lncRNA | transcript_id: ENST00000634866.1,havana_transcript: OTTHUMT00000487991.1,transcript_name: AL606970.3-202,bp: 476,biotype: lncRNA	N1	0.05 Gy	Male	ENSG00000234647
ENSG00000198358.4	AL354714.1	-0.436323	-0.488696	-3.55588	0.000461409	0.329392	-0.527135	-0.00300301	0.587588	NA	NA	gene_id: 3663,havana_gene: OTTHUMG00000028603.1,gene_name: AL354714.1 | transcript_id: ENST00000356006.3,havana_transcript: OTTHUMT00000071461.1,transcript_name: AL354714.1-201,bp: 2136,biotype: lncRNA	N1	0.05 Gy	Male	ENSG00000198358
ENSG00000254288.1	AC087672.2	0.878027	-3.1184	3.5552	0.000462539	0.329392	-1.08021	-0.0010983	0.914445	NA	NA	gene_id: 25969,havana_gene: OTTHUMG00000164505.1,gene_name: AC087672.2 | transcript_id: ENST00000519323.1,havana_transcript: OTTHUMT00000379034.1,transcript_name: AC087672.2-201,bp: 738,biotype: lncRNA	N1	0.05 Gy	Male	ENSG00000254288
ENSG00000265799.1	AC090844.3	-1.18909	-1.83058	-3.47209	0.000621899	0.362933	-1.04288	-0.022123	0.163593	NA	NA	gene_id: 48131,havana_gene: OTTHUMG00000179523.1,gene_name: AC090844.3 | transcript_id: ENST00000583462.1,havana_transcript: OTTHUMT00000446852.1,transcript_name: AC090844.3-201,bp: 784,biotype: lncRNA | transcript_id: ENST00000584649.1,havana_transcript: OTTHUMT00000446853.1,transcript_name: AC090844.3-202,bp: 535,biotype: lncRNA	N1	0.05 Gy	Male	ENSG00000265799
ENSG00000287335.1	AL139351.3	0.681052	-1.50503	3.47013	0.000626222	0.362933	-0.995777	0.0115801	0.14852	NA	NA	gene_id: 54978,havana_gene: OTTHUMG00000195110.1,gene_name: AL139351.3 | transcript_id: ENST00000653312.1,havana_transcript: OTTHUMT00000524526.1,transcript_name: AL139351.3-201,bp: 2858,biotype: lncRNA	N1	0.05 Gy	Male	ENSG00000287335
ENSG00000277287.1	AL109976.1	0.324393	1.70482	3.43849	0.000699905	0.382261	-0.554653	0.00558754	0.157954	NA	NA	gene_id: 54018,havana_gene: OTTHUMG00000186579.1,gene_name: AL109976.1 | transcript_id: ENST00000621919.1,havana_transcript: OTTHUMT00000473410.1,transcript_name: AL109976.1-201,bp: 5678,biotype: lncRNA	N1	0.05 Gy	Male	ENSG00000277287
ENSG00000125462.18	C1orf61	-1.1167	-2.0112	-3.43362	0.000711932	0.382261	-1.15513	-0.0107453	0.444053	chromosome 1 open reading frame 61	NA	gene_id: 3480,havana_gene: OTTHUMG00000031022.5,gene_name: C1orf61 | transcript_id: ENST00000608007.1,havana_transcript: OTTHUMT00000471690.1,transcript_name: C1orf61-228,bp: 3138,biotype: processed_transcript | transcript_id: ENST00000400991.6,havana_transcript: OTTHUMT00000075990.2,transcript_name: C1orf61-205,bp: 473,biotype: processed_transcript | transcript_id: ENST00000368242.7,havana_trans…	N1	0.05 Gy	Male	ENSG00000125462
ENSG00000253361.3	AC069120.1	-0.938915	-2.16522	-3.41087	0.000770761	0.397631	-1.22628	-0.0205608	0.116157	NA	NA	gene_id: 25419,havana_gene: OTTHUMG00000163994.4,gene_name: AC069120.1 | transcript_id: ENST00000659341.1,havana_transcript: OTTHUMT00000527210.1,transcript_name: AC069120.1-201,bp: 1530,biotype: lncRNA | transcript_id: ENST00000521623.1,havana_transcript: OTTHUMT00000376670.1,transcript_name: AC069120.1-202,bp: 379,biotype: lncRNA | transcript_id: ENST00000646170.1,havana_transcript: OTTHUMT0000…	N1	0.05 Gy	Male	ENSG00000253361
ENSG00000275438.1	AL031008.1	-0.834493	-3.68224	-3.36027	0.0009183	0.444727	-1.58115	0.00242872	0.815428	NA	NA	gene_id: 44144,havana_gene: OTTHUMG00000186666.1,gene_name: AL031008.1 | transcript_id: ENST00000619963.1,havana_transcript: OTTHUMT00000473581.1,transcript_name: AL031008.1-201,bp: 541,biotype: lncRNA	N1	0.05 Gy	Male	ENSG00000275438
ENSG00000286249.1	AC016743.1	0.626385	-1.30037	3.28049	0.00120533	0.507745	-1.38611	0.00414936	0.642054	NA	NA	gene_id: 9026,havana_gene: OTTHUMG00000193186.1,gene_name: AC016743.1 | transcript_id: ENST00000650878.1,havana_transcript: OTTHUMT00000500403.1,transcript_name: AC016743.1-201,bp: 1199,biotype: lncRNA	N1	0.05 Gy	Male	ENSG00000286249
ENSG00000248837.7	AC097512.1	-0.643031	-1.44922	-3.27917	0.0012107	0.507745	-1.42645	0.013535	0.12321	NA	NA	gene_id: 13287,havana_gene: OTTHUMG00000160256.28,gene_name: AC097512.1 | transcript_id: ENST00000659942.1,havana_transcript: OTTHUMT00000513025.1,transcript_name: AC097512.1-214,bp: 1554,biotype: lncRNA | transcript_id: ENST00000655325.1,havana_transcript: OTTHUMT00000512821.1,transcript_name: AC097512.1-212,bp: 1460,biotype: lncRNA | transcript_id: ENST00000655182.1,havana_transcript: OTTHUMT00…	N1	0.05 Gy	Male	ENSG00000248837
ENSG00000283148.1	AC137936.1	0.843458	-3.09602	3.26332	0.00127713	0.507745	-1.71527	0.0200131	0.0744332	NA	NA	gene_id: 10746,havana_gene: OTTHUMG00000191719.1,gene_name: AC137936.1 | transcript_id: ENST00000636316.1,havana_transcript: OTTHUMT00000489684.1,transcript_name: AC137936.1-201,bp: 845,biotype: lncRNA	N1	0.05 Gy	Male	ENSG00000283148
ENSG00000241369.6	LINC01192	-1.00751	-3.55852	-3.25315	0.00132152	0.507745	-1.77952	0.00243618	0.852676	long intergenic non-protein coding RNA 1192	NA	gene_id: 12215,havana_gene: OTTHUMG00000158021.53,gene_name: LINC01192 | transcript_id: ENST00000660789.1,havana_transcript: OTTHUMT00000523340.1,transcript_name: LINC01192-229,bp: 1809,biotype: lncRNA | transcript_id: ENST00000663627.1,havana_transcript: OTTHUMT00000522362.1,transcript_name: LINC01192-236,bp: 1278,biotype: lncRNA | transcript_id: ENST00000665928.1,havana_transcript: OTTHUMT00000…	N1	0.05 Gy	Male	ENSG00000241369
ENSG00000226530.2	AL158055.1	-0.896827	-2.58761	-3.24212	0.00137129	0.507745	-1.6877	0.00762221	0.526791	NA	NA	gene_id: 58386,havana_gene: OTTHUMG00000021532.2,gene_name: AL158055.1 | transcript_id: ENST00000661364.1,havana_transcript: OTTHUMT00000523077.1,transcript_name: AL158055.1-203,bp: 8535,biotype: lncRNA | transcript_id: ENST00000418775.1,havana_transcript: OTTHUMT00000056581.1,transcript_name: AL158055.1-201,bp: 586,biotype: lncRNA | transcript_id: ENST00000455931.1,havana_transcript: OTTHUMT0000…	N1	0.05 Gy	Male	ENSG00000226530
ENSG00000206567.10	AC022007.1	-0.796897	-0.407631	-3.23542	0.00140236	0.507745	-1.32113	-0.00616691	0.562743	NA	NA	gene_id: 9796,havana_gene: OTTHUMG00000155325.4,gene_name: AC022007.1 | transcript_id: ENST00000383808.7,havana_transcript: OTTHUMT00000339469.2,transcript_name: AC022007.1-201,bp: 4187,biotype: lncRNA | transcript_id: ENST00000420091.5,havana_transcript: OTTHUMT00000339470.1,transcript_name: AC022007.1-202,bp: 1566,biotype: lncRNA | transcript_id: ENST00000621000.1,havana_transcript: -,transcrip…	N1	0.05 Gy	Male	ENSG00000206567
ENSG00000239569.3	KMT2E-AS1	0.534252	-1.73451	3.2264	0.00144523	0.507745	-1.5942	-0.000734674	0.922718	NA	NA	gene_id: 23545,havana_gene: OTTHUMG00000157280.1,gene_name: KMT2E-AS1 | transcript_id: ENST00000453677.1,havana_transcript: OTTHUMT00000348305.1,transcript_name: KMT2E-AS1-201,bp: 736,biotype: lncRNA	N1	0.05 Gy	Male	ENSG00000239569
ENSG00000267605.7	AC016590.1	1.06523	-1.76868	3.21839	0.0014843	0.507745	-1.61192	0.0100898	0.462095	NA	NA	gene_id: 52542,havana_gene: OTTHUMG00000180577.8,gene_name: AC016590.1 | transcript_id: ENST00000652687.1,havana_transcript: OTTHUMT00000499929.1,transcript_name: AC016590.1-201,bp: 1208,biotype: lncRNA | transcript_id: ENST00000586324.2,havana_transcript: OTTHUMT00000514522.1,transcript_name: AC016590.1-202,bp: 1633,biotype: lncRNA | transcript_id: ENST00000656668.1,havana_transcript: OTTHUMT000…	N1	0.05 Gy	Male	ENSG00000267605
ENSG00000260912.1	AL158206.1	0.416567	-0.549854	3.19949	0.00158045	0.507745	-1.41108	-0.00152923	0.766272	NA	NA	gene_id: 27325,havana_gene: OTTHUMG00000175502.1,gene_name: AL158206.1 | transcript_id: ENST00000563205.1,havana_transcript: OTTHUMT00000430280.1,transcript_name: AL158206.1-201,bp: 1965,biotype: lncRNA	N1	0.05 Gy	Male	ENSG00000260912
ENSG00000278192.1	AL118505.1	0.750386	-2.64974	3.19374	0.0016108	0.507745	-1.78276	0.00571362	0.565715	NA	NA	gene_id: 54101,havana_gene: OTTHUMG00000186613.2,gene_name: AL118505.1 | transcript_id: ENST00000619370.1,havana_transcript: OTTHUMT00000473469.1,transcript_name: AL118505.1-201,bp: 1932,biotype: lncRNA	N1	0.05 Gy	Male	ENSG00000278192
ENSG00000258824.2	AL122035.1	0.420986	-0.37869	3.19368	0.00161114	0.507745	-1.41029	0.004715	0.386332	NA	NA	gene_id: 40656,havana_gene: OTTHUMG00000171216.1,gene_name: AL122035.1 | transcript_id: ENST00000556640.1,havana_transcript: OTTHUMT00000412363.1,transcript_name: AL122035.1-201,bp: 550,biotype: lncRNA	N1	0.05 Gy	Male	ENSG00000258824
ENSG00000235663.1	SAPCD1-AS1	-0.772316	-3.58372	-3.17393	0.00171961	0.507745	-1.92732	-0.0188268	0.0640648	NA	NA	gene_id: 19378,havana_gene: OTTHUMG00000137389.1,gene_name: SAPCD1-AS1 | transcript_id: ENST00000419679.1,havana_transcript: OTTHUMT00000268184.1,transcript_name: SAPCD1-AS1-202,bp: 461,biotype: lncRNA	N1	0.05 Gy	Male	ENSG00000235663
ENSG00000235840.1	AC012363.2	0.84221	-3.52705	3.14	0.00192197	0.507745	-1.99612	-0.00327589	0.766017	NA	NA	gene_id: 7674,havana_gene: OTTHUMG00000155116.1,gene_name: AC012363.2 | transcript_id: ENST00000437837.1,havana_transcript: OTTHUMT00000338463.1,transcript_name: AC012363.2-201,bp: 555,biotype: lncRNA	N1	0.05 Gy	Male	ENSG00000235840
ENSG00000267033.1	AC020911.1	0.939926	-3.46459	3.13226	0.00197114	0.507745	-2.00353	0.0178739	0.15951	NA	NA	gene_id: 51826,havana_gene: OTTHUMG00000182280.1,gene_name: AC020911.1 | transcript_id: ENST00000591038.1,havana_transcript: OTTHUMT00000460350.1,transcript_name: AC020911.1-201,bp: 578,biotype: lncRNA	N1	0.05 Gy	Male	ENSG00000267033
ENSG00000273008.1	AC010864.1	0.479414	-0.79386	3.12375	0.00202648	0.510736	-1.65481	0.00449398	0.486077	NA	NA	gene_id: 30109,havana_gene: OTTHUMG00000186248.1,gene_name: AC010864.1 | transcript_id: ENST00000609407.1,havana_transcript: OTTHUMT00000472494.1,transcript_name: AC010864.1-201,bp: 1511,biotype: lncRNA	N1	0.05 Gy	Male	ENSG00000273008
ENSG00000261476.1	AC009163.4	-0.794258	-3.55265	-3.11461	0.00208753	0.515598	-2.04789	-0.00344218	0.752662	NA	NA	gene_id: 46231,havana_gene: OTTHUMG00000177068.1,gene_name: AC009163.4 | transcript_id: ENST00000563554.1,havana_transcript: OTTHUMT00000435197.1,transcript_name: AC009163.4-201,bp: 852,biotype: lncRNA	N1	0.05 Gy	Male	ENSG00000261476
ENSG00000260923.7	LINC02193	0.425386	0.564684	3.10454	0.00215681	0.521758	-1.52823	0.000542646	0.927991	NA	NA	gene_id: 46620,havana_gene: OTTHUMG00000172851.14,gene_name: LINC02193 | transcript_id: ENST00000621799.1,havana_transcript: -,transcript_name: LINC02193-207,bp: 723,biotype: lncRNA | transcript_id: ENST00000568418.1,havana_transcript: OTTHUMT00000422123.1,transcript_name: LINC02193-203,bp: 2056,biotype: lncRNA | transcript_id: ENST00000568947.2,havana_transcript: OTTHUMT00000420877.2,transcript_…	N1	0.05 Gy	Male	ENSG00000260923
ENSG00000278266.1	AC079949.2	-0.708964	-2.28304	-3.08909	0.00226718	0.521758	-1.95222	-0.0164463	0.0963153	NA	NA	gene_id: 37958,havana_gene: OTTHUMG00000168462.2,gene_name: AC079949.2 | transcript_id: ENST00000617117.1,havana_transcript: OTTHUMT00000399833.2,transcript_name: AC079949.2-201,bp: 2933,biotype: lncRNA	N1	0.05 Gy	Male	ENSG00000278266
ENSG00000259275.4	AC087477.2	0.430576	-0.126295	3.06277	0.00246725	0.543098	-1.679	-0.0236505	0.000112552	NA	NA	gene_id: 43923,havana_gene: OTTHUMG00000171847.8,gene_name: AC087477.2 | transcript_id: ENST00000558382.2,havana_transcript: OTTHUMT00000415391.2,transcript_name: AC087477.2-201,bp: 570,biotype: lncRNA | transcript_id: ENST00000664133.1,havana_transcript: OTTHUMT00000509791.1,transcript_name: AC087477.2-206,bp: 1892,biotype: lncRNA | transcript_id: ENST00000667348.1,havana_transcript: OTTHUMT0000…	N1	0.05 Gy	Male	ENSG00000259275
ENSG00000286627.1	AP005900.1	-0.839841	-3.66269	-3.05994	0.00248974	0.543098	-2.17064	0.00535027	0.632686	NA	NA	gene_id: 49837,havana_gene: OTTHUMG00000195009.1,gene_name: AP005900.1 | transcript_id: ENST00000668117.1,havana_transcript: OTTHUMT00000523706.1,transcript_name: AP005900.1-201,bp: 3243,biotype: lncRNA	N1	0.05 Gy	Male	ENSG00000286627
ENSG00000275212.3	LINC02826	0.85578	-3.61607	3.04791	0.00258729	0.553493	-2.17819	-0.00414529	0.729172	NA	NA	gene_id: 37930,havana_gene: OTTHUMG00000168493.10,gene_name: LINC02826 | transcript_id: ENST00000534849.1,havana_transcript: OTTHUMT00000399910.1,transcript_name: LINC02826-201,bp: 570,biotype: lncRNA | transcript_id: ENST00000642407.1,havana_transcript: OTTHUMT00000494394.1,transcript_name: LINC02826-203,bp: 1529,biotype: lncRNA | transcript_id: ENST00000660252.1,havana_transcript: OTTHUMT000005…	N1	0.05 Gy	Male	ENSG00000275212
ENSG00000272696.1	AL359091.3	0.740777	-3.4192	3.04597	0.00260333	0.553493	-2.16614	0.00679557	0.517608	NA	NA	gene_id: 29033,havana_gene: OTTHUMG00000185895.1,gene_name: AL359091.3 | transcript_id: ENST00000609315.1,havana_transcript: OTTHUMT00000471658.1,transcript_name: AL359091.3-201,bp: 573,biotype: lncRNA	N1	0.05 Gy	Male	ENSG00000272696
ENSG00000284430.1	AC020912.1	-0.821405	-2.63214	-3.02928	0.00274534	0.553493	-2.11808	0.00581618	0.622619	NA	NA	gene_id: 52293,havana_gene: OTTHUMG00000191896.1,gene_name: AC020912.1 | transcript_id: ENST00000638312.1,havana_transcript: OTTHUMT00000491072.1,transcript_name: AC020912.1-201,bp: 5059,biotype: lncRNA	N1	0.05 Gy	Male	ENSG00000284430
ENSG00000235158.1	AC087430.1	-0.844159	-3.69007	-3.01523	0.00287043	0.553493	-2.24575	-0.00305642	0.785312	NA	NA	gene_id: 9686,havana_gene: OTTHUMG00000154883.1,gene_name: AC087430.1 | transcript_id: ENST00000451707.1,havana_transcript: OTTHUMT00000337493.1,transcript_name: AC087430.1-201,bp: 3699,biotype: lncRNA	N1	0.05 Gy	Male	ENSG00000235158
ENSG00000285565.1	AL671762.1	-1.27598	2.84423	-3.0137	0.00288432	0.553493	-1.79154	0.0121812	0.470549	NA	NA	gene_id: 19386,havana_gene: OTTHUMG00000193357.1,gene_name: AL671762.1 | transcript_id: ENST00000649802.1,havana_transcript: OTTHUMT00000500923.1,transcript_name: AL671762.1-201,bp: 1338,biotype: lncRNA	N1	0.05 Gy	Male	ENSG00000285565
ENSG00000243694.3	LINC02027	0.727169	-2.43633	2.99755	0.00303523	0.557363	-2.14925	-0.012664	0.233944	long intergenic non-protein coding RNA 2027	NA	gene_id: 10992,havana_gene: OTTHUMG00000158949.5,gene_name: LINC02027 | transcript_id: ENST00000662919.1,havana_transcript: OTTHUMT00000520669.1,transcript_name: LINC02027-203,bp: 2451,biotype: lncRNA | transcript_id: ENST00000653347.1,havana_transcript: OTTHUMT00000522921.1,transcript_name: LINC02027-202,bp: 1889,biotype: lncRNA | transcript_id: ENST00000482617.1,havana_transcript: OTTHUMT000003…	N1	0.05 Gy	Male	ENSG00000243694
ENSG00000224592.5	MIR3659HG	0.879992	-3.09699	2.99233	0.00308544	0.557363	-2.24051	-0.00363231	0.762635	NA	NA	gene_id: 1236,havana_gene: OTTHUMG00000000478.1,gene_name: MIR3659HG | transcript_id: ENST00000432922.5,havana_transcript: OTTHUMT00000001201.1,transcript_name: MIR3659HG-202,bp: 593,biotype: lncRNA | transcript_id: ENST00000428151.1,havana_transcript: OTTHUMT00000001200.1,transcript_name: MIR3659HG-201,bp: 573,biotype: lncRNA	N1	0.05 Gy	Male	ENSG00000224592
ENSG00000267270.6	PARD6G-AS1	-0.407524	-0.020274	-2.99169	0.00309166	0.557363	-1.84908	-0.00934263	0.127452	PARD6G antisense RNA 1	NA	gene_id: 50920,havana_gene: OTTHUMG00000180379.3,gene_name: PARD6G-AS1 | transcript_id: ENST00000587254.5,havana_transcript: OTTHUMT00000451059.1,transcript_name: PARD6G-AS1-203,bp: 584,biotype: lncRNA | transcript_id: ENST00000586421.1,havana_transcript: OTTHUMT00000451060.1,transcript_name: PARD6G-AS1-202,bp: 3333,biotype: lncRNA | transcript_id: ENST00000589574.1,havana_transcript: OTTHUMT0000…	N1	0.05 Gy	Male	ENSG00000267270
ENSG00000286018.1	AF129075.3	-0.941864	-2.78941	-2.98806	0.00312713	0.557363	-2.21108	-0.00226374	0.868181	NA	NA	gene_id: 55748,havana_gene: OTTHUMG00000192739.2,gene_name: AF129075.3 | transcript_id: ENST00000651960.1,havana_transcript: OTTHUMT00000498984.2,transcript_name: AF129075.3-201,bp: 731,biotype: lncRNA	N1	0.05 Gy	Male	ENSG00000286018
ENSG00000213599.10	SLX1A-SULT1A3	-0.506308	0.644526	-2.95488	0.00346926	0.571415	-1.89493	0.00504514	0.465803	SLX1A-SULT1A3 readthrough (NMD candidate)	NA	gene_id: 45131,havana_gene: OTTHUMG00000048084.2,gene_name: SLX1A-SULT1A3 | transcript_id: ENST00000568997.5,havana_transcript: OTTHUMT00000434086.1,transcript_name: SLX1A-SULT1A3-205,bp: 2834,biotype: retained_intron | transcript_id: ENST00000565342.5,havana_transcript: OTTHUMT00000434088.1,transcript_name: SLX1A-SULT1A3-202,bp: 2195,biotype: lncRNA | transcript_id: ENST00000561824.5,havana_tran…	N1	0.05 Gy	Male	ENSG00000213599
ENSG00000285633.1	AL132633.1	-0.738079	-2.57335	-2.95389	0.00347996	0.571415	-2.24875	-0.0123972	0.247703	NA	NA	gene_id: 40037,havana_gene: OTTHUMG00000193332.1,gene_name: AL132633.1 | transcript_id: ENST00000649052.1,havana_transcript: OTTHUMT00000500721.1,transcript_name: AL132633.1-201,bp: 4532,biotype: lncRNA	N1	0.05 Gy	Male	ENSG00000285633
ENSG00000249894.1	AC024581.1	-1.1629	-2.3315	-2.94397	0.00358899	0.571415	-2.24972	0.00236916	0.881654	NA	NA	gene_id: 16483,havana_gene: OTTHUMG00000162354.1,gene_name: AC024581.1 | transcript_id: ENST00000514791.1,havana_transcript: OTTHUMT00000368622.1,transcript_name: AC024581.1-201,bp: 566,biotype: lncRNA	N1	0.05 Gy	Male	ENSG00000249894
ENSG00000256603.1	AP003170.4	0.745866	-3.76908	2.94278	0.00360234	0.571415	-2.39232	0.0112094	0.295212	NA	NA	gene_id: 34589,havana_gene: OTTHUMG00000168192.1,gene_name: AP003170.4 | transcript_id: ENST00000543486.1,havana_transcript: OTTHUMT00000398705.1,transcript_name: AP003170.4-201,bp: 586,biotype: lncRNA	N1	0.05 Gy	Male	ENSG00000256603
ENSG00000224715.1	Z82186.1	-0.778782	-2.88567	-2.9416	0.00361559	0.571415	-2.31709	0.00943808	0.37018	NA	NA	gene_id: 57529,havana_gene: OTTHUMG00000150328.1,gene_name: Z82186.1 | transcript_id: ENST00000434707.1,havana_transcript: OTTHUMT00000317578.1,transcript_name: Z82186.1-201,bp: 4364,biotype: lncRNA	N1	0.05 Gy	Male	ENSG00000224715
ENSG00000272103.2	AC026741.1	0.639875	-2.49714	2.93608	0.00367805	0.571415	-2.27878	-0.00807563	0.381028	NA	NA	gene_id: 16083,havana_gene: OTTHUMG00000185469.2,gene_name: AC026741.1 | transcript_id: ENST00000605892.2,havana_transcript: OTTHUMT00000470574.2,transcript_name: AC026741.1-201,bp: 2237,biotype: lncRNA	N1	0.05 Gy	Male	ENSG00000272103
ENSG00000260228.6	AC009119.1	1.06167	-3.27279	2.92075	0.00385663	0.572991	-2.38776	0.00715323	0.642441	NA	NA	gene_id: 46389,havana_gene: OTTHUMG00000176643.2,gene_name: AC009119.1 | transcript_id: ENST00000565714.5,havana_transcript: OTTHUMT00000432944.1,transcript_name: AC009119.1-201,bp: 332,biotype: lncRNA | transcript_id: ENST00000561599.2,havana_transcript: OTTHUMT00000432947.2,transcript_name: AC009119.1-202,bp: 3291,biotype: lncRNA | transcript_id: ENST00000666360.1,havana_transcript: OTTHUMT0000…	N1	0.05 Gy	Male	ENSG00000260228
ENSG00000285637.2	AL161449.2	0.718159	-2.29244	2.91425	0.00393473	0.575052	-2.29119	-0.0183569	0.0856564	NA	NA	gene_id: 27243,havana_gene: OTTHUMG00000192712.2,gene_name: AL161449.2 | transcript_id: ENST00000649120.1,havana_transcript: OTTHUMT00000498917.1,transcript_name: AL161449.2-201,bp: 2469,biotype: lncRNA | transcript_id: ENST00000666564.1,havana_transcript: OTTHUMT00000522923.1,transcript_name: AL161449.2-202,bp: 3533,biotype: lncRNA	N1	0.05 Gy	Male	ENSG00000285637
ENSG00000231674.1	LINC00410	0.614864	-2.16676	2.90817	0.00400916	0.575198	-2.31103	0.0135996	0.141742	long intergenic non-protein coding RNA 410	NA	gene_id: 39202,havana_gene: OTTHUMG00000017185.1,gene_name: LINC00410 | transcript_id: ENST00000419272.1,havana_transcript: OTTHUMT00000045437.1,transcript_name: LINC00410-201,bp: 2018,biotype: lncRNA	N1	0.05 Gy	Male	ENSG00000231674
ENSG00000273784.4	AL137058.2	0.507019	-0.542712	2.9043	0.00405718	0.575198	-2.10672	0.00401739	0.585388	NA	NA	gene_id: 38860,havana_gene: OTTHUMG00000016973.2,gene_name: AL137058.2 | transcript_id: ENST00000342657.7,havana_transcript: OTTHUMT00000474761.1,transcript_name: AL137058.2-201,bp: 558,biotype: lncRNA | transcript_id: ENST00000614537.4,havana_transcript: OTTHUMT00000474762.1,transcript_name: AL137058.2-202,bp: 676,biotype: lncRNA | transcript_id: ENST00000398039.2,havana_transcript: OTTHUMT00000…	N1	0.05 Gy	Male	ENSG00000273784
ENSG00000264920.2	AC018521.5	0.346205	1.10191	2.88161	0.00434931	0.592055	-2.06107	-0.000242847	0.963147	NA	NA	gene_id: 48567,havana_gene: OTTHUMG00000178293.2,gene_name: AC018521.5 | transcript_id: ENST00000582787.2,havana_transcript: OTTHUMT00000441398.2,transcript_name: AC018521.5-201,bp: 522,biotype: lncRNA | transcript_id: ENST00000577279.1,havana_transcript: OTTHUMT00000441399.1,transcript_name: AC018521.5-202,bp: 374,biotype: lncRNA | transcript_id: ENST00000580459.1,havana_transcript: OTTHUMT00000…	N1	0.05 Gy	Male	ENSG00000264920
ENSG00000286699.1	AC084198.4	-0.287736	0.853563	-2.87111	0.004491	0.602844	-2.08882	-0.00368962	0.396039	NA	NA	gene_id: 11180,havana_gene: OTTHUMG00000194879.1,gene_name: AC084198.4 | transcript_id: ENST00000667844.1,havana_transcript: OTTHUMT00000522826.1,transcript_name: AC084198.4-201,bp: 1704,biotype: lncRNA	N1	0.05 Gy	Male	ENSG00000286699
ENSG00000272256.1	AC044849.1	0.734134	-3.31239	2.86258	0.00460904	0.609901	-2.49398	-0.00481932	0.652481	NA	NA	gene_id: 25267,havana_gene: OTTHUMG00000185429.1,gene_name: AC044849.1 | transcript_id: ENST00000606596.1,havana_transcript: OTTHUMT00000470512.1,transcript_name: AC044849.1-201,bp: 710,biotype: lncRNA	N1	0.05 Gy	Male	ENSG00000272256
ENSG00000286831.1	AC244472.1	0.6446	-1.90317	2.84508	0.00486031	0.614467	-2.39943	0.00434177	0.635901	NA	NA	gene_id: 24215,havana_gene: OTTHUMG00000195212.1,gene_name: AC244472.1 | transcript_id: ENST00000663830.1,havana_transcript: OTTHUMT00000525317.1,transcript_name: AC244472.1-201,bp: 2037,biotype: lncRNA	N1	0.05 Gy	Male	ENSG00000286831
ENSG00000280118.3	AC090983.1	0.623865	-2.01125	2.84438	0.00487064	0.614467	-2.40421	-0.00385424	0.676068	NA	NA	gene_id: 42027,havana_gene: OTTHUMG00000176877.4,gene_name: AC090983.1 | transcript_id: ENST00000648546.2,havana_transcript: OTTHUMT00000500127.3,transcript_name: AC090983.1-201,bp: 804,biotype: lncRNA | transcript_id: ENST00000623426.1,havana_transcript: OTTHUMT00000434198.1,transcript_name: AC090983.1-202,bp: 3897,biotype: retained_intron	N1	0.05 Gy	Male	ENSG00000280118
ENSG00000236078.2	LINC01447	0.648063	-1.7657	2.83846	0.00495853	0.615431	-2.39812	0.00446107	0.626771	long intergenic non-protein coding RNA 1447	NA	gene_id: 22425,havana_gene: OTTHUMG00000155554.4,gene_name: LINC01447 | transcript_id: ENST00000668284.1,havana_transcript: OTTHUMT00000516756.1,transcript_name: LINC01447-203,bp: 1173,biotype: lncRNA | transcript_id: ENST00000429010.1,havana_transcript: OTTHUMT00000340622.1,transcript_name: LINC01447-201,bp: 2761,biotype: lncRNA | transcript_id: ENST00000671379.1,havana_transcript: OTTHUMT000005…	N1	0.05 Gy	Male	ENSG00000236078
ENSG00000229956.11	ZRANB2-AS2	-0.663261	-0.367602	-2.83209	0.0050549	0.616406	-2.2433	-0.00457627	0.649135	ZRANB2 antisense RNA 2 (head to head)	NA	gene_id: 1997,havana_gene: OTTHUMG00000009733.12,gene_name: ZRANB2-AS2 | transcript_id: ENST00000455406.6,havana_transcript: OTTHUMT00000026644.2,transcript_name: ZRANB2-AS2-205,bp: 4608,biotype: lncRNA | transcript_id: ENST00000654734.1,havana_transcript: OTTHUMT00000447484.3,transcript_name: ZRANB2-AS2-240,bp: 2001,biotype: lncRNA | transcript_id: ENST00000671179.1,havana_transcript: OTTHUMT000…	N1	0.05 Gy	Male	ENSG00000229956
ENSG00000287310.1	AL133445.3	-0.753404	-3.5742	-2.8231	0.00519363	0.616406	-2.5869	0.000213462	0.984896	NA	NA	gene_id: 40773,havana_gene: OTTHUMG00000194770.1,gene_name: AL133445.3 | transcript_id: ENST00000656285.1,havana_transcript: OTTHUMT00000521759.1,transcript_name: AL133445.3-201,bp: 1327,biotype: lncRNA	N1	0.05 Gy	Male	ENSG00000287310
ENSG00000227543.5	SPAG5-AS1	0.748435	-1.83013	2.81265	0.00535912	0.617383	-2.45384	0.0155471	0.150544	NA	NA	gene_id: 47637,havana_gene: OTTHUMG00000132827.5,gene_name: SPAG5-AS1 | transcript_id: ENST00000414744.2,havana_transcript: OTTHUMT00000256291.2,transcript_name: SPAG5-AS1-201,bp: 2143,biotype: lncRNA | transcript_id: ENST00000556050.1,havana_transcript: OTTHUMT00000411485.1,transcript_name: SPAG5-AS1-204,bp: 871,biotype: lncRNA | transcript_id: ENST00000554154.1,havana_transcript: OTTHUMT0000041…	N1	0.05 Gy	Male	ENSG00000227543
ENSG00000259939.1	AC022167.1	0.636627	-1.99345	2.81212	0.00536778	0.617383	-2.47084	-0.000304633	0.974109	NA	NA	gene_id: 44505,havana_gene: OTTHUMG00000176899.1,gene_name: AC022167.1 | transcript_id: ENST00000564919.1,havana_transcript: OTTHUMT00000434264.1,transcript_name: AC022167.1-201,bp: 409,biotype: lncRNA	N1	0.05 Gy	Male	ENSG00000259939
ENSG00000272369.1	AC008035.1	0.617187	-2.5139	2.80008	0.00556481	0.619198	-2.54056	0.00393167	0.679438	NA	NA	gene_id: 36071,havana_gene: OTTHUMG00000185793.1,gene_name: AC008035.1 | transcript_id: ENST00000607353.1,havana_transcript: OTTHUMT00000471303.1,transcript_name: AC008035.1-201,bp: 448,biotype: lncRNA	N1	0.05 Gy	Male	ENSG00000272369
ENSG00000261064.1	LINC02256	0.443831	-0.945873	2.79703	0.00561562	0.619198	-2.37952	-0.00202478	0.767435	NA	NA	gene_id: 42304,havana_gene: OTTHUMG00000175400.1,gene_name: LINC02256 | transcript_id: ENST00000564670.1,havana_transcript: OTTHUMT00000429854.1,transcript_name: LINC02256-202,bp: 543,biotype: lncRNA | transcript_id: ENST00000561999.1,havana_transcript: OTTHUMT00000429855.1,transcript_name: LINC02256-201,bp: 366,biotype: lncRNA	N1	0.05 Gy	Male	ENSG00000261064
ENSG00000214381.6	LINC00488	0.756153	-3.27407	2.78485	0.00582333	0.623483	-2.62837	-0.00604658	0.600407	long intergenic non-protein coding RNA 488	NA	gene_id: 11253,havana_gene: OTTHUMG00000159206.3,gene_name: LINC00488 | transcript_id: ENST00000648541.1,havana_transcript: OTTHUMT00000498926.1,transcript_name: LINC00488-202,bp: 1974,biotype: lncRNA | transcript_id: ENST00000494582.2,havana_transcript: OTTHUMT00000353835.2,transcript_name: LINC00488-201,bp: 2534,biotype: retained_intron	N1	0.05 Gy	Male	ENSG00000214381
ENSG00000279249.3	AC007614.1	0.769393	-2.87256	2.76987	0.00608842	0.628516	-2.62023	0.00169242	0.87994	NA	NA	gene_id: 45552,havana_gene: OTTHUMG00000173483.29,gene_name: AC007614.1 | transcript_id: ENST00000654606.1,havana_transcript: OTTHUMT00000512390.1,transcript_name: AC007614.1-218,bp: 1016,biotype: lncRNA | transcript_id: ENST00000667121.1,havana_transcript: OTTHUMT00000525831.1,transcript_name: AC007614.1-233,bp: 3172,biotype: lncRNA | transcript_id: ENST00000662939.1,havana_transcript: OTTHUMT00…	N1	0.05 Gy	Male	ENSG00000279249
ENSG00000281731.3	METTL14-DT	0.770516	-1.26828	2.75984	0.00627184	0.628637	-2.49203	0.0104449	0.358466	METTL14 divergent transcript	NA	gene_id: 14565,havana_gene: OTTHUMG00000189712.2,gene_name: METTL14-DT | transcript_id: ENST00000629462.2,havana_transcript: OTTHUMT00000481015.1,transcript_name: METTL14-DT-203,bp: 1512,biotype: lncRNA | transcript_id: ENST00000628457.2,havana_transcript: OTTHUMT00000527490.1,transcript_name: METTL14-DT-201,bp: 2180,biotype: lncRNA | transcript_id: ENST00000629093.2,havana_transcript: OTTHUMT000…	N1	0.05 Gy	Male	ENSG00000281731
ENSG00000282772.1	AL358790.1	-0.927452	-1.75099	-2.75278	0.00640411	0.628637	-2.55751	-0.000499297	0.972188	NA	NA	gene_id: 31241,havana_gene: OTTHUMG00000191315.1,gene_name: AL358790.1 | transcript_id: ENST00000631443.1,havana_transcript: OTTHUMT00000487503.1,transcript_name: AL358790.1-201,bp: 562,biotype: lncRNA | transcript_id: ENST00000632794.1,havana_transcript: OTTHUMT00000487504.1,transcript_name: AL358790.1-202,bp: 583,biotype: lncRNA | transcript_id: ENST00000440461.3,havana_transcript: OTTHUMT00000…	N1	0.05 Gy	Male	ENSG00000282772
ENSG00000287525.1	AL627308.3	-0.670148	-4.03926	-2.75209	0.00641699	0.628637	-2.74281	-0.00132018	0.900255	NA	NA	gene_id: 4932,havana_gene: OTTHUMG00000195624.1,gene_name: AL627308.3 | transcript_id: ENST00000657898.1,havana_transcript: OTTHUMT00000527882.1,transcript_name: AL627308.3-201,bp: 904,biotype: lncRNA	N1	0.05 Gy	Male	ENSG00000287525
ENSG00000228526.7	MIR34AHG	0.466255	2.64017	2.74995	0.00645771	0.628637	-2.45614	0.00753687	0.294316	MIR34A host gene	NA	gene_id: 319,havana_gene: OTTHUMG00000001762.6,gene_name: MIR34AHG | transcript_id: ENST00000635687.1,havana_transcript: OTTHUMT00000488406.2,transcript_name: MIR34AHG-204,bp: 4211,biotype: lncRNA | transcript_id: ENST00000635405.2,havana_transcript: OTTHUMT00000488405.2,transcript_name: MIR34AHG-203,bp: 4457,biotype: lncRNA | transcript_id: ENST00000437157.3,havana_transcript: OTTHUMT00000487981…	N1	0.05 Gy	Male	ENSG00000228526
ENSG00000224074.3	LINC00691	0.662088	-2.83356	2.74824	0.00649024	0.628637	-2.65802	-0.00372322	0.724135	long intergenic non-protein coding RNA 691	NA	gene_id: 10007,havana_gene: OTTHUMG00000155662.1,gene_name: LINC00691 | transcript_id: ENST00000436123.1,havana_transcript: OTTHUMT00000341066.1,transcript_name: LINC00691-202,bp: 2964,biotype: lncRNA | transcript_id: ENST00000432505.1,havana_transcript: OTTHUMT00000341065.1,transcript_name: LINC00691-201,bp: 2232,biotype: lncRNA	N1	0.05 Gy	Male	ENSG00000224074
ENSG00000285867.1	BX470102.2	0.185226	1.44392	2.74653	0.00652316	0.629358	-2.391	-0.00212222	0.461849	NA	NA	gene_id: 3308,havana_gene: OTTHUMG00000192833.1,gene_name: BX470102.2 | transcript_id: ENST00000647794.1,havana_transcript: OTTHUMT00000499302.1,transcript_name: BX470102.2-201,bp: 3176,biotype: lncRNA	N1	0.05 Gy	Male	ENSG00000285867
ENSG00000271011.1	AC010680.3	0.608949	-2.53214	2.74292	0.0065928	0.633602	-2.6361	-0.00964493	0.331962	NA	NA	gene_id: 8544,havana_gene: OTTHUMG00000185186.1,gene_name: AC010680.3 | transcript_id: ENST00000604215.1,havana_transcript: OTTHUMT00000469761.1,transcript_name: AC010680.3-201,bp: 520,biotype: lncRNA	N1	0.05 Gy	Male	ENSG00000271011
ENSG00000183308.6	AC005037.1	-0.762851	-1.67971	-2.73288	0.00679021	0.643671	-2.5894	0.000809033	0.945797	NA	NA	gene_id: 8817,havana_gene: OTTHUMG00000154691.1,gene_name: AC005037.1 | transcript_id: ENST00000413848.1,havana_transcript: OTTHUMT00000336586.1,transcript_name: AC005037.1-201,bp: 485,biotype: lncRNA | transcript_id: ENST00000332935.6,havana_transcript: OTTHUMT00000336587.1,transcript_name: AC005037.1-202,bp: 820,biotype: lncRNA	N1	0.05 Gy	Male	ENSG00000183308
ENSG00000257740.1	AC073896.3	-1.09524	-1.22832	-2.72502	0.00694847	0.650741	-2.54705	-0.00569767	0.750108	NA	NA	gene_id: 36558,havana_gene: OTTHUMG00000170367.1,gene_name: AC073896.3 | transcript_id: ENST00000546789.1,havana_transcript: OTTHUMT00000408703.1,transcript_name: AC073896.3-201,bp: 437,biotype: lncRNA	N1	0.05 Gy	Male	ENSG00000257740
ENSG00000237529.2	AL137847.2	-0.381558	-0.235752	-2.72467	0.00695557	0.650741	-2.4724	-0.000267916	0.966256	NA	NA	gene_id: 28203,havana_gene: OTTHUMG00000020102.2,gene_name: AL137847.2 | transcript_id: ENST00000649946.1,havana_transcript: OTTHUMT00000499432.1,transcript_name: AL137847.2-201,bp: 1099,biotype: lncRNA | transcript_id: ENST00000458111.1,havana_transcript: OTTHUMT00000052828.1,transcript_name: AL137847.2-202,bp: 527,biotype: lncRNA	N1	0.05 Gy	Male	ENSG00000237529
ENSG00000266783.1	AP005136.3	0.592312	-2.35703	2.72267	0.00699636	0.652087	-2.67031	0.00113895	0.902494	NA	NA	gene_id: 49734,havana_gene: OTTHUMG00000178364.1,gene_name: AP005136.3 | transcript_id: ENST00000583253.1,havana_transcript: OTTHUMT00000441727.1,transcript_name: AP005136.3-201,bp: 1049,biotype: lncRNA	N1	0.05 Gy	Male	ENSG00000266783
ENSG00000253878.5	AC087752.3	0.354495	-0.635335	2.70188	0.00743397	0.669939	-2.54487	0.000623292	0.914895	NA	NA	gene_id: 26276,havana_gene: OTTHUMG00000164729.1,gene_name: AC087752.3 | transcript_id: ENST00000523905.5,havana_transcript: OTTHUMT00000379953.1,transcript_name: AC087752.3-201,bp: 709,biotype: lncRNA | transcript_id: ENST00000519034.1,havana_transcript: OTTHUMT00000379954.1,transcript_name: AC087752.3-202,bp: 449,biotype: lncRNA	N1	0.05 Gy	Male	ENSG00000253878
ENSG00000228862.4	AC068389.1	-0.857666	-1.8277	-2.701	0.00745288	0.669939	-2.65686	-0.00841635	0.544529	NA	NA	gene_id: 25756,havana_gene: OTTHUMG00000165329.3,gene_name: AC068389.1 | transcript_id: ENST00000647777.1,havana_transcript: OTTHUMT00000498934.1,transcript_name: AC068389.1-201,bp: 2340,biotype: lncRNA | transcript_id: ENST00000532768.1,havana_transcript: OTTHUMT00000383464.1,transcript_name: AC068389.1-202,bp: 575,biotype: lncRNA | transcript_id: ENST00000526470.1,havana_transcript: OTTHUMT0000…	N1	0.05 Gy	Male	ENSG00000228862
ENSG00000273218.1	AC005776.2	-0.407305	-0.348621	-2.6994	0.00748775	0.669939	-2.53012	-0.0020679	0.746262	NA	NA	gene_id: 51771,havana_gene: OTTHUMG00000186035.1,gene_name: AC005776.2 | transcript_id: ENST00000609708.1,havana_transcript: OTTHUMT00000472101.1,transcript_name: AC005776.2-201,bp: 1769,biotype: lncRNA	N1	0.05 Gy	Male	ENSG00000273218
ENSG00000224905.7	AP001347.1	-0.549433	-1.46271	-2.69751	0.00752892	0.669939	-2.62626	-0.01675	0.0656917	NA	NA	gene_id: 55547,havana_gene: OTTHUMG00000074260.3,gene_name: AP001347.1 | transcript_id: ENST00000448463.2,havana_transcript: OTTHUMT00000157814.2,transcript_name: AP001347.1-203,bp: 812,biotype: lncRNA | transcript_id: ENST00000428809.5,havana_transcript: OTTHUMT00000157812.1,transcript_name: AP001347.1-201,bp: 1332,biotype: lncRNA | transcript_id: ENST00000432621.5,havana_transcript: OTTHUMT0000…	N1	0.05 Gy	Male	ENSG00000224905
ENSG00000287463.1	AC110620.2	-0.625718	-2.12876	-2.69685	0.00754344	0.669939	-2.6892	-0.00847395	0.358691	NA	NA	gene_id: 7959,havana_gene: OTTHUMG00000195815.1,gene_name: AC110620.2 | transcript_id: ENST00000655237.1,havana_transcript: OTTHUMT00000528891.1,transcript_name: AC110620.2-201,bp: 3453,biotype: lncRNA	N1	0.05 Gy	Male	ENSG00000287463
ENSG00000287303.1	AP006248.6	0.734518	-2.62705	2.68517	0.00780329	0.670198	-2.756	-0.00097199	0.929369	NA	NA	gene_id: 25006,havana_gene: OTTHUMG00000195601.1,gene_name: AP006248.6 | transcript_id: ENST00000660331.1,havana_transcript: OTTHUMT00000527712.1,transcript_name: AP006248.6-201,bp: 1695,biotype: lncRNA	N1	0.05 Gy	Male	ENSG00000287303
ENSG00000286445.1	AL355334.2	-0.600429	-2.39601	-2.67995	0.00792197	0.670198	-2.75125	0.0025125	0.789424	NA	NA	gene_id: 30878,havana_gene: OTTHUMG00000194827.1,gene_name: AL355334.2 | transcript_id: ENST00000662700.1,havana_transcript: OTTHUMT00000522463.1,transcript_name: AL355334.2-201,bp: 985,biotype: lncRNA	N1	0.05 Gy	Male	ENSG00000286445
ENSG00000250198.3	LINC02199	0.809278	-2.21245	2.67724	0.00798417	0.670198	-2.73686	0.00370025	0.759935	NA	NA	gene_id: 15702,havana_gene: OTTHUMG00000161722.3,gene_name: LINC02199 | transcript_id: ENST00000669656.1,havana_transcript: OTTHUMT00000505955.1,transcript_name: LINC02199-205,bp: 949,biotype: lncRNA | transcript_id: ENST00000510229.1,havana_transcript: OTTHUMT00000365865.1,transcript_name: LINC02199-203,bp: 496,biotype: lncRNA | transcript_id: ENST00000506655.1,havana_transcript: OTTHUMT00000365…	N1	0.05 Gy	Male	ENSG00000250198
ENSG00000237914.5	SIRPG-AS1	0.855196	-2.38258	2.66995	0.00815403	0.670198	-2.76274	-0.00426585	0.752778	SIRPG antisense RNA 1	NA	gene_id: 53962,havana_gene: OTTHUMG00000031675.2,gene_name: SIRPG-AS1 | transcript_id: ENST00000456177.5,havana_transcript: OTTHUMT00000251689.1,transcript_name: SIRPG-AS1-202,bp: 2795,biotype: lncRNA | transcript_id: ENST00000437384.1,havana_transcript: OTTHUMT00000077554.2,transcript_name: SIRPG-AS1-201,bp: 410,biotype: lncRNA	N1	0.05 Gy	Male	ENSG00000237914
ENSG00000262265.2	AC002558.3	0.386601	-0.616968	2.66889	0.00817885	0.670198	-2.61213	0.0101601	0.123537	NA	NA	gene_id: 48542,havana_gene: OTTHUMG00000178230.2,gene_name: AC002558.3 | transcript_id: ENST00000647948.1,havana_transcript: OTTHUMT00000499863.1,transcript_name: AC002558.3-201,bp: 1873,biotype: lncRNA | transcript_id: ENST00000574021.1,havana_transcript: OTTHUMT00000441056.1,transcript_name: AC002558.3-202,bp: 401,biotype: lncRNA	N1	0.05 Gy	Male	ENSG00000262265
ENSG00000237927.1	AL078604.2	0.679107	-3.51738	2.66869	0.00818359	0.670198	-2.84571	-0.00311606	0.771532	NA	NA	gene_id: 21373,havana_gene: OTTHUMG00000141283.1,gene_name: AL078604.2 | transcript_id: ENST00000430078.1,havana_transcript: OTTHUMT00000280510.1,transcript_name: AL078604.2-201,bp: 2002,biotype: lncRNA	N1	0.05 Gy	Male	ENSG00000237927
ENSG00000231863.2	AL139393.1	-0.46785	-1.07971	-2.66602	0.00824686	0.670198	-2.65604	0.00319138	0.667452	NA	NA	gene_id: 21407,havana_gene: OTTHUMG00000015962.2,gene_name: AL139393.1 | transcript_id: ENST00000417479.2,havana_transcript: OTTHUMT00000042974.2,transcript_name: AL139393.1-201,bp: 2078,biotype: lncRNA | transcript_id: ENST00000664826.1,havana_transcript: OTTHUMT00000527206.1,transcript_name: AL139393.1-202,bp: 3431,biotype: lncRNA	N1	0.05 Gy	Male	ENSG00000231863
ENSG00000258945.1	AL049775.3	0.680178	-3.49878	2.66412	0.00829197	0.670198	-2.85126	3.96431e-05	0.997065	NA	NA	gene_id: 41079,havana_gene: OTTHUMG00000171371.1,gene_name: AL049775.3 | transcript_id: ENST00000553678.1,havana_transcript: OTTHUMT00000413192.1,transcript_name: AL049775.3-201,bp: 643,biotype: lncRNA	N1	0.05 Gy	Male	ENSG00000258945
ENSG00000271590.1	AC108463.3	-0.668166	-1.94291	-2.66365	0.0083032	0.670198	-2.74067	-0.000738497	0.945912	NA	NA	gene_id: 7516,havana_gene: OTTHUMG00000185273.1,gene_name: AC108463.3 | transcript_id: ENST00000603748.1,havana_transcript: OTTHUMT00000470028.1,transcript_name: AC108463.3-201,bp: 1482,biotype: lncRNA	N1	0.05 Gy	Male	ENSG00000271590
ENSG00000185332.8	TMEM105	1.99926	0.782665	2.65565	0.00849653	0.67836	-2.58639	-0.0242428	0.430598	TMEM105 long non-coding RNA	NA	gene_id: 49558,havana_gene: OTTHUMG00000177905.3,gene_name: TMEM105 | transcript_id: ENST00000650606.1,havana_transcript: OTTHUMT00000439607.2,transcript_name: TMEM105-205,bp: 3321,biotype: lncRNA | transcript_id: ENST00000574093.1,havana_transcript: OTTHUMT00000439608.2,transcript_name: TMEM105-202,bp: 513,biotype: lncRNA | transcript_id: ENST00000576919.1,havana_transcript: OTTHUMT00000439609.1…	N1	0.05 Gy	Male	ENSG00000185332
ENSG00000260719.1	AC009133.3	-0.624303	-2.16259	-2.65303	0.00856063	0.679868	-2.76954	-0.00323004	0.754635	NA	NA	gene_id: 45088,havana_gene: OTTHUMG00000177138.1,gene_name: AC009133.3 | transcript_id: ENST00000565600.1,havana_transcript: OTTHUMT00000435522.1,transcript_name: AC009133.3-201,bp: 1656,biotype: lncRNA	N1	0.05 Gy	Male	ENSG00000260719
ENSG00000287574.1	AC004938.2	0.647811	-2.51016	2.65095	0.00861182	0.680727	-2.8044	-0.0152493	0.154168	NA	NA	gene_id: 22367,havana_gene: OTTHUMG00000193904.1,gene_name: AC004938.2 | transcript_id: ENST00000658337.1,havana_transcript: OTTHUMT00000506625.1,transcript_name: AC004938.2-201,bp: 1158,biotype: lncRNA	N1	0.05 Gy	Male	ENSG00000287574
ENSG00000271860.7	AL589740.1	-0.809763	-2.89803	-2.63316	0.00906114	0.693993	-2.86165	-0.000476528	0.969573	NA	NA	gene_id: 20461,havana_gene: OTTHUMG00000015255.41,gene_name: AL589740.1 | transcript_id: ENST00000457513.2,havana_transcript: OTTHUMT00000041577.3,transcript_name: AL589740.1-201,bp: 756,biotype: lncRNA | transcript_id: ENST00000669069.1,havana_transcript: OTTHUMT00000438230.2,transcript_name: AL589740.1-202,bp: 2015,biotype: lncRNA | transcript_id: ENST00000656098.1,havana_transcript: OTTHUMT000…	N1	0.05 Gy	Male	ENSG00000271860
ENSG00000259119.1	AL132796.2	0.705848	-2.96059	2.62934	0.00916038	0.693993	-2.87572	-0.00385179	0.737049	NA	NA	gene_id: 41318,havana_gene: OTTHUMG00000171474.1,gene_name: AL132796.2 | transcript_id: ENST00000554025.1,havana_transcript: OTTHUMT00000413592.1,transcript_name: AL132796.2-201,bp: 1851,biotype: lncRNA	N1	0.05 Gy	Male	ENSG00000259119
ENSG00000178722.13	C5orf64	0.378558	0.0321225	2.62678	0.00922751	0.693993	-2.66234	0.00716647	0.243487	chromosome 5 open reading frame 64	NA	gene_id: 16408,havana_gene: OTTHUMG00000162412.2,gene_name: C5orf64 | transcript_id: ENST00000671203.1,havana_transcript: OTTHUMT00000524657.1,transcript_name: C5orf64-227,bp: 2588,biotype: lncRNA | transcript_id: ENST00000666506.1,havana_transcript: OTTHUMT00000524658.1,transcript_name: C5orf64-219,bp: 1342,biotype: lncRNA | transcript_id: ENST00000663605.1,havana_transcript: OTTHUMT00000524659.…	N1	0.05 Gy	Male	ENSG00000178722
ENSG00000272374.1	Z97832.2	0.313077	-0.25002	2.62454	0.00928661	0.693993	-2.67711	0.00443833	0.423002	NA	NA	gene_id: 19561,havana_gene: OTTHUMG00000185743.1,gene_name: Z97832.2 | transcript_id: ENST00000605896.1,havana_transcript: OTTHUMT00000471124.1,transcript_name: Z97832.2-201,bp: 4261,biotype: lncRNA	N1	0.05 Gy	Male	ENSG00000272374
ENSG00000259438.1	MAPK6-DT	-0.645745	-3.83585	-2.62106	0.0093789	0.693993	-2.94343	-0.0011317	0.915849	NA	NA	gene_id: 42818,havana_gene: OTTHUMG00000172595.1,gene_name: MAPK6-DT | transcript_id: ENST00000561318.1,havana_transcript: OTTHUMT00000419382.1,transcript_name: MAPK6-DT-201,bp: 865,biotype: lncRNA	N1	0.05 Gy	Male	ENSG00000259438
ENSG00000288087.1	AC112770.1	0.815056	-1.97713	2.6205	0.00939386	0.693993	-2.81937	0.000874641	0.946342	NA	NA	gene_id: 12210,havana_gene: OTTHUMG00000195420.1,gene_name: AC112770.1 | transcript_id: ENST00000665274.1,havana_transcript: OTTHUMT00000526825.1,transcript_name: AC112770.1-201,bp: 1073,biotype: lncRNA	N1	0.05 Gy	Male	ENSG00000288087
ENSG00000246263.3	UBR5-AS1	0.406472	-1.38224	2.61913	0.0094305	0.693993	-2.77045	-0.00825299	0.193318	UBR5 antisense RNA 1	NA	gene_id: 26424,havana_gene: OTTHUMG00000164878.2,gene_name: UBR5-AS1 | transcript_id: ENST00000520820.2,havana_transcript: OTTHUMT00000380742.2,transcript_name: UBR5-AS1-202,bp: 2376,biotype: lncRNA | transcript_id: ENST00000667853.1,havana_transcript: OTTHUMT00000527221.1,transcript_name: UBR5-AS1-203,bp: 2354,biotype: lncRNA | transcript_id: ENST00000499653.1,havana_transcript: OTTHUMT000003807…	N1	0.05 Gy	Male	ENSG00000246263
ENSG00000272370.1	AC092354.2	-0.543102	-2.55013	-2.61415	0.00956462	0.693993	-2.8768	0.00405849	0.65979	NA	NA	gene_id: 16439,havana_gene: OTTHUMG00000185501.1,gene_name: AC092354.2 | transcript_id: ENST00000607786.1,havana_transcript: OTTHUMT00000470613.1,transcript_name: AC092354.2-201,bp: 514,biotype: lncRNA	N1	0.05 Gy	Male	ENSG00000272370
ENSG00000204620.3	AC115618.1	-0.697303	-1.44807	-2.60933	0.00969639	0.693993	-2.79828	0.00614316	0.588058	NA	NA	gene_id: 58289,havana_gene: OTTHUMG00000187479.1,gene_name: AC115618.1 | transcript_id: ENST00000376775.3,havana_transcript: OTTHUMT00000475063.1,transcript_name: AC115618.1-201,bp: 549,biotype: lncRNA	N1	0.05 Gy	Male	ENSG00000204620
ENSG00000232732.11	AC097717.1	-0.769734	-1.59687	-2.60888	0.00970856	0.693993	-2.80026	-0.0144793	0.221793	NA	NA	gene_id: 8787,havana_gene: OTTHUMG00000154483.12,gene_name: AC097717.1 | transcript_id: ENST00000601136.5,havana_transcript: OTTHUMT00000462089.1,transcript_name: AC097717.1-201,bp: 785,biotype: lncRNA | transcript_id: ENST00000457577.7,havana_transcript: OTTHUMT00000335452.5,transcript_name: AC097717.1-202,bp: 740,biotype: lncRNA | transcript_id: ENST00000627240.2,havana_transcript: OTTHUMT00000…	N1	0.05 Gy	Male	ENSG00000232732
ENSG00000288007.1	AC092803.4	-0.623687	-2.53532	-2.6084	0.00972192	0.693993	-2.88236	0.0136418	0.19717	NA	NA	gene_id: 4691,havana_gene: OTTHUMG00000194455.1,gene_name: AC092803.4 | transcript_id: ENST00000669720.1,havana_transcript: OTTHUMT00000516607.1,transcript_name: AC092803.4-201,bp: 1571,biotype: lncRNA	N1	0.05 Gy	Male	ENSG00000288007
ENSG00000283122.1	HYMAI	0.360191	-0.192327	2.60619	0.00978299	0.69634	-2.71298	0.00480302	0.395564	hydatidiform mole associated and imprinted	NA	gene_id: 21111,havana_gene: OTTHUMG00000189750.2,gene_name: HYMAI | transcript_id: ENST00000635591.1,havana_transcript: OTTHUMT00000481687.2,transcript_name: HYMAI-201,bp: 3347,biotype: lncRNA	N1	0.05 Gy	Male	ENSG00000283122
ENSG00000243818.5	AC021074.3	-0.820757	-3.62514	-2.58491	0.0103883	0.70691	-2.98871	0.0137566	0.29744	NA	NA	gene_id: 11903,havana_gene: OTTHUMG00000159310.23,gene_name: AC021074.3 | transcript_id: ENST00000658594.1,havana_transcript: OTTHUMT00000524936.1,transcript_name: AC021074.3-215,bp: 1397,biotype: lncRNA | transcript_id: ENST00000663511.1,havana_transcript: OTTHUMT00000525199.1,transcript_name: AC021074.3-216,bp: 1550,biotype: lncRNA | transcript_id: ENST00000476385.1,havana_transcript: OTTHUMT00…	N1	0.05 Gy	Male	ENSG00000243818
ENSG00000203876.10	ADD3-AS1	-0.679979	-1.37417	-2.5811	0.0105001	0.70691	-2.84755	0.00435833	0.696525	NA	NA	gene_id: 31325,havana_gene: OTTHUMG00000019028.5,gene_name: ADD3-AS1 | transcript_id: ENST00000369657.5,havana_transcript: OTTHUMT00000050249.2,transcript_name: ADD3-AS1-202,bp: 1882,biotype: lncRNA | transcript_id: ENST00000627565.2,havana_transcript: OTTHUMT00000480023.2,transcript_name: ADD3-AS1-204,bp: 1407,biotype: lncRNA | transcript_id: ENST00000369655.3,havana_transcript: OTTHUMT000000502…	N1	0.05 Gy	Male	ENSG00000203876
ENSG00000272825.1	AL844908.1	0.737292	-3.39407	2.57974	0.0105403	0.70691	-2.9873	-0.000231887	0.984279	NA	NA	gene_id: 56181,havana_gene: OTTHUMG00000186258.1,gene_name: AL844908.1 | transcript_id: ENST00000609953.1,havana_transcript: OTTHUMT00000472510.1,transcript_name: AL844908.1-201,bp: 652,biotype: lncRNA	N1	0.05 Gy	Male	ENSG00000272825
ENSG00000287190.1	AC239799.2	0.412742	-0.922838	2.57817	0.0105867	0.70691	-2.80943	0.00280766	0.685574	NA	NA	gene_id: 2974,havana_gene: OTTHUMG00000194047.1,gene_name: AC239799.2 | transcript_id: ENST00000659152.1,havana_transcript: OTTHUMT00000509452.1,transcript_name: AC239799.2-201,bp: 1804,biotype: lncRNA	N1	0.05 Gy	Male	ENSG00000287190
ENSG00000231252.3	AC099792.1	-0.71968	-3.84776	-2.57807	0.0105898	0.70691	-3.01206	-0.00925273	0.447662	NA	NA	gene_id: 1821,havana_gene: OTTHUMG00000008422.6,gene_name: AC099792.1 | transcript_id: ENST00000423403.1,havana_transcript: OTTHUMT00000023196.1,transcript_name: AC099792.1-201,bp: 2344,biotype: lncRNA | transcript_id: ENST00000667862.1,havana_transcript: OTTHUMT00000526058.1,transcript_name: AC099792.1-206,bp: 1309,biotype: lncRNA | transcript_id: ENST00000665290.1,havana_transcript: OTTHUMT0000…	N1	0.05 Gy	Male	ENSG00000231252
ENSG00000273010.1	AL360270.3	0.642846	-2.94989	2.5706	0.010814	0.707827	-2.97071	0.00207416	0.845549	NA	NA	gene_id: 2615,havana_gene: OTTHUMG00000186361.1,gene_name: AL360270.3 | transcript_id: ENST00000609118.1,havana_transcript: OTTHUMT00000473002.1,transcript_name: AL360270.3-201,bp: 1348,biotype: lncRNA	N1	0.05 Gy	Male	ENSG00000273010
ENSG00000248664.1	AC010273.2	-0.6188	-3.93006	-2.57052	0.0108163	0.707827	-3.02693	-0.0048487	0.622805	NA	NA	gene_id: 16503,havana_gene: OTTHUMG00000162416.2,gene_name: AC010273.2 | transcript_id: ENST00000504129.1,havana_transcript: OTTHUMT00000368813.2,transcript_name: AC010273.2-201,bp: 946,biotype: lncRNA	N1	0.05 Gy	Male	ENSG00000248664
ENSG00000226149.6	AL356124.1	-0.382297	0.291353	-2.56855	0.0108762	0.707827	-2.77568	-0.00819515	0.189393	NA	NA	gene_id: 20865,havana_gene: OTTHUMG00000015548.10,gene_name: AL356124.1 | transcript_id: ENST00000665046.1,havana_transcript: OTTHUMT00000527380.1,transcript_name: AL356124.1-201,bp: 2743,biotype: lncRNA | transcript_id: ENST00000664071.1,havana_transcript: OTTHUMT00000523261.1,transcript_name: AL356124.1-202,bp: 1445,biotype: lncRNA | transcript_id: ENST00000657779.1,havana_transcript: OTTHUMT00…	N1	0.05 Gy	Male	ENSG00000226149
ENSG00000243004.6	AC005062.1	0.675369	-3.5093	2.56642	0.0109413	0.707827	-3.01283	0.00617304	0.570547	NA	NA	gene_id: 21889,havana_gene: OTTHUMG00000152535.2,gene_name: AC005062.1 | transcript_id: ENST00000457921.5,havana_transcript: OTTHUMT00000326633.1,transcript_name: AC005062.1-201,bp: 566,biotype: lncRNA | transcript_id: ENST00000449573.5,havana_transcript: OTTHUMT00000326631.1,transcript_name: AC005062.1-202,bp: 804,biotype: lncRNA | transcript_id: ENST00000435968.5,havana_transcript: OTTHUMT00000…	N1	0.05 Gy	Male	ENSG00000243004
ENSG00000254319.6	AC246817.2	0.699942	-1.9665	2.56301	0.011046	0.707827	-2.93387	0.0197019	0.0939334	NA	NA	gene_id: 24643,havana_gene: OTTHUMG00000163608.16,gene_name: AC246817.2 | transcript_id: ENST00000654884.1,havana_transcript: OTTHUMT00000506853.1,transcript_name: AC246817.2-201,bp: 1333,biotype: lncRNA | transcript_id: ENST00000659324.1,havana_transcript: OTTHUMT00000523236.1,transcript_name: AC246817.2-202,bp: 788,biotype: lncRNA | transcript_id: ENST00000655416.1,havana_transcript: OTTHUMT000…	N1	0.05 Gy	Male	ENSG00000254319
ENSG00000269038.1	AP001462.1	-0.644557	-3.87891	-2.56035	0.0111285	0.707827	-3.04376	-0.0008674	0.932644	NA	NA	gene_id: 33431,havana_gene: OTTHUMG00000066836.2,gene_name: AP001462.1 | transcript_id: ENST00000594089.1,havana_transcript: OTTHUMT00000143259.2,transcript_name: AP001462.1-201,bp: 452,biotype: lncRNA	N1	0.05 Gy	Male	ENSG00000269038
ENSG00000272455.1	MRPL20-DT	0.25652	1.06912	2.55996	0.0111406	0.707827	-2.80096	-0.000499847	0.90799	NA	NA	gene_id: 112,havana_gene: OTTHUMG00000185586.1,gene_name: MRPL20-DT | transcript_id: ENST00000607307.1,havana_transcript: OTTHUMT00000470786.1,transcript_name: MRPL20-DT-201,bp: 1523,biotype: lncRNA	N1	0.05 Gy	Male	ENSG00000272455
ENSG00000256955.2	AC131009.2	-0.66442	-3.83945	-2.54846	0.0115034	0.707827	-3.05829	-0.00457689	0.670436	NA	NA	gene_id: 38076,havana_gene: OTTHUMG00000168051.2,gene_name: AC131009.2 | transcript_id: ENST00000542763.2,havana_transcript: OTTHUMT00000397768.2,transcript_name: AC131009.2-201,bp: 770,biotype: lncRNA	N1	0.05 Gy	Male	ENSG00000256955
ENSG00000225361.4	PPP1R26-AS1	-0.669225	-0.647586	-2.53858	0.0118237	0.707827	-2.87015	-0.0159664	0.159009	PPP1R26 antisense RNA 1	NA	gene_id: 29247,havana_gene: OTTHUMG00000020905.4,gene_name: PPP1R26-AS1 | transcript_id: ENST00000603624.1,havana_transcript: OTTHUMT00000468385.1,transcript_name: PPP1R26-AS1-202,bp: 2919,biotype: lncRNA | transcript_id: ENST00000655118.1,havana_transcript: OTTHUMT00000521717.1,transcript_name: PPP1R26-AS1-205,bp: 3043,biotype: lncRNA | transcript_id: ENST00000660718.1,havana_transcript: OTTHUMT…	N1	0.05 Gy	Male	ENSG00000225361
ENSG00000239219.2	AC008040.1	-0.743797	-2.97425	-2.5367	0.0118854	0.707827	-3.02771	0.00169868	0.896424	NA	NA	gene_id: 12289,havana_gene: OTTHUMG00000158728.3,gene_name: AC008040.1 | transcript_id: ENST00000487580.1,havana_transcript: OTTHUMT00000351957.1,transcript_name: AC008040.1-201,bp: 500,biotype: lncRNA | transcript_id: ENST00000483289.2,havana_transcript: OTTHUMT00000351955.2,transcript_name: AC008040.1-202,bp: 6251,biotype: lncRNA | transcript_id: ENST00000600502.1,havana_transcript: OTTHUMT0000…	N1	0.05 Gy	Male	ENSG00000239219
ENSG00000280634.1	THRIL	0.742938	-2.79635	2.5365	0.011892	0.707827	-3.01596	-0.0130411	0.291954	TNF and HNRNPL related immunoregulatory long non-coding RNA	NA	gene_id: 37916,havana_gene: OTTHUMG00000189748.1,gene_name: THRIL | transcript_id: ENST00000627370.1,havana_transcript: OTTHUMT00000481664.1,transcript_name: THRIL-201,bp: 1977,biotype: lncRNA	N1	0.05 Gy	Male	ENSG00000280634
ENSG00000226519.2	LINC00390	-0.780803	-3.80752	-2.53586	0.0119131	0.707827	-3.07323	0.000761582	0.954977	NA	NA	gene_id: 38662,havana_gene: OTTHUMG00000016828.6,gene_name: LINC00390 | transcript_id: ENST00000662947.1,havana_transcript: OTTHUMT00000522649.1,transcript_name: LINC00390-205,bp: 2579,biotype: lncRNA | transcript_id: ENST00000667227.1,havana_transcript: OTTHUMT00000517725.1,transcript_name: LINC00390-207,bp: 710,biotype: lncRNA | transcript_id: ENST00000664794.1,havana_transcript: OTTHUMT0000052…	N1	0.05 Gy	Male	ENSG00000226519
ENSG00000233695.2	GAS6-AS1	0.309808	1.3967	2.53249	0.012025	0.707827	-2.87607	-0.000797602	0.881107	NA	NA	gene_id: 39532,havana_gene: OTTHUMG00000017396.2,gene_name: GAS6-AS1 | transcript_id: ENST00000458001.2,havana_transcript: OTTHUMT00000045949.2,transcript_name: GAS6-AS1-201,bp: 7169,biotype: lncRNA | transcript_id: ENST00000611082.1,havana_transcript: -,transcript_name: GAS6-AS1-202,bp: 1817,biotype: lncRNA	N1	0.05 Gy	Male	ENSG00000233695
ENSG00000223382.5	LINC01778	-0.682132	-3.22246	-2.53118	0.0120685	0.707827	-3.05263	-0.00249402	0.825813	long intergenic non-protein coding RNA 1778	NA	gene_id: 1017,havana_gene: OTTHUMG00000003749.16,gene_name: LINC01778 | transcript_id: ENST00000658212.1,havana_transcript: OTTHUMT00000507985.1,transcript_name: LINC01778-210,bp: 1112,biotype: lncRNA | transcript_id: ENST00000671661.1,havana_transcript: OTTHUMT00000488662.2,transcript_name: LINC01778-214,bp: 1651,biotype: lncRNA | transcript_id: ENST00000635009.2,havana_transcript: OTTHUMT000005…	N1	0.05 Gy	Male	ENSG00000223382
ENSG00000275329.1	AL138781.1	-0.631111	-3.21582	-2.53116	0.0120692	0.707827	-3.0488	0.00429376	0.697685	NA	NA	gene_id: 29268,havana_gene: OTTHUMG00000187245.1,gene_name: AL138781.1 | transcript_id: ENST00000617896.1,havana_transcript: OTTHUMT00000474633.1,transcript_name: AL138781.1-201,bp: 1843,biotype: lncRNA	N1	0.05 Gy	Male	ENSG00000275329
ENSG00000259460.1	AC078909.1	0.633414	-2.72454	2.53018	0.0121022	0.707827	-3.02572	-0.00427352	0.68199	NA	NA	gene_id: 42401,havana_gene: OTTHUMG00000172260.1,gene_name: AC078909.1 | transcript_id: ENST00000559509.1,havana_transcript: OTTHUMT00000417577.1,transcript_name: AC078909.1-201,bp: 464,biotype: lncRNA	N1	0.05 Gy	Male	ENSG00000259460
ENSG00000177788.6	AL162595.1	-0.248658	0.820898	-2.5233	0.0123344	0.707827	-2.87362	-0.00110614	0.78375	NA	NA	gene_id: 5022,havana_gene: OTTHUMG00000037660.2,gene_name: AL162595.1 | transcript_id: ENST00000654028.1,havana_transcript: OTTHUMT00000528780.1,transcript_name: AL162595.1-201,bp: 2399,biotype: lncRNA | transcript_id: ENST00000653511.1,havana_transcript: OTTHUMT00000091836.2,transcript_name: AL162595.1-202,bp: 3927,biotype: lncRNA | transcript_id: ENST00000656366.1,havana_transcript: OTTHUMT0000…	N1	0.05 Gy	Male	ENSG00000177788
ENSG00000232648.4	AC107214.1	-0.677251	-2.46235	-2.52241	0.0123648	0.707827	-3.01664	-0.0081224	0.473259	NA	NA	gene_id: 15367,havana_gene: OTTHUMG00000160630.2,gene_name: AC107214.1 | transcript_id: ENST00000654924.1,havana_transcript: OTTHUMT00000522957.1,transcript_name: AC107214.1-202,bp: 1538,biotype: lncRNA | transcript_id: ENST00000457303.3,havana_transcript: OTTHUMT00000361497.1,transcript_name: AC107214.1-201,bp: 559,biotype: lncRNA	N1	0.05 Gy	Male	ENSG00000232648
ENSG00000276533.1	AC018926.2	0.63762	-3.98208	2.51693	0.0125533	0.707827	-3.11551	-0.000969332	0.926765	NA	NA	gene_id: 42858,havana_gene: OTTHUMG00000186896.1,gene_name: AC018926.2 | transcript_id: ENST00000611214.1,havana_transcript: OTTHUMT00000473978.1,transcript_name: AC018926.2-201,bp: 498,biotype: lncRNA	N1	0.05 Gy	Male	ENSG00000276533
ENSG00000204054.14	LINC00963	-0.140652	5.17064	-2.50619	0.0129298	0.714158	-3.30529	0.00514713	0.0318472	NA	NA	gene_id: 29092,havana_gene: OTTHUMG00000020783.66,gene_name: LINC00963 | transcript_id: ENST00000653047.1,havana_transcript: OTTHUMT00000514015.1,transcript_name: LINC00963-222,bp: 1257,biotype: lncRNA | transcript_id: ENST00000454968.5,havana_transcript: OTTHUMT00000054578.2,transcript_name: LINC00963-208,bp: 1403,biotype: lncRNA | transcript_id: ENST00000652803.1,havana_transcript: OTTHUMT00000…	N1	0.05 Gy	Male	ENSG00000204054
ENSG00000286791.1	AC079949.5	-0.653801	-3.96311	-2.50276	0.013052	0.714158	-3.13663	0.00523936	0.627132	NA	NA	gene_id: 37957,havana_gene: OTTHUMG00000194459.1,gene_name: AC079949.5 | transcript_id: ENST00000667353.1,havana_transcript: OTTHUMT00000516639.1,transcript_name: AC079949.5-201,bp: 1278,biotype: lncRNA	N1	0.05 Gy	Male	ENSG00000286791
ENSG00000265618.1	AC002094.2	0.747205	-2.83197	2.49741	0.0132452	0.714158	-3.08864	0.0128305	0.282252	NA	NA	gene_id: 47617,havana_gene: OTTHUMG00000179413.1,gene_name: AC002094.2 | transcript_id: ENST00000577850.1,havana_transcript: OTTHUMT00000446164.1,transcript_name: AC002094.2-201,bp: 1121,biotype: lncRNA	N1	0.05 Gy	Male	ENSG00000265618
ENSG00000278467.1	AC138393.3	0.690403	-0.379986	2.49588	0.0133007	0.714158	-2.94087	0.00357642	0.763272	NA	NA	gene_id: 4855,havana_gene: OTTHUMG00000187048.1,gene_name: AC138393.3 | transcript_id: ENST00000618397.1,havana_transcript: OTTHUMT00000474332.1,transcript_name: AC138393.3-201,bp: 573,biotype: lncRNA	N1	0.05 Gy	Male	ENSG00000278467
ENSG00000272076.1	AC090186.1	0.636863	-3.632	2.49418	0.0133627	0.71552	-3.133	0.00357686	0.740397	NA	NA	gene_id: 25619,havana_gene: OTTHUMG00000185455.1,gene_name: AC090186.1 | transcript_id: ENST00000605991.1,havana_transcript: OTTHUMT00000470555.1,transcript_name: AC090186.1-201,bp: 572,biotype: lncRNA	N1	0.05 Gy	Male	ENSG00000272076
ENSG00000254485.5	AC026191.1	-1.33175	-2.82103	-2.48809	0.0135874	0.720161	-3.09216	-0.0340079	0.124035	NA	NA	gene_id: 9763,havana_gene: OTTHUMG00000165687.1,gene_name: AC026191.1 | transcript_id: ENST00000491930.2,havana_transcript: OTTHUMT00000385799.1,transcript_name: AC026191.1-201,bp: 829,biotype: lncRNA | transcript_id: ENST00000518331.1,havana_transcript: OTTHUMT00000385800.1,transcript_name: AC026191.1-202,bp: 540,biotype: lncRNA | transcript_id: ENST00000466431.6,havana_transcript: OTTHUMT000003…	N1	0.05 Gy	Male	ENSG00000254485
ENSG00000267169.2	AC022098.1	0.354593	0.158978	2.48472	0.0137128	0.72264	-2.94896	-0.00031046	0.960932	NA	NA	gene_id: 51715,havana_gene: OTTHUMG00000182142.3,gene_name: AC022098.1 | transcript_id: ENST00000588387.2,havana_transcript: OTTHUMT00000459718.2,transcript_name: AC022098.1-201,bp: 2894,biotype: lncRNA | transcript_id: ENST00000588658.1,havana_transcript: OTTHUMT00000459719.1,transcript_name: AC022098.1-202,bp: 686,biotype: lncRNA | transcript_id: ENST00000592086.1,havana_transcript: OTTHUMT0000…	N1	0.05 Gy	Male	ENSG00000267169
ENSG00000214546.4	AC087491.1	0.680505	-3.34629	2.47871	0.0139395	0.724822	-3.14196	-0.00172116	0.880954	NA	NA	gene_id: 48111,havana_gene: OTTHUMG00000132690.2,gene_name: AC087491.1 | transcript_id: ENST00000398554.1,havana_transcript: OTTHUMT00000255987.1,transcript_name: AC087491.1-201,bp: 616,biotype: lncRNA | transcript_id: ENST00000662516.1,havana_transcript: OTTHUMT00000523979.1,transcript_name: AC087491.1-202,bp: 907,biotype: lncRNA	N1	0.05 Gy	Male	ENSG00000214546
ENSG00000282024.1	AL009031.1	-0.702191	-2.45496	-2.47716	0.0139987	0.72485	-3.09561	-0.01178	0.31605	NA	NA	gene_id: 18806,havana_gene: OTTHUMG00000191399.1,gene_name: AL009031.1 | transcript_id: ENST00000632346.1,havana_transcript: OTTHUMT00000487787.1,transcript_name: AL009031.1-201,bp: 1026,biotype: lncRNA | transcript_id: ENST00000632370.1,havana_transcript: OTTHUMT00000487788.1,transcript_name: AL009031.1-202,bp: 886,biotype: lncRNA	N1	0.05 Gy	Male	ENSG00000282024
ENSG00000271788.1	AC008875.1	0.529909	-2.08969	2.4742	0.014112	0.727664	-3.0809	-0.00337026	0.719633	NA	NA	gene_id: 16183,havana_gene: OTTHUMG00000185475.1,gene_name: AC008875.1 | transcript_id: ENST00000607715.1,havana_transcript: OTTHUMT00000470582.1,transcript_name: AC008875.1-201,bp: 811,biotype: lncRNA	N1	0.05 Gy	Male	ENSG00000271788
ENSG00000250001.1	AC027335.1	-0.649302	-3.59602	-2.4734	0.0141426	0.727724	-3.16498	0.0013918	0.900173	NA	NA	gene_id: 15710,havana_gene: OTTHUMG00000161717.1,gene_name: AC027335.1 | transcript_id: ENST00000515377.1,havana_transcript: OTTHUMT00000365859.1,transcript_name: AC027335.1-201,bp: 543,biotype: lncRNA	N1	0.05 Gy	Male	ENSG00000250001
ENSG00000231010.1	AL121672.1	0.601817	-3.92484	2.46957	0.0142907	0.728822	-3.1827	0.000835215	0.933312	NA	NA	gene_id: 57505,havana_gene: OTTHUMG00000150444.1,gene_name: AL121672.1 | transcript_id: ENST00000439423.1,havana_transcript: OTTHUMT00000318130.1,transcript_name: AL121672.1-201,bp: 1181,biotype: lncRNA	N1	0.05 Gy	Male	ENSG00000231010
ENSG00000246465.1	AC138904.1	0.445684	-1.10121	2.46481	0.0144766	0.732355	-3.03371	-0.00740636	0.364507	NA	NA	gene_id: 44993,havana_gene: OTTHUMG00000166065.1,gene_name: AC138904.1 | transcript_id: ENST00000501520.1,havana_transcript: OTTHUMT00000387676.1,transcript_name: AC138904.1-201,bp: 2481,biotype: lncRNA	N1	0.05 Gy	Male	ENSG00000246465
ENSG00000231329.8	AL031772.1	0.573985	-2.72524	2.46297	0.014549	0.732355	-3.13348	-0.00696047	0.511591	NA	NA	gene_id: 21050,havana_gene: OTTHUMG00000015687.4,gene_name: AL031772.1 | transcript_id: ENST00000589192.5,havana_transcript: OTTHUMT00000459524.1,transcript_name: AL031772.1-201,bp: 796,biotype: lncRNA | transcript_id: ENST00000587577.5,havana_transcript: OTTHUMT00000459525.1,transcript_name: AL031772.1-202,bp: 804,biotype: lncRNA | transcript_id: ENST00000586229.5,havana_transcript: OTTHUMT00000…	N1	0.05 Gy	Male	ENSG00000231329
ENSG00000286631.1	AL133405.1	-0.71009	-3.48674	-2.46197	0.0145884	0.732355	-3.17312	-0.00798871	0.518865	NA	NA	gene_id: 18811,havana_gene: OTTHUMG00000194796.1,gene_name: AL133405.1 | transcript_id: ENST00000654964.1,havana_transcript: OTTHUMT00000522114.1,transcript_name: AL133405.1-201,bp: 821,biotype: lncRNA	N1	0.05 Gy	Male	ENSG00000286631
ENSG00000272008.1	AL139274.2	-0.635151	-3.8005	-2.46067	0.0146399	0.732355	-3.19071	0.00275164	0.800619	NA	NA	gene_id: 20340,havana_gene: OTTHUMG00000185794.1,gene_name: AL139274.2 | transcript_id: ENST00000606274.1,havana_transcript: OTTHUMT00000471304.1,transcript_name: AL139274.2-201,bp: 4127,biotype: lncRNA	N1	0.05 Gy	Male	ENSG00000272008
ENSG00000286130.1	AC006040.1	-0.674697	-3.44405	-2.45863	0.0147212	0.732355	-3.17901	-0.00401924	0.731972	NA	NA	gene_id: 60093,havana_gene: OTTHUMG00000193434.1,gene_name: AC006040.1 | transcript_id: ENST00000651710.1,havana_transcript: OTTHUMT00000501642.1,transcript_name: AC006040.1-201,bp: 1151,biotype: lncRNA	N1	0.05 Gy	Male	ENSG00000286130
ENSG00000232712.6	KIZ-AS1	0.81009	-3.61173	2.45843	0.0147292	0.732355	-3.18913	0.00354495	0.798065	KIZ antisense RNA 1	NA	gene_id: 54312,havana_gene: OTTHUMG00000032018.3,gene_name: KIZ-AS1 | transcript_id: ENST00000616177.4,havana_transcript: OTTHUMT00000078258.3,transcript_name: KIZ-AS1-203,bp: 5370,biotype: lncRNA | transcript_id: ENST00000443753.5,havana_transcript: OTTHUMT00000078257.1,transcript_name: KIZ-AS1-202,bp: 1161,biotype: lncRNA | transcript_id: ENST00000433213.2,havana_transcript: OTTHUMT00000450357.…	N1	0.05 Gy	Male	ENSG00000232712
ENSG00000244203.2	FOXP1-AS1	0.48795	-1.17974	2.45839	0.0147307	0.732355	-3.05191	-0.000643178	0.933841	FOXP1 antisense RNA 1	NA	gene_id: 10881,havana_gene: OTTHUMG00000158800.2,gene_name: FOXP1-AS1 | transcript_id: ENST00000465742.2,havana_transcript: OTTHUMT00000352247.2,transcript_name: FOXP1-AS1-201,bp: 700,biotype: lncRNA	N1	0.05 Gy	Male	ENSG00000244203
ENSG00000287592.1	AC073348.2	-0.640325	-3.74378	-2.45676	0.0147959	0.732355	-3.19406	-0.00303841	0.782225	NA	NA	gene_id: 23657,havana_gene: OTTHUMG00000194191.1,gene_name: AC073348.2 | transcript_id: ENST00000670885.1,havana_transcript: OTTHUMT00000512355.1,transcript_name: AC073348.2-201,bp: 1414,biotype: lncRNA	N1	0.05 Gy	Male	ENSG00000287592
ENSG00000232671.6	ZNF687-AS1	0.705335	-2.4041	2.4556	0.0148425	0.733192	-3.12997	0.0151505	0.218856	ZNF687 antisense RNA 1	NA	gene_id: 3178,havana_gene: OTTHUMG00000012346.8,gene_name: ZNF687-AS1 | transcript_id: ENST00000661167.1,havana_transcript: OTTHUMT00000528385.1,transcript_name: ZNF687-AS1-204,bp: 987,biotype: lncRNA | transcript_id: ENST00000494138.4,havana_transcript: OTTHUMT00000034396.2,transcript_name: ZNF687-AS1-202,bp: 307,biotype: lncRNA | transcript_id: ENST00000447795.3,havana_transcript: OTTHUMT000000…	N1	0.05 Gy	Male	ENSG00000232671
ENSG00000272159.1	AC087623.3	-0.508716	-2.24826	-2.45129	0.0150162	0.735777	-3.12856	-0.012606	0.157527	NA	NA	gene_id: 25415,havana_gene: OTTHUMG00000185446.1,gene_name: AC087623.3 | transcript_id: ENST00000606593.1,havana_transcript: OTTHUMT00000470542.1,transcript_name: AC087623.3-201,bp: 695,biotype: lncRNA	N1	0.05 Gy	Male	ENSG00000272159
ENSG00000265749.6	AC135178.4	0.770548	-3.49303	2.44794	0.0151531	0.735777	-3.1986	0.0106228	0.426427	NA	NA	gene_id: 47042,havana_gene: OTTHUMG00000178521.2,gene_name: AC135178.4 | transcript_id: ENST00000583963.1,havana_transcript: OTTHUMT00000442318.1,transcript_name: AC135178.4-201,bp: 531,biotype: lncRNA | transcript_id: ENST00000580537.1,havana_transcript: OTTHUMT00000442319.1,transcript_name: AC135178.4-202,bp: 579,biotype: lncRNA | transcript_id: ENST00000666354.1,havana_transcript: OTTHUMT00000…	N1	0.05 Gy	Male	ENSG00000265749
ENSG00000260948.1	AL390195.2	0.253282	-0.0077686	2.44567	0.015246	0.735777	-3.02816	0.00764807	0.110295	NA	NA	gene_id: 2634,havana_gene: OTTHUMG00000176034.1,gene_name: AL390195.2 | transcript_id: ENST00000564771.1,havana_transcript: OTTHUMT00000431407.1,transcript_name: AL390195.2-201,bp: 2023,biotype: lncRNA	N1	0.05 Gy	Male	ENSG00000260948
ENSG00000259719.6	LINC02284	0.693593	-3.41813	2.44335	0.0153417	0.735777	-3.2041	-3.93965e-05	0.997338	NA	NA	gene_id: 40506,havana_gene: OTTHUMG00000172127.7,gene_name: LINC02284 | transcript_id: ENST00000558120.5,havana_transcript: OTTHUMT00000416952.1,transcript_name: LINC02284-201,bp: 573,biotype: lncRNA | transcript_id: ENST00000663878.1,havana_transcript: OTTHUMT00000507880.1,transcript_name: LINC02284-203,bp: 1475,biotype: lncRNA | transcript_id: ENST00000560924.2,havana_transcript: OTTHUMT0000041…	N1	0.05 Gy	Male	ENSG00000259719
ENSG00000230896.1	AL604028.1	0.256709	-0.287921	2.44041	0.0154636	0.738457	-3.04303	-0.00182926	0.68183	NA	NA	gene_id: 1501,havana_gene: OTTHUMG00000085067.1,gene_name: AL604028.1 | transcript_id: ENST00000430643.1,havana_transcript: OTTHUMT00000192833.1,transcript_name: AL604028.1-201,bp: 598,biotype: lncRNA	N1	0.05 Gy	Male	ENSG00000230896
ENSG00000267123.7	SCAT1	0.351736	-0.146634	2.43984	0.0154873	0.738457	-3.04095	0.00259312	0.664469	S-phase cancer associated transcript 1	NA	gene_id: 49469,havana_gene: OTTHUMG00000177747.17,gene_name: SCAT1 | transcript_id: ENST00000648396.1,havana_transcript: OTTHUMT00000500871.1,transcript_name: SCAT1-210,bp: 732,biotype: lncRNA | transcript_id: ENST00000648757.1,havana_transcript: OTTHUMT00000500872.2,transcript_name: SCAT1-213,bp: 2016,biotype: lncRNA | transcript_id: ENST00000650214.1,havana_transcript: OTTHUMT00000500874.1,tran…	N1	0.05 Gy	Male	ENSG00000267123
ENSG00000241593.5	AC099542.1	0.672929	-3.45484	2.43338	0.0157591	0.740263	-3.21489	-0.00270071	0.826767	NA	NA	gene_id: 10994,havana_gene: OTTHUMG00000158980.1,gene_name: AC099542.1 | transcript_id: ENST00000478239.5,havana_transcript: OTTHUMT00000352762.1,transcript_name: AC099542.1-201,bp: 561,biotype: lncRNA | transcript_id: ENST00000464131.1,havana_transcript: OTTHUMT00000352763.1,transcript_name: AC099542.1-202,bp: 1014,biotype: lncRNA	N1	0.05 Gy	Male	ENSG00000241593
ENSG00000180769.10	WDFY3-AS2	-0.217743	3.12167	-2.43226	0.0158065	0.740263	-3.26409	-0.00165107	0.665992	WDFY3 antisense RNA 2	NA	gene_id: 14140,havana_gene: OTTHUMG00000141281.8,gene_name: WDFY3-AS2 | transcript_id: ENST00000651845.1,havana_transcript: OTTHUMT00000502561.2,transcript_name: WDFY3-AS2-211,bp: 3151,biotype: lncRNA | transcript_id: ENST00000652207.2,havana_transcript: OTTHUMT00000479494.3,transcript_name: WDFY3-AS2-217,bp: 3270,biotype: lncRNA | transcript_id: ENST00000651773.2,havana_transcript: OTTHUMT000005…	N1	0.05 Gy	Male	ENSG00000180769
ENSG00000270022.3	Z93241.1	0.419915	0.155921	2.43082	0.0158677	0.740263	-3.05586	0.00892958	0.237904	NA	NA	gene_id: 57417,havana_gene: OTTHUMG00000183993.1,gene_name: Z93241.1 | transcript_id: ENST00000602478.1,havana_transcript: OTTHUMT00000467709.1,transcript_name: Z93241.1-201,bp: 664,biotype: lncRNA	N1	0.05 Gy	Male	ENSG00000270022
ENSG00000232774.8	AL355916.1	0.310584	1.56221	2.42385	0.0161671	0.740263	-3.12105	-0.00278788	0.597453	NA	NA	gene_id: 40607,havana_gene: OTTHUMG00000171535.2,gene_name: AL355916.1 | transcript_id: ENST00000556569.5,havana_transcript: OTTHUMT00000414000.2,transcript_name: AL355916.1-201,bp: 1576,biotype: lncRNA | transcript_id: ENST00000229465.10,havana_transcript: OTTHUMT00000413999.1,transcript_name: AL355916.1-202,bp: 1655,biotype: lncRNA | transcript_id: ENST00000556717.2,havana_transcript: OTTHUMT00…	N1	0.05 Gy	Male	ENSG00000232774
ENSG00000266644.1	AC103810.5	-0.58971	-1.57112	-2.42	0.0163347	0.741955	-3.14331	0.0124246	0.258967	NA	NA	gene_id: 49090,havana_gene: OTTHUMG00000179298.1,gene_name: AC103810.5 | transcript_id: ENST00000581622.1,havana_transcript: OTTHUMT00000445610.1,transcript_name: AC103810.5-201,bp: 560,biotype: lncRNA	N1	0.05 Gy	Male	ENSG00000266644
ENSG00000255920.3	CCND2-AS1	0.826009	-1.73418	2.41671	0.0164792	0.745097	-3.15731	0.0143522	0.319	CCND2 antisense RNA 1	NA	gene_id: 35200,havana_gene: OTTHUMG00000168320.4,gene_name: CCND2-AS1 | transcript_id: ENST00000656828.1,havana_transcript: OTTHUMT00000524323.1,transcript_name: CCND2-AS1-206,bp: 1374,biotype: lncRNA | transcript_id: ENST00000539135.1,havana_transcript: OTTHUMT00000398507.1,transcript_name: CCND2-AS1-202,bp: 555,biotype: lncRNA | transcript_id: ENST00000663068.1,havana_transcript: OTTHUMT0000051…	N1	0.05 Gy	Male	ENSG00000255920
ENSG00000249241.1	LINC02265	0.578269	-3.78094	2.41618	0.0165027	0.745097	-3.25378	-0.0152292	0.131162	long intergenic non-protein coding RNA 2265	NA	gene_id: 13473,havana_gene: OTTHUMG00000160407.1,gene_name: LINC02265 | transcript_id: ENST00000510551.1,havana_transcript: OTTHUMT00000360481.1,transcript_name: LINC02265-201,bp: 957,biotype: lncRNA	N1	0.05 Gy	Male	ENSG00000249241
ENSG00000261342.1	AC006538.1	-0.289006	-0.0707375	-2.41204	0.0166863	0.749829	-3.09366	-0.0012009	0.799231	NA	NA	gene_id: 51103,havana_gene: OTTHUMG00000175711.2,gene_name: AC006538.1 | transcript_id: ENST00000567905.1,havana_transcript: OTTHUMT00000430890.1,transcript_name: AC006538.1-201,bp: 1585,biotype: lncRNA	N1	0.05 Gy	Male	ENSG00000261342
ENSG00000287143.1	AC117480.1	0.691511	-3.57328	2.41137	0.016716	0.749829	-3.25937	0.000565615	0.960843	NA	NA	gene_id: 11599,havana_gene: OTTHUMG00000195849.1,gene_name: AC117480.1 | transcript_id: ENST00000661670.1,havana_transcript: OTTHUMT00000529049.1,transcript_name: AC117480.1-201,bp: 1006,biotype: lncRNA	N1	0.05 Gy	Male	ENSG00000287143
ENSG00000249413.2	AC116049.1	0.754189	-3.31846	2.41003	0.0167759	0.749829	-3.25073	0.0105112	0.41692	NA	NA	gene_id: 13793,havana_gene: OTTHUMG00000185534.1,gene_name: AC116049.1 | transcript_id: ENST00000508572.1,havana_transcript: OTTHUMT00000361859.1,transcript_name: AC116049.1-201,bp: 754,biotype: lncRNA	N1	0.05 Gy	Male	ENSG00000249413
ENSG00000236723.2	AL606760.2	-0.514542	-2.32636	-2.40785	0.0168736	0.749829	-3.19853	-0.0136463	0.141911	NA	NA	gene_id: 1690,havana_gene: OTTHUMG00000008939.2,gene_name: AL606760.2 | transcript_id: ENST00000629810.1,havana_transcript: OTTHUMT00000480353.1,transcript_name: AL606760.2-201,bp: 835,biotype: lncRNA | transcript_id: ENST00000452466.1,havana_transcript: OTTHUMT00000024750.2,transcript_name: AL606760.2-202,bp: 524,biotype: lncRNA	N1	0.05 Gy	Male	ENSG00000236723
ENSG00000225187.1	AC073283.1	-0.630447	-3.30178	-2.40419	0.0170391	0.753973	-3.25733	-0.00869661	0.42463	NA	NA	gene_id: 6268,havana_gene: OTTHUMG00000153134.1,gene_name: AC073283.1 | transcript_id: ENST00000421759.1,havana_transcript: OTTHUMT00000329710.1,transcript_name: AC073283.1-201,bp: 860,biotype: lncRNA	N1	0.05 Gy	Male	ENSG00000225187
ENSG00000273680.1	AC009318.2	0.276468	-0.386947	2.40104	0.0171824	0.75514	-3.11902	-0.0070653	0.160949	NA	NA	gene_id: 35838,havana_gene: OTTHUMG00000187173.1,gene_name: AC009318.2 | transcript_id: ENST00000610917.1,havana_transcript: OTTHUMT00000474527.1,transcript_name: AC009318.2-201,bp: 651,biotype: lncRNA	N1	0.05 Gy	Male	ENSG00000273680
ENSG00000261080.1	RUNX2-AS1	-0.41412	-1.3626	-2.3991	0.0172716	0.757615	-3.16892	0.0056663	0.451352	NA	NA	gene_id: 19841,havana_gene: OTTHUMG00000175917.1,gene_name: RUNX2-AS1 | transcript_id: ENST00000563807.1,havana_transcript: OTTHUMT00000431271.1,transcript_name: RUNX2-AS1-201,bp: 1513,biotype: lncRNA	N1	0.05 Gy	Male	ENSG00000261080
ENSG00000236914.4	LINC01852	-0.482222	-0.631048	-2.38738	0.0178175	0.767829	-3.15344	0.0113844	0.194045	long intergenic non-protein coding RNA 1852	NA	gene_id: 42409,havana_gene: OTTHUMG00000172374.4,gene_name: LINC01852 | transcript_id: ENST00000559232.2,havana_transcript: OTTHUMT00000418181.2,transcript_name: LINC01852-202,bp: 2200,biotype: lncRNA | transcript_id: ENST00000657585.1,havana_transcript: OTTHUMT00000507545.1,transcript_name: LINC01852-205,bp: 1495,biotype: lncRNA | transcript_id: ENST00000560819.1,havana_transcript: OTTHUMT000004…	N1	0.05 Gy	Male	ENSG00000236914
ENSG00000231768.2	LINC01354	-0.401126	-0.651368	-2.38647	0.0178606	0.767829	-3.15456	0.0151906	0.041531	long intergenic non-protein coding RNA 1354	NA	gene_id: 5126,havana_gene: OTTHUMG00000037976.8,gene_name: LINC01354 | transcript_id: ENST00000653353.1,havana_transcript: OTTHUMT00000092697.2,transcript_name: LINC01354-204,bp: 2887,biotype: lncRNA | transcript_id: ENST00000435574.2,havana_transcript: OTTHUMT00000092696.2,transcript_name: LINC01354-202,bp: 2877,biotype: lncRNA | transcript_id: ENST00000665108.1,havana_transcript: OTTHUMT0000051…	N1	0.05 Gy	Male	ENSG00000231768
ENSG00000224511.2	LINC00365	0.74864	-3.85641	2.38345	0.0180039	0.767829	-3.31342	0.00632383	0.614819	long intergenic non-protein coding RNA 365	NA	gene_id: 38439,havana_gene: OTTHUMG00000016663.3,gene_name: LINC00365 | transcript_id: ENST00000413591.1,havana_transcript: OTTHUMT00000125960.1,transcript_name: LINC00365-201,bp: 2618,biotype: lncRNA | transcript_id: ENST00000660467.1,havana_transcript: OTTHUMT00000513174.1,transcript_name: LINC00365-203,bp: 1291,biotype: lncRNA | transcript_id: ENST00000432770.1,havana_transcript: OTTHUMT000000…	N1	0.05 Gy	Male	ENSG00000224511
ENSG00000271862.1	AC104118.1	0.332406	-0.943376	2.37843	0.0182442	0.767848	-3.18062	0.00283897	0.641969	NA	NA	gene_id: 16794,havana_gene: OTTHUMG00000185533.1,gene_name: AC104118.1 | transcript_id: ENST00000607625.1,havana_transcript: OTTHUMT00000470668.1,transcript_name: AC104118.1-201,bp: 1589,biotype: lncRNA	N1	0.05 Gy	Male	ENSG00000271862
ENSG00000273189.1	AC010619.2	-0.729249	-3.56659	-2.37671	0.0183275	0.767848	-3.30944	-0.000346546	0.977422	NA	NA	gene_id: 53199,havana_gene: OTTHUMG00000183157.2,gene_name: AC010619.2 | transcript_id: ENST00000595815.1,havana_transcript: OTTHUMT00000465310.1,transcript_name: AC010619.2-201,bp: 1421,biotype: lncRNA	N1	0.05 Gy	Male	ENSG00000273189
ENSG00000274341.1	AC005899.6	0.589161	-3.85547	2.3747	0.0184247	0.767848	-3.3245	0.00205464	0.840139	NA	NA	gene_id: 47840,havana_gene: OTTHUMG00000186642.1,gene_name: AC005899.6 | transcript_id: ENST00000620729.1,havana_transcript: OTTHUMT00000473514.1,transcript_name: AC005899.6-201,bp: 297,biotype: lncRNA	N1	0.05 Gy	Male	ENSG00000274341
ENSG00000259065.2	AC005520.2	0.566272	-0.71597	2.37293	0.0185109	0.767848	-3.18423	0.0196492	0.0530581	NA	NA	gene_id: 40873,havana_gene: OTTHUMG00000171253.2,gene_name: AC005520.2 | transcript_id: ENST00000668116.1,havana_transcript: OTTHUMT00000523874.1,transcript_name: AC005520.2-201,bp: 2109,biotype: lncRNA | transcript_id: ENST00000556194.2,havana_transcript: OTTHUMT00000412571.2,transcript_name: AC005520.2-202,bp: 656,biotype: lncRNA | transcript_id: ENST00000553470.1,havana_transcript: OTTHUMT0000…	N1	0.05 Gy	Male	ENSG00000259065
ENSG00000242282.6	AC108488.1	-0.901686	-2.16881	-2.3725	0.0185322	0.767848	-3.25898	0.0222518	0.165126	NA	NA	gene_id: 5533,havana_gene: OTTHUMG00000151418.2,gene_name: AC108488.1 | transcript_id: ENST00000422961.5,havana_transcript: OTTHUMT00000322760.1,transcript_name: AC108488.1-201,bp: 791,biotype: lncRNA | transcript_id: ENST00000439547.5,havana_transcript: OTTHUMT00000322553.1,transcript_name: AC108488.1-202,bp: 482,biotype: lncRNA | transcript_id: ENST00000416463.1,havana_transcript: OTTHUMT000003…	N1	0.05 Gy	Male	ENSG00000242282
ENSG00000224116.7	INHBA-AS1	-0.565809	-2.18328	-2.37052	0.0186291	0.767848	-3.25382	-0.00879434	0.442472	INHBA antisense RNA 1	NA	gene_id: 22304,havana_gene: OTTHUMG00000155114.4,gene_name: INHBA-AS1 | transcript_id: ENST00000662280.1,havana_transcript: OTTHUMT00000525620.1,transcript_name: INHBA-AS1-205,bp: 2789,biotype: lncRNA | transcript_id: ENST00000415848.6,havana_transcript: OTTHUMT00000338451.2,transcript_name: INHBA-AS1-201,bp: 3005,biotype: lncRNA | transcript_id: ENST00000420821.2,havana_transcript: OTTHUMT000003…	N1	0.05 Gy	Male	ENSG00000224116
ENSG00000251026.2	LINC02163	-0.698619	-3.58048	-2.36374	0.0189649	0.767848	-3.33184	0.0159123	0.183971	NA	NA	gene_id: 17062,havana_gene: OTTHUMG00000162778.5,gene_name: LINC02163 | transcript_id: ENST00000665271.1,havana_transcript: OTTHUMT00000518555.1,transcript_name: LINC02163-203,bp: 1110,biotype: lncRNA | transcript_id: ENST00000662211.1,havana_transcript: OTTHUMT00000522708.1,transcript_name: LINC02163-202,bp: 980,biotype: lncRNA | transcript_id: ENST00000666455.1,havana_transcript: OTTHUMT0000052…	N1	0.05 Gy	Male	ENSG00000251026
ENSG00000285646.2	AL021155.4	0.339534	-0.280199	2.36134	0.0190849	0.767848	-3.19129	0.00401373	0.552581	NA	NA	gene_id: 412,havana_gene: OTTHUMG00000193227.7,gene_name: AL021155.4 | transcript_id: ENST00000661075.1,havana_transcript: OTTHUMT00000521886.1,transcript_name: AL021155.4-201,bp: 952,biotype: lncRNA | transcript_id: ENST00000650448.1,havana_transcript: OTTHUMT00000500851.1,transcript_name: AL021155.4-202,bp: 654,biotype: lncRNA | transcript_id: ENST00000649268.2,havana_transcript: OTTHUMT0000050…	N1	0.05 Gy	Male	ENSG00000285646
ENSG00000186594.14	MIR22HG	-0.196984	3.62511	-2.36092	0.0191057	0.767848	-3.48438	-0.00118579	0.741378	MIR22 host gene	NA	gene_id: 46678,havana_gene: OTTHUMG00000132197.7,gene_name: MIR22HG | transcript_id: ENST00000334146.7,havana_transcript: OTTHUMT00000255250.3,transcript_name: MIR22HG-201,bp: 1383,biotype: lncRNA | transcript_id: ENST00000574306.1,havana_transcript: OTTHUMT00000438299.2,transcript_name: MIR22HG-208,bp: 2626,biotype: lncRNA | transcript_id: ENST00000576749.5,havana_transcript: OTTHUMT00000438374.…	N1	0.05 Gy	Male	ENSG00000186594
ENSG00000258584.2	FAM181A-AS1	-0.716585	-1.87553	-2.36009	0.0191476	0.767848	-3.25939	0.00643211	0.600555	FAM181A antisense RNA 1	NA	gene_id: 41213,havana_gene: OTTHUMG00000171296.3,gene_name: FAM181A-AS1 | transcript_id: ENST00000554742.1,havana_transcript: OTTHUMT00000412835.1,transcript_name: FAM181A-AS1-202,bp: 2402,biotype: lncRNA | transcript_id: ENST00000555732.2,havana_transcript: OTTHUMT00000499211.2,transcript_name: FAM181A-AS1-203,bp: 1904,biotype: lncRNA | transcript_id: ENST00000556290.1,havana_transcript: OTTHUMT…	N1	0.05 Gy	Male	ENSG00000258584
ENSG00000267053.8	AC092296.2	-0.578926	-0.733168	-2.35914	0.0191951	0.767848	-3.21176	0.00181658	0.86678	NA	NA	gene_id: 52505,havana_gene: OTTHUMG00000180576.7,gene_name: AC092296.2 | transcript_id: ENST00000586345.6,havana_transcript: OTTHUMT00000451979.2,transcript_name: AC092296.2-201,bp: 952,biotype: lncRNA | transcript_id: ENST00000586488.6,havana_transcript: OTTHUMT00000451980.2,transcript_name: AC092296.2-202,bp: 566,biotype: lncRNA | transcript_id: ENST00000660925.1,havana_transcript: OTTHUMT00000…	N1	0.05 Gy	Male	ENSG00000267053
ENSG00000288580.1	AC023296.1	0.648249	-3.55119	2.35609	0.0193497	0.767887	-3.33743	0.000431284	0.969919	NA	NA	gene_id: 24646,havana_gene: OTTHUMG00000195508.1,gene_name: AC023296.1 | transcript_id: ENST00000667660.1,havana_transcript: OTTHUMT00000527926.1,transcript_name: AC023296.1-201,bp: 2784,biotype: lncRNA	N1	0.05 Gy	Male	ENSG00000288580
ENSG00000171671.6	SHANK2-AS3	0.486988	-1.72502	2.35571	0.0193689	0.767887	-3.25999	-0.00706941	0.432767	SHANK2 antisense RNA 3	NA	gene_id: 33741,havana_gene: OTTHUMG00000150217.1,gene_name: SHANK2-AS3 | transcript_id: ENST00000307548.2,havana_transcript: OTTHUMT00000316872.1,transcript_name: SHANK2-AS3-201,bp: 1683,biotype: lncRNA	N1	0.05 Gy	Male	ENSG00000171671
ENSG00000266896.1	AL354892.3	-0.29142	0.193589	-2.35188	0.0195646	0.772643	-3.20892	-0.000752733	0.900268	NA	NA	gene_id: 21543,havana_gene: OTTHUMG00000180499.1,gene_name: AL354892.3 | transcript_id: ENST00000586101.1,havana_transcript: OTTHUMT00000451632.1,transcript_name: AL354892.3-201,bp: 1630,biotype: lncRNA	N1	0.05 Gy	Male	ENSG00000266896
ENSG00000283674.3	AC068587.4	0.178663	2.19564	2.34714	0.0198086	0.774153	-3.33468	0.00417763	0.198708	NA	NA	gene_id: 24931,havana_gene: OTTHUMG00000191723.3,gene_name: AC068587.4 | transcript_id: ENST00000641618.1,havana_transcript: OTTHUMT00000492935.1,transcript_name: AC068587.4-201,bp: 4514,biotype: lncRNA | transcript_id: ENST00000660816.1,havana_transcript: OTTHUMT00000527198.1,transcript_name: AC068587.4-202,bp: 3013,biotype: lncRNA | transcript_id: ENST00000641839.1,havana_transcript: OTTHUMT000…	N1	0.05 Gy	Male	ENSG00000283674
ENSG00000263878.2	DLGAP1-AS4	-0.596483	-2.15726	-2.34653	0.0198404	0.774153	-3.29558	0.00835602	0.447816	DLGAP1 antisense RNA 4	NA	gene_id: 49778,havana_gene: OTTHUMG00000178387.4,gene_name: DLGAP1-AS4 | transcript_id: ENST00000652891.1,havana_transcript: OTTHUMT00000441774.2,transcript_name: DLGAP1-AS4-202,bp: 1526,biotype: lncRNA | transcript_id: ENST00000661068.1,havana_transcript: OTTHUMT00000506703.1,transcript_name: DLGAP1-AS4-203,bp: 925,biotype: lncRNA | transcript_id: ENST00000662752.1,havana_transcript: OTTHUMT0000…	N1	0.05 Gy	Male	ENSG00000263878
ENSG00000249807.1	AC034229.1	0.724745	-3.40778	2.34285	0.0200321	0.774923	-3.35238	0.0036341	0.775792	NA	NA	gene_id: 15723,havana_gene: OTTHUMG00000161773.1,gene_name: AC034229.1 | transcript_id: ENST00000506299.1,havana_transcript: OTTHUMT00000366063.1,transcript_name: AC034229.1-201,bp: 943,biotype: lncRNA	N1	0.05 Gy	Male	ENSG00000249807
ENSG00000258537.5	FRMD6-AS2	0.614493	-3.68613	2.3397	0.0201979	0.774923	-3.37032	0.00142479	0.894653	FRMD6 antisense RNA 2	NA	gene_id: 40409,havana_gene: OTTHUMG00000171076.1,gene_name: FRMD6-AS2 | transcript_id: ENST00000556617.5,havana_transcript: OTTHUMT00000411555.1,transcript_name: FRMD6-AS2-201,bp: 548,biotype: lncRNA | transcript_id: ENST00000557625.1,havana_transcript: OTTHUMT00000411556.1,transcript_name: FRMD6-AS2-202,bp: 581,biotype: lncRNA	N1	0.05 Gy	Male	ENSG00000258537
ENSG00000260785.2	CASC17	0.602781	-2.11486	2.33922	0.0202229	0.774923	-3.30667	0.00592463	0.582079	cancer susceptibility 17	NA	gene_id: 49212,havana_gene: OTTHUMG00000176079.15,gene_name: CASC17 | transcript_id: ENST00000659670.1,havana_transcript: OTTHUMT00000514772.1,transcript_name: CASC17-203,bp: 2096,biotype: lncRNA | transcript_id: ENST00000569074.1,havana_transcript: OTTHUMT00000431480.1,transcript_name: CASC17-201,bp: 2059,biotype: lncRNA | transcript_id: ENST00000665992.1,havana_transcript: OTTHUMT00000518525.1,…	N1	0.05 Gy	Male	ENSG00000260785
ENSG00000180458.2	AC022148.1	-0.387969	-1.10969	-2.33776	0.0203003	0.774923	-3.25992	-0.000399641	0.954859	NA	NA	gene_id: 52555,havana_gene: OTTHUMG00000182015.1,gene_name: AC022148.1 | transcript_id: ENST00000316807.2,havana_transcript: OTTHUMT00000458665.1,transcript_name: AC022148.1-201,bp: 3267,biotype: lncRNA	N1	0.05 Gy	Male	ENSG00000180458
ENSG00000256802.2	AC022613.1	0.665211	-2.42431	2.33748	0.020315	0.774923	-3.32136	-0.0178493	0.12456	NA	NA	gene_id: 42210,havana_gene: OTTHUMG00000172189.1,gene_name: AC022613.1 | transcript_id: ENST00000536835.2,havana_transcript: OTTHUMT00000417261.1,transcript_name: AC022613.1-201,bp: 2530,biotype: lncRNA | transcript_id: ENST00000560994.1,havana_transcript: OTTHUMT00000417262.1,transcript_name: AC022613.1-202,bp: 410,biotype: lncRNA	N1	0.05 Gy	Male	ENSG00000256802
ENSG00000272054.1	AC007390.1	0.21711	0.283261	2.33583	0.0204024	0.774923	-3.24076	0.000362487	0.929714	NA	NA	gene_id: 6089,havana_gene: OTTHUMG00000185598.1,gene_name: AC007390.1 | transcript_id: ENST00000606229.1,havana_transcript: OTTHUMT00000470809.1,transcript_name: AC007390.1-201,bp: 3803,biotype: lncRNA	N1	0.05 Gy	Male	ENSG00000272054
ENSG00000274605.2	PCCA-DT	-0.253131	0.251338	-2.33392	0.0205045	0.77675	-3.2435	0.00329952	0.444171	NA	NA	gene_id: 39340,havana_gene: OTTHUMG00000187284.2,gene_name: PCCA-DT | transcript_id: ENST00000654763.1,havana_transcript: OTTHUMT00000519043.1,transcript_name: PCCA-DT-202,bp: 1380,biotype: lncRNA | transcript_id: ENST00000612598.1,havana_transcript: OTTHUMT00000474702.1,transcript_name: PCCA-DT-201,bp: 913,biotype: lncRNA	N1	0.05 Gy	Male	ENSG00000274605
ENSG00000284693.1	LINC02606	0.412422	0.0752044	2.33151	0.0206336	0.77806	-3.24603	0.00390059	0.635861	long intergenic non-protein coding RNA 2606	NA	gene_id: 325,havana_gene: OTTHUMG00000192293.1,gene_name: LINC02606 | transcript_id: ENST00000641325.1,havana_transcript: OTTHUMT00000493405.1,transcript_name: LINC02606-201,bp: 2442,biotype: lncRNA | transcript_id: ENST00000641940.1,havana_transcript: OTTHUMT00000493406.1,transcript_name: LINC02606-203,bp: 839,biotype: lncRNA | transcript_id: ENST00000641507.1,havana_transcript: OTTHUMT000004934…	N1	0.05 Gy	Male	ENSG00000284693
ENSG00000228925.1	AC016722.2	0.6421	-3.0053	2.33027	0.0207002	0.779381	-3.35718	-0.00660508	0.56936	NA	NA	gene_id: 6261,havana_gene: OTTHUMG00000153091.2,gene_name: AC016722.2 | transcript_id: ENST00000429761.1,havana_transcript: OTTHUMT00000329487.2,transcript_name: AC016722.2-201,bp: 1835,biotype: lncRNA	N1	0.05 Gy	Male	ENSG00000228925
ENSG00000272582.1	AL031587.3	0.429	-1.64014	2.32872	0.0207841	0.78135	-3.30056	0.00123772	0.868695	NA	NA	gene_id: 57223,havana_gene: OTTHUMG00000186180.1,gene_name: AL031587.3 | transcript_id: ENST00000609976.1,havana_transcript: OTTHUMT00000472369.1,transcript_name: AL031587.3-201,bp: 814,biotype: lncRNA	N1	0.05 Gy	Male	ENSG00000272582
ENSG00000273027.1	AL844908.2	0.596261	-2.93391	2.32533	0.0209677	0.784345	-3.35601	-0.0123074	0.256948	NA	NA	gene_id: 56179,havana_gene: OTTHUMG00000186257.1,gene_name: AL844908.2 | transcript_id: ENST00000609461.1,havana_transcript: OTTHUMT00000472509.1,transcript_name: AL844908.2-201,bp: 460,biotype: lncRNA	N1	0.05 Gy	Male	ENSG00000273027
ENSG00000258169.1	LINC00485	0.618694	-2.49806	2.32377	0.021053	0.784345	-3.347	0.00561049	0.61139	long intergenic non-protein coding RNA 485	NA	gene_id: 37353,havana_gene: OTTHUMG00000169965.1,gene_name: LINC00485 | transcript_id: ENST00000547179.1,havana_transcript: OTTHUMT00000406691.1,transcript_name: LINC00485-201,bp: 3722,biotype: lncRNA	N1	0.05 Gy	Male	ENSG00000258169
ENSG00000220256.4	AC093802.1	0.767741	-2.94358	2.32197	0.0211514	0.785591	-3.36918	0.0196041	0.158974	NA	NA	gene_id: 9592,havana_gene: OTTHUMG00000152415.2,gene_name: AC093802.1 | transcript_id: ENST00000407524.1,havana_transcript: OTTHUMT00000326161.1,transcript_name: AC093802.1-201,bp: 3238,biotype: lncRNA | transcript_id: ENST00000650925.1,havana_transcript: OTTHUMT00000501738.1,transcript_name: AC093802.1-202,bp: 2902,biotype: lncRNA | transcript_id: ENST00000650712.1,havana_transcript: OTTHUMT0000…	N1	0.05 Gy	Male	ENSG00000220256
ENSG00000230492.1	AL049651.1	-0.676032	-3.09266	-2.3208	0.021216	0.786007	-3.37499	0.0141609	0.26062	NA	NA	gene_id: 54347,havana_gene: OTTHUMG00000032052.1,gene_name: AL049651.1 | transcript_id: ENST00000440798.1,havana_transcript: OTTHUMT00000078306.1,transcript_name: AL049651.1-201,bp: 719,biotype: lncRNA	N1	0.05 Gy	Male	ENSG00000230492
ENSG00000273792.1	AC022898.2	0.538648	-2.43045	2.32022	0.021248	0.786007	-3.34853	0.0029825	0.760037	NA	NA	gene_id: 42998,havana_gene: OTTHUMG00000186917.1,gene_name: AC022898.2 | transcript_id: ENST00000616822.1,havana_transcript: OTTHUMT00000474007.1,transcript_name: AC022898.2-201,bp: 1312,biotype: lncRNA	N1	0.05 Gy	Male	ENSG00000273792
ENSG00000232294.6	AL031674.1	0.919991	-2.08562	2.31233	0.0216865	0.786842	-3.32462	-0.0632092	0.000315663	NA	NA	gene_id: 55074,havana_gene: OTTHUMG00000032760.27,gene_name: AL031674.1 | transcript_id: ENST00000661530.1,havana_transcript: OTTHUMT00000519917.1,transcript_name: AL031674.1-216,bp: 1291,biotype: lncRNA | transcript_id: ENST00000661421.1,havana_transcript: OTTHUMT00000259161.2,transcript_name: AL031674.1-203,bp: 1309,biotype: lncRNA | transcript_id: ENST00000653245.1,havana_transcript: OTTHUMT00…	N1	0.05 Gy	Male	ENSG00000232294
ENSG00000226756.1	AC007365.1	-0.569495	-3.94263	-2.31139	0.0217397	0.786842	-3.42111	-0.000677124	0.947675	NA	NA	gene_id: 6531,havana_gene: OTTHUMG00000152702.1,gene_name: AC007365.1 | transcript_id: ENST00000439964.1,havana_transcript: OTTHUMT00000327468.1,transcript_name: AC007365.1-201,bp: 627,biotype: lncRNA	N1	0.05 Gy	Male	ENSG00000226756
ENSG00000236036.2	LINC00445	-0.68481	-3.68812	-2.3037	0.0221759	0.788084	-3.41952	-0.0176933	0.155845	long intergenic non-protein coding RNA 445	NA	gene_id: 38525,havana_gene: OTTHUMG00000016726.5,gene_name: LINC00445 | transcript_id: ENST00000656633.1,havana_transcript: OTTHUMT00000512108.1,transcript_name: LINC00445-204,bp: 883,biotype: lncRNA | transcript_id: ENST00000670790.1,havana_transcript: OTTHUMT00000515608.1,transcript_name: LINC00445-205,bp: 1322,biotype: lncRNA | transcript_id: ENST00000456848.2,havana_transcript: OTTHUMT0000004…	N1	0.05 Gy	Male	ENSG00000236036
ENSG00000225269.3	LINC00705	0.575314	-1.37807	2.30147	0.0223036	0.788084	-3.32969	-0.00603569	0.554406	NA	NA	gene_id: 29476,havana_gene: OTTHUMG00000017575.9,gene_name: LINC00705 | transcript_id: ENST00000417883.2,havana_transcript: OTTHUMT00000046511.1,transcript_name: LINC00705-201,bp: 1745,biotype: lncRNA | transcript_id: ENST00000665287.1,havana_transcript: OTTHUMT00000514124.1,transcript_name: LINC00705-208,bp: 1934,biotype: lncRNA | transcript_id: ENST00000654330.1,havana_transcript: OTTHUMT000005…	N1	0.05 Gy	Male	ENSG00000225269
ENSG00000225032.5	AL162586.1	-0.492975	-1.22039	-2.30136	0.0223101	0.788084	-3.32195	-0.00714955	0.42103	NA	NA	gene_id: 29005,havana_gene: OTTHUMG00000020714.1,gene_name: AL162586.1 | transcript_id: ENST00000439298.5,havana_transcript: OTTHUMT00000054233.1,transcript_name: AL162586.1-201,bp: 2055,biotype: lncRNA | transcript_id: ENST00000425991.1,havana_transcript: OTTHUMT00000054234.1,transcript_name: AL162586.1-202,bp: 521,biotype: lncRNA	N1	0.05 Gy	Male	ENSG00000225032
ENSG00000267009.6	AC007780.1	0.804279	-0.972615	2.30088	0.0223375	0.788084	-3.31525	-0.0162572	0.272395	NA	NA	gene_id: 49173,havana_gene: OTTHUMG00000180138.3,gene_name: AC007780.1 | transcript_id: ENST00000590353.1,havana_transcript: OTTHUMT00000471455.1,transcript_name: AC007780.1-201,bp: 719,biotype: lncRNA | transcript_id: ENST00000591567.1,havana_transcript: OTTHUMT00000450026.1,transcript_name: AC007780.1-202,bp: 549,biotype: lncRNA | transcript_id: ENST00000586515.5,havana_transcript: OTTHUMT00000…	N1	0.05 Gy	Male	ENSG00000267009
ENSG00000260558.2	AC018557.2	0.68426	-3.55889	2.29816	0.0224948	0.788084	-3.42575	0.007647	0.528176	NA	NA	gene_id: 45901,havana_gene: OTTHUMG00000173476.2,gene_name: AC018557.2 | transcript_id: ENST00000649944.1,havana_transcript: OTTHUMT00000500242.1,transcript_name: AC018557.2-201,bp: 1090,biotype: lncRNA | transcript_id: ENST00000565082.1,havana_transcript: OTTHUMT00000423239.1,transcript_name: AC018557.2-202,bp: 536,biotype: lncRNA	N1	0.05 Gy	Male	ENSG00000260558
ENSG00000235358.2	AC093151.2	-0.623934	-3.73407	-2.297	0.0225622	0.788208	-3.4311	0.0123568	0.278326	NA	NA	gene_id: 1339,havana_gene: OTTHUMG00000005710.2,gene_name: AC093151.2 | transcript_id: ENST00000425554.1,havana_transcript: OTTHUMT00000015625.1,transcript_name: AC093151.2-201,bp: 623,biotype: lncRNA | transcript_id: ENST00000670398.1,havana_transcript: OTTHUMT00000506629.1,transcript_name: AC093151.2-204,bp: 1066,biotype: lncRNA | transcript_id: ENST00000445073.1,havana_transcript: OTTHUMT00000…	N1	0.05 Gy	Male	ENSG00000235358
ENSG00000261742.6	LINC00922	-0.560966	-2.79002	-2.29641	0.0225963	0.788284	-3.40102	0.00925312	0.359908	long intergenic non-protein coding RNA 922	NA	gene_id: 45873,havana_gene: OTTHUMG00000172812.7,gene_name: LINC00922 | transcript_id: ENST00000663911.1,havana_transcript: OTTHUMT00000512987.1,transcript_name: LINC00922-208,bp: 1833,biotype: lncRNA | transcript_id: ENST00000569736.5,havana_transcript: OTTHUMT00000420601.2,transcript_name: LINC00922-203,bp: 1760,biotype: lncRNA | transcript_id: ENST00000663762.1,havana_transcript: OTTHUMT000005…	N1	0.05 Gy	Male	ENSG00000261742
ENSG00000224506.3	LINC02523	0.663476	-3.48907	2.29164	0.0228753	0.789103	-3.43139	0.00523892	0.660407	long intergenic non-protein coding RNA 2523	NA	gene_id: 20818,havana_gene: OTTHUMG00000015509.3,gene_name: LINC02523 | transcript_id: ENST00000423208.2,havana_transcript: OTTHUMT00000042072.2,transcript_name: LINC02523-201,bp: 2963,biotype: lncRNA | transcript_id: ENST00000670227.1,havana_transcript: OTTHUMT00000512922.1,transcript_name: LINC02523-202,bp: 1188,biotype: lncRNA	N1	0.05 Gy	Male	ENSG00000224506
ENSG00000240888.1	AC131210.1	-0.552378	-4.0997	-2.28978	0.0229851	0.790457	-3.45421	-0.0073627	0.449214	NA	NA	gene_id: 11914,havana_gene: OTTHUMG00000159376.1,gene_name: AC131210.1 | transcript_id: ENST00000491347.1,havana_transcript: OTTHUMT00000355002.1,transcript_name: AC131210.1-201,bp: 441,biotype: lncRNA	N1	0.05 Gy	Male	ENSG00000240888
ENSG00000255389.1	Z97989.1	-0.2944	-0.469291	-2.28083	0.0235187	0.801203	-3.33973	-0.00636317	0.256569	NA	NA	gene_id: 20655,havana_gene: OTTHUMG00000165195.2,gene_name: Z97989.1 | transcript_id: ENST00000531702.1,havana_transcript: OTTHUMT00000382594.2,transcript_name: Z97989.1-201,bp: 2421,biotype: lncRNA	N1	0.05 Gy	Male	ENSG00000255389
ENSG00000253214.2	AC079209.1	-0.867083	-2.32762	-2.27976	0.0235829	0.801203	-3.40438	-0.00534532	0.742295	NA	NA	gene_id: 26066,havana_gene: OTTHUMG00000164595.9,gene_name: AC079209.1 | transcript_id: ENST00000668603.1,havana_transcript: OTTHUMT00000522929.1,transcript_name: AC079209.1-208,bp: 1456,biotype: lncRNA | transcript_id: ENST00000653749.1,havana_transcript: OTTHUMT00000518293.1,transcript_name: AC079209.1-204,bp: 1121,biotype: lncRNA | transcript_id: ENST00000663184.1,havana_transcript: OTTHUMT000…	N1	0.05 Gy	Male	ENSG00000253214
ENSG00000249406.3	AC015909.1	-0.385567	-0.997402	-2.27197	0.0240577	0.810641	-3.36691	0.000491121	0.945076	NA	NA	gene_id: 48697,havana_gene: OTTHUMG00000162055.12,gene_name: AC015909.1 | transcript_id: ENST00000509943.2,havana_transcript: OTTHUMT00000519010.1,transcript_name: AC015909.1-211,bp: 1438,biotype: lncRNA | transcript_id: ENST00000662496.1,havana_transcript: OTTHUMT00000512087.1,transcript_name: AC015909.1-209,bp: 1663,biotype: lncRNA | transcript_id: ENST00000654981.1,havana_transcript: OTTHUMT00…	N1	0.05 Gy	Male	ENSG00000249406
ENSG00000271781.1	AC026740.1	0.590468	-3.49551	2.26251	0.024645	0.813027	-3.47397	-0.00653439	0.554974	NA	NA	gene_id: 15545,havana_gene: OTTHUMG00000185406.1,gene_name: AC026740.1 | transcript_id: ENST00000607068.1,havana_transcript: OTTHUMT00000470455.1,transcript_name: AC026740.1-201,bp: 791,biotype: lncRNA	N1	0.05 Gy	Male	ENSG00000271781
ENSG00000276390.1	AC004241.3	-0.54317	-3.31577	-2.25729	0.0249746	0.813027	-3.47274	-0.0105329	0.323987	NA	NA	gene_id: 36093,havana_gene: OTTHUMG00000187397.1,gene_name: AC004241.3 | transcript_id: ENST00000611728.1,havana_transcript: OTTHUMT00000474892.1,transcript_name: AC004241.3-201,bp: 517,biotype: lncRNA	N1	0.05 Gy	Male	ENSG00000276390
ENSG00000286011.1	AC062037.3	0.468859	-1.4294	2.25697	0.0249948	0.813027	-3.40483	0.00244402	0.789214	NA	NA	gene_id: 6899,havana_gene: OTTHUMG00000193441.6,gene_name: AC062037.3 | transcript_id: ENST00000650829.1,havana_transcript: OTTHUMT00000501698.4,transcript_name: AC062037.3-201,bp: 1063,biotype: lncRNA | transcript_id: ENST00000469800.6,havana_transcript: OTTHUMT00000329396.3,transcript_name: AC062037.3-202,bp: 701,biotype: lncRNA | transcript_id: ENST00000650927.1,havana_transcript: OTTHUMT00000…	N1	0.05 Gy	Male	ENSG00000286011
ENSG00000283064.1	AL353759.1	0.379077	-0.626636	2.25634	0.0250348	0.813027	-3.38465	-0.00315778	0.627486	NA	NA	gene_id: 18967,havana_gene: OTTHUMG00000191593.1,gene_name: AL353759.1 | transcript_id: ENST00000635439.1,havana_transcript: OTTHUMT00000488740.1,transcript_name: AL353759.1-201,bp: 1578,biotype: lncRNA	N1	0.05 Gy	Male	ENSG00000283064
ENSG00000260868.1	LINC01960	0.519624	-2.56395	2.25584	0.0250667	0.813027	-3.45215	0.00448444	0.641516	long intergenic non-protein coding RNA 1960	NA	gene_id: 8425,havana_gene: OTTHUMG00000176260.1,gene_name: LINC01960 | transcript_id: ENST00000563759.1,havana_transcript: OTTHUMT00000431692.1,transcript_name: LINC01960-201,bp: 1884,biotype: lncRNA	N1	0.05 Gy	Male	ENSG00000260868
ENSG00000261783.1	AC009054.2	0.392978	-1.29324	2.25488	0.0251281	0.813027	-3.40424	-0.00441833	0.540915	NA	NA	gene_id: 46226,havana_gene: OTTHUMG00000177128.1,gene_name: AC009054.2 | transcript_id: ENST00000561956.1,havana_transcript: OTTHUMT00000435474.1,transcript_name: AC009054.2-201,bp: 374,biotype: lncRNA	N1	0.05 Gy	Male	ENSG00000261783
ENSG00000237310.2	GS1-124K5.4	-0.347219	-0.924238	-2.25455	0.0251488	0.813027	-3.39405	0.000559514	0.936929	uncharacterized LOC100289098	NA	gene_id: 22817,havana_gene: OTTHUMG00000156593.5,gene_name: GS1-124K5.4 | transcript_id: ENST00000669732.1,havana_transcript: OTTHUMT00000508901.1,transcript_name: GS1-124K5.4-206,bp: 640,biotype: lncRNA | transcript_id: ENST00000654121.1,havana_transcript: OTTHUMT00000518053.1,transcript_name: GS1-124K5.4-203,bp: 926,biotype: lncRNA | transcript_id: ENST00000666724.1,havana_transcript: OTTHUMT00…	N1	0.05 Gy	Male	ENSG00000237310
ENSG00000249892.1	AC093857.1	-0.68684	-2.83615	-2.25337	0.0252248	0.813027	-3.46423	-0.000575653	0.964192	NA	NA	gene_id: 13745,havana_gene: OTTHUMG00000161731.2,gene_name: AC093857.1 | transcript_id: ENST00000511603.1,havana_transcript: OTTHUMT00000365891.2,transcript_name: AC093857.1-201,bp: 760,biotype: lncRNA	N1	0.05 Gy	Male	ENSG00000249892
ENSG00000258017.2	AC011603.3	0.44187	0.324734	2.25231	0.0252928	0.813027	-3.39734	-0.00629562	0.447453	NA	NA	gene_id: 36188,havana_gene: OTTHUMG00000170411.2,gene_name: AC011603.3 | transcript_id: ENST00000548149.1,havana_transcript: OTTHUMT00000409015.1,transcript_name: AC011603.3-201,bp: 675,biotype: lncRNA | transcript_id: ENST00000552893.1,havana_transcript: OTTHUMT00000409016.1,transcript_name: AC011603.3-202,bp: 504,biotype: lncRNA | transcript_id: ENST00000547387.1,havana_transcript: OTTHUMT00000…	N1	0.05 Gy	Male	ENSG00000258017
ENSG00000251536.2	AC055717.1	-0.634185	-2.38048	-2.25229	0.0252937	0.813027	-3.44129	-0.0251872	0.0415433	NA	NA	gene_id: 38009,havana_gene: OTTHUMG00000168394.1,gene_name: AC055717.1 | transcript_id: ENST00000502221.2,havana_transcript: OTTHUMT00000399541.1,transcript_name: AC055717.1-201,bp: 1986,biotype: lncRNA	N1	0.05 Gy	Male	ENSG00000251536
ENSG00000275549.1	STPG3-AS1	-0.565849	-2.7944	-2.25143	0.0253493	0.813027	-3.46371	-0.0183153	0.0889895	STPG3 antisense RNA 1	NA	gene_id: 29366,havana_gene: OTTHUMG00000187409.1,gene_name: STPG3-AS1 | transcript_id: ENST00000612170.1,havana_transcript: OTTHUMT00000474912.1,transcript_name: STPG3-AS1-201,bp: 1701,biotype: lncRNA	N1	0.05 Gy	Male	ENSG00000275549
ENSG00000224660.2	SH3BP5-AS1	0.228349	1.01785	2.25102	0.0253758	0.813027	-3.43219	0.00270211	0.540795	SH3BP5 antisense RNA 1	NA	gene_id: 9909,havana_gene: OTTHUMG00000155575.4,gene_name: SH3BP5-AS1 | transcript_id: ENST00000420195.1,havana_transcript: OTTHUMT00000340701.1,transcript_name: SH3BP5-AS1-202,bp: 5570,biotype: lncRNA | transcript_id: ENST00000668440.1,havana_transcript: OTTHUMT00000340703.3,transcript_name: SH3BP5-AS1-206,bp: 3699,biotype: lncRNA | transcript_id: ENST00000659956.1,havana_transcript: OTTHUMT0000…	N1	0.05 Gy	Male	ENSG00000224660
ENSG00000227540.1	DNAJC9-AS1	0.59286	-3.40744	2.24945	0.0254768	0.813027	-3.49049	-0.0132799	0.218788	DNAJC9 antisense RNA 1	NA	gene_id: 30602,havana_gene: OTTHUMG00000018458.1,gene_name: DNAJC9-AS1 | transcript_id: ENST00000457147.1,havana_transcript: OTTHUMT00000048624.1,transcript_name: DNAJC9-AS1-202,bp: 762,biotype: lncRNA | transcript_id: ENST00000457758.1,havana_transcript: OTTHUMT00000048625.1,transcript_name: DNAJC9-AS1-203,bp: 548,biotype: lncRNA | transcript_id: ENST00000394864.2,havana_transcript: OTTHUMT00000…	N1	0.05 Gy	Male	ENSG00000227540
ENSG00000285672.1	AL160396.2	0.551613	-2.67606	2.24782	0.0255823	0.813027	-3.46894	0.00589572	0.563617	NA	NA	gene_id: 39548,havana_gene: OTTHUMG00000193107.2,gene_name: AL160396.2 | transcript_id: ENST00000649577.1,havana_transcript: OTTHUMT00000500155.2,transcript_name: AL160396.2-201,bp: 1202,biotype: lncRNA	N1	0.05 Gy	Male	ENSG00000285672
ENSG00000280384.1	FP325332.1	-0.461404	-0.83388	-2.24633	0.0256791	0.813027	-3.40648	0.00632686	0.485041	NA	NA	gene_id: 57512,havana_gene: OTTHUMG00000189191.1,gene_name: FP325332.1 | transcript_id: ENST00000624818.1,havana_transcript: OTTHUMT00000479014.1,transcript_name: FP325332.1-201,bp: 2045,biotype: lncRNA	N1	0.05 Gy	Male	ENSG00000280384
ENSG00000258402.1	AC016526.1	0.508569	-1.447	2.24611	0.0256934	0.813027	-3.42325	-0.00279635	0.75635	NA	NA	gene_id: 40958,havana_gene: OTTHUMG00000171617.1,gene_name: AC016526.1 | transcript_id: ENST00000555465.1,havana_transcript: OTTHUMT00000414483.1,transcript_name: AC016526.1-201,bp: 520,biotype: lncRNA	N1	0.05 Gy	Male	ENSG00000258402
ENSG00000250708.2	LINC02269	-0.75905	-3.18621	-2.24486	0.025775	0.813027	-3.48654	0.00923667	0.526335	long intergenic non-protein coding RNA 2269	NA	gene_id: 15272,havana_gene: OTTHUMG00000160736.24,gene_name: LINC02269 | transcript_id: ENST00000660497.1,havana_transcript: OTTHUMT00000522073.1,transcript_name: LINC02269-212,bp: 1388,biotype: lncRNA | transcript_id: ENST00000665435.1,havana_transcript: OTTHUMT00000512446.1,transcript_name: LINC02269-219,bp: 613,biotype: lncRNA | transcript_id: ENST00000665324.1,havana_transcript: OTTHUMT000005…	N1	0.05 Gy	Male	ENSG00000250708
ENSG00000233621.2	LINC01137	-0.320059	-0.36818	-2.24147	0.0259967	0.815873	-3.40864	0.0103034	0.0865001	long intergenic non-protein coding RNA 1137	NA	gene_id: 1202,havana_gene: OTTHUMG00000004224.3,gene_name: LINC01137 | transcript_id: ENST00000668045.1,havana_transcript: OTTHUMT00000528325.1,transcript_name: LINC01137-202,bp: 1867,biotype: lncRNA | transcript_id: ENST00000424989.1,havana_transcript: OTTHUMT00000012168.1,transcript_name: LINC01137-201,bp: 1395,biotype: lncRNA	N1	0.05 Gy	Male	ENSG00000233621
ENSG00000232623.1	MRAP-AS1	-0.577952	-3.405	-2.24039	0.0260677	0.816772	-3.50188	0.00123921	0.907803	NA	NA	gene_id: 55835,havana_gene: OTTHUMG00000085304.1,gene_name: MRAP-AS1 | transcript_id: ENST00000450936.1,havana_transcript: OTTHUMT00000193085.1,transcript_name: MRAP-AS1-201,bp: 582,biotype: lncRNA	N1	0.05 Gy	Male	ENSG00000232623
ENSG00000248358.2	AC243972.1	0.284611	0.92971	2.23617	0.026347	0.820415	-3.45044	0.0150434	0.00466223	NA	NA	gene_id: 39758,havana_gene: OTTHUMG00000168893.1,gene_name: AC243972.1 | transcript_id: ENST00000542992.1,havana_transcript: OTTHUMT00000401528.1,transcript_name: AC243972.1-201,bp: 570,biotype: lncRNA	N1	0.05 Gy	Male	ENSG00000248358
ENSG00000253210.2	AC040970.1	0.364937	-0.443853	2.23527	0.0264071	0.820415	-3.41977	0.0106543	0.118393	NA	NA	gene_id: 26882,havana_gene: OTTHUMG00000164774.2,gene_name: AC040970.1 | transcript_id: ENST00000664702.1,havana_transcript: OTTHUMT00000527224.1,transcript_name: AC040970.1-201,bp: 1490,biotype: lncRNA | transcript_id: ENST00000667929.1,havana_transcript: OTTHUMT00000527225.1,transcript_name: AC040970.1-202,bp: 1444,biotype: lncRNA | transcript_id: ENST00000668517.1,havana_transcript: OTTHUMT000…	N1	0.05 Gy	Male	ENSG00000253210
ENSG00000271751.1	AP003392.4	-0.542573	-3.94143	-2.23231	0.0266052	0.822318	-3.53024	0.00698677	0.501671	NA	NA	gene_id: 34743,havana_gene: OTTHUMG00000185714.1,gene_name: AP003392.4 | transcript_id: ENST00000607857.1,havana_transcript: OTTHUMT00000471052.1,transcript_name: AP003392.4-201,bp: 415,biotype: lncRNA	N1	0.05 Gy	Male	ENSG00000271751
ENSG00000286122.1	AC016074.2	0.337273	-0.144224	2.23189	0.0266335	0.822318	-3.42611	-0.0025065	0.692995	NA	NA	gene_id: 26711,havana_gene: OTTHUMG00000193742.1,gene_name: AC016074.2 | transcript_id: ENST00000651999.1,havana_transcript: OTTHUMT00000504077.1,transcript_name: AC016074.2-201,bp: 3061,biotype: lncRNA | transcript_id: ENST00000652177.1,havana_transcript: OTTHUMT00000504078.1,transcript_name: AC016074.2-202,bp: 868,biotype: lncRNA	N1	0.05 Gy	Male	ENSG00000286122
ENSG00000272338.2	AC067838.1	0.285201	-0.733	2.23108	0.0266874	0.822318	-3.42951	-0.00220041	0.681473	NA	NA	gene_id: 25320,havana_gene: OTTHUMG00000185434.2,gene_name: AC067838.1 | transcript_id: ENST00000606064.2,havana_transcript: OTTHUMT00000470520.2,transcript_name: AC067838.1-201,bp: 577,biotype: lncRNA	N1	0.05 Gy	Male	ENSG00000272338
ENSG00000256894.1	AC022509.3	-0.512219	-2.02429	-2.22989	0.026768	0.822318	-3.46781	-0.0122373	0.222635	NA	NA	gene_id: 35774,havana_gene: OTTHUMG00000169175.1,gene_name: AC022509.3 | transcript_id: ENST00000535914.1,havana_transcript: OTTHUMT00000402723.1,transcript_name: AC022509.3-201,bp: 436,biotype: lncRNA | transcript_id: ENST00000545819.1,havana_transcript: OTTHUMT00000402724.1,transcript_name: AC022509.3-202,bp: 566,biotype: lncRNA	N1	0.05 Gy	Male	ENSG00000256894
ENSG00000268460.2	AC006262.1	-0.552325	-1.50288	-2.22845	0.026865	0.823248	-3.45729	0.00477467	0.652866	NA	NA	gene_id: 53012,havana_gene: OTTHUMG00000182498.4,gene_name: AC006262.1 | transcript_id: ENST00000656054.1,havana_transcript: OTTHUMT00000515469.1,transcript_name: AC006262.1-204,bp: 1413,biotype: lncRNA | transcript_id: ENST00000666402.1,havana_transcript: OTTHUMT00000520788.1,transcript_name: AC006262.1-206,bp: 2074,biotype: lncRNA | transcript_id: ENST00000656560.1,havana_transcript: OTTHUMT000…	N1	0.05 Gy	Male	ENSG00000268460
ENSG00000284697.1	AC006511.5	-0.640932	-2.46155	-2.22398	0.0271693	0.826717	-3.49362	-0.00379312	0.760583	NA	NA	gene_id: 35364,havana_gene: OTTHUMG00000191960.1,gene_name: AC006511.5 | transcript_id: ENST00000639368.1,havana_transcript: OTTHUMT00000491403.1,transcript_name: AC006511.5-201,bp: 1209,biotype: retained_intron | transcript_id: ENST00000546339.2,havana_transcript: OTTHUMT00000491404.1,transcript_name: AC006511.5-202,bp: 1198,biotype: lncRNA	N1	0.05 Gy	Male	ENSG00000284697
ENSG00000227959.1	AL451042.2	0.585267	-3.55284	2.22146	0.0273414	0.829612	-3.53279	0.00203647	0.852367	NA	NA	gene_id: 547,havana_gene: OTTHUMG00000009528.1,gene_name: AL451042.2 | transcript_id: ENST00000424774.1,havana_transcript: OTTHUMT00000026325.1,transcript_name: AL451042.2-201,bp: 904,biotype: lncRNA	N1	0.05 Gy	Male	ENSG00000227959
ENSG00000276571.1	AC002550.2	-0.570134	-3.74324	-2.21851	0.0275448	0.831474	-3.54365	0.00209911	0.845758	NA	NA	gene_id: 44793,havana_gene: OTTHUMG00000186793.1,gene_name: AC002550.2 | transcript_id: ENST00000621246.1,havana_transcript: OTTHUMT00000473796.1,transcript_name: AC002550.2-201,bp: 394,biotype: lncRNA	N1	0.05 Gy	Male	ENSG00000276571
ENSG00000286071.1	AL136171.2	0.718274	-1.07909	2.21452	0.0278221	0.832631	-3.46499	0.00359858	0.785005	NA	NA	gene_id: 5085,havana_gene: OTTHUMG00000193465.3,gene_name: AL136171.2 | transcript_id: ENST00000651424.1,havana_transcript: OTTHUMT00000501937.1,transcript_name: AL136171.2-201,bp: 1435,biotype: lncRNA | transcript_id: ENST00000650690.1,havana_transcript: OTTHUMT00000501938.1,transcript_name: AL136171.2-202,bp: 1218,biotype: lncRNA | transcript_id: ENST00000652106.1,havana_transcript: OTTHUMT0000…	N1	0.05 Gy	Male	ENSG00000286071
ENSG00000229589.1	ACVR2B-AS1	-0.37912	-1.12067	-2.21422	0.0278427	0.832631	-3.46603	0.00342819	0.629215	ACVR2B antisense RNA 1	NA	gene_id: 10195,havana_gene: OTTHUMG00000156031.1,gene_name: ACVR2B-AS1 | transcript_id: ENST00000441531.1,havana_transcript: OTTHUMT00000342775.1,transcript_name: ACVR2B-AS1-201,bp: 2517,biotype: lncRNA	N1	0.05 Gy	Male	ENSG00000229589
ENSG00000231365.6	WARS2-AS1	-0.136172	3.69773	-2.21398	0.0278593	0.832631	-3.80172	-0.000440529	0.866378	WARS2 antisense RNA 1	NA	gene_id: 2803,havana_gene: OTTHUMG00000012342.2,gene_name: WARS2-AS1 | transcript_id: ENST00000667138.1,havana_transcript: OTTHUMT00000528284.1,transcript_name: WARS2-AS1-207,bp: 2128,biotype: lncRNA | transcript_id: ENST00000425884.5,havana_transcript: OTTHUMT00000034377.1,transcript_name: WARS2-AS1-203,bp: 745,biotype: lncRNA | transcript_id: ENST00000440150.5,havana_transcript: OTTHUMT00000034…	N1	0.05 Gy	Male	ENSG00000231365
ENSG00000245849.8	RAD51-AS1	0.31004	0.0489593	2.21281	0.0279417	0.832631	-3.46386	-0.00732873	0.278129	RAD51 antisense RNA 1	NA	gene_id: 42482,havana_gene: OTTHUMG00000166119.6,gene_name: RAD51-AS1 | transcript_id: ENST00000526635.2,havana_transcript: OTTHUMT00000387931.2,transcript_name: RAD51-AS1-202,bp: 1962,biotype: lncRNA | transcript_id: ENST00000650326.1,havana_transcript: OTTHUMT00000500150.1,transcript_name: RAD51-AS1-204,bp: 1242,biotype: lncRNA | transcript_id: ENST00000533146.5,havana_transcript: OTTHUMT000003…	N1	0.05 Gy	Male	ENSG00000245849
ENSG00000247982.6	LINC00926	-0.508773	-1.29884	-2.21245	0.0279663	0.832631	-3.4756	0.000771242	0.938804	long intergenic non-protein coding RNA 926	NA	gene_id: 42901,havana_gene: OTTHUMG00000172641.2,gene_name: LINC00926 | transcript_id: ENST00000620766.4,havana_transcript: OTTHUMT00000473991.1,transcript_name: LINC00926-204,bp: 624,biotype: lncRNA | transcript_id: ENST00000501726.1,havana_transcript: OTTHUMT00000419622.1,transcript_name: LINC00926-201,bp: 2530,biotype: lncRNA | transcript_id: ENST00000502027.1,havana_transcript: OTTHUMT0000041…	N1	0.05 Gy	Male	ENSG00000247982
ENSG00000229727.7	AC013460.1	0.714287	-3.59429	2.21081	0.0280818	0.833646	-3.55167	0.00254369	0.849156	NA	NA	gene_id: 5580,havana_gene: OTTHUMG00000151593.16,gene_name: AC013460.1 | transcript_id: ENST00000654090.1,havana_transcript: OTTHUMT00000527729.1,transcript_name: AC013460.1-216,bp: 2431,biotype: lncRNA | transcript_id: ENST00000662573.1,havana_transcript: OTTHUMT00000524966.1,transcript_name: AC013460.1-215,bp: 776,biotype: lncRNA | transcript_id: ENST00000657444.1,havana_transcript: OTTHUMT0000…	N1	0.05 Gy	Male	ENSG00000229727
ENSG00000227068.1	AL162584.1	0.565992	-3.4781	2.21023	0.0281225	0.83385	-3.54794	0.00386337	0.720452	NA	NA	gene_id: 28959,havana_gene: OTTHUMG00000020681.1,gene_name: AL162584.1 | transcript_id: ENST00000437097.1,havana_transcript: OTTHUMT00000054082.1,transcript_name: AL162584.1-201,bp: 633,biotype: lncRNA	N1	0.05 Gy	Male	ENSG00000227068
ENSG00000250326.2	AC104596.1	-0.451693	-1.70042	-2.20863	0.0282354	0.835193	-3.49271	-0.0119556	0.163196	NA	NA	gene_id: 14840,havana_gene: OTTHUMG00000161406.2,gene_name: AC104596.1 | transcript_id: ENST00000507826.1,havana_transcript: OTTHUMT00000364807.1,transcript_name: AC104596.1-201,bp: 579,biotype: lncRNA | transcript_id: ENST00000657857.1,havana_transcript: OTTHUMT00000527072.1,transcript_name: AC104596.1-203,bp: 1289,biotype: lncRNA | transcript_id: ENST00000507486.1,havana_transcript: OTTHUMT0000…	N1	0.05 Gy	Male	ENSG00000250326
ENSG00000272368.2	AC074032.1	0.403532	-1.0489	2.20713	0.0283412	0.836647	-3.47547	-0.0110744	0.153025	NA	NA	gene_id: 36235,havana_gene: OTTHUMG00000170084.2,gene_name: AC074032.1 | transcript_id: ENST00000548468.2,havana_transcript: OTTHUMT00000406991.2,transcript_name: AC074032.1-201,bp: 698,biotype: lncRNA | transcript_id: ENST00000552815.1,havana_transcript: OTTHUMT00000406994.1,transcript_name: AC074032.1-202,bp: 467,biotype: lncRNA	N1	0.05 Gy	Male	ENSG00000272368
ENSG00000228624.7	HDAC2-AS2	-0.563732	-2.15629	-2.20698	0.0283523	0.836647	-3.51195	0.00332506	0.745238	HDAC2 and HS3ST5 antisense RNA 2	NA	gene_id: 20693,havana_gene: OTTHUMG00000164691.5,gene_name: HDAC2-AS2 | transcript_id: ENST00000519104.5,havana_transcript: OTTHUMT00000379761.1,transcript_name: HDAC2-AS2-208,bp: 2016,biotype: lncRNA | transcript_id: ENST00000520554.5,havana_transcript: OTTHUMT00000379842.1,transcript_name: HDAC2-AS2-212,bp: 568,biotype: lncRNA | transcript_id: ENST00000436876.6,havana_transcript: OTTHUMT0000037…	N1	0.05 Gy	Male	ENSG00000228624
ENSG00000226762.4	LINC02668	-0.55345	-4.02325	-2.2025	0.0286709	0.841023	-3.57485	0.00326256	0.755233	NA	NA	gene_id: 29454,havana_gene: OTTHUMG00000195999.1,gene_name: LINC02668 | transcript_id: ENST00000669318.1,havana_transcript: OTTHUMT00000512384.2,transcript_name: LINC02668-205,bp: 2264,biotype: lncRNA | transcript_id: ENST00000655354.1,havana_transcript: OTTHUMT00000523594.1,transcript_name: LINC02668-202,bp: 3169,biotype: lncRNA | transcript_id: ENST00000417149.2,havana_transcript: OTTHUMT000000…	N1	0.05 Gy	Male	ENSG00000226762
ENSG00000240137.6	ERICH6-AS1	0.431943	0.303336	2.20153	0.028741	0.841962	-3.48952	0.00406549	0.637407	ERICH6 antisense RNA 1	NA	gene_id: 12020,havana_gene: OTTHUMG00000159845.3,gene_name: ERICH6-AS1 | transcript_id: ENST00000471093.5,havana_transcript: OTTHUMT00000357694.1,transcript_name: ERICH6-AS1-202,bp: 302,biotype: lncRNA | transcript_id: ENST00000475393.2,havana_transcript: OTTHUMT00000357693.2,transcript_name: ERICH6-AS1-203,bp: 671,biotype: lncRNA | transcript_id: ENST00000655051.1,havana_transcript: OTTHUMT00000…	N1	0.05 Gy	Male	ENSG00000240137
ENSG00000267308.3	LINC01764	0.578629	-1.71932	2.1995	0.0288863	0.842197	-3.50592	-0.0125778	0.283282	NA	NA	gene_id: 51799,havana_gene: OTTHUMG00000160750.32,gene_name: LINC01764 | transcript_id: ENST00000674509.1,havana_transcript: -,transcript_name: LINC01764-204,bp: 1054,biotype: lncRNA | transcript_id: ENST00000667266.2,havana_transcript: OTTHUMT00000460366.31,transcript_name: LINC01764-203,bp: 470,biotype: lncRNA | transcript_id: ENST00000663214.1,havana_transcript: OTTHUMT00000503389.1,transcript…	N1	0.05 Gy	Male	ENSG00000267308
ENSG00000250075.7	AC104806.2	-0.708646	-3.53302	-2.19886	0.0289328	0.842197	-3.56489	-0.0072704	0.575461	NA	NA	gene_id: 13800,havana_gene: OTTHUMG00000160726.5,gene_name: AC104806.2 | transcript_id: ENST00000502400.5,havana_transcript: OTTHUMT00000361926.2,transcript_name: AC104806.2-201,bp: 1991,biotype: lncRNA | transcript_id: ENST00000660927.1,havana_transcript: OTTHUMT00000527555.1,transcript_name: AC104806.2-205,bp: 2005,biotype: lncRNA | transcript_id: ENST00000503987.1,havana_transcript: OTTHUMT000…	N1	0.05 Gy	Male	ENSG00000250075
ENSG00000247934.4	AC022364.1	0.253965	0.582104	2.19796	0.0289981	0.842197	-3.50828	0.00483321	0.362729	NA	NA	gene_id: 35823,havana_gene: OTTHUMG00000169142.2,gene_name: AC022364.1 | transcript_id: ENST00000473753.2,havana_transcript: OTTHUMT00000402461.1,transcript_name: AC022364.1-201,bp: 739,biotype: lncRNA | transcript_id: ENST00000617468.1,havana_transcript: OTTHUMT00000474518.1,transcript_name: AC022364.1-202,bp: 2409,biotype: lncRNA	N1	0.05 Gy	Male	ENSG00000247934
ENSG00000286415.1	AC017050.1	-0.803262	-2.27886	-2.18825	0.0297074	0.842812	-3.54346	0.00291209	0.847977	NA	NA	gene_id: 6052,havana_gene: OTTHUMG00000195658.1,gene_name: AC017050.1 | transcript_id: ENST00000669243.1,havana_transcript: OTTHUMT00000528091.1,transcript_name: AC017050.1-201,bp: 1812,biotype: lncRNA | transcript_id: ENST00000658639.1,havana_transcript: OTTHUMT00000528092.1,transcript_name: AC017050.1-202,bp: 2278,biotype: lncRNA	N1	0.05 Gy	Male	ENSG00000286415
ENSG00000228288.7	PCAT6	-0.219269	0.570661	-2.18795	0.0297295	0.842812	-3.5242	0.00402089	0.341587	prostate cancer associated transcript 6	NA	gene_id: 4424,havana_gene: OTTHUMG00000041399.3,gene_name: PCAT6 | transcript_id: ENST00000553157.1,havana_transcript: OTTHUMT00000408017.1,transcript_name: PCAT6-203,bp: 551,biotype: lncRNA | transcript_id: ENST00000660963.1,havana_transcript: OTTHUMT00000507616.1,transcript_name: PCAT6-204,bp: 754,biotype: lncRNA | transcript_id: ENST00000417262.5,havana_transcript: OTTHUMT00000099181.2,transcr…	N1	0.05 Gy	Male	ENSG00000228288
ENSG00000262879.6	AC005670.3	-0.119826	5.69913	-2.18771	0.029747	0.842812	-4.05179	0.00564439	0.0262258	NA	NA	gene_id: 48538,havana_gene: OTTHUMG00000178188.23,gene_name: AC005670.3 | transcript_id: ENST00000668245.1,havana_transcript: OTTHUMT00000518296.1,transcript_name: AC005670.3-201,bp: 1432,biotype: lncRNA | transcript_id: ENST00000656035.1,havana_transcript: OTTHUMT00000526198.1,transcript_name: AC005670.3-202,bp: 1275,biotype: lncRNA | transcript_id: ENST00000655083.1,havana_transcript: OTTHUMT00…	N1	0.05 Gy	Male	ENSG00000262879
ENSG00000260141.1	AC145350.2	-0.562159	-3.09216	-2.18596	0.0298763	0.842812	-3.56807	-0.0173199	0.128101	NA	NA	gene_id: 45340,havana_gene: OTTHUMG00000176450.1,gene_name: AC145350.2 | transcript_id: ENST00000561541.1,havana_transcript: OTTHUMT00000432096.1,transcript_name: AC145350.2-201,bp: 821,biotype: lncRNA | transcript_id: ENST00000564165.1,havana_transcript: OTTHUMT00000432097.1,transcript_name: AC145350.2-202,bp: 685,biotype: lncRNA	N1	0.05 Gy	Male	ENSG00000260141
ENSG00000287985.1	AC073270.2	0.582587	-3.33324	2.18536	0.0299212	0.842812	-3.58099	0.025999	0.0212612	NA	NA	gene_id: 22737,havana_gene: OTTHUMG00000194098.1,gene_name: AC073270.2 | transcript_id: ENST00000653713.1,havana_transcript: OTTHUMT00000510791.1,transcript_name: AC073270.2-201,bp: 1194,biotype: lncRNA	N1	0.05 Gy	Male	ENSG00000287985
ENSG00000250509.2	AC034213.1	-0.561737	-3.47867	-2.18485	0.0299591	0.842812	-3.58303	-0.000337608	0.975463	NA	NA	gene_id: 18450,havana_gene: OTTHUMG00000163288.3,gene_name: AC034213.1 | transcript_id: ENST00000662761.1,havana_transcript: OTTHUMT00000520653.1,transcript_name: AC034213.1-201,bp: 794,biotype: lncRNA | transcript_id: ENST00000507681.2,havana_transcript: OTTHUMT00000372473.2,transcript_name: AC034213.1-202,bp: 965,biotype: lncRNA	N1	0.05 Gy	Male	ENSG00000250509
ENSG00000245213.7	AC105285.1	-0.238955	0.3871	-2.18422	0.030006	0.842812	-3.52451	-0.00369097	0.404341	NA	NA	gene_id: 15253,havana_gene: OTTHUMG00000160808.2,gene_name: AC105285.1 | transcript_id: ENST00000656803.1,havana_transcript: OTTHUMT00000527305.1,transcript_name: AC105285.1-204,bp: 1304,biotype: lncRNA | transcript_id: ENST00000663396.1,havana_transcript: OTTHUMT00000527306.1,transcript_name: AC105285.1-205,bp: 1360,biotype: lncRNA | transcript_id: ENST00000500914.6,havana_transcript: OTTHUMT000…	N1	0.05 Gy	Male	ENSG00000245213
ENSG00000261773.1	AC244090.2	-0.573721	-3.46697	-2.18403	0.0300203	0.842812	-3.58437	0.00628774	0.569676	NA	NA	gene_id: 59989,havana_gene: OTTHUMG00000175554.3,gene_name: AC244090.2 | transcript_id: ENST00000567614.1,havana_transcript: OTTHUMT00000430474.1,transcript_name: AC244090.2-201,bp: 792,biotype: lncRNA	N1	0.05 Gy	Male	ENSG00000261773
ENSG00000271780.1	AL118558.3	-0.244367	0.00334014	-2.184	0.0300219	0.842812	-3.51318	-0.00474606	0.309721	NA	NA	gene_id: 41506,havana_gene: OTTHUMG00000185362.1,gene_name: AL118558.3 | transcript_id: ENST00000607414.1,havana_transcript: OTTHUMT00000470326.1,transcript_name: AL118558.3-201,bp: 1079,biotype: lncRNA	N1	0.05 Gy	Male	ENSG00000271780
ENSG00000235140.2	AC026391.1	0.756649	-3.33105	2.18305	0.0300927	0.842812	-3.58	-0.00462843	0.745414	NA	NA	gene_id: 30378,havana_gene: OTTHUMG00000018280.2,gene_name: AC026391.1 | transcript_id: ENST00000647375.1,havana_transcript: OTTHUMT00000493988.1,transcript_name: AC026391.1-201,bp: 749,biotype: lncRNA | transcript_id: ENST00000450677.1,havana_transcript: OTTHUMT00000048170.2,transcript_name: AC026391.1-202,bp: 537,biotype: lncRNA | transcript_id: ENST00000644636.1,havana_transcript: OTTHUMT00000…	N1	0.05 Gy	Male	ENSG00000235140
ENSG00000245534.7	RORA-AS1	0.578991	-3.91451	2.17551	0.0306608	0.843818	-3.60635	-0.0090941	0.406968	RORA antisense RNA 1	NA	gene_id: 42987,havana_gene: OTTHUMG00000172103.5,gene_name: RORA-AS1 | transcript_id: ENST00000501579.7,havana_transcript: OTTHUMT00000416837.3,transcript_name: RORA-AS1-201,bp: 972,biotype: lncRNA | transcript_id: ENST00000660694.1,havana_transcript: OTTHUMT00000520702.1,transcript_name: RORA-AS1-207,bp: 890,biotype: lncRNA | transcript_id: ENST00000559824.5,havana_transcript: OTTHUMT00000416836…	N1	0.05 Gy	Male	ENSG00000245534
ENSG00000223770.5	CACNA2D1-AS1	-0.695791	-2.93807	-2.1735	0.0308136	0.843818	-3.57886	0.00327546	0.810821	NA	NA	gene_id: 23102,havana_gene: OTTHUMG00000154779.1,gene_name: CACNA2D1-AS1 | transcript_id: ENST00000439234.5,havana_transcript: OTTHUMT00000337033.1,transcript_name: CACNA2D1-AS1-201,bp: 2651,biotype: lncRNA | transcript_id: ENST00000454066.1,havana_transcript: OTTHUMT00000337034.1,transcript_name: CACNA2D1-AS1-202,bp: 940,biotype: lncRNA	N1	0.05 Gy	Male	ENSG00000223770
ENSG00000270640.1	AC104695.3	0.408475	-1.718	2.17344	0.0308176	0.843818	-3.5484	0.0128405	0.106993	NA	NA	gene_id: 5963,havana_gene: OTTHUMG00000185291.1,gene_name: AC104695.3 | transcript_id: ENST00000604052.1,havana_transcript: OTTHUMT00000470096.1,transcript_name: AC104695.3-201,bp: 296,biotype: lncRNA	N1	0.05 Gy	Male	ENSG00000270640
ENSG00000259291.2	ZNF710-AS1	0.172	1.64086	2.1711	0.0309964	0.843818	-3.63838	-0.00795945	0.0288641	ZNF710 antisense RNA 1	NA	gene_id: 43778,havana_gene: OTTHUMG00000172032.2,gene_name: ZNF710-AS1 | transcript_id: ENST00000620791.1,havana_transcript: OTTHUMT00000416560.2,transcript_name: ZNF710-AS1-202,bp: 2133,biotype: lncRNA | transcript_id: ENST00000558334.1,havana_transcript: OTTHUMT00000416559.1,transcript_name: ZNF710-AS1-201,bp: 1168,biotype: lncRNA	N1	0.05 Gy	Male	ENSG00000259291
ENSG00000259478.2	AC024651.1	-0.563595	-2.85408	-2.16847	0.0311989	0.843818	-3.5879	-0.00235903	0.836221	NA	NA	gene_id: 43950,havana_gene: OTTHUMG00000172045.1,gene_name: AC024651.1 | transcript_id: ENST00000561121.1,havana_transcript: OTTHUMT00000416597.1,transcript_name: AC024651.1-201,bp: 1963,biotype: lncRNA	N1	0.05 Gy	Male	ENSG00000259478
ENSG00000246731.3	MGC16275	0.427538	-1.31642	2.16744	0.0312782	0.843818	-3.54463	-0.00412709	0.654533	uncharacterized protein MGC16275	NA	gene_id: 49257,havana_gene: OTTHUMG00000166017.2,gene_name: MGC16275 | transcript_id: ENST00000499670.2,havana_transcript: OTTHUMT00000387456.1,transcript_name: MGC16275-201,bp: 2501,biotype: lncRNA | transcript_id: ENST00000662857.1,havana_transcript: OTTHUMT00000523756.1,transcript_name: MGC16275-204,bp: 2490,biotype: lncRNA | transcript_id: ENST00000670574.1,havana_transcript: OTTHUMT000005237…	N1	0.05 Gy	Male	ENSG00000246731
ENSG00000280213.1	UCKL1-AS1	-0.578444	-2.4606	-2.16691	0.0313188	0.843818	-3.57822	-0.00219762	0.846115	UCKL1 antisense RNA 1	NA	gene_id: 55349,havana_gene: OTTHUMG00000187354.1,gene_name: UCKL1-AS1 | transcript_id: ENST00000623569.1,havana_transcript: OTTHUMT00000474801.1,transcript_name: UCKL1-AS1-201,bp: 3602,biotype: lncRNA	N1	0.05 Gy	Male	ENSG00000280213
ENSG00000258779.8	LINC01568	-0.49216	-1.62857	-2.16589	0.0313981	0.843854	-3.55592	-0.00411018	0.688882	long intergenic non-protein coding RNA 1568	NA	gene_id: 46180,havana_gene: OTTHUMG00000170832.21,gene_name: LINC01568 | transcript_id: ENST00000671224.1,havana_transcript: OTTHUMT00000508519.1,transcript_name: LINC01568-223,bp: 1223,biotype: lncRNA | transcript_id: ENST00000668007.1,havana_transcript: OTTHUMT00000503118.2,transcript_name: LINC01568-217,bp: 1494,biotype: lncRNA | transcript_id: ENST00000665707.1,havana_transcript: OTTHUMT00000…	N1	0.05 Gy	Male	ENSG00000258779
ENSG00000260101.1	AC008074.2	0.29099	-0.797681	2.16466	0.0314931	0.845043	-3.54066	-0.00394195	0.485816	NA	NA	gene_id: 6525,havana_gene: OTTHUMG00000175896.1,gene_name: AC008074.2 | transcript_id: ENST00000561559.1,havana_transcript: OTTHUMT00000431248.1,transcript_name: AC008074.2-201,bp: 1907,biotype: lncRNA	N1	0.05 Gy	Male	ENSG00000260101
ENSG00000228889.7	UBAC2-AS1	-0.274093	-0.612144	-2.16085	0.03179	0.845043	-3.5461	-0.0053455	0.349497	UBAC2 antisense RNA 1	NA	gene_id: 39310,havana_gene: OTTHUMG00000017261.7,gene_name: UBAC2-AS1 | transcript_id: ENST00000671580.1,havana_transcript: OTTHUMT00000522852.1,transcript_name: UBAC2-AS1-207,bp: 1354,biotype: lncRNA | transcript_id: ENST00000668596.1,havana_transcript: OTTHUMT00000505437.1,transcript_name: UBAC2-AS1-205,bp: 753,biotype: lncRNA | transcript_id: ENST00000662755.1,havana_transcript: OTTHUMT0000050…	N1	0.05 Gy	Male	ENSG00000228889
ENSG00000287735.1	AL355075.6	-0.641562	-2.20002	-2.15981	0.0318715	0.845043	-3.57777	-0.0149401	0.237127	NA	NA	gene_id: 39661,havana_gene: OTTHUMG00000194535.1,gene_name: AL355075.6 | transcript_id: ENST00000667399.1,havana_transcript: OTTHUMT00000518133.1,transcript_name: AL355075.6-201,bp: 1021,biotype: lncRNA	N1	0.05 Gy	Male	ENSG00000287735
ENSG00000265100.1	AC005332.1	0.439159	-1.07587	2.1593	0.0319118	0.845043	-3.55234	-0.0110825	0.191367	NA	NA	gene_id: 49170,havana_gene: OTTHUMG00000179801.1,gene_name: AC005332.1 | transcript_id: ENST00000577698.1,havana_transcript: OTTHUMT00000448260.1,transcript_name: AC005332.1-201,bp: 1310,biotype: lncRNA	N1	0.05 Gy	Male	ENSG00000265100
ENSG00000227893.1	LINC00352	0.399164	-0.60763	2.15922	0.0319176	0.845043	-3.54888	0.0103444	0.165731	NA	NA	gene_id: 38301,havana_gene: OTTHUMG00000016567.1,gene_name: LINC00352 | transcript_id: ENST00000425800.1,havana_transcript: OTTHUMT00000044155.1,transcript_name: LINC00352-201,bp: 552,biotype: lncRNA	N1	0.05 Gy	Male	ENSG00000227893
ENSG00000261759.1	AC099518.5	0.542138	-3.83487	2.15589	0.0321806	0.845043	-3.63331	0.00333819	0.751109	NA	NA	gene_id: 44776,havana_gene: OTTHUMG00000177200.1,gene_name: AC099518.5 | transcript_id: ENST00000567236.1,havana_transcript: OTTHUMT00000435828.1,transcript_name: AC099518.5-201,bp: 1137,biotype: lncRNA	N1	0.05 Gy	Male	ENSG00000261759
ENSG00000254662.1	AP000781.1	0.50729	-4.00573	2.15522	0.0322332	0.845043	-3.63697	-0.00941005	0.337743	NA	NA	gene_id: 33055,havana_gene: OTTHUMG00000167023.1,gene_name: AP000781.1 | transcript_id: ENST00000534162.1,havana_transcript: OTTHUMT00000392459.1,transcript_name: AP000781.1-201,bp: 311,biotype: lncRNA	N1	0.05 Gy	Male	ENSG00000254662
ENSG00000223935.3	LGALSL-DT	-0.44451	-1.11133	-2.15394	0.0323347	0.845043	-3.56243	0.000995154	0.916016	NA	NA	gene_id: 6521,havana_gene: OTTHUMG00000152670.3,gene_name: LGALSL-DT | transcript_id: ENST00000441630.1,havana_transcript: OTTHUMT00000327285.1,transcript_name: LGALSL-DT-201,bp: 723,biotype: lncRNA | transcript_id: ENST00000647983.1,havana_transcript: OTTHUMT00000499130.1,transcript_name: LGALSL-DT-202,bp: 527,biotype: lncRNA | transcript_id: ENST00000669208.1,havana_transcript: OTTHUMT000005288…	N1	0.05 Gy	Male	ENSG00000223935
ENSG00000265073.1	AC010761.2	-0.727447	-0.475504	-2.1532	0.0323934	0.845043	-3.55939	0.029027	0.0566443	NA	NA	gene_id: 47657,havana_gene: OTTHUMG00000179453.39,gene_name: AC010761.2 | transcript_id: ENST00000584779.1,havana_transcript: OTTHUMT00000446488.1,transcript_name: AC010761.2-201,bp: 442,biotype: lncRNA | transcript_id: ENST00000582536.1,havana_transcript: OTTHUMT00000446473.38,transcript_name: AC010761.2-202,bp: 391,biotype: lncRNA	N1	0.05 Gy	Male	ENSG00000265073
ENSG00000260197.1	AC010889.1	-0.380155	-1.4474	-2.15272	0.0324319	0.845043	-3.57282	0.0257791	0.048606	NA	NA	gene_id: 60390,havana_gene: OTTHUMG00000175431.1,gene_name: AC010889.1 | transcript_id: ENST00000566193.1,havana_transcript: OTTHUMT00000429943.1,transcript_name: AC010889.1-201,bp: 2666,biotype: lncRNA	N1	0.05 Gy	Male	ENSG00000260197
ENSG00000260126.2	AC136431.1	-0.295867	-0.201633	-2.15044	0.0326137	0.845043	-3.56661	0.00253342	0.641116	NA	NA	gene_id: 44716,havana_gene: OTTHUMG00000177276.2,gene_name: AC136431.1 | transcript_id: ENST00000567465.2,havana_transcript: OTTHUMT00000436080.2,transcript_name: AC136431.1-201,bp: 1014,biotype: lncRNA	N1	0.05 Gy	Male	ENSG00000260126
ENSG00000227355.3	AL359644.1	0.584061	-3.57555	2.14889	0.0327382	0.845043	-3.63532	-0.00126844	0.909281	NA	NA	gene_id: 28859,havana_gene: OTTHUMG00000020591.3,gene_name: AL359644.1 | transcript_id: ENST00000658975.1,havana_transcript: OTTHUMT00000511951.1,transcript_name: AL359644.1-205,bp: 972,biotype: lncRNA | transcript_id: ENST00000635872.1,havana_transcript: OTTHUMT00000491040.1,transcript_name: AL359644.1-201,bp: 471,biotype: lncRNA | transcript_id: ENST00000637541.1,havana_transcript: OTTHUMT00000…	N1	0.05 Gy	Male	ENSG00000227355
ENSG00000249667.1	LINC01259	-0.607033	-3.63361	-2.14788	0.0328198	0.845043	-3.63793	0.00272698	0.813608	long intergenic non-protein coding RNA 1259	NA	gene_id: 13421,havana_gene: OTTHUMG00000160486.1,gene_name: LINC01259 | transcript_id: ENST00000507056.1,havana_transcript: OTTHUMT00000360796.1,transcript_name: LINC01259-201,bp: 757,biotype: lncRNA	N1	0.05 Gy	Male	ENSG00000249667
ENSG00000276174.1	AC087683.2	0.556654	-3.76308	2.1476	0.0328423	0.845043	-3.64197	0.00157309	0.882793	NA	NA	gene_id: 50351,havana_gene: OTTHUMG00000186543.1,gene_name: AC087683.2 | transcript_id: ENST00000611384.1,havana_transcript: OTTHUMT00000473314.1,transcript_name: AC087683.2-201,bp: 326,biotype: lncRNA	N1	0.05 Gy	Male	ENSG00000276174
ENSG00000229272.2	AL157388.1	0.741017	-2.80057	2.1473	0.0328662	0.845043	-3.61414	-0.00542063	0.69233	NA	NA	gene_id: 31462,havana_gene: OTTHUMG00000019140.2,gene_name: AL157388.1 | transcript_id: ENST00000663084.1,havana_transcript: OTTHUMT00000523955.1,transcript_name: AL157388.1-202,bp: 2876,biotype: lncRNA | transcript_id: ENST00000437838.1,havana_transcript: OTTHUMT00000050620.1,transcript_name: AL157388.1-201,bp: 229,biotype: lncRNA	N1	0.05 Gy	Male	ENSG00000229272
ENSG00000271216.2	LINC01050	0.397243	-0.827213	2.14685	0.0329026	0.845043	-3.56981	-0.00841352	0.323089	long intergenic non-protein coding RNA 1050	NA	gene_id: 38641,havana_gene: OTTHUMG00000184191.2,gene_name: LINC01050 | transcript_id: ENST00000604485.2,havana_transcript: OTTHUMT00000468263.2,transcript_name: LINC01050-201,bp: 1927,biotype: lncRNA	N1	0.05 Gy	Male	ENSG00000271216
ENSG00000255471.1	AP001528.1	-0.615149	0.989405	-2.14592	0.0329771	0.845043	-3.62617	0.0106025	0.374952	NA	NA	gene_id: 34109,havana_gene: OTTHUMG00000167229.1,gene_name: AP001528.1 | transcript_id: ENST00000528660.1,havana_transcript: OTTHUMT00000393815.1,transcript_name: AP001528.1-201,bp: 1156,biotype: lncRNA | transcript_id: ENST00000533672.1,havana_transcript: OTTHUMT00000393816.1,transcript_name: AP001528.1-202,bp: 239,biotype: lncRNA	N1	0.05 Gy	Male	ENSG00000255471
ENSG00000230448.5	LINC00276	0.596105	-2.33956	2.143	0.0332141	0.845043	-3.60978	-0.00818694	0.493685	long intergenic non-protein coding RNA 276	NA	gene_id: 5697,havana_gene: OTTHUMG00000151716.2,gene_name: LINC00276 | transcript_id: ENST00000417751.5,havana_transcript: OTTHUMT00000323616.2,transcript_name: LINC00276-201,bp: 596,biotype: lncRNA | transcript_id: ENST00000418420.1,havana_transcript: OTTHUMT00000323615.1,transcript_name: LINC00276-202,bp: 3503,biotype: lncRNA	N1	0.05 Gy	Male	ENSG00000230448
ENSG00000249362.2	LINC02488	0.554123	-4.01031	2.14233	0.0332687	0.845043	-3.65637	0.00592841	0.584794	NA	NA	gene_id: 16850,havana_gene: OTTHUMG00000162592.2,gene_name: LINC02488 | transcript_id: ENST00000655396.1,havana_transcript: OTTHUMT00000516413.1,transcript_name: LINC02488-202,bp: 1557,biotype: lncRNA | transcript_id: ENST00000504287.1,havana_transcript: OTTHUMT00000369702.1,transcript_name: LINC02488-201,bp: 652,biotype: lncRNA	N1	0.05 Gy	Male	ENSG00000249362
ENSG00000269352.1	PTOV1-AS2	0.419498	-1.20637	2.14102	0.0333757	0.845043	-3.5842	0.00520016	0.531931	NA	NA	gene_id: 53238,havana_gene: OTTHUMG00000183259.1,gene_name: PTOV1-AS2 | transcript_id: ENST00000593654.1,havana_transcript: OTTHUMT00000465824.1,transcript_name: PTOV1-AS2-201,bp: 596,biotype: lncRNA | transcript_id: ENST00000601893.1,havana_transcript: OTTHUMT00000465825.1,transcript_name: PTOV1-AS2-203,bp: 719,biotype: lncRNA | transcript_id: ENST00000599259.1,havana_transcript: OTTHUMT00000465…	N1	0.05 Gy	Male	ENSG00000269352
ENSG00000265778.3	AC018413.1	0.575645	-1.67443	2.13815	0.03361	0.845043	-3.59859	-0.00868125	0.455238	NA	NA	gene_id: 50841,havana_gene: OTTHUMG00000179140.3,gene_name: AC018413.1 | transcript_id: ENST00000657360.1,havana_transcript: OTTHUMT00000518713.1,transcript_name: AC018413.1-203,bp: 631,biotype: lncRNA | transcript_id: ENST00000581996.2,havana_transcript: OTTHUMT00000444934.2,transcript_name: AC018413.1-201,bp: 1200,biotype: lncRNA | transcript_id: ENST00000613453.1,havana_transcript: OTTHUMT0000…	N1	0.05 Gy	Male	ENSG00000265778
ENSG00000266208.1	AC080112.1	0.15141	1.68216	2.13709	0.0336975	0.845043	-3.70512	-0.00138901	0.669329	NA	NA	gene_id: 48151,havana_gene: OTTHUMG00000179633.1,gene_name: AC080112.1 | transcript_id: ENST00000578774.1,havana_transcript: OTTHUMT00000447448.1,transcript_name: AC080112.1-201,bp: 2094,biotype: lncRNA	N1	0.05 Gy	Male	ENSG00000266208
ENSG00000266010.2	GATA6-AS1	1.03285	-2.40815	2.1347	0.0338949	0.845043	-3.62352	0.00977187	0.611421	GATA6 antisense RNA 1 (head to head)	NA	gene_id: 50092,havana_gene: OTTHUMG00000179440.2,gene_name: GATA6-AS1 | transcript_id: ENST00000649008.1,havana_transcript: OTTHUMT00000498370.1,transcript_name: GATA6-AS1-206,bp: 710,biotype: lncRNA | transcript_id: ENST00000650586.1,havana_transcript: OTTHUMT00000498371.1,transcript_name: GATA6-AS1-209,bp: 419,biotype: lncRNA | transcript_id: ENST00000583490.1,havana_transcript: OTTHUMT00000446…	N1	0.05 Gy	Male	ENSG00000266010
ENSG00000241151.1	LINC02066	0.550647	-2.91127	2.13373	0.0339752	0.845043	-3.63539	-0.00636577	0.55474	NA	NA	gene_id: 12044,havana_gene: OTTHUMG00000159875.1,gene_name: LINC02066 | transcript_id: ENST00000492731.1,havana_transcript: OTTHUMT00000357882.1,transcript_name: LINC02066-201,bp: 580,biotype: lncRNA	N1	0.05 Gy	Male	ENSG00000241151
ENSG00000288011.1	AC024597.1	0.569357	-3.44779	2.1334	0.0340023	0.845043	-3.65196	-0.0103442	0.337652	NA	NA	gene_id: 30402,havana_gene: OTTHUMG00000194809.1,gene_name: AC024597.1 | transcript_id: ENST00000669855.1,havana_transcript: OTTHUMT00000522262.1,transcript_name: AC024597.1-201,bp: 2623,biotype: lncRNA | transcript_id: ENST00000653033.1,havana_transcript: OTTHUMT00000522263.1,transcript_name: AC024597.1-202,bp: 1499,biotype: lncRNA | transcript_id: ENST00000659216.1,havana_transcript: OTTHUMT000…	N1	0.05 Gy	Male	ENSG00000288011
ENSG00000255267.4	LINC02687	-0.635199	-3.03287	-2.13337	0.0340048	0.845043	-3.63866	-0.026201	0.0362406	long intergenic non-protein coding RNA 2687	NA	gene_id: 32739,havana_gene: OTTHUMG00000166507.3,gene_name: LINC02687 | transcript_id: ENST00000528390.1,havana_transcript: OTTHUMT00000390118.1,transcript_name: LINC02687-201,bp: 2597,biotype: lncRNA | transcript_id: ENST00000664257.1,havana_transcript: OTTHUMT00000513127.1,transcript_name: LINC02687-202,bp: 972,biotype: lncRNA	N1	0.05 Gy	Male	ENSG00000255267
ENSG00000264869.2	AC068112.1	-0.598782	-3.7617	-2.13096	0.0342054	0.845043	-3.6645	0.00856982	0.464674	NA	NA	gene_id: 50731,havana_gene: OTTHUMG00000178546.2,gene_name: AC068112.1 | transcript_id: ENST00000580057.2,havana_transcript: OTTHUMT00000442423.2,transcript_name: AC068112.1-201,bp: 876,biotype: lncRNA	N1	0.05 Gy	Male	ENSG00000264869
ENSG00000270108.1	AL049840.7	-0.351175	-1.3585	-2.13083	0.034216	0.845043	-3.6032	-0.00987456	0.196871	NA	NA	gene_id: 41566,havana_gene: OTTHUMG00000183943.1,gene_name: AL049840.7 | transcript_id: ENST00000602827.1,havana_transcript: OTTHUMT00000467558.1,transcript_name: AL049840.7-201,bp: 552,biotype: lncRNA	N1	0.05 Gy	Male	ENSG00000270108
ENSG00000226235.1	LEMD1-AS1	-0.685795	-1.85558	-2.13067	0.0342294	0.845043	-3.61518	0.0101872	0.452131	LEMD1 antisense RNA 1	NA	gene_id: 4511,havana_gene: OTTHUMG00000037200.1,gene_name: LEMD1-AS1 | transcript_id: ENST00000447832.1,havana_transcript: OTTHUMT00000090400.1,transcript_name: LEMD1-AS1-201,bp: 2781,biotype: lncRNA	N1	0.05 Gy	Male	ENSG00000226235
ENSG00000230542.6	LINC00102	0.528724	-3.93026	2.13033	0.0342578	0.845043	-3.66962	0.00039705	0.970053	long intergenic non-protein coding RNA 102	NA	gene_id: 57662,havana_gene: OTTHUMG00000021072.1,gene_name: LINC00102 | transcript_id: ENST00000445785.6,havana_transcript: OTTHUMT00000055623.1,transcript_name: LINC00102-201,bp: 1340,biotype: lncRNA	N1	0.05 Gy	Male	ENSG00000230542
ENSG00000244380.1	AC134772.1	0.503163	-1.46933	2.1301	0.0342767	0.845043	-3.60814	0.0126714	0.22106	NA	NA	gene_id: 10457,havana_gene: OTTHUMG00000156589.2,gene_name: AC134772.1 | transcript_id: ENST00000438872.1,havana_transcript: OTTHUMT00000344705.2,transcript_name: AC134772.1-201,bp: 885,biotype: lncRNA | transcript_id: ENST00000435578.1,havana_transcript: OTTHUMT00000344704.2,transcript_name: AC134772.1-202,bp: 549,biotype: lncRNA	N1	0.05 Gy	Male	ENSG00000244380
ENSG00000267745.1	AC060766.7	-0.31511	0.311357	-2.12997	0.0342877	0.845043	-3.61764	0.000454549	0.945192	NA	NA	gene_id: 47927,havana_gene: OTTHUMG00000179887.1,gene_name: AC060766.7 | transcript_id: ENST00000587012.1,havana_transcript: OTTHUMT00000448826.1,transcript_name: AC060766.7-201,bp: 1212,biotype: lncRNA	N1	0.05 Gy	Male	ENSG00000267745
ENSG00000248491.6	AC093772.1	0.779045	-3.58938	2.12838	0.0344211	0.845043	-3.66283	0.00321889	0.835747	NA	NA	gene_id: 14662,havana_gene: OTTHUMG00000161765.4,gene_name: AC093772.1 | transcript_id: ENST00000513519.2,havana_transcript: OTTHUMT00000366024.2,transcript_name: AC093772.1-201,bp: 1295,biotype: lncRNA | transcript_id: ENST00000504050.5,havana_transcript: OTTHUMT00000366023.1,transcript_name: AC093772.1-202,bp: 645,biotype: lncRNA | transcript_id: ENST00000667124.1,havana_transcript: OTTHUMT0000…	N1	0.05 Gy	Male	ENSG00000248491
ENSG00000238009.6	AL627309.1	0.736262	-0.544959	2.12782	0.0344679	0.845043	-3.60104	-0.0145121	0.357174	NA	NA	gene_id: 10,havana_gene: OTTHUMG00000001096.2,gene_name: AL627309.1 | transcript_id: ENST00000466430.5,havana_transcript: OTTHUMT00000003225.1,transcript_name: AL627309.1-201,bp: 2748,biotype: lncRNA | transcript_id: ENST00000477740.5,havana_transcript: OTTHUMT00000003688.1,transcript_name: AL627309.1-202,bp: 491,biotype: lncRNA | transcript_id: ENST00000471248.1,havana_transcript: OTTHUMT0000000…	N1	0.05 Gy	Male	ENSG00000238009
ENSG00000237596.7	AL138828.1	0.332286	0.524677	2.12736	0.0345064	0.845043	-3.6302	0.0100657	0.127997	NA	NA	gene_id: 20989,havana_gene: OTTHUMG00000015640.6,gene_name: AL138828.1 | transcript_id: ENST00000626414.1,havana_transcript: OTTHUMT00000481075.1,transcript_name: AL138828.1-201,bp: 291,biotype: lncRNA | transcript_id: ENST00000576956.3,havana_transcript: OTTHUMT00000436274.2,transcript_name: AL138828.1-202,bp: 1881,biotype: lncRNA | transcript_id: ENST00000419926.3,havana_transcript: OTTHUMT0000…	N1	0.05 Gy	Male	ENSG00000237596
ENSG00000240875.6	LINC00886	0.445548	-0.494229	2.12301	0.0348732	0.845043	-3.60868	0.00970868	0.319867	long intergenic non-protein coding RNA 886	NA	gene_id: 12125,havana_gene: OTTHUMG00000158647.5,gene_name: LINC00886 | transcript_id: ENST00000664482.1,havana_transcript: OTTHUMT00000519003.1,transcript_name: LINC00886-205,bp: 437,biotype: lncRNA | transcript_id: ENST00000472943.5,havana_transcript: OTTHUMT00000351622.1,transcript_name: LINC00886-201,bp: 3306,biotype: lncRNA | transcript_id: ENST00000654528.1,havana_transcript: OTTHUMT0000051…	N1	0.05 Gy	Male	ENSG00000240875
ENSG00000240240.9	BX664727.3	0.616226	-1.97502	2.11785	0.0353133	0.849414	-3.63766	0.0168675	0.18628	NA	NA	gene_id: 27770,havana_gene: OTTHUMG00000058636.7,gene_name: BX664727.3 | transcript_id: ENST00000654136.1,havana_transcript: OTTHUMT00000504777.1,transcript_name: BX664727.3-201,bp: 3760,biotype: lncRNA | transcript_id: ENST00000659103.1,havana_transcript: OTTHUMT00000504778.1,transcript_name: BX664727.3-202,bp: 3952,biotype: lncRNA | transcript_id: ENST00000590154.5,havana_transcript: OTTHUMT000…	N1	0.05 Gy	Male	ENSG00000240240
ENSG00000259818.1	AL606760.3	-0.503638	-2.51881	-2.11778	0.0353192	0.849414	-3.64986	-0.00347176	0.754855	NA	NA	gene_id: 1692,havana_gene: OTTHUMG00000175833.1,gene_name: AL606760.3 | transcript_id: ENST00000569869.1,havana_transcript: OTTHUMT00000431154.1,transcript_name: AL606760.3-201,bp: 3591,biotype: lncRNA	N1	0.05 Gy	Male	ENSG00000259818
ENSG00000259002.2	AL445363.1	0.624614	-3.18224	2.11397	0.0356474	0.85195	-3.67139	-0.00970879	0.438808	NA	NA	gene_id: 40144,havana_gene: OTTHUMG00000171338.2,gene_name: AL445363.1 | transcript_id: ENST00000623749.1,havana_transcript: OTTHUMT00000479722.1,transcript_name: AL445363.1-201,bp: 952,biotype: lncRNA | transcript_id: ENST00000553697.1,havana_transcript: OTTHUMT00000413026.1,transcript_name: AL445363.1-202,bp: 545,biotype: lncRNA	N1	0.05 Gy	Male	ENSG00000259002
ENSG00000272980.4	Z94721.2	0.61019	-1.90348	2.11075	0.035926	0.856502	-3.64589	-0.00182234	0.874265	NA	NA	gene_id: 21479,havana_gene: OTTHUMG00000185866.1,gene_name: Z94721.2 | transcript_id: ENST00000609590.1,havana_transcript: OTTHUMT00000471563.1,transcript_name: Z94721.2-201,bp: 5310,biotype: retained_intron	N1	0.05 Gy	Male	ENSG00000272980
ENSG00000261553.5	AL137782.1	-0.487292	0.730317	-2.10947	0.0360373	0.857388	-3.67538	0.0155785	0.129564	NA	NA	gene_id: 39053,havana_gene: OTTHUMG00000172802.1,gene_name: AL137782.1 | transcript_id: ENST00000563635.5,havana_transcript: OTTHUMT00000420532.1,transcript_name: AL137782.1-201,bp: 4128,biotype: lncRNA | transcript_id: ENST00000570285.1,havana_transcript: OTTHUMT00000420533.1,transcript_name: AL137782.1-202,bp: 386,biotype: lncRNA	N1	0.05 Gy	Male	ENSG00000261553
ENSG00000227200.1	AL162724.1	-0.53509	-2.77047	-2.10615	0.036328	0.858019	-3.67499	0.00556074	0.613007	NA	NA	gene_id: 28925,havana_gene: OTTHUMG00000020649.1,gene_name: AL162724.1 | transcript_id: ENST00000437461.1,havana_transcript: OTTHUMT00000054014.1,transcript_name: AL162724.1-201,bp: 373,biotype: lncRNA	N1	0.05 Gy	Male	ENSG00000227200
ENSG00000288068.1	AC027088.5	0.53703	-2.69095	2.10583	0.0363559	0.858019	-3.67238	-0.00885163	0.412269	NA	NA	gene_id: 43190,havana_gene: OTTHUMG00000195880.1,gene_name: AC027088.5 | transcript_id: ENST00000656674.1,havana_transcript: OTTHUMT00000529213.1,transcript_name: AC027088.5-201,bp: 4007,biotype: lncRNA	N1	0.05 Gy	Male	ENSG00000288068
ENSG00000274270.1	AL137060.3	-0.376857	-1.71244	-2.10556	0.0363802	0.858019	-3.64808	-0.00709391	0.341078	NA	NA	gene_id: 38804,havana_gene: OTTHUMG00000187356.1,gene_name: AL137060.3 | transcript_id: ENST00000618151.1,havana_transcript: OTTHUMT00000474805.1,transcript_name: AL137060.3-201,bp: 2648,biotype: lncRNA	N1	0.05 Gy	Male	ENSG00000274270
ENSG00000268565.1	AC005339.1	-0.510749	-3.70215	-2.10529	0.0364038	0.858019	-3.69631	0.000801901	0.938039	NA	NA	gene_id: 51209,havana_gene: OTTHUMG00000182014.1,gene_name: AC005339.1 | transcript_id: ENST00000598070.1,havana_transcript: OTTHUMT00000458664.1,transcript_name: AC005339.1-201,bp: 392,biotype: lncRNA	N1	0.05 Gy	Male	ENSG00000268565
ENSG00000253116.1	AC027698.1	-0.603948	-3.77016	-2.10372	0.0365421	0.858019	-3.70109	0.00951712	0.410948	NA	NA	gene_id: 25725,havana_gene: OTTHUMG00000164284.1,gene_name: AC027698.1 | transcript_id: ENST00000518536.1,havana_transcript: OTTHUMT00000378097.1,transcript_name: AC027698.1-201,bp: 625,biotype: lncRNA	N1	0.05 Gy	Male	ENSG00000253116
ENSG00000265055.2	AC145343.1	0.71435	-3.42323	2.10252	0.0366482	0.858019	-3.69367	-0.00674904	0.604664	NA	NA	gene_id: 49157,havana_gene: OTTHUMG00000179786.3,gene_name: AC145343.1 | transcript_id: ENST00000579629.2,havana_transcript: OTTHUMT00000448121.2,transcript_name: AC145343.1-201,bp: 672,biotype: lncRNA | transcript_id: ENST00000666251.1,havana_transcript: OTTHUMT00000511960.1,transcript_name: AC145343.1-202,bp: 1369,biotype: lncRNA | transcript_id: ENST00000584047.1,havana_transcript: OTTHUMT0000…	N1	0.05 Gy	Male	ENSG00000265055
ENSG00000286669.1	AC008532.1	-0.387483	-1.71651	-2.10167	0.0367232	0.858019	-3.65675	0.01583	0.0588639	NA	NA	gene_id: 53061,havana_gene: OTTHUMG00000194063.1,gene_name: AC008532.1 | transcript_id: ENST00000671594.1,havana_transcript: OTTHUMT00000509822.1,transcript_name: AC008532.1-201,bp: 628,biotype: lncRNA	N1	0.05 Gy	Male	ENSG00000286669
ENSG00000287222.1	AC234917.3	0.227198	0.2689	2.10159	0.0367308	0.858019	-3.6617	0.0023402	0.612815	NA	NA	gene_id: 26986,havana_gene: OTTHUMG00000195627.1,gene_name: AC234917.3 | transcript_id: ENST00000654408.1,havana_transcript: OTTHUMT00000527893.1,transcript_name: AC234917.3-201,bp: 2674,biotype: lncRNA	N1	0.05 Gy	Male	ENSG00000287222
ENSG00000270580.5	PKD1P6-NPIPP1	0.371814	1.43231	2.09981	0.0368884	0.858019	-3.74764	-6.70836e-05	0.993674	PKD1P6-NPIPP1 readthrough	NA	gene_id: 44669,havana_gene: OTTHUMG00000168168.2,gene_name: PKD1P6-NPIPP1 | transcript_id: ENST00000605794.5,havana_transcript: OTTHUMT00000398563.1,transcript_name: PKD1P6-NPIPP1-202,bp: 2902,biotype: lncRNA | transcript_id: ENST00000340301.5,havana_transcript: OTTHUMT00000398565.1,transcript_name: PKD1P6-NPIPP1-201,bp: 547,biotype: lncRNA	N1	0.05 Gy	Male	ENSG00000270580
ENSG00000275155.1	AC027348.1	0.546717	-3.78608	2.09886	0.0369729	0.858019	-3.70479	-0.00967013	0.379599	NA	NA	gene_id: 45563,havana_gene: OTTHUMG00000186926.1,gene_name: AC027348.1 | transcript_id: ENST00000615979.1,havana_transcript: OTTHUMT00000474024.1,transcript_name: AC027348.1-201,bp: 615,biotype: lncRNA	N1	0.05 Gy	Male	ENSG00000275155
ENSG00000236008.3	LINC01814	0.622835	-1.11493	2.09691	0.0371469	0.859075	-3.6512	-0.00841045	0.525191	long intergenic non-protein coding RNA 1814	NA	gene_id: 5592,havana_gene: OTTHUMG00000151623.11,gene_name: LINC01814 | transcript_id: ENST00000670008.1,havana_transcript: OTTHUMT00000526553.1,transcript_name: LINC01814-211,bp: 1711,biotype: lncRNA | transcript_id: ENST00000650238.2,havana_transcript: OTTHUMT00000500870.2,transcript_name: LINC01814-206,bp: 1303,biotype: lncRNA | transcript_id: ENST00000648900.1,havana_transcript: OTTHUMT000005…	N1	0.05 Gy	Male	ENSG00000236008
ENSG00000258718.3	LINC02311	-0.298078	-0.282013	-2.09564	0.0372606	0.860898	-3.65624	0.00101907	0.867852	long intergenic non-protein coding RNA 2311	NA	gene_id: 41053,havana_gene: OTTHUMG00000171400.4,gene_name: LINC02311 | transcript_id: ENST00000556819.1,havana_transcript: OTTHUMT00000413274.1,transcript_name: LINC02311-202,bp: 477,biotype: lncRNA | transcript_id: ENST00000648079.1,havana_transcript: OTTHUMT00000500200.1,transcript_name: LINC02311-203,bp: 748,biotype: lncRNA | transcript_id: ENST00000663755.1,havana_transcript: OTTHUMT00000413…	N1	0.05 Gy	Male	ENSG00000258718
ENSG00000267940.1	AC022762.2	0.560188	-3.43101	2.08767	0.0379819	0.861265	-3.71365	-0.00140459	0.897252	NA	NA	gene_id: 32100,havana_gene: OTTHUMG00000183056.1,gene_name: AC022762.2 | transcript_id: ENST00000600308.1,havana_transcript: OTTHUMT00000464846.1,transcript_name: AC022762.2-201,bp: 1353,biotype: lncRNA	N1	0.05 Gy	Male	ENSG00000267940
ENSG00000222000.7	AC092675.1	-0.50298	-4.0113	-2.08526	0.0382023	0.861265	-3.73043	-0.000865693	0.93066	NA	NA	gene_id: 7262,havana_gene: OTTHUMG00000153102.1,gene_name: AC092675.1 | transcript_id: ENST00000409490.5,havana_transcript: OTTHUMT00000329534.1,transcript_name: AC092675.1-201,bp: 561,biotype: lncRNA | transcript_id: ENST00000467398.2,havana_transcript: OTTHUMT00000329535.1,transcript_name: AC092675.1-202,bp: 588,biotype: lncRNA | transcript_id: ENST00000454230.1,havana_transcript: OTTHUMT000003…	N1	0.05 Gy	Male	ENSG00000222000
ENSG00000274038.1	AC007014.2	0.564195	-3.54806	2.085	0.0382257	0.861265	-3.72051	0.00933458	0.39821	NA	NA	gene_id: 44557,havana_gene: OTTHUMG00000186777.1,gene_name: AC007014.2 | transcript_id: ENST00000615581.1,havana_transcript: OTTHUMT00000473762.1,transcript_name: AC007014.2-201,bp: 479,biotype: lncRNA	N1	0.05 Gy	Male	ENSG00000274038
ENSG00000250764.1	AC025178.1	-0.505851	-2.92158	-2.08385	0.0383315	0.861265	-3.70604	-0.0126221	0.218725	NA	NA	gene_id: 16000,havana_gene: OTTHUMG00000162178.1,gene_name: AC025178.1 | transcript_id: ENST00000503441.1,havana_transcript: OTTHUMT00000367747.1,transcript_name: AC025178.1-201,bp: 834,biotype: lncRNA	N1	0.05 Gy	Male	ENSG00000250764
ENSG00000272861.1	AC012360.2	-0.522148	-3.51569	-2.08348	0.0383658	0.861265	-3.72465	0.0165239	0.117661	NA	NA	gene_id: 7385,havana_gene: OTTHUMG00000186031.1,gene_name: AC012360.2 | transcript_id: ENST00000609349.1,havana_transcript: OTTHUMT00000472092.1,transcript_name: AC012360.2-201,bp: 391,biotype: lncRNA	N1	0.05 Gy	Male	ENSG00000272861
ENSG00000224870.7	MRPL20-AS1	0.181143	1.91628	2.08331	0.0383814	0.861265	-3.8301	-0.00319591	0.395265	MRPL20 antisense RNA 1	NA	gene_id: 109,havana_gene: OTTHUMG00000002908.6,gene_name: MRPL20-AS1 | transcript_id: ENST00000659048.1,havana_transcript: OTTHUMT00000528647.1,transcript_name: MRPL20-AS1-209,bp: 2199,biotype: lncRNA | transcript_id: ENST00000448629.6,havana_transcript: OTTHUMT00000099684.4,transcript_name: MRPL20-AS1-204,bp: 1748,biotype: lncRNA | transcript_id: ENST00000444362.2,havana_transcript: OTTHUMT00000…	N1	0.05 Gy	Male	ENSG00000224870
ENSG00000266990.1	AC004528.1	-0.615467	-2.1663	-2.07981	0.0387046	0.861265	-3.69746	-0.00278984	0.826131	NA	NA	gene_id: 50991,havana_gene: OTTHUMG00000189099.1,gene_name: AC004528.1 | transcript_id: ENST00000588380.1,havana_transcript: OTTHUMT00000478713.1,transcript_name: AC004528.1-201,bp: 641,biotype: lncRNA	N1	0.05 Gy	Male	ENSG00000266990
ENSG00000250899.3	AC125807.2	-0.160502	1.62369	-2.07744	0.0389251	0.861265	-3.81498	-0.010184	0.00156375	NA	NA	gene_id: 35175,havana_gene: OTTHUMG00000168179.2,gene_name: AC125807.2 | transcript_id: ENST00000513358.3,havana_transcript: OTTHUMT00000398625.2,transcript_name: AC125807.2-201,bp: 3514,biotype: lncRNA	N1	0.05 Gy	Male	ENSG00000250899
ENSG00000228971.3	LINC02607	-0.556858	-3.93452	-2.0769	0.0389749	0.861265	-3.73975	0.00278425	0.80395	long intergenic non-protein coding RNA 2607	NA	gene_id: 2374,havana_gene: OTTHUMG00000010665.12,gene_name: LINC02607 | transcript_id: ENST00000653589.1,havana_transcript: OTTHUMT00000521069.1,transcript_name: LINC02607-204,bp: 1732,biotype: lncRNA | transcript_id: ENST00000655217.1,havana_transcript: OTTHUMT00000527918.1,transcript_name: LINC02607-206,bp: 4396,biotype: lncRNA | transcript_id: ENST00000440116.2,havana_transcript: OTTHUMT000000…	N1	0.05 Gy	Male	ENSG00000228971
ENSG00000244041.7	LINC01011	-0.260272	-0.13304	-2.076	0.0390594	0.861265	-3.69545	0.000901161	0.87589	NA	NA	gene_id: 18561,havana_gene: OTTHUMG00000014128.5,gene_name: LINC01011 | transcript_id: ENST00000450238.5,havana_transcript: OTTHUMT00000255316.2,transcript_name: LINC01011-202,bp: 886,biotype: lncRNA | transcript_id: ENST00000445000.2,havana_transcript: OTTHUMT00000255317.2,transcript_name: LINC01011-201,bp: 2811,biotype: lncRNA | transcript_id: ENST00000605901.1,havana_transcript: OTTHUMT0000047…	N1	0.05 Gy	Male	ENSG00000244041
ENSG00000254910.1	AC136475.2	-0.757133	-2.84537	-2.07346	0.0392975	0.861265	-3.72165	0.0023374	0.874082	NA	NA	gene_id: 31757,havana_gene: OTTHUMG00000165358.1,gene_name: AC136475.2 | transcript_id: ENST00000526612.1,havana_transcript: OTTHUMT00000383594.1,transcript_name: AC136475.2-201,bp: 392,biotype: lncRNA	N1	0.05 Gy	Male	ENSG00000254910
ENSG00000268403.2	AC132192.2	0.41529	-1.82041	2.07341	0.0393018	0.861265	-3.69804	-0.0117154	0.169755	NA	NA	gene_id: 32214,havana_gene: OTTHUMG00000187446.1,gene_name: AC132192.2 | transcript_id: ENST00000596206.2,havana_transcript: OTTHUMT00000474986.1,transcript_name: AC132192.2-201,bp: 1147,biotype: lncRNA	N1	0.05 Gy	Male	ENSG00000268403
ENSG00000244968.7	LIFR-AS1	-0.286437	0.406725	-2.07216	0.0394191	0.861265	-3.72206	-0.00204243	0.714299	LIFR antisense RNA 1	NA	gene_id: 16117,havana_gene: OTTHUMG00000162109.3,gene_name: LIFR-AS1 | transcript_id: ENST00000670079.1,havana_transcript: OTTHUMT00000526808.1,transcript_name: LIFR-AS1-211,bp: 3626,biotype: lncRNA | transcript_id: ENST00000660661.1,havana_transcript: OTTHUMT00000526809.1,transcript_name: LIFR-AS1-207,bp: 3542,biotype: lncRNA | transcript_id: ENST00000500733.6,havana_transcript: OTTHUMT000003673…	N1	0.05 Gy	Male	ENSG00000244968
ENSG00000285651.1	AL450992.2	0.581438	-3.66591	2.07082	0.0395454	0.861265	-3.74008	-0.0121028	0.301535	NA	NA	gene_id: 3220,havana_gene: OTTHUMG00000192814.1,gene_name: AL450992.2 | transcript_id: ENST00000648930.1,havana_transcript: OTTHUMT00000499249.1,transcript_name: AL450992.2-201,bp: 2795,biotype: lncRNA	N1	0.05 Gy	Male	ENSG00000285651
ENSG00000281548.1	LINC00895	0.558352	-3.8157	2.07035	0.0395898	0.861265	-3.74447	-0.000887055	0.940104	NA	NA	gene_id: 56445,havana_gene: OTTHUMG00000189517.1,gene_name: LINC00895 | transcript_id: ENST00000629028.1,havana_transcript: OTTHUMT00000479847.1,transcript_name: LINC00895-201,bp: 1637,biotype: lncRNA	N1	0.05 Gy	Male	ENSG00000281548
ENSG00000267633.1	AC008686.1	0.76874	-2.38194	2.06981	0.0396408	0.861265	-3.713	0.00975065	0.546757	NA	NA	gene_id: 51685,havana_gene: OTTHUMG00000180913.1,gene_name: AC008686.1 | transcript_id: ENST00000586894.1,havana_transcript: OTTHUMT00000453618.1,transcript_name: AC008686.1-201,bp: 565,biotype: lncRNA | transcript_id: ENST00000586297.1,havana_transcript: OTTHUMT00000453619.1,transcript_name: AC008686.1-202,bp: 428,biotype: lncRNA | transcript_id: ENST00000591826.1,havana_transcript: OTTHUMT00000…	N1	0.05 Gy	Male	ENSG00000267633
ENSG00000228697.4	AL023755.1	0.562925	-2.49062	2.06935	0.0396844	0.861265	-3.71971	0.00140654	0.896581	NA	NA	gene_id: 3853,havana_gene: OTTHUMG00000040769.8,gene_name: AL023755.1 | transcript_id: ENST00000441851.1,havana_transcript: OTTHUMT00000083820.1,transcript_name: AL023755.1-201,bp: 1801,biotype: lncRNA | transcript_id: ENST00000636459.1,havana_transcript: OTTHUMT00000488956.1,transcript_name: AL023755.1-202,bp: 1665,biotype: lncRNA | transcript_id: ENST00000650143.1,havana_transcript: OTTHUMT0000…	N1	0.05 Gy	Male	ENSG00000228697
ENSG00000287729.1	AF241728.2	-0.463704	-2.47174	-2.06877	0.0397394	0.861265	-3.71702	-0.00184755	0.847419	NA	NA	gene_id: 58082,havana_gene: OTTHUMG00000194695.1,gene_name: AF241728.2 | transcript_id: ENST00000669592.1,havana_transcript: OTTHUMT00000520905.1,transcript_name: AF241728.2-201,bp: 1223,biotype: lncRNA	N1	0.05 Gy	Male	ENSG00000287729
ENSG00000125804.14	FAM182A	0.335736	-0.637692	2.06742	0.0398681	0.861265	-3.6985	-0.00856531	0.245458	family with sequence similarity 182 member A	NA	gene_id: 54440,havana_gene: OTTHUMG00000032144.18,gene_name: FAM182A | transcript_id: ENST00000669090.1,havana_transcript: OTTHUMT00000520555.1,transcript_name: FAM182A-216,bp: 848,biotype: lncRNA | transcript_id: ENST00000667959.1,havana_transcript: OTTHUMT00000521627.1,transcript_name: FAM182A-215,bp: 508,biotype: lncRNA | transcript_id: ENST00000667322.1,havana_transcript: OTTHUMT00000524845.1…	N1	0.05 Gy	Male	ENSG00000125804
ENSG00000286855.1	AC074024.1	-0.452497	-2.24466	-2.06578	0.0400241	0.861265	-3.71843	-0.00315269	0.735436	NA	NA	gene_id: 23073,havana_gene: OTTHUMG00000195051.1,gene_name: AC074024.1 | transcript_id: ENST00000654246.1,havana_transcript: OTTHUMT00000524038.1,transcript_name: AC074024.1-201,bp: 1483,biotype: lncRNA	N1	0.05 Gy	Male	ENSG00000286855
ENSG00000234492.4	RPL34-DT	0.597226	-1.34437	2.06538	0.0400621	0.861265	-3.70352	0.00624131	0.620794	NA	NA	gene_id: 14418,havana_gene: OTTHUMG00000161030.3,gene_name: RPL34-DT | transcript_id: ENST00000507248.1,havana_transcript: OTTHUMT00000363481.2,transcript_name: RPL34-DT-202,bp: 3713,biotype: lncRNA | transcript_id: ENST00000506795.1,havana_transcript: OTTHUMT00000363482.2,transcript_name: RPL34-DT-201,bp: 1136,biotype: lncRNA | transcript_id: ENST00000509984.1,havana_transcript: OTTHUMT000003634…	N1	0.05 Gy	Male	ENSG00000234492
ENSG00000241168.1	AC128685.1	-0.419166	-1.37073	-2.06251	0.0403374	0.861265	-3.70697	-0.00640414	0.507114	NA	NA	gene_id: 12214,havana_gene: OTTHUMG00000158020.1,gene_name: AC128685.1 | transcript_id: ENST00000490357.1,havana_transcript: OTTHUMT00000350008.1,transcript_name: AC128685.1-201,bp: 1834,biotype: lncRNA	N1	0.05 Gy	Male	ENSG00000241168
ENSG00000235072.2	ARNILA	0.542397	-2.54406	2.06173	0.0404122	0.861265	-3.72798	-0.0068244	0.549132	NA	NA	gene_id: 5866,havana_gene: OTTHUMG00000152130.2,gene_name: ARNILA | transcript_id: ENST00000313031.2,havana_transcript: OTTHUMT00000473376.1,transcript_name: ARNILA-201,bp: 1552,biotype: lncRNA | transcript_id: ENST00000431557.1,havana_transcript: OTTHUMT00000325375.2,transcript_name: ARNILA-202,bp: 419,biotype: lncRNA	N1	0.05 Gy	Male	ENSG00000235072
ENSG00000288018.1	AP003120.1	-0.645963	-3.53607	-2.06074	0.040507	0.861265	-3.74911	-0.0127933	0.304613	NA	NA	gene_id: 34142,havana_gene: OTTHUMG00000194876.1,gene_name: AP003120.1 | transcript_id: ENST00000654676.1,havana_transcript: OTTHUMT00000522814.1,transcript_name: AP003120.1-201,bp: 1468,biotype: lncRNA	N1	0.05 Gy	Male	ENSG00000288018
ENSG00000255142.1	AP006621.2	-0.503193	-2.52499	-2.05941	0.040636	0.861519	-3.72868	-0.0236834	0.0214932	NA	NA	gene_id: 31797,havana_gene: OTTHUMG00000165233.1,gene_name: AP006621.2 | transcript_id: ENST00000533938.1,havana_transcript: OTTHUMT00000382844.1,transcript_name: AP006621.2-201,bp: 284,biotype: lncRNA	N1	0.05 Gy	Male	ENSG00000255142
ENSG00000253704.2	AC023632.2	-0.501597	-1.81241	-2.05765	0.040806	0.863487	-3.72174	0.000728497	0.938345	NA	NA	gene_id: 26258,havana_gene: OTTHUMG00000164453.6,gene_name: AC023632.2 | transcript_id: ENST00000658286.1,havana_transcript: OTTHUMT00000527247.1,transcript_name: AC023632.2-206,bp: 2711,biotype: lncRNA | transcript_id: ENST00000657799.1,havana_transcript: OTTHUMT00000520036.1,transcript_name: AC023632.2-204,bp: 1386,biotype: lncRNA | transcript_id: ENST00000662944.1,havana_transcript: OTTHUMT000…	N1	0.05 Gy	Male	ENSG00000253704
ENSG00000224746.2	AC015987.1	0.624814	-1.89127	2.05606	0.0409608	0.864694	-3.72636	0.0156011	0.219789	NA	NA	gene_id: 24021,havana_gene: OTTHUMG00000155616.2,gene_name: AC015987.1 | transcript_id: ENST00000419211.2,havana_transcript: OTTHUMT00000340907.2,transcript_name: AC015987.1-201,bp: 1668,biotype: lncRNA	N1	0.05 Gy	Male	ENSG00000224746
ENSG00000229433.2	LINC02069	0.524411	-2.26826	2.0549	0.041073	0.86506	-3.73422	0.0208573	0.063622	long intergenic non-protein coding RNA 2069	NA	gene_id: 12553,havana_gene: OTTHUMG00000156711.3,gene_name: LINC02069 | transcript_id: ENST00000657359.1,havana_transcript: OTTHUMT00000523577.1,transcript_name: LINC02069-202,bp: 1121,biotype: lncRNA | transcript_id: ENST00000457449.1,havana_transcript: OTTHUMT00000345416.1,transcript_name: LINC02069-201,bp: 2591,biotype: lncRNA | transcript_id: ENST00000665196.1,havana_transcript: OTTHUMT000005…	N1	0.05 Gy	Male	ENSG00000229433
ENSG00000283897.2	AC011416.3	-0.653834	-3.34295	-2.05482	0.0410814	0.86506	-3.75572	0.000687174	0.96016	NA	NA	gene_id: 17333,havana_gene: OTTHUMG00000192000.2,gene_name: AC011416.3 | transcript_id: ENST00000639283.1,havana_transcript: OTTHUMT00000491905.1,transcript_name: AC011416.3-201,bp: 2195,biotype: lncRNA | transcript_id: ENST00000640865.1,havana_transcript: OTTHUMT00000491906.1,transcript_name: AC011416.3-202,bp: 635,biotype: lncRNA | transcript_id: ENST00000639976.1,havana_transcript: OTTHUMT0000…	N1	0.05 Gy	Male	ENSG00000283897
ENSG00000274421.1	AL162390.1	-0.416075	-2.03981	-2.05367	0.0411935	0.86506	-3.72985	-0.00259515	0.783619	NA	NA	gene_id: 28060,havana_gene: OTTHUMG00000188620.1,gene_name: AL162390.1 | transcript_id: ENST00000622201.1,havana_transcript: OTTHUMT00000477747.1,transcript_name: AL162390.1-201,bp: 1246,biotype: lncRNA	N1	0.05 Gy	Male	ENSG00000274421
ENSG00000267665.2	AC021683.3	-0.588287	-1.95608	-2.05362	0.0411988	0.86506	-3.73017	0.00564253	0.624092	NA	NA	gene_id: 49431,havana_gene: OTTHUMG00000177427.20,gene_name: AC021683.3 | transcript_id: ENST00000660167.1,havana_transcript: OTTHUMT00000516743.1,transcript_name: AC021683.3-201,bp: 1170,biotype: lncRNA | transcript_id: ENST00000660001.1,havana_transcript: OTTHUMT00000516860.1,transcript_name: AC021683.3-202,bp: 1165,biotype: lncRNA | transcript_id: ENST00000664436.1,havana_transcript: OTTHUMT00…	N1	0.05 Gy	Male	ENSG00000267665
ENSG00000287884.1	AC005594.1	0.423011	-2.13722	2.05193	0.0413635	0.86506	-3.73571	0.00414811	0.659921	NA	NA	gene_id: 51212,havana_gene: OTTHUMG00000195713.1,gene_name: AC005594.1 | transcript_id: ENST00000655857.1,havana_transcript: OTTHUMT00000528381.1,transcript_name: AC005594.1-201,bp: 1875,biotype: lncRNA	N1	0.05 Gy	Male	ENSG00000287884
ENSG00000287870.1	AC093433.2	0.49956	-3.74892	2.05143	0.0414127	0.865357	-3.76672	-0.00104081	0.921648	NA	NA	gene_id: 2064,havana_gene: OTTHUMG00000195444.1,gene_name: AC093433.2 | transcript_id: ENST00000654296.1,havana_transcript: OTTHUMT00000526928.1,transcript_name: AC093433.2-201,bp: 1211,biotype: lncRNA	N1	0.05 Gy	Male	ENSG00000287870
ENSG00000253320.7	AZIN1-AS1	0.328024	0.429465	2.04697	0.0418529	0.870089	-3.76539	0.00362253	0.58582	NA	NA	gene_id: 26442,havana_gene: OTTHUMG00000164825.6,gene_name: AZIN1-AS1 | transcript_id: ENST00000659614.1,havana_transcript: OTTHUMT00000527621.1,transcript_name: AZIN1-AS1-218,bp: 4569,biotype: lncRNA | transcript_id: ENST00000520750.6,havana_transcript: OTTHUMT00000499603.1,transcript_name: AZIN1-AS1-214,bp: 3878,biotype: lncRNA | transcript_id: ENST00000522939.1,havana_transcript: OTTHUMT000003…	N1	0.05 Gy	Male	ENSG00000253320
ENSG00000231172.2	AC007099.1	0.607244	-2.4063	2.04619	0.0419302	0.870089	-3.7476	0.0083559	0.495842	NA	NA	gene_id: 6787,havana_gene: OTTHUMG00000152941.2,gene_name: AC007099.1 | transcript_id: ENST00000451622.2,havana_transcript: OTTHUMT00000328729.2,transcript_name: AC007099.1-201,bp: 1185,biotype: lncRNA	N1	0.05 Gy	Male	ENSG00000231172
ENSG00000286454.1	AC091893.2	0.533556	-3.61177	2.04166	0.0423823	0.871307	-3.77752	0.00251171	0.814026	NA	NA	gene_id: 15914,havana_gene: OTTHUMG00000195353.1,gene_name: AC091893.2 | transcript_id: ENST00000662665.1,havana_transcript: OTTHUMT00000526529.1,transcript_name: AC091893.2-201,bp: 2965,biotype: lncRNA	N1	0.05 Gy	Male	ENSG00000286454
ENSG00000270164.1	LINC01480	-0.662098	-3.48597	-2.04164	0.0423837	0.871307	-3.77627	-0.00188641	0.886832	long intergenic non-protein coding RNA 1480	NA	gene_id: 52769,havana_gene: OTTHUMG00000184156.2,gene_name: LINC01480 | transcript_id: ENST00000597199.1,havana_transcript: OTTHUMT00000468138.2,transcript_name: LINC01480-204,bp: 1718,biotype: lncRNA | transcript_id: ENST00000487420.2,havana_transcript: OTTHUMT00000468139.1,transcript_name: LINC01480-202,bp: 749,biotype: lncRNA | transcript_id: ENST00000483481.2,havana_transcript: OTTHUMT0000046…	N1	0.05 Gy	Male	ENSG00000270164
ENSG00000239828.7	AC063944.1	0.661113	-3.64087	2.04051	0.0424971	0.871791	-3.78017	-0.0161592	0.23395	NA	NA	gene_id: 11224,havana_gene: OTTHUMG00000159172.4,gene_name: AC063944.1 | transcript_id: ENST00000496943.1,havana_transcript: OTTHUMT00000353690.1,transcript_name: AC063944.1-201,bp: 295,biotype: lncRNA | transcript_id: ENST00000599431.3,havana_transcript: OTTHUMT00000461626.2,transcript_name: AC063944.1-202,bp: 787,biotype: lncRNA | transcript_id: ENST00000595232.2,havana_transcript: OTTHUMT00000…	N1	0.05 Gy	Male	ENSG00000239828
ENSG00000266993.3	AL050343.2	-1.12964	-2.06099	-2.03798	0.0427522	0.873397	-3.75214	-0.0147065	0.518165	NA	NA	gene_id: 1631,havana_gene: OTTHUMG00000008380.6,gene_name: AL050343.2 | transcript_id: ENST00000629102.1,havana_transcript: OTTHUMT00000480337.1,transcript_name: AL050343.2-201,bp: 232,biotype: lncRNA | transcript_id: ENST00000588291.1,havana_transcript: OTTHUMT00000460084.1,transcript_name: AL050343.2-202,bp: 562,biotype: lncRNA | transcript_id: ENST00000586761.2,havana_transcript: OTTHUMT000000…	N1	0.05 Gy	Male	ENSG00000266993
ENSG00000273014.1	AC018645.3	0.245201	0.378154	2.03598	0.0429539	0.875596	-3.78439	0.00103119	0.824795	NA	NA	gene_id: 22146,havana_gene: OTTHUMG00000186213.3,gene_name: AC018645.3 | transcript_id: ENST00000609151.1,havana_transcript: OTTHUMT00000472426.2,transcript_name: AC018645.3-201,bp: 472,biotype: lncRNA	N1	0.05 Gy	Male	ENSG00000273014
ENSG00000266541.1	AP001381.1	-0.578371	-3.41305	-2.03391	0.0431648	0.877395	-3.78591	0.0111534	0.33599	NA	NA	gene_id: 49873,havana_gene: OTTHUMG00000178596.2,gene_name: AP001381.1 | transcript_id: ENST00000584109.1,havana_transcript: OTTHUMT00000442625.1,transcript_name: AP001381.1-201,bp: 534,biotype: lncRNA	N1	0.05 Gy	Male	ENSG00000266541
ENSG00000131484.4	AC091132.1	0.727194	-2.82766	2.03049	0.0435131	0.877395	-3.77879	0.00867142	0.578664	NA	NA	gene_id: 48489,havana_gene: OTTHUMG00000180601.1,gene_name: AC091132.1 | transcript_id: ENST00000588189.1,havana_transcript: OTTHUMT00000452144.1,transcript_name: AC091132.1-201,bp: 547,biotype: lncRNA	N1	0.05 Gy	Male	ENSG00000131484
ENSG00000266744.1	AC005304.3	0.531531	-3.82419	2.03042	0.0435201	0.877395	-3.79602	-0.0109316	0.29565	NA	NA	gene_id: 47144,havana_gene: OTTHUMG00000178357.1,gene_name: AC005304.3 | transcript_id: ENST00000581533.1,havana_transcript: OTTHUMT00000441706.1,transcript_name: AC005304.3-201,bp: 511,biotype: lncRNA	N1	0.05 Gy	Male	ENSG00000266744
ENSG00000260136.6	AC008915.3	-0.259555	-0.388043	-2.02876	0.0436908	0.877395	-3.76212	0.000530353	0.920382	NA	NA	gene_id: 44901,havana_gene: OTTHUMG00000177094.2,gene_name: AC008915.3 | transcript_id: ENST00000570080.1,havana_transcript: OTTHUMT00000435277.1,transcript_name: AC008915.3-201,bp: 730,biotype: lncRNA | transcript_id: ENST00000656451.1,havana_transcript: OTTHUMT00000510596.1,transcript_name: AC008915.3-202,bp: 658,biotype: lncRNA | transcript_id: ENST00000565747.5,havana_transcript: OTTHUMT00000…	N1	0.05 Gy	Male	ENSG00000260136
ENSG00000251580.3	LINC02482	0.311501	0.309054	2.02798	0.0437715	0.877395	-3.79445	-0.00222207	0.765064	long intergenic non-protein coding RNA 2482	NA	gene_id: 13036,havana_gene: OTTHUMG00000162381.7,gene_name: LINC02482 | transcript_id: ENST00000647523.2,havana_transcript: OTTHUMT00000495423.2,transcript_name: LINC02482-203,bp: 893,biotype: lncRNA | transcript_id: ENST00000667300.1,havana_transcript: OTTHUMT00000524862.1,transcript_name: LINC02482-207,bp: 1607,biotype: lncRNA | transcript_id: ENST00000656634.1,havana_transcript: OTTHUMT0000052…	N1	0.05 Gy	Male	ENSG00000251580
ENSG00000187013.4	LINC02875	0.401425	-1.9489	2.02698	0.0438747	0.877395	-3.76615	-0.00711958	0.382449	NA	NA	gene_id: 48963,havana_gene: OTTHUMG00000180077.1,gene_name: LINC02875 | transcript_id: ENST00000623772.1,havana_transcript: OTTHUMT00000449646.1,transcript_name: LINC02875-201,bp: 1530,biotype: lncRNA	N1	0.05 Gy	Male	ENSG00000187013
ENSG00000286281.1	AL353152.2	-0.509669	-3.70032	-2.02619	0.0439554	0.877395	-3.79934	-0.000983356	0.927457	NA	NA	gene_id: 18775,havana_gene: OTTHUMG00000195432.1,gene_name: AL353152.2 | transcript_id: ENST00000658931.1,havana_transcript: OTTHUMT00000526878.1,transcript_name: AL353152.2-201,bp: 2977,biotype: lncRNA	N1	0.05 Gy	Male	ENSG00000286281
ENSG00000251314.2	AC104123.1	-0.448909	-2.22429	-2.02429	0.044152	0.880019	-3.7751	0.00216035	0.820466	NA	NA	gene_id: 16953,havana_gene: OTTHUMG00000162821.1,gene_name: AC104123.1 | transcript_id: ENST00000502645.2,havana_transcript: OTTHUMT00000370533.1,transcript_name: AC104123.1-201,bp: 473,biotype: lncRNA | transcript_id: ENST00000511775.1,havana_transcript: OTTHUMT00000370534.1,transcript_name: AC104123.1-202,bp: 581,biotype: lncRNA | transcript_id: ENST00000513158.1,havana_transcript: OTTHUMT00000…	N1	0.05 Gy	Male	ENSG00000251314
ENSG00000250585.3	LINC00604	0.575477	-3.73743	2.02367	0.0442165	0.880019	-3.80337	-0.00235256	0.846149	NA	NA	gene_id: 16137,havana_gene: OTTHUMG00000162074.3,gene_name: LINC00604 | transcript_id: ENST00000637924.2,havana_transcript: OTTHUMT00000489486.2,transcript_name: LINC00604-202,bp: 694,biotype: lncRNA | transcript_id: ENST00000508437.1,havana_transcript: OTTHUMT00000367107.2,transcript_name: LINC00604-201,bp: 499,biotype: lncRNA	N1	0.05 Gy	Male	ENSG00000250585
ENSG00000258583.7	LINC01500	-0.520692	-3.91482	-2.01862	0.0447441	0.882906	-3.81214	-0.00507351	0.642829	long intergenic non-protein coding RNA 1500	NA	gene_id: 40557,havana_gene: OTTHUMG00000171092.30,gene_name: LINC01500 | transcript_id: ENST00000648996.1,havana_transcript: OTTHUMT00000500001.1,transcript_name: LINC01500-205,bp: 2103,biotype: lncRNA | transcript_id: ENST00000666814.1,havana_transcript: OTTHUMT00000513615.1,transcript_name: LINC01500-227,bp: 1221,biotype: lncRNA | transcript_id: ENST00000654440.1,havana_transcript: OTTHUMT00000…	N1	0.05 Gy	Male	ENSG00000258583
ENSG00000263826.1	AC112907.3	0.528655	-3.51717	2.01725	0.0448879	0.882906	-3.80743	-0.0116866	0.295637	NA	NA	gene_id: 12598,havana_gene: OTTHUMG00000178374.1,gene_name: AC112907.3 | transcript_id: ENST00000577781.1,havana_transcript: OTTHUMT00000441755.1,transcript_name: AC112907.3-201,bp: 2400,biotype: lncRNA	N1	0.05 Gy	Male	ENSG00000263826
ENSG00000287367.1	AC016583.2	0.519712	-3.50588	2.01634	0.044984	0.882906	-3.8087	-0.00192896	0.8621	NA	NA	gene_id: 16288,havana_gene: OTTHUMG00000195295.1,gene_name: AC016583.2 | transcript_id: ENST00000662448.1,havana_transcript: OTTHUMT00000525988.1,transcript_name: AC016583.2-201,bp: 4924,biotype: lncRNA	N1	0.05 Gy	Male	ENSG00000287367
ENSG00000226758.1	DISC1-IT1	-0.400062	-1.93101	-2.01534	0.0450893	0.882906	-3.78492	0.00900438	0.275836	DISC1 intronic transcript 1	NA	gene_id: 5087,havana_gene: OTTHUMG00000037834.1,gene_name: DISC1-IT1 | transcript_id: ENST00000456782.1,havana_transcript: OTTHUMT00000092350.1,transcript_name: DISC1-IT1-201,bp: 762,biotype: lncRNA	N1	0.05 Gy	Male	ENSG00000226758
ENSG00000260360.1	AL353708.1	0.34124	-1.11652	2.0145	0.0451781	0.882906	-3.77691	-0.00244862	0.737016	NA	NA	gene_id: 4081,havana_gene: OTTHUMG00000176152.1,gene_name: AL353708.1 | transcript_id: ENST00000567904.1,havana_transcript: OTTHUMT00000431573.1,transcript_name: AL353708.1-201,bp: 1257,biotype: lncRNA	N1	0.05 Gy	Male	ENSG00000260360
ENSG00000236337.1	FMR1-IT1	0.529374	0.0567364	2.01068	0.0455837	0.886918	-3.80916	-0.00641596	0.565367	NA	NA	gene_id: 59805,havana_gene: OTTHUMG00000046184.1,gene_name: FMR1-IT1 | transcript_id: ENST00000441414.1,havana_transcript: OTTHUMT00000106479.1,transcript_name: FMR1-IT1-201,bp: 343,biotype: lncRNA	N1	0.05 Gy	Male	ENSG00000236337
ENSG00000259555.1	AC067863.1	-0.635794	-2.6843	-2.00747	0.0459269	0.88799	-3.80493	-0.00977487	0.4732	NA	NA	gene_id: 43476,havana_gene: OTTHUMG00000172513.1,gene_name: AC067863.1 | transcript_id: ENST00000559120.1,havana_transcript: OTTHUMT00000418872.1,transcript_name: AC067863.1-201,bp: 1980,biotype: lncRNA	N1	0.05 Gy	Male	ENSG00000259555
ENSG00000248874.5	C5orf17	-0.612788	-2.44863	-2.00674	0.0460044	0.888089	-3.80316	-0.0105114	0.412307	chromosome 5 open reading frame 17 (putative)	NA	gene_id: 15902,havana_gene: OTTHUMG00000161911.1,gene_name: C5orf17 | transcript_id: ENST00000512559.5,havana_transcript: OTTHUMT00000366365.1,transcript_name: C5orf17-202,bp: 1984,biotype: lncRNA | transcript_id: ENST00000507936.1,havana_transcript: OTTHUMT00000366366.1,transcript_name: C5orf17-201,bp: 477,biotype: lncRNA	N1	0.05 Gy	Male	ENSG00000248874
ENSG00000286535.1	AC139019.1	-0.487934	-2.17946	-2.0062	0.0460627	0.888089	-3.79946	-0.00334965	0.753548	NA	NA	gene_id: 26779,havana_gene: OTTHUMG00000195550.1,gene_name: AC139019.1 | transcript_id: ENST00000665729.1,havana_transcript: OTTHUMT00000527520.1,transcript_name: AC139019.1-201,bp: 3369,biotype: lncRNA	N1	0.05 Gy	Male	ENSG00000286535
ENSG00000277558.1	AL109923.1	-0.496061	-3.64994	-2.0046	0.046235	0.888089	-3.8266	0.00276675	0.796681	NA	NA	gene_id: 54609,havana_gene: OTTHUMG00000186779.1,gene_name: AL109923.1 | transcript_id: ENST00000618799.1,havana_transcript: OTTHUMT00000473769.1,transcript_name: AL109923.1-201,bp: 583,biotype: lncRNA	N1	0.05 Gy	Male	ENSG00000277558
ENSG00000203993.6	ARRDC1-AS1	0.0945799	2.2412	2.00437	0.0462596	0.888089	-4.0187	0.000647649	0.765219	ARRDC1 antisense RNA 1	NA	gene_id: 29385,havana_gene: OTTHUMG00000020988.4,gene_name: ARRDC1-AS1 | transcript_id: ENST00000371417.3,havana_transcript: OTTHUMT00000055328.1,transcript_name: ARRDC1-AS1-201,bp: 1409,biotype: lncRNA | transcript_id: ENST00000496793.2,havana_transcript: OTTHUMT00000055329.2,transcript_name: ARRDC1-AS1-202,bp: 1825,biotype: lncRNA | transcript_id: ENST00000623970.1,havana_transcript: OTTHUMT000…	N1	0.05 Gy	Male	ENSG00000203993
ENSG00000260676.5	LINC01541	-0.615108	-3.09326	-2.00243	0.0464699	0.888089	-3.81868	-0.0038901	0.768656	long intergenic non-protein coding RNA 1541	NA	gene_id: 50773,havana_gene: OTTHUMG00000176200.2,gene_name: LINC01541 | transcript_id: ENST00000568095.5,havana_transcript: OTTHUMT00000431622.1,transcript_name: LINC01541-202,bp: 3105,biotype: lncRNA | transcript_id: ENST00000566582.1,havana_transcript: OTTHUMT00000431624.1,transcript_name: LINC01541-201,bp: 2414,biotype: lncRNA	N1	0.05 Gy	Male	ENSG00000260676
ENSG00000261359.2	PYCARD-AS1	0.509669	-3.31016	1.99567	0.0472071	0.896806	-3.83173	-0.00252604	0.809815	PYCARD antisense RNA 1	NA	gene_id: 45233,havana_gene: OTTHUMG00000132405.33,gene_name: PYCARD-AS1 | transcript_id: ENST00000561916.2,havana_transcript: OTTHUMT00000433566.32,transcript_name: PYCARD-AS1-201,bp: 1095,biotype: lncRNA	N1	0.05 Gy	Male	ENSG00000261359
ENSG00000264546.1	AC008026.3	-0.288994	-0.470472	-1.9929	0.0475112	0.89853	-3.81654	0.00805335	0.199286	NA	NA	gene_id: 48989,havana_gene: OTTHUMG00000179177.1,gene_name: AC008026.3 | transcript_id: ENST00000583426.1,havana_transcript: OTTHUMT00000445151.1,transcript_name: AC008026.3-201,bp: 1707,biotype: lncRNA	N1	0.05 Gy	Male	ENSG00000264546
ENSG00000257568.1	AC079035.1	0.498094	-3.92315	1.99073	0.0477511	0.899227	-3.84916	0.00999959	0.340994	NA	NA	gene_id: 36703,havana_gene: OTTHUMG00000170015.1,gene_name: AC079035.1 | transcript_id: ENST00000551713.1,havana_transcript: OTTHUMT00000406867.1,transcript_name: AC079035.1-201,bp: 848,biotype: lncRNA	N1	0.05 Gy	Male	ENSG00000257568
ENSG00000178457.3	LINC00314	0.534819	-3.77933	1.9893	0.0479103	0.899227	-3.8492	0.0132536	0.245532	long intergenic non-protein coding RNA 314	NA	gene_id: 55732,havana_gene: OTTHUMG00000074158.1,gene_name: LINC00314 | transcript_id: ENST00000324988.3,havana_transcript: OTTHUMT00000157551.1,transcript_name: LINC00314-201,bp: 607,biotype: lncRNA	N1	0.05 Gy	Male	ENSG00000178457
ENSG00000286481.1	AC011246.1	0.516885	-3.65232	1.98596	0.0482827	0.902752	-3.84841	-0.0168488	0.119959	NA	NA	gene_id: 7700,havana_gene: OTTHUMG00000195768.1,gene_name: AC011246.1 | transcript_id: ENST00000657880.1,havana_transcript: OTTHUMT00000528642.1,transcript_name: AC011246.1-201,bp: 2366,biotype: lncRNA | transcript_id: ENST00000655733.1,havana_transcript: OTTHUMT00000528643.1,transcript_name: AC011246.1-202,bp: 4218,biotype: lncRNA	N1	0.05 Gy	Male	ENSG00000286481
ENSG00000274105.1	AC084824.3	0.456246	-2.72715	1.98544	0.0483408	0.903153	-3.83489	-0.0119709	0.243196	NA	NA	gene_id: 35924,havana_gene: OTTHUMG00000187255.1,gene_name: AC084824.3 | transcript_id: ENST00000620472.1,havana_transcript: OTTHUMT00000474649.1,transcript_name: AC084824.3-201,bp: 856,biotype: lncRNA	N1	0.05 Gy	Male	ENSG00000274105
ENSG00000232518.3	AC074366.1	0.549049	-2.14577	1.9832	0.0485921	0.903163	-3.83158	0.00639564	0.58963	NA	NA	gene_id: 6123,havana_gene: OTTHUMG00000153449.2,gene_name: AC074366.1 | transcript_id: ENST00000630361.2,havana_transcript: OTTHUMT00000480728.1,transcript_name: AC074366.1-201,bp: 849,biotype: lncRNA | transcript_id: ENST00000629644.2,havana_transcript: OTTHUMT00000480729.1,transcript_name: AC074366.1-202,bp: 938,biotype: lncRNA | transcript_id: ENST00000626762.2,havana_transcript: OTTHUMT000004…	N1	0.05 Gy	Male	ENSG00000232518
ENSG00000231829.4	AL157834.1	0.447211	-1.79244	1.98311	0.0486024	0.903163	-3.82637	-0.0136281	0.200573	NA	NA	gene_id: 31041,havana_gene: OTTHUMG00000018806.3,gene_name: AL157834.1 | transcript_id: ENST00000655264.1,havana_transcript: OTTHUMT00000524889.1,transcript_name: AL157834.1-201,bp: 1634,biotype: lncRNA	N1	0.05 Gy	Male	ENSG00000231829
ENSG00000231652.2	AL590428.1	-0.234568	-0.211211	-1.97949	0.0490108	0.90372	-3.8469	-0.00539176	0.300009	NA	NA	gene_id: 20173,havana_gene: OTTHUMG00000015038.2,gene_name: AL590428.1 | transcript_id: ENST00000428865.2,havana_transcript: OTTHUMT00000041227.2,transcript_name: AL590428.1-201,bp: 1973,biotype: lncRNA	N1	0.05 Gy	Male	ENSG00000231652
ENSG00000275055.1	AC011468.5	0.510466	-2.89364	1.9778	0.0492025	0.905717	-3.84766	0.000617835	0.953309	NA	NA	gene_id: 53399,havana_gene: OTTHUMG00000186778.1,gene_name: AC011468.5 | transcript_id: ENST00000614138.1,havana_transcript: OTTHUMT00000473763.1,transcript_name: AC011468.5-201,bp: 748,biotype: lncRNA	N1	0.05 Gy	Male	ENSG00000275055
ENSG00000196979.1	GPRACR	0.570981	-1.54011	1.97773	0.0492114	0.905717	-3.83204	0.000208373	0.985851	GPR107 adjacent cis regulating lncRNA	NA	gene_id: 29115,havana_gene: OTTHUMG00000187231.1,gene_name: GPRACR | transcript_id: ENST00000358748.1,havana_transcript: OTTHUMT00000474610.1,transcript_name: GPRACR-201,bp: 3258,biotype: lncRNA	N1	0.05 Gy	Male	ENSG00000196979
ENSG00000259244.1	AC048382.2	0.680844	-3.01205	1.97431	0.0496014	0.906731	-3.85248	-0.0188642	0.191333	NA	NA	gene_id: 43644,havana_gene: OTTHUMG00000172444.1,gene_name: AC048382.2 | transcript_id: ENST00000560239.1,havana_transcript: OTTHUMT00000418581.1,transcript_name: AC048382.2-201,bp: 492,biotype: lncRNA	N1	0.05 Gy	Male	ENSG00000259244
ENSG00000226397.8	C12orf77	0.701039	-2.7186	1.97243	0.0498171	0.906731	-3.85112	-0.0215121	0.161254	chromosome 12 open reading frame 77	NA	gene_id: 35746,havana_gene: OTTHUMG00000170185.3,gene_name: C12orf77 | transcript_id: ENST00000623395.3,havana_transcript: OTTHUMT00000407827.2,transcript_name: C12orf77-203,bp: 1516,biotype: lncRNA | transcript_id: ENST00000549262.6,havana_transcript: OTTHUMT00000407828.3,transcript_name: C12orf77-202,bp: 1443,biotype: lncRNA | transcript_id: ENST00000434912.3,havana_transcript: OTTHUMT000004078…	N1	0.05 Gy	Male	ENSG00000226397
ENSG00000287913.1	AL132986.1	-0.530853	-2.67286	-1.97204	0.0498615	0.906731	-3.85208	-0.00485929	0.677201	NA	NA	gene_id: 40748,havana_gene: OTTHUMG00000194915.1,gene_name: AL132986.1 | transcript_id: ENST00000659224.1,havana_transcript: OTTHUMT00000523113.1,transcript_name: AL132986.1-201,bp: 3097,biotype: lncRNA	N1	0.05 Gy	Male	ENSG00000287913
ENSG00000234684.7	SDCBP2-AS1	0.266199	1.069	1.97116	0.0499626	0.906731	-3.94255	0.00252904	0.647672	SDCBP2 antisense RNA 1	NA	gene_id: 53949,havana_gene: OTTHUMG00000031671.5,gene_name: SDCBP2-AS1 | transcript_id: ENST00000609745.1,havana_transcript: OTTHUMT00000471489.1,transcript_name: SDCBP2-AS1-205,bp: 855,biotype: lncRNA | transcript_id: ENST00000609470.6,havana_transcript: OTTHUMT00000471490.2,transcript_name: SDCBP2-AS1-204,bp: 2163,biotype: lncRNA | transcript_id: ENST00000658491.1,havana_transcript: OTTHUMT0000…	N1	0.05 Gy	Male	ENSG00000234684
ENSG00000249776.5	AC124854.1	0.685529	-3.34029	1.96924	0.0501848	0.906731	-3.86453	0.0180242	0.195839	NA	NA	gene_id: 16901,havana_gene: OTTHUMG00000162673.2,gene_name: AC124854.1 | transcript_id: ENST00000512210.5,havana_transcript: OTTHUMT00000370022.1,transcript_name: AC124854.1-201,bp: 511,biotype: lncRNA | transcript_id: ENST00000513779.1,havana_transcript: OTTHUMT00000370023.1,transcript_name: AC124854.1-202,bp: 339,biotype: lncRNA | transcript_id: ENST00000512284.1,havana_transcript: OTTHUMT00000…	N1	0.05 Gy	Male	ENSG00000249776
ENSG00000268333.1	AL132655.1	-0.493361	-3.37961	-1.96817	0.0503077	0.906731	-3.86801	0.00616606	0.562881	NA	NA	gene_id: 55182,havana_gene: OTTHUMG00000183176.1,gene_name: AL132655.1 | transcript_id: ENST00000601795.1,havana_transcript: OTTHUMT00000465470.1,transcript_name: AL132655.1-201,bp: 1153,biotype: lncRNA	N1	0.05 Gy	Male	ENSG00000268333
ENSG00000236611.1	LINC02556	0.554273	-3.83763	1.96583	0.0505797	0.906731	-3.87852	-0.0131293	0.255721	long intergenic non-protein coding RNA 2556	NA	gene_id: 56730,havana_gene: OTTHUMG00000150838.1,gene_name: LINC02556 | transcript_id: ENST00000450776.1,havana_transcript: OTTHUMT00000320286.1,transcript_name: LINC02556-201,bp: 346,biotype: lncRNA	N1	0.05 Gy	Male	ENSG00000236611
ENSG00000286147.1	AC092445.1	0.12454	3.54069	1.96519	0.0506537	0.906731	-4.27101	0.00222049	0.438522	NA	NA	gene_id: 14400,havana_gene: OTTHUMG00000192966.1,gene_name: AC092445.1 | transcript_id: ENST00000650850.1,havana_transcript: OTTHUMT00000499720.1,transcript_name: AC092445.1-201,bp: 4893,biotype: lncRNA	N1	0.05 Gy	Male	ENSG00000286147
ENSG00000231764.10	DLX6-AS1	0.596792	0.0662843	1.96496	0.0506815	0.906731	-3.8879	-0.00573958	0.660895	NA	NA	gene_id: 23279,havana_gene: OTTHUMG00000154198.11,gene_name: DLX6-AS1 | transcript_id: ENST00000430027.3,havana_transcript: OTTHUMT00000334364.3,transcript_name: DLX6-AS1-201,bp: 15364,biotype: lncRNA | transcript_id: ENST00000659765.1,havana_transcript: OTTHUMT00000504750.1,transcript_name: DLX6-AS1-211,bp: 3978,biotype: lncRNA | transcript_id: ENST00000458352.4,havana_transcript: OTTHUMT0000033…	N1	0.05 Gy	Male	ENSG00000231764
ENSG00000223834.5	AL161935.1	0.601435	-2.2787	1.96444	0.0507418	0.906731	-3.85667	-0.00894761	0.485586	NA	NA	gene_id: 29943,havana_gene: OTTHUMG00000017909.7,gene_name: AL161935.1 | transcript_id: ENST00000649682.2,havana_transcript: OTTHUMT00000500213.3,transcript_name: AL161935.1-201,bp: 1007,biotype: lncRNA | transcript_id: ENST00000666021.1,havana_transcript: OTTHUMT00000510211.1,transcript_name: AL161935.1-202,bp: 794,biotype: lncRNA | transcript_id: ENST00000672831.1,havana_transcript: OTTHUMT0000…	N1	0.05 Gy	Male	ENSG00000223834
ENSG00000259476.1	AC018904.2	-0.488096	-3.90901	-1.9635	0.050851	0.906731	-3.88324	0.00396048	0.696253	NA	NA	gene_id: 42929,havana_gene: OTTHUMG00000171978.1,gene_name: AC018904.2 | transcript_id: ENST00000561202.1,havana_transcript: OTTHUMT00000416217.1,transcript_name: AC018904.2-201,bp: 1757,biotype: lncRNA	N1	0.05 Gy	Male	ENSG00000259476
ENSG00000279072.1	AC118758.3	-0.430139	-1.50726	-1.96344	0.0508579	0.906731	-3.85207	0.00345734	0.707044	NA	NA	gene_id: 22583,havana_gene: OTTHUMG00000189377.1,gene_name: AC118758.3 | transcript_id: ENST00000624628.1,havana_transcript: OTTHUMT00000479517.1,transcript_name: AC118758.3-201,bp: 24137,biotype: lncRNA | transcript_id: ENST00000623439.1,havana_transcript: -,transcript_name: AC118758.3-205,bp: 648,biotype: lncRNA | transcript_id: ENST00000623859.1,havana_transcript: -,transcript_name: AC118758.3…	N1	0.05 Gy	Male	ENSG00000279072
ENSG00000227619.3	AL391056.1	-0.517569	-1.37997	-1.96327	0.0508788	0.906731	-3.85177	0.00881612	0.427926	NA	NA	gene_id: 29095,havana_gene: OTTHUMG00000020784.9,gene_name: AL391056.1 | transcript_id: ENST00000658659.1,havana_transcript: OTTHUMT00000514063.1,transcript_name: AL391056.1-206,bp: 1860,biotype: lncRNA | transcript_id: ENST00000665659.1,havana_transcript: OTTHUMT00000508225.1,transcript_name: AL391056.1-203,bp: 1197,biotype: lncRNA | transcript_id: ENST00000667707.1,havana_transcript: OTTHUMT000…	N1	0.05 Gy	Male	ENSG00000227619
ENSG00000246067.8	RAB30-DT	-0.181758	2.43543	-1.96216	0.0510084	0.906731	-4.11988	-0.0025595	0.520421	RAB30 divergent transcript	NA	gene_id: 34044,havana_gene: OTTHUMG00000167010.9,gene_name: RAB30-DT | transcript_id: ENST00000656330.1,havana_transcript: OTTHUMT00000392426.3,transcript_name: RAB30-DT-210,bp: 2467,biotype: lncRNA | transcript_id: ENST00000527627.5,havana_transcript: OTTHUMT00000392427.1,transcript_name: RAB30-DT-203,bp: 504,biotype: lncRNA | transcript_id: ENST00000658004.1,havana_transcript: OTTHUMT0000050722…	N1	0.05 Gy	Male	ENSG00000246067
ENSG00000270060.1	AC090589.3	0.509357	-2.81811	1.95956	0.0513135	0.906731	-3.87036	0.000373592	0.972292	NA	NA	gene_id: 32794,havana_gene: OTTHUMG00000183948.1,gene_name: AC090589.3 | transcript_id: ENST00000524412.1,havana_transcript: OTTHUMT00000467565.1,transcript_name: AC090589.3-201,bp: 574,biotype: lncRNA	N1	0.05 Gy	Male	ENSG00000270060
ENSG00000286340.1	AL356776.2	0.346266	-2.30453	1.9594	0.051333	0.906731	-3.86535	0.00931046	0.267661	NA	NA	gene_id: 20224,havana_gene: OTTHUMG00000193850.1,gene_name: AL356776.2 | transcript_id: ENST00000665268.1,havana_transcript: OTTHUMT00000505330.1,transcript_name: AL356776.2-201,bp: 2584,biotype: lncRNA | transcript_id: ENST00000669651.1,havana_transcript: OTTHUMT00000505331.1,transcript_name: AL356776.2-202,bp: 2229,biotype: lncRNA	N1	0.05 Gy	Male	ENSG00000286340
ENSG00000231528.3	FAM225A	0.713903	1.8541	1.95937	0.0513356	0.906731	-4.06221	-0.0435651	0.0243968	family with sequence similarity 225 member A	NA	gene_id: 28760,havana_gene: OTTHUMG00000020516.4,gene_name: FAM225A | transcript_id: ENST00000453010.2,havana_transcript: OTTHUMT00000053706.2,transcript_name: FAM225A-202,bp: 5656,biotype: lncRNA | transcript_id: ENST00000434051.1,havana_transcript: OTTHUMT00000144713.2,transcript_name: FAM225A-201,bp: 6100,biotype: lncRNA	N1	0.05 Gy	Male	ENSG00000231528
ENSG00000177993.3	ZNRF3-AS1	-0.590096	-2.28637	-1.95914	0.0513628	0.906731	-3.86504	0.00377779	0.755416	ZNRF3 antisense RNA 1	NA	gene_id: 56922,havana_gene: OTTHUMG00000153511.1,gene_name: ZNRF3-AS1 | transcript_id: ENST00000325660.3,havana_transcript: OTTHUMT00000331448.1,transcript_name: ZNRF3-AS1-201,bp: 2170,biotype: lncRNA	N1	0.05 Gy	Male	ENSG00000177993
ENSG00000282859.1	AC003992.1	0.518491	-3.88965	1.95899	0.0513808	0.906731	-3.88775	0.00386814	0.726846	NA	NA	gene_id: 23662,havana_gene: OTTHUMG00000191570.1,gene_name: AC003992.1 | transcript_id: ENST00000635364.1,havana_transcript: OTTHUMT00000488577.1,transcript_name: AC003992.1-201,bp: 557,biotype: lncRNA	N1	0.05 Gy	Male	ENSG00000282859
ENSG00000275763.3	ZNF516-DT	-0.437607	-2.52483	-1.95662	0.0516604	0.906731	-3.87171	0.00230148	0.806051	NA	NA	gene_id: 50842,havana_gene: OTTHUMG00000165996.5,gene_name: ZNF516-DT | transcript_id: ENST00000622985.1,havana_transcript: OTTHUMT00000387364.5,transcript_name: ZNF516-DT-201,bp: 2076,biotype: lncRNA	N1	0.05 Gy	Male	ENSG00000275763
ENSG00000251129.2	LINC02506	-0.729602	-3.01003	-1.9565	0.0516752	0.906731	-3.87486	-0.0237477	0.136313	long intergenic non-protein coding RNA 2506	NA	gene_id: 13370,havana_gene: OTTHUMG00000160440.9,gene_name: LINC02506 | transcript_id: ENST00000662669.1,havana_transcript: OTTHUMT00000519517.1,transcript_name: LINC02506-206,bp: 1172,biotype: lncRNA | transcript_id: ENST00000657576.1,havana_transcript: OTTHUMT00000520210.1,transcript_name: LINC02506-203,bp: 1118,biotype: lncRNA | transcript_id: ENST00000659613.1,havana_transcript: OTTHUMT000005…	N1	0.05 Gy	Male	ENSG00000251129
ENSG00000260701.2	AC025284.1	0.424129	-1.72965	1.95574	0.0517652	0.906731	-3.86419	0.00822456	0.406642	NA	NA	gene_id: 46274,havana_gene: OTTHUMG00000176820.2,gene_name: AC025284.1 | transcript_id: ENST00000564358.1,havana_transcript: OTTHUMT00000433945.1,transcript_name: AC025284.1-201,bp: 579,biotype: lncRNA | transcript_id: ENST00000670344.1,havana_transcript: OTTHUMT00000526520.1,transcript_name: AC025284.1-202,bp: 578,biotype: lncRNA | transcript_id: ENST00000659510.1,havana_transcript: OTTHUMT00000…	N1	0.05 Gy	Male	ENSG00000260701
ENSG00000266965.1	AC090220.1	0.458921	-2.45151	1.95358	0.0520217	0.906731	-3.87451	-0.00889683	0.376412	NA	NA	gene_id: 50298,havana_gene: OTTHUMG00000178766.1,gene_name: AC090220.1 | transcript_id: ENST00000593078.1,havana_transcript: OTTHUMT00000443211.1,transcript_name: AC090220.1-201,bp: 1699,biotype: lncRNA	N1	0.05 Gy	Male	ENSG00000266965
ENSG00000226471.6	Z93930.2	0.473305	-0.93671	1.95279	0.0521169	0.906731	-3.87021	-0.00963964	0.349417	NA	NA	gene_id: 56917,havana_gene: OTTHUMG00000151093.2,gene_name: Z93930.2 | transcript_id: ENST00000458080.1,havana_transcript: OTTHUMT00000321270.1,transcript_name: Z93930.2-201,bp: 505,biotype: lncRNA | transcript_id: ENST00000418292.1,havana_transcript: OTTHUMT00000321271.1,transcript_name: Z93930.2-202,bp: 208,biotype: lncRNA | transcript_id: ENST00000585003.1,havana_transcript: OTTHUMT00000447487…	N1	0.05 Gy	Male	ENSG00000226471
ENSG00000258325.2	ITFG2-AS1	0.418227	-2.02147	1.95225	0.0521803	0.906731	-3.87064	-0.0056124	0.571904	ITFG2 antisense RNA 1	NA	gene_id: 35164,havana_gene: OTTHUMG00000169389.2,gene_name: ITFG2-AS1 | transcript_id: ENST00000547834.1,havana_transcript: OTTHUMT00000403841.1,transcript_name: ITFG2-AS1-204,bp: 411,biotype: lncRNA | transcript_id: ENST00000547794.2,havana_transcript: OTTHUMT00000403843.2,transcript_name: ITFG2-AS1-203,bp: 442,biotype: lncRNA | transcript_id: ENST00000552469.1,havana_transcript: OTTHUMT00000403…	N1	0.05 Gy	Male	ENSG00000258325
ENSG00000229325.1	ACAP2-IT1	0.498489	-3.68084	1.95182	0.0522324	0.906731	-3.89429	0.0132833	0.200387	NA	NA	gene_id: 12740,havana_gene: OTTHUMG00000155905.1,gene_name: ACAP2-IT1 | transcript_id: ENST00000419899.1,havana_transcript: OTTHUMT00000342226.1,transcript_name: ACAP2-IT1-201,bp: 690,biotype: lncRNA	N1	0.05 Gy	Male	ENSG00000229325
ENSG00000261390.6	MAFTRR	-0.664686	-2.63841	-1.95074	0.0523615	0.906731	-3.87973	-0.0049765	0.722919	MAF transcriptional regulator RNA	NA	gene_id: 46319,havana_gene: OTTHUMG00000176976.12,gene_name: MAFTRR | transcript_id: ENST00000562921.6,havana_transcript: OTTHUMT00000434552.3,transcript_name: MAFTRR-201,bp: 1874,biotype: lncRNA | transcript_id: ENST00000668946.1,havana_transcript: OTTHUMT00000511194.1,transcript_name: MAFTRR-209,bp: 2086,biotype: lncRNA | transcript_id: ENST00000658463.1,havana_transcript: OTTHUMT00000510006.1,…	N1	0.05 Gy	Male	ENSG00000261390
ENSG00000230185.5	C9orf147	-0.441434	-2.05968	-1.95071	0.0523648	0.906731	-3.87344	-0.00602467	0.549026	NA	NA	gene_id: 28741,havana_gene: OTTHUMG00000020505.2,gene_name: C9orf147 | transcript_id: ENST00000656504.1,havana_transcript: OTTHUMT00000521544.1,transcript_name: C9orf147-205,bp: 754,biotype: lncRNA | transcript_id: ENST00000412934.2,havana_transcript: OTTHUMT00000053688.2,transcript_name: C9orf147-201,bp: 584,biotype: lncRNA | transcript_id: ENST00000457681.1,havana_transcript: OTTHUMT00000053685…	N1	0.05 Gy	Male	ENSG00000230185
ENSG00000286784.1	AC116611.1	-0.5912	-2.91453	-1.95013	0.0524345	0.906731	-3.8839	-0.00325445	0.791163	NA	NA	gene_id: 13373,havana_gene: OTTHUMG00000195469.1,gene_name: AC116611.1 | transcript_id: ENST00000659320.1,havana_transcript: OTTHUMT00000527082.1,transcript_name: AC116611.1-201,bp: 1657,biotype: lncRNA | transcript_id: ENST00000664015.1,havana_transcript: OTTHUMT00000527083.1,transcript_name: AC116611.1-202,bp: 1874,biotype: lncRNA	N1	0.05 Gy	Male	ENSG00000286784
ENSG00000278601.1	AL158163.2	0.535066	-3.30025	1.94965	0.0524921	0.906731	-3.89029	-0.00357504	0.752667	NA	NA	gene_id: 31346,havana_gene: OTTHUMG00000186514.1,gene_name: AL158163.2 | transcript_id: ENST00000619110.1,havana_transcript: OTTHUMT00000473277.1,transcript_name: AL158163.2-201,bp: 700,biotype: lncRNA	N1	0.05 Gy	Male	ENSG00000278601
ENSG00000230825.2	AC005532.1	-0.607467	-2.96915	-1.94699	0.0528122	0.907706	-3.88973	-0.00805622	0.555806	NA	NA	gene_id: 21754,havana_gene: OTTHUMG00000151907.6,gene_name: AC005532.1 | transcript_id: ENST00000430266.2,havana_transcript: OTTHUMT00000324359.2,transcript_name: AC005532.1-201,bp: 763,biotype: lncRNA | transcript_id: ENST00000659742.1,havana_transcript: OTTHUMT00000512398.1,transcript_name: AC005532.1-202,bp: 733,biotype: lncRNA | transcript_id: ENST00000657192.1,havana_transcript: OTTHUMT00000…	N1	0.05 Gy	Male	ENSG00000230825
ENSG00000268416.1	AC010329.1	0.452563	-1.87122	1.94655	0.0528659	0.907706	-3.87759	-0.00252929	0.787808	NA	NA	gene_id: 52071,havana_gene: OTTHUMG00000182743.1,gene_name: AC010329.1 | transcript_id: ENST00000593903.1,havana_transcript: OTTHUMT00000463423.1,transcript_name: AC010329.1-201,bp: 8328,biotype: lncRNA	N1	0.05 Gy	Male	ENSG00000268416
ENSG00000264066.6	AC024267.1	-0.521728	-3.36293	-1.94565	0.052974	0.907983	-3.89564	-0.00518128	0.646579	NA	NA	gene_id: 47666,havana_gene: OTTHUMG00000179497.3,gene_name: AC024267.1 | transcript_id: ENST00000582320.2,havana_transcript: OTTHUMT00000446722.3,transcript_name: AC024267.1-201,bp: 895,biotype: lncRNA	N1	0.05 Gy	Male	ENSG00000264066
ENSG00000232949.2	AC002480.2	-0.731894	-2.47039	-1.9435	0.0532349	0.909952	-3.88704	6.15011e-05	0.996925	NA	NA	gene_id: 21921,havana_gene: OTTHUMG00000152531.2,gene_name: AC002480.2 | transcript_id: ENST00000658234.1,havana_transcript: OTTHUMT00000523804.1,transcript_name: AC002480.2-202,bp: 1797,biotype: lncRNA | transcript_id: ENST00000439823.1,havana_transcript: OTTHUMT00000326622.1,transcript_name: AC002480.2-201,bp: 557,biotype: lncRNA	N1	0.05 Gy	Male	ENSG00000232949
ENSG00000259940.2	AC109449.1	0.410263	-2.33324	1.94269	0.053333	0.910346	-3.88807	0.00348149	0.688362	NA	NA	gene_id: 44970,havana_gene: OTTHUMG00000177038.2,gene_name: AC109449.1 | transcript_id: ENST00000567108.2,havana_transcript: OTTHUMT00000434972.2,transcript_name: AC109449.1-201,bp: 1686,biotype: lncRNA	N1	0.05 Gy	Male	ENSG00000259940
ENSG00000253348.1	AC008514.1	0.541491	-2.71242	1.9409	0.0535514	0.911555	-3.89448	0.00142502	0.903298	NA	NA	gene_id: 18181,havana_gene: OTTHUMG00000163164.2,gene_name: AC008514.1 | transcript_id: ENST00000521965.1,havana_transcript: OTTHUMT00000371870.1,transcript_name: AC008514.1-201,bp: 602,biotype: lncRNA | transcript_id: ENST00000503797.2,havana_transcript: OTTHUMT00000371871.1,transcript_name: AC008514.1-202,bp: 345,biotype: lncRNA | transcript_id: ENST00000518172.1,havana_transcript: OTTHUMT00000…	N1	0.05 Gy	Male	ENSG00000253348
ENSG00000255224.1	AC109322.1	-0.267759	-1.01569	-1.9396	0.0537109	0.912055	-3.88739	0.00220475	0.694787	NA	NA	gene_id: 27001,havana_gene: OTTHUMG00000165436.1,gene_name: AC109322.1 | transcript_id: ENST00000524499.1,havana_transcript: OTTHUMT00000384064.1,transcript_name: AC109322.1-201,bp: 1264,biotype: lncRNA	N1	0.05 Gy	Male	ENSG00000255224
ENSG00000231185.7	SPRY4-AS1	-0.435632	-1.24839	-1.93935	0.0537406	0.912055	-3.88618	-0.0105074	0.225346	SPRY4 antisense RNA 1	NA	gene_id: 17774,havana_gene: OTTHUMG00000133693.5,gene_name: SPRY4-AS1 | transcript_id: ENST00000510311.5,havana_transcript: OTTHUMT00000370676.1,transcript_name: SPRY4-AS1-204,bp: 591,biotype: lncRNA | transcript_id: ENST00000515288.1,havana_transcript: OTTHUMT00000370677.1,transcript_name: SPRY4-AS1-206,bp: 539,biotype: lncRNA | transcript_id: ENST00000514303.1,havana_transcript: OTTHUMT00000370…	N1	0.05 Gy	Male	ENSG00000231185
ENSG00000253519.1	AC106801.1	0.615304	-3.65972	1.93839	0.0538583	0.912055	-3.91054	0.0182105	0.167414	NA	NA	gene_id: 18028,havana_gene: OTTHUMG00000163509.1,gene_name: AC106801.1 | transcript_id: ENST00000518054.1,havana_transcript: OTTHUMT00000373920.1,transcript_name: AC106801.1-201,bp: 1845,biotype: lncRNA	N1	0.05 Gy	Male	ENSG00000253519
ENSG00000233907.1	LINC01761	-0.35759	-1.58315	-1.93795	0.0539132	0.912055	-3.8877	0.00553931	0.530269	long intergenic non-protein coding RNA 1761	NA	gene_id: 2373,havana_gene: OTTHUMG00000010909.1,gene_name: LINC01761 | transcript_id: ENST00000424943.1,havana_transcript: OTTHUMT00000030074.1,transcript_name: LINC01761-201,bp: 2755,biotype: lncRNA	N1	0.05 Gy	Male	ENSG00000233907
ENSG00000224655.7	LINC01823	0.423372	-2.33663	1.93633	0.0541125	0.912927	-3.89541	-0.00502276	0.611463	NA	NA	gene_id: 7699,havana_gene: OTTHUMG00000153333.18,gene_name: LINC01823 | transcript_id: ENST00000661690.1,havana_transcript: OTTHUMT00000523174.1,transcript_name: LINC01823-213,bp: 1324,biotype: lncRNA | transcript_id: ENST00000657823.1,havana_transcript: OTTHUMT00000524794.1,transcript_name: LINC01823-211,bp: 1151,biotype: lncRNA | transcript_id: ENST00000663836.1,havana_transcript: OTTHUMT000005…	N1	0.05 Gy	Male	ENSG00000224655
ENSG00000288172.1	AL356419.1	-0.537322	-3.17835	-1.93522	0.0542484	0.913012	-3.90686	0.00467113	0.67516	NA	NA	gene_id: 31448,havana_gene: OTTHUMG00000195915.1,gene_name: AL356419.1 | transcript_id: ENST00000672708.1,havana_transcript: OTTHUMT00000529571.1,transcript_name: AL356419.1-201,bp: 1438,biotype: lncRNA	N1	0.05 Gy	Male	ENSG00000288172
ENSG00000234740.1	AL162386.2	-0.441049	-2.3474	-1.93029	0.0548602	0.914956	-3.90395	-0.00012709	0.988647	NA	NA	gene_id: 27247,havana_gene: OTTHUMG00000019561.1,gene_name: AL162386.2 | transcript_id: ENST00000442428.1,havana_transcript: OTTHUMT00000051735.1,transcript_name: AL162386.2-201,bp: 457,biotype: lncRNA	N1	0.05 Gy	Male	ENSG00000234740
ENSG00000225647.2	AC005487.1	0.467696	-1.78072	1.93021	0.0548698	0.914956	-3.89961	0.00834272	0.414691	NA	NA	gene_id: 23609,havana_gene: OTTHUMG00000154871.6,gene_name: AC005487.1 | transcript_id: ENST00000440208.2,havana_transcript: OTTHUMT00000337424.2,transcript_name: AC005487.1-201,bp: 694,biotype: lncRNA | transcript_id: ENST00000668672.1,havana_transcript: OTTHUMT00000514417.1,transcript_name: AC005487.1-202,bp: 896,biotype: lncRNA | transcript_id: ENST00000661717.1,havana_transcript: OTTHUMT00000…	N1	0.05 Gy	Male	ENSG00000225647
ENSG00000230013.2	CT70	-0.521167	-3.66535	-1.92976	0.0549264	0.914956	-3.92151	0.00437814	0.697226	NA	NA	gene_id: 28629,havana_gene: OTTHUMG00000020419.9,gene_name: CT70 | transcript_id: ENST00000661986.1,havana_transcript: OTTHUMT00000505779.1,transcript_name: CT70-205,bp: 923,biotype: lncRNA | transcript_id: ENST00000654661.1,havana_transcript: OTTHUMT00000509278.1,transcript_name: CT70-202,bp: 1731,biotype: lncRNA | transcript_id: ENST00000665890.1,havana_transcript: OTTHUMT00000509592.1,transcri…	N1	0.05 Gy	Male	ENSG00000230013
ENSG00000273117.1	AC144652.1	-0.217323	0.0477861	-1.92943	0.0549678	0.914956	-3.93635	-0.00295067	0.512777	NA	NA	gene_id: 24523,havana_gene: OTTHUMG00000186379.1,gene_name: AC144652.1 | transcript_id: ENST00000609974.1,havana_transcript: OTTHUMT00000473052.1,transcript_name: AC144652.1-201,bp: 1624,biotype: lncRNA	N1	0.05 Gy	Male	ENSG00000273117
ENSG00000220161.4	LINC02076	-0.483415	-1.81249	-1.92746	0.0552142	0.915693	-3.9025	-0.012233	0.274012	long intergenic non-protein coding RNA 2076	NA	gene_id: 47327,havana_gene: OTTHUMG00000179643.1,gene_name: LINC02076 | transcript_id: ENST00000577684.1,havana_transcript: OTTHUMT00000447480.1,transcript_name: LINC02076-201,bp: 1871,biotype: lncRNA	N1	0.05 Gy	Male	ENSG00000220161
ENSG00000226017.2	PRICKLE2-AS3	-0.592081	-2.79006	-1.92695	0.0552775	0.915693	-3.91204	-0.00168337	0.901821	PRICKLE2 antisense RNA 3	NA	gene_id: 10818,havana_gene: OTTHUMG00000158795.1,gene_name: PRICKLE2-AS3 | transcript_id: ENST00000473434.1,havana_transcript: OTTHUMT00000352241.1,transcript_name: PRICKLE2-AS3-201,bp: 2496,biotype: lncRNA	N1	0.05 Gy	Male	ENSG00000226017
ENSG00000287550.1	AL450345.2	-0.563209	-3.54795	-1.92638	0.0553497	0.915818	-3.92198	-0.0195989	0.108139	NA	NA	gene_id: 21436,havana_gene: OTTHUMG00000195536.1,gene_name: AL450345.2 | transcript_id: ENST00000656215.1,havana_transcript: OTTHUMT00000527445.1,transcript_name: AL450345.2-201,bp: 3218,biotype: lncRNA | transcript_id: ENST00000656968.1,havana_transcript: OTTHUMT00000527446.1,transcript_name: AL450345.2-202,bp: 2357,biotype: lncRNA | transcript_id: ENST00000664420.1,havana_transcript: OTTHUMT000…	N1	0.05 Gy	Male	ENSG00000287550
ENSG00000227733.10	AC239809.3	0.377341	0.89331	1.9263	0.0553592	0.915818	-4.0022	0.00872494	0.318844	NA	NA	gene_id: 3034,havana_gene: OTTHUMG00000013881.20,gene_name: AC239809.3 | transcript_id: ENST00000599640.6,havana_transcript: OTTHUMT00000351198.4,transcript_name: AC239809.3-201,bp: 4994,biotype: lncRNA | transcript_id: ENST00000628902.1,havana_transcript: OTTHUMT00000480467.1,transcript_name: AC239809.3-202,bp: 686,biotype: lncRNA | transcript_id: ENST00000611286.4,havana_transcript: OTTHUMT0000…	N1	0.05 Gy	Male	ENSG00000227733
ENSG00000286656.1	AC008875.2	0.42102	-1.82111	1.92587	0.0554135	0.916103	-3.90523	0.00654482	0.463755	NA	NA	gene_id: 16182,havana_gene: OTTHUMG00000194229.1,gene_name: AC008875.2 | transcript_id: ENST00000657056.1,havana_transcript: OTTHUMT00000513177.1,transcript_name: AC008875.2-201,bp: 1386,biotype: lncRNA	N1	0.05 Gy	Male	ENSG00000286656
ENSG00000286863.1	AL513166.1	-0.49996	-1.88583	-1.92541	0.0554708	0.916426	-3.90611	0.0116534	0.335751	NA	NA	gene_id: 2004,havana_gene: OTTHUMG00000195634.1,gene_name: AL513166.1 | transcript_id: ENST00000653965.1,havana_transcript: OTTHUMT00000527906.1,transcript_name: AL513166.1-201,bp: 1437,biotype: lncRNA | transcript_id: ENST00000667836.1,havana_transcript: OTTHUMT00000527907.1,transcript_name: AL513166.1-202,bp: 1119,biotype: lncRNA | transcript_id: ENST00000665984.1,havana_transcript: OTTHUMT0000…	N1	0.05 Gy	Male	ENSG00000286863
ENSG00000287077.1	AL157893.2	-0.27566	-0.398766	-1.92368	0.0556884	0.91754	-3.92623	-0.00164552	0.813185	NA	NA	gene_id: 30869,havana_gene: OTTHUMG00000195005.1,gene_name: AL157893.2 | transcript_id: ENST00000665147.1,havana_transcript: OTTHUMT00000523688.1,transcript_name: AL157893.2-201,bp: 1412,biotype: lncRNA	N1	0.05 Gy	Male	ENSG00000287077
ENSG00000223511.7	AL683807.1	0.531127	-3.66871	1.91913	0.0562658	0.918305	-3.93347	0.00564713	0.634443	NA	NA	gene_id: 57655,havana_gene: OTTHUMG00000021062.3,gene_name: AL683807.1 | transcript_id: ENST00000427886.6,havana_transcript: OTTHUMT00000055605.1,transcript_name: AL683807.1-201,bp: 445,biotype: lncRNA | transcript_id: ENST00000432272.7,havana_transcript: OTTHUMT00000055606.2,transcript_name: AL683807.1-202,bp: 636,biotype: lncRNA	N1	0.05 Gy	Male	ENSG00000223511
ENSG00000233215.6	LINC01687	0.469055	-2.23132	1.91817	0.0563882	0.918305	-3.91861	0.000725049	0.947042	long intergenic non-protein coding RNA 1687	NA	gene_id: 55653,havana_gene: OTTHUMG00000078243.6,gene_name: LINC01687 | transcript_id: ENST00000667392.1,havana_transcript: OTTHUMT00000514713.1,transcript_name: LINC01687-206,bp: 1358,biotype: lncRNA | transcript_id: ENST00000416327.5,havana_transcript: OTTHUMT00000171045.1,transcript_name: LINC01687-201,bp: 795,biotype: lncRNA | transcript_id: ENST00000420255.1,havana_transcript: OTTHUMT0000017…	N1	0.05 Gy	Male	ENSG00000233215
ENSG00000239440.6	LINC02008	0.556046	-3.86192	1.91703	0.0565326	0.918305	-3.93957	0.0238296	0.0532211	long intergenic non-protein coding RNA 2008	NA	gene_id: 11003,havana_gene: OTTHUMG00000158946.7,gene_name: LINC02008 | transcript_id: ENST00000470263.5,havana_transcript: OTTHUMT00000352629.1,transcript_name: LINC02008-201,bp: 1951,biotype: lncRNA | transcript_id: ENST00000494340.2,havana_transcript: OTTHUMT00000352630.2,transcript_name: LINC02008-202,bp: 766,biotype: lncRNA | transcript_id: ENST00000668833.1,havana_transcript: OTTHUMT0000052…	N1	0.05 Gy	Male	ENSG00000239440
ENSG00000233723.9	LINC01122	0.630853	-3.6456	1.91608	0.0566542	0.918305	-3.93457	-0.0091176	0.500974	long intergenic non-protein coding RNA 1122	NA	gene_id: 6409,havana_gene: OTTHUMG00000152613.21,gene_name: LINC01122 | transcript_id: ENST00000422723.5,havana_transcript: OTTHUMT00000327004.1,transcript_name: LINC01122-201,bp: 675,biotype: lncRNA | transcript_id: ENST00000656381.1,havana_transcript: OTTHUMT00000528595.1,transcript_name: LINC01122-213,bp: 2587,biotype: lncRNA | transcript_id: ENST00000656135.1,havana_transcript: OTTHUMT0000052…	N1	0.05 Gy	Male	ENSG00000233723
ENSG00000277744.1	AC011462.4	0.483274	-3.27095	1.91571	0.0567024	0.918305	-3.93268	0.00249704	0.811649	NA	NA	gene_id: 52756,havana_gene: OTTHUMG00000186754.1,gene_name: AC011462.4 | transcript_id: ENST00000616866.1,havana_transcript: OTTHUMT00000473718.1,transcript_name: AC011462.4-201,bp: 449,biotype: lncRNA	N1	0.05 Gy	Male	ENSG00000277744
ENSG00000287122.1	AC026495.2	-0.470798	-3.22026	-1.91514	0.0567747	0.918305	-3.93164	-0.0194406	0.0645926	NA	NA	gene_id: 41864,havana_gene: OTTHUMG00000194293.1,gene_name: AC026495.2 | transcript_id: ENST00000656782.1,havana_transcript: OTTHUMT00000513985.1,transcript_name: AC026495.2-201,bp: 1376,biotype: lncRNA	N1	0.05 Gy	Male	ENSG00000287122
ENSG00000258099.1	ATXN2-AS	-0.514899	-3.41461	-1.90972	0.0574735	0.923069	-3.94191	0.00597287	0.586934	ATXN2 antisense RNA	NA	gene_id: 37542,havana_gene: OTTHUMG00000169599.1,gene_name: ATXN2-AS | transcript_id: ENST00000547021.1,havana_transcript: OTTHUMT00000404992.1,transcript_name: ATXN2-AS-201,bp: 485,biotype: lncRNA	N1	0.05 Gy	Male	ENSG00000258099
ENSG00000288542.1	AL133318.1	-0.465237	1.30338	-1.90972	0.0574739	0.923069	-4.07427	0.0296842	0.0252121	NA	NA	gene_id: 38590,havana_gene: OTTHUMG00000195943.1,gene_name: AL133318.1 | transcript_id: ENST00000636651.2,havana_transcript: OTTHUMT00000529880.1,transcript_name: AL133318.1-201,bp: 1769,biotype: lncRNA	N1	0.05 Gy	Male	ENSG00000288542
[truncated: 74,228 more rows]
