# Supplementary material for: Identification of lncRNAs involved in response to ionizing radiation in fibroblasts of long-term survivors of childhood cancer and cancer-free controls
Source: Front Oncol. 2023 Apr 27;13:1158176. doi: 10.3389/fonc.2023.1158176 (PMC10174438; doi:10.3389/fonc.2023.1158176)
Supplement: Supplementary file 1 [file DataSheet_1.zip › Data Sheet 1/Table S1C.XLSX]

## Sheet: ST_S1C_lncRNAs_Int
Supplementary Table S1C: Differential lncRNA expression computed with interaction of radiation and donor group. The comparison-column refers to the donor groups that were compared in the analysis for interactions of the effect of radiation dose and donor group to identify genes showing a differential reaction to radiation exposure between donor groups. Abbreviations: Gy = Gray, N0 = fibroblasts o…
Gene	GeneID	log2FC	p-value	p_adj	Comparison	Dose	Model	Biotype	Module
ENSG00000285694	AL162718.2	0.954618	5.5509e-05	0.439036	N2+ vs N1	2 Gy	Model 1	lncRNA	Grey Module
ENSG00000285804	AC025774.1	-0.825591	0.000124607	0.439036	N2+ vs N1	2 Gy	Model 1	lncRNA	Grey Module
ENSG00000272121	AC006058.3	0.991823	0.0001527	0.439036	N2+ vs N1	2 Gy	Model 1	lncRNA	Grey Module
ENSG00000233912	AC026202.2	-0.967861	0.000182605	0.439036	N2+ vs N1	2 Gy	Model 1	lncRNA	Grey Module
ENSG00000273189	AC010619.2	-1.09171	0.000186759	0.439036	N2+ vs N1	2 Gy	Model 1	lncRNA	Grey Module
ENSG00000273599	AL731571.1	0.802518	0.00019553	0.439036	N2+ vs N1	2 Gy	Model 1	lncRNA	Grey Module
ENSG00000287633	AL161640.3	0.844421	0.000289022	0.54912	N2+ vs N1	2 Gy	Model 1	lncRNA	Grey Module
ENSG00000287650	AL390071.1	-0.93818	0.000482465	0.632149	N2+ vs N1	2 Gy	Model 1	lncRNA	Grey Module
ENSG00000278356	AC005911.1	-0.856445	0.000528674	0.632149	N2+ vs N1	2 Gy	Model 1	lncRNA	Grey Module
ENSG00000236213	AC006369.1	0.969537	0.000537477	0.632149	N2+ vs N1	2 Gy	Model 1	lncRNA	Grey Module
ENSG00000245571	FAM111A-DT	0.394604	0.000604529	0.65417	N2+ vs N1	2 Gy	Model 1	lncRNA	Grey Module
ENSG00000262663	AC087222.1	0.816052	0.000720964	0.65417	N2+ vs N1	2 Gy	Model 1	lncRNA	Grey Module
ENSG00000237803	LINC00211	0.569768	0.000741599	0.65417	N2+ vs N1	2 Gy	Model 1	lncRNA	Grey Module
ENSG00000238121	LINC00426	0.921041	0.000852487	0.659211	N2+ vs N1	2 Gy	Model 1	lncRNA	Grey Module
ENSG00000255893	AP000786.1	0.801857	0.000948441	0.659211	N2+ vs N1	2 Gy	Model 1	lncRNA	Grey Module
ENSG00000276529	AP001505.1	0.50837	0.000987841	0.659211	N2+ vs N1	2 Gy	Model 1	lncRNA	Grey Module
ENSG00000264464	LINC02837	0.950738	0.0010122	0.659211	N2+ vs N1	2 Gy	Model 1	lncRNA	Grey Module
ENSG00000260123	AC013565.1	-0.988076	0.00102572	0.659211	N2+ vs N1	2 Gy	Model 1	lncRNA	Grey Module
ENSG00000271978	AL359643.2	-0.663301	0.00108541	0.659211	N2+ vs N1	2 Gy	Model 1	lncRNA	Grey Module
ENSG00000261504	LINC01686	0.694737	0.00111996	0.659211	N2+ vs N1	2 Gy	Model 1	lncRNA	Grey Module
ENSG00000268584	AC073389.1	-0.548919	0.00115546	0.659211	N2+ vs N1	2 Gy	Model 1	lncRNA	Grey Module
ENSG00000287667	AC109517.1	0.8242	0.00115773	0.659211	N2+ vs N1	2 Gy	Model 1	lncRNA	Grey Module
ENSG00000259804	AC027682.1	0.783662	0.00120104	0.659211	N2+ vs N1	2 Gy	Model 1	lncRNA	Grey Module
ENSG00000251323	LINC02728	-0.824589	0.00129661	0.690887	N2+ vs N1	2 Gy	Model 1	lncRNA	Grey Module
ENSG00000261390	MAFTRR	-1.05128	0.00165053	0.702517	N2+ vs N1	2 Gy	Model 1	lncRNA	Grey Module
ENSG00000262833	AC016245.1	0.732892	0.00189345	0.70603	N2+ vs N1	2 Gy	Model 1	lncRNA	Grey Module
ENSG00000253348	AC008514.1	0.867542	0.00192824	0.70603	N2+ vs N1	2 Gy	Model 1	lncRNA	Grey Module
ENSG00000255328	AC136475.5	-0.863533	0.00192884	0.70603	N2+ vs N1	2 Gy	Model 1	lncRNA	Grey Module
ENSG00000236756	DNAJC9-AS1	1.23671	0.00193263	0.70603	N2+ vs N1	2 Gy	Model 1	lncRNA	Grey Module
ENSG00000251129	LINC02506	-1.16944	0.00194381	0.70603	N2+ vs N1	2 Gy	Model 1	lncRNA	Grey Module
ENSG00000260942	CAPN10-DT	0.381563	0.00218133	0.7201	N2+ vs N1	2 Gy	Model 1	lncRNA	Grey Module
ENSG00000254165	AC090739.1	-0.79517	0.00232343	0.745237	N2+ vs N1	2 Gy	Model 1	lncRNA	Grey Module
ENSG00000262075	DKFZP434A062	-0.637227	0.00235348	0.745237	N2+ vs N1	2 Gy	Model 1	lncRNA	Grey Module
ENSG00000286379	AL591845.1	-0.643144	0.00241471	0.754949	N2+ vs N1	2 Gy	Model 1	lncRNA	Grey Module
ENSG00000276248	AL442125.1	0.370119	0.0025649	0.763815	N2+ vs N1	2 Gy	Model 1	lncRNA	Grey Module
ENSG00000240996	AL157400.4	-0.707951	0.00264017	0.763815	N2+ vs N1	2 Gy	Model 1	lncRNA	Grey Module
ENSG00000261357	AC099518.2	-0.731426	0.00282635	0.763815	N2+ vs N1	2 Gy	Model 1	lncRNA	Grey Module
ENSG00000266744	AC005304.3	0.741336	0.00286724	0.763815	N2+ vs N1	2 Gy	Model 1	lncRNA	Grey Module
ENSG00000229433	LINC02069	0.796402	0.00305291	0.781812	N2+ vs N1	2 Gy	Model 1	lncRNA	Grey Module
ENSG00000203635	AC144450.1	0.589079	0.00308494	0.781812	N2+ vs N1	2 Gy	Model 1	lncRNA	Grey Module
ENSG00000266677	AC087164.1	0.783156	0.00337979	0.781812	N2+ vs N1	2 Gy	Model 1	lncRNA	Grey Module
ENSG00000259053	AL137230.2	0.927412	0.00339963	0.781812	N2+ vs N1	2 Gy	Model 1	lncRNA	Grey Module
ENSG00000242861	AL591895.1	0.648208	0.00347768	0.781812	N2+ vs N1	2 Gy	Model 1	lncRNA	Grey Module
ENSG00000234584	AC019186.1	0.741837	0.00366159	0.781812	N2+ vs N1	2 Gy	Model 1	lncRNA	Grey Module
ENSG00000258337	AC130895.1	0.731289	0.0036647	0.781812	N2+ vs N1	2 Gy	Model 1	lncRNA	Grey Module
ENSG00000125462	C1orf61	0.96741	0.00369021	0.781812	N2+ vs N1	2 Gy	Model 1	lncRNA	Grey Module
ENSG00000285051	SLC7A14-AS1	-0.509315	0.00369965	0.781812	N2+ vs N1	2 Gy	Model 1	lncRNA	Grey Module
ENSG00000237512	UNC5B-AS1	-0.62676	0.00370366	0.781812	N2+ vs N1	2 Gy	Model 1	lncRNA	Grey Module
ENSG00000276672	AL161891.1	-0.3633	0.00382264	0.786326	N2+ vs N1	2 Gy	Model 1	lncRNA	Grey Module
ENSG00000288538	AP002985.1	-0.648293	0.00390865	0.79131	N2+ vs N1	2 Gy	Model 1	lncRNA	Grey Module
ENSG00000225470	JPX	-0.176739	0.00398901	0.794552	N2+ vs N1	2 Gy	Model 1	lncRNA	Grey Module
ENSG00000287836	AC016168.4	-0.814669	0.00412939	0.803084	N2+ vs N1	2 Gy	Model 1	lncRNA	Grey Module
ENSG00000286086	AC099661.1	-0.886248	0.00447676	0.835434	N2+ vs N1	2 Gy	Model 1	lncRNA	Grey Module
ENSG00000137808	AC027088.1	0.9646	0.00451231	0.835434	N2+ vs N1	2 Gy	Model 1	lncRNA	Grey Module
ENSG00000245928	SDAD1-AS1	-0.805402	0.00457656	0.835434	N2+ vs N1	2 Gy	Model 1	lncRNA	Grey Module
ENSG00000157306	ZFHX2-AS1	-0.731726	0.00458866	0.835434	N2+ vs N1	2 Gy	Model 1	lncRNA	Grey Module
ENSG00000286572	AL592146.2	0.787094	0.00464697	0.835434	N2+ vs N1	2 Gy	Model 1	lncRNA	Grey Module
ENSG00000240731	AL139287.1	0.719958	0.00475771	0.841587	N2+ vs N1	2 Gy	Model 1	lncRNA	Grey Module
ENSG00000253746	AC091182.2	-0.493791	0.00477032	0.841587	N2+ vs N1	2 Gy	Model 1	lncRNA	Grey Module
ENSG00000254473	AL354920.1	0.419264	0.00519041	0.874783	N2+ vs N1	2 Gy	Model 1	lncRNA	Grey Module
ENSG00000286153	AP000331.1	-0.686733	0.00520641	0.874783	N2+ vs N1	2 Gy	Model 1	lncRNA	Grey Module
ENSG00000262298	AC004584.1	0.735527	0.00572924	0.879945	N2+ vs N1	2 Gy	Model 1	lncRNA	Grey Module
ENSG00000250620	LINC02515	0.662292	0.00583657	0.879945	N2+ vs N1	2 Gy	Model 1	lncRNA	Grey Module
ENSG00000259002	AL445363.1	0.819912	0.00598791	0.879945	N2+ vs N1	2 Gy	Model 1	lncRNA	Grey Module
ENSG00000221949	LINC01465	0.309694	0.00616258	0.879945	N2+ vs N1	2 Gy	Model 1	lncRNA	Grey Module
ENSG00000238005	AL391832.2	-0.900836	0.00628014	0.879945	N2+ vs N1	2 Gy	Model 1	lncRNA	Grey Module
ENSG00000287248	AC009271.2	0.69981	0.00642068	0.879945	N2+ vs N1	2 Gy	Model 1	lncRNA	Grey Module
ENSG00000251363	LINC02315	-0.772912	0.00644979	0.879945	N2+ vs N1	2 Gy	Model 1	lncRNA	Grey Module
ENSG00000235072	ARNILA	0.736048	0.00644994	0.879945	N2+ vs N1	2 Gy	Model 1	lncRNA	Grey Module
ENSG00000225684	FAM225B	-1.15238	0.00659254	0.879945	N2+ vs N1	2 Gy	Model 1	lncRNA	Grey Module
ENSG00000228624	HDAC2-AS2	-0.661716	0.00665683	0.879945	N2+ vs N1	2 Gy	Model 1	lncRNA	Grey Module
ENSG00000251629	LINC02241	-0.525007	0.00672635	0.879945	N2+ vs N1	2 Gy	Model 1	lncRNA	Grey Module
ENSG00000249413	AC116049.1	0.836286	0.00677837	0.879945	N2+ vs N1	2 Gy	Model 1	lncRNA	Grey Module
ENSG00000267262	AC011444.2	-0.70293	0.00690302	0.879945	N2+ vs N1	2 Gy	Model 1	lncRNA	Grey Module
ENSG00000260259	LINC02166	0.710166	0.0069525	0.879945	N2+ vs N1	2 Gy	Model 1	lncRNA	Grey Module
ENSG00000287665	AC092428.1	-0.49668	0.00699534	0.879945	N2+ vs N1	2 Gy	Model 1	lncRNA	Grey Module
ENSG00000242753	AL445430.2	0.576344	0.00701385	0.879945	N2+ vs N1	2 Gy	Model 1	lncRNA	Grey Module
ENSG00000256298	AC135388.1	0.662263	0.00712535	0.879945	N2+ vs N1	2 Gy	Model 1	lncRNA	Grey Module
ENSG00000271734	Z98200.1	0.665584	0.00734024	0.88008	N2+ vs N1	2 Gy	Model 1	lncRNA	Grey Module
ENSG00000226266	AC009961.1	-0.696317	0.00737959	0.88047	N2+ vs N1	2 Gy	Model 1	lncRNA	Grey Module
ENSG00000224614	TNK2-AS1	1.16046	0.00754607	0.881562	N2+ vs N1	2 Gy	Model 1	lncRNA	Grey Module
ENSG00000272661	AC021097.1	-0.585816	0.00756675	0.881562	N2+ vs N1	2 Gy	Model 1	lncRNA	Grey Module
ENSG00000234129	AC073529.1	-0.783475	0.00764225	0.886178	N2+ vs N1	2 Gy	Model 1	lncRNA	Grey Module
ENSG00000284930	AC005280.2	-0.860833	0.00768214	0.886636	N2+ vs N1	2 Gy	Model 1	lncRNA	Grey Module
ENSG00000284070	AP000356.2	-0.74213	0.007718	0.886636	N2+ vs N1	2 Gy	Model 1	lncRNA	Grey Module
ENSG00000248932	AC046134.2	-0.443814	0.00776841	0.888296	N2+ vs N1	2 Gy	Model 1	lncRNA	Grey Module
ENSG00000224153	LINC02054	0.582641	0.00857419	0.91688	N2+ vs N1	2 Gy	Model 1	lncRNA	Grey Module
ENSG00000270091	AC015726.1	0.546706	0.00862076	0.91688	N2+ vs N1	2 Gy	Model 1	lncRNA	Grey Module
ENSG00000239653	PSMD6-AS2	-0.407464	0.00866701	0.91688	N2+ vs N1	2 Gy	Model 1	lncRNA	Grey Module
ENSG00000270165	AC010530.1	-0.805058	0.00868658	0.91688	N2+ vs N1	2 Gy	Model 1	lncRNA	Grey Module
ENSG00000276278	AC048382.6	0.456956	0.00885761	0.924937	N2+ vs N1	2 Gy	Model 1	lncRNA	Grey Module
ENSG00000258921	AC009779.5	-0.648546	0.00891853	0.924937	N2+ vs N1	2 Gy	Model 1	lncRNA	Grey Module
ENSG00000264177	AL353997.2	0.667407	0.00916235	0.928242	N2+ vs N1	2 Gy	Model 1	lncRNA	Grey Module
ENSG00000235277	AF127577.3	-0.743646	0.00921539	0.928242	N2+ vs N1	2 Gy	Model 1	lncRNA	Grey Module
ENSG00000224698	AL390038.1	-0.503299	0.00921781	0.928242	N2+ vs N1	2 Gy	Model 1	lncRNA	Grey Module
ENSG00000238122	AL359258.1	-0.503299	0.00921781	0.928242	N2+ vs N1	2 Gy	Model 1	lncRNA	Grey Module
ENSG00000232712	KIZ-AS1	0.859107	0.00926635	0.928242	N2+ vs N1	2 Gy	Model 1	lncRNA	Grey Module
ENSG00000284669	AC092053.3	-0.655504	0.00933422	0.928242	N2+ vs N1	2 Gy	Model 1	lncRNA	Grey Module
ENSG00000265728	AP001099.1	-0.683146	0.00935796	0.928242	N2+ vs N1	2 Gy	Model 1	lncRNA	Grey Module
ENSG00000270412	AL136084.2	0.642423	0.0094345	0.932091	N2+ vs N1	2 Gy	Model 1	lncRNA	Grey Module
ENSG00000231327	LINC01816	-0.50795	0.00959447	0.937264	N2+ vs N1	2 Gy	Model 1	lncRNA	Grey Module
ENSG00000125804	FAM182A	0.449276	0.00991564	0.94924	N2+ vs N1	2 Gy	Model 1	lncRNA	Grey Module
ENSG00000233926	AL591368.1	-0.719054	0.010096	0.95382	N2+ vs N1	2 Gy	Model 1	lncRNA	Grey Module
ENSG00000287335	AL139351.3	0.49204	0.0102694	0.957147	N2+ vs N1	2 Gy	Model 1	lncRNA	Grey Module
ENSG00000236467	KCNMA1-AS1	0.672167	0.0104572	0.967351	N2+ vs N1	2 Gy	Model 1	lncRNA	Grey Module
ENSG00000256751	PLBD1-AS1	0.6486	0.0107098	0.976157	N2+ vs N1	2 Gy	Model 1	lncRNA	Grey Module
ENSG00000236535	RC3H1-IT1	0.684807	0.0107792	0.976157	N2+ vs N1	2 Gy	Model 1	lncRNA	Grey Module
ENSG00000205791	LOH12CR2	-0.368162	0.0112337	0.99055	N2+ vs N1	2 Gy	Model 1	lncRNA	Grey Module
ENSG00000274605	PCCA-DT	-0.259416	0.0112899	0.99055	N2+ vs N1	2 Gy	Model 1	lncRNA	Grey Module
ENSG00000260625	AC026471.2	-0.620258	0.0113675	0.99055	N2+ vs N1	2 Gy	Model 1	lncRNA	Grey Module
ENSG00000264448	MIR378D2HG	-0.626685	0.0115505	0.99055	N2+ vs N1	2 Gy	Model 1	lncRNA	Grey Module
ENSG00000259941	AC084782.1	0.628049	0.011559	0.99055	N2+ vs N1	2 Gy	Model 1	lncRNA	Grey Module
ENSG00000232021	LEF1-AS1	0.722817	0.0116478	0.99055	N2+ vs N1	2 Gy	Model 1	lncRNA	Grey Module
ENSG00000223652	AC106786.1	-0.601582	0.0117426	0.99055	N2+ vs N1	2 Gy	Model 1	lncRNA	Grey Module
ENSG00000232118	BACH1-AS1	0.375593	0.0117873	0.99055	N2+ vs N1	2 Gy	Model 1	lncRNA	Grey Module
ENSG00000273149	AL138963.3	0.550441	0.0118379	0.99055	N2+ vs N1	2 Gy	Model 1	lncRNA	Grey Module
ENSG00000273064	AC017083.1	0.631296	0.0119169	0.99055	N2+ vs N1	2 Gy	Model 1	lncRNA	Grey Module
ENSG00000230013	CT70	0.671428	0.0119939	0.99055	N2+ vs N1	2 Gy	Model 1	lncRNA	Grey Module
ENSG00000230615	AL139220.2	-0.583944	0.0120628	0.99055	N2+ vs N1	2 Gy	Model 1	lncRNA	Grey Module
ENSG00000260647	AC127537.1	-0.613664	0.0122207	0.99055	N2+ vs N1	2 Gy	Model 1	lncRNA	Grey Module
ENSG00000227542	AC092614.1	-0.505863	0.0122286	0.99055	N2+ vs N1	2 Gy	Model 1	lncRNA	Grey Module
ENSG00000272944	AC079834.1	-0.554476	0.0123443	0.99055	N2+ vs N1	2 Gy	Model 1	lncRNA	Grey Module
ENSG00000232316	LINC02518	-0.645007	0.0123501	0.99055	N2+ vs N1	2 Gy	Model 1	lncRNA	Grey Module
ENSG00000273639	AL512310.11	-0.592187	0.0125928	0.993235	N2+ vs N1	2 Gy	Model 1	lncRNA	Grey Module
ENSG00000262434	AC087392.4	-0.649721	0.0126023	0.993235	N2+ vs N1	2 Gy	Model 1	lncRNA	Grey Module
ENSG00000255693	LINC02389	-0.728227	0.0127789	0.993235	N2+ vs N1	2 Gy	Model 1	lncRNA	Grey Module
ENSG00000258526	AL049828.1	-0.333411	0.0128555	0.993235	N2+ vs N1	2 Gy	Model 1	lncRNA	Grey Module
ENSG00000254653	AC024475.1	0.676441	0.0128965	0.993235	N2+ vs N1	2 Gy	Model 1	lncRNA	Grey Module
ENSG00000239219	AC008040.1	-0.770964	0.0129443	0.993235	N2+ vs N1	2 Gy	Model 1	lncRNA	Grey Module
ENSG00000286404	AC011228.2	0.731434	0.0131377	0.993235	N2+ vs N1	2 Gy	Model 1	lncRNA	Grey Module
ENSG00000287286	AC024560.5	0.643956	0.0131901	0.993235	N2+ vs N1	2 Gy	Model 1	lncRNA	Grey Module
ENSG00000274667	AC090517.2	-0.584858	0.0135997	0.993786	N2+ vs N1	2 Gy	Model 1	lncRNA	Grey Module
ENSG00000268686	AC010643.1	0.707337	0.0139892	0.999624	N2+ vs N1	2 Gy	Model 1	lncRNA	Grey Module
ENSG00000261420	AL022069.1	-0.560511	0.0140011	0.999624	N2+ vs N1	2 Gy	Model 1	lncRNA	Grey Module
ENSG00000255269	LINC02710	0.55127	0.014062	0.999624	N2+ vs N1	2 Gy	Model 1	lncRNA	Grey Module
ENSG00000241520	AC098820.2	0.626651	0.0142761	0.999624	N2+ vs N1	2 Gy	Model 1	lncRNA	Grey Module
ENSG00000233554	B4GALT1-AS1	0.450443	0.0143189	0.999624	N2+ vs N1	2 Gy	Model 1	lncRNA	Grey Module
ENSG00000272369	AC008035.1	0.555511	0.0143251	0.999624	N2+ vs N1	2 Gy	Model 1	lncRNA	Grey Module
ENSG00000265000	MARCHF10-DT	-0.643228	0.0143479	0.999624	N2+ vs N1	2 Gy	Model 1	lncRNA	Grey Module
ENSG00000287357	AL512484.1	0.609172	0.0147881	0.999624	N2+ vs N1	2 Gy	Model 1	lncRNA	Grey Module
ENSG00000286272	AC093843.2	-0.542328	0.0149294	0.999624	N2+ vs N1	2 Gy	Model 1	lncRNA	Grey Module
ENSG00000284738	AL358472.5	0.630262	0.0151234	0.999624	N2+ vs N1	2 Gy	Model 1	lncRNA	Grey Module
ENSG00000254731	AP003059.1	0.629467	0.0151264	0.999624	N2+ vs N1	2 Gy	Model 1	lncRNA	Grey Module
ENSG00000281856	AC106017.2	-0.719492	0.0152513	0.999624	N2+ vs N1	2 Gy	Model 1	lncRNA	Grey Module
ENSG00000284618	AL391294.1	0.759163	0.0152807	0.999624	N2+ vs N1	2 Gy	Model 1	lncRNA	Grey Module
ENSG00000226355	AL353803.1	0.663472	0.0154321	0.999624	N2+ vs N1	2 Gy	Model 1	lncRNA	Grey Module
ENSG00000274767	AC243829.1	-0.754697	0.0154965	0.999624	N2+ vs N1	2 Gy	Model 1	lncRNA	Grey Module
ENSG00000287737	AC132872.5	-0.531904	0.0155673	0.999624	N2+ vs N1	2 Gy	Model 1	lncRNA	Grey Module
ENSG00000254340	AC022784.5	0.59977	0.0155838	0.999624	N2+ vs N1	2 Gy	Model 1	lncRNA	Grey Module
ENSG00000261071	AL441883.1	-0.398079	0.0156791	0.999624	N2+ vs N1	2 Gy	Model 1	lncRNA	Grey Module
ENSG00000286482	AL117344.2	-0.375556	0.0157951	0.999624	N2+ vs N1	2 Gy	Model 1	lncRNA	Grey Module
ENSG00000287910	AC104024.4	-0.607142	0.0158521	0.999624	N2+ vs N1	2 Gy	Model 1	lncRNA	Grey Module
ENSG00000288543	AL035409.2	0.624494	0.0159598	0.999624	N2+ vs N1	2 Gy	Model 1	lncRNA	Grey Module
ENSG00000286295	AL450307.1	0.505416	0.015967	0.999624	N2+ vs N1	2 Gy	Model 1	lncRNA	Grey Module
ENSG00000287729	AF241728.2	-0.549305	0.0159884	0.999624	N2+ vs N1	2 Gy	Model 1	lncRNA	Grey Module
ENSG00000285541	AC005548.1	-0.359959	0.016022	0.999624	N2+ vs N1	2 Gy	Model 1	lncRNA	Grey Module
ENSG00000262652	AC124283.3	0.6129	0.0160922	0.999624	N2+ vs N1	2 Gy	Model 1	lncRNA	Grey Module
ENSG00000235997	LINC01936	0.310715	0.0161126	0.999624	N2+ vs N1	2 Gy	Model 1	lncRNA	Grey Module
ENSG00000225087	AL583808.1	-0.748799	0.0162228	0.999624	N2+ vs N1	2 Gy	Model 1	lncRNA	Grey Module
ENSG00000230115	TPRG1-AS2	-0.628139	0.0163068	0.999624	N2+ vs N1	2 Gy	Model 1	lncRNA	Grey Module
ENSG00000242798	AC073842.2	0.67734	0.0163149	0.999624	N2+ vs N1	2 Gy	Model 1	lncRNA	Grey Module
ENSG00000232642	AC008073.2	0.657037	0.0165864	0.999624	N2+ vs N1	2 Gy	Model 1	lncRNA	Grey Module
ENSG00000240687	AC082651.1	0.608837	0.0166904	0.999624	N2+ vs N1	2 Gy	Model 1	lncRNA	Grey Module
ENSG00000251273	LINC02228	-0.660665	0.0168816	0.999624	N2+ vs N1	2 Gy	Model 1	lncRNA	Grey Module
ENSG00000263338	AC027796.5	-0.766925	0.0172485	0.999959	N2+ vs N1	2 Gy	Model 1	lncRNA	Grey Module
ENSG00000204581	ACOXL-AS1	0.494213	0.0173144	0.999959	N2+ vs N1	2 Gy	Model 1	lncRNA	Grey Module
ENSG00000241472	PTPRG-AS1	-0.417331	0.0174703	0.999959	N2+ vs N1	2 Gy	Model 1	lncRNA	Grey Module
ENSG00000285569	AC099344.3	0.590522	0.01787	0.999959	N2+ vs N1	2 Gy	Model 1	lncRNA	Grey Module
ENSG00000276101	AC027601.3	-0.506842	0.0180886	0.999959	N2+ vs N1	2 Gy	Model 1	lncRNA	Grey Module
ENSG00000287259	AL359732.1	-0.627979	0.018115	0.999959	N2+ vs N1	2 Gy	Model 1	lncRNA	Grey Module
ENSG00000261742	LINC00922	0.568151	0.0183134	0.999959	N2+ vs N1	2 Gy	Model 1	lncRNA	Grey Module
ENSG00000259347	AC087482.1	-0.643703	0.0183629	0.999959	N2+ vs N1	2 Gy	Model 1	lncRNA	Grey Module
ENSG00000177640	CASC2	0.280361	0.0183823	0.999959	N2+ vs N1	2 Gy	Model 1	lncRNA	Grey Module
ENSG00000288580	AC023296.1	0.641601	0.0184392	0.999959	N2+ vs N1	2 Gy	Model 1	lncRNA	Grey Module
ENSG00000273080	AC009309.2	-0.418589	0.018459	0.999959	N2+ vs N1	2 Gy	Model 1	lncRNA	Grey Module
ENSG00000203395	AC015969.1	0.444421	0.018469	0.999959	N2+ vs N1	2 Gy	Model 1	lncRNA	Grey Module
ENSG00000260488	AC007216.1	-0.573103	0.0190197	0.999959	N2+ vs N1	2 Gy	Model 1	lncRNA	Grey Module
ENSG00000286240	AL034422.1	0.606974	0.0192037	0.999959	N2+ vs N1	2 Gy	Model 1	lncRNA	Grey Module
ENSG00000244349	AL662791.1	0.613576	0.0192411	0.999959	N2+ vs N1	2 Gy	Model 1	lncRNA	Grey Module
ENSG00000205054	LINC01121	0.637757	0.0192538	0.999959	N2+ vs N1	2 Gy	Model 1	lncRNA	Grey Module
ENSG00000273314	AC005229.4	0.188785	0.0193484	0.999959	N2+ vs N1	2 Gy	Model 1	lncRNA	Grey Module
ENSG00000288096	AC109322.2	0.630445	0.0193767	0.999959	N2+ vs N1	2 Gy	Model 1	lncRNA	Grey Module
ENSG00000287544	AC097518.2	0.683741	0.0194435	0.999959	N2+ vs N1	2 Gy	Model 1	lncRNA	Grey Module
ENSG00000262514	AC020978.6	-0.562832	0.0195578	0.999959	N2+ vs N1	2 Gy	Model 1	lncRNA	Grey Module
ENSG00000287949	AC025508.1	-0.577135	0.0196993	0.999959	N2+ vs N1	2 Gy	Model 1	lncRNA	Grey Module
ENSG00000235499	AC073046.1	0.594277	0.0197227	0.999959	N2+ vs N1	2 Gy	Model 1	lncRNA	Grey Module
ENSG00000268201	AC020915.1	0.721313	0.0198012	0.999959	N2+ vs N1	2 Gy	Model 1	lncRNA	Grey Module
ENSG00000260179	AL162741.1	0.611683	0.020278	0.999959	N2+ vs N1	2 Gy	Model 1	lncRNA	Grey Module
ENSG00000287929	AL354953.1	-0.588191	0.0208579	0.999959	N2+ vs N1	2 Gy	Model 1	lncRNA	Grey Module
ENSG00000226465	AL390198.1	0.808333	0.0208774	0.999959	N2+ vs N1	2 Gy	Model 1	lncRNA	Grey Module
ENSG00000258920	FOXN3-AS1	-0.36834	0.0208993	0.999959	N2+ vs N1	2 Gy	Model 1	lncRNA	Grey Module
ENSG00000185837	HDHD5-AS1	0.687107	0.0209524	0.999959	N2+ vs N1	2 Gy	Model 1	lncRNA	Grey Module
ENSG00000231534	FBXO36-IT1	0.565067	0.02107	0.999959	N2+ vs N1	2 Gy	Model 1	lncRNA	Grey Module
ENSG00000226791	LINC02611	-0.43377	0.021142	0.999959	N2+ vs N1	2 Gy	Model 1	lncRNA	Grey Module
ENSG00000245281	AC124242.1	-0.427451	0.0211925	0.999959	N2+ vs N1	2 Gy	Model 1	lncRNA	Grey Module
ENSG00000273129	PACERR	0.593233	0.0213128	0.999959	N2+ vs N1	2 Gy	Model 1	lncRNA	Grey Module
ENSG00000280927	CTBP1-AS	-0.57963	0.0213511	0.999959	N2+ vs N1	2 Gy	Model 1	lncRNA	Grey Module
ENSG00000266289	AC012213.3	-0.600277	0.0214179	0.999959	N2+ vs N1	2 Gy	Model 1	lncRNA	Grey Module
ENSG00000231440	AL358176.4	-0.510651	0.0214522	0.999959	N2+ vs N1	2 Gy	Model 1	lncRNA	Grey Module
ENSG00000232310	AL078590.2	-0.902819	0.0215816	0.999959	N2+ vs N1	2 Gy	Model 1	lncRNA	Grey Module
ENSG00000268218	AC137932.3	-0.410748	0.0216502	0.999959	N2+ vs N1	2 Gy	Model 1	lncRNA	Grey Module
ENSG00000285563	AC106872.12	0.453351	0.0217459	0.999959	N2+ vs N1	2 Gy	Model 1	lncRNA	Grey Module
ENSG00000235904	RBMS3-AS3	-0.265238	0.0218627	0.999959	N2+ vs N1	2 Gy	Model 1	lncRNA	Grey Module
ENSG00000267898	AC026803.2	-0.566829	0.0219893	0.999959	N2+ vs N1	2 Gy	Model 1	lncRNA	Grey Module
ENSG00000248431	AC021134.1	0.815509	0.022114	0.999959	N2+ vs N1	2 Gy	Model 1	lncRNA	Grey Module
ENSG00000233602	ERI3-IT1	0.525164	0.0221377	0.999959	N2+ vs N1	2 Gy	Model 1	lncRNA	Grey Module
ENSG00000285663	AC108457.1	-0.35894	0.0221438	0.999959	N2+ vs N1	2 Gy	Model 1	lncRNA	Grey Module
ENSG00000260785	CASC17	0.585652	0.0223046	0.999959	N2+ vs N1	2 Gy	Model 1	lncRNA	Grey Module
ENSG00000244128	LINC01322	-0.693112	0.022352	0.999959	N2+ vs N1	2 Gy	Model 1	lncRNA	Grey Module
ENSG00000254648	AP000911.1	0.476998	0.022374	0.999959	N2+ vs N1	2 Gy	Model 1	lncRNA	Grey Module
ENSG00000164385	LINC01600	0.717367	0.0227449	0.999959	N2+ vs N1	2 Gy	Model 1	lncRNA	Grey Module
ENSG00000226562	CYP4F26P	0.71988	0.0229585	0.999959	N2+ vs N1	2 Gy	Model 1	lncRNA	Grey Module
ENSG00000279762	AC005899.8	0.837238	0.0230409	0.999959	N2+ vs N1	2 Gy	Model 1	lncRNA	Grey Module
ENSG00000231528	FAM225A	1.01851	0.02305	0.999959	N2+ vs N1	2 Gy	Model 1	lncRNA	Brown Module
ENSG00000189419	SPATA41	0.599736	0.023082	0.999959	N2+ vs N1	2 Gy	Model 1	lncRNA	Grey Module
ENSG00000287837	AL590064.1	-0.462627	0.0230992	0.999959	N2+ vs N1	2 Gy	Model 1	lncRNA	Grey Module
ENSG00000261054	AC036108.2	-0.546853	0.0231954	0.999959	N2+ vs N1	2 Gy	Model 1	lncRNA	Grey Module
ENSG00000258998	LINC02302	-0.605169	0.0233145	0.999959	N2+ vs N1	2 Gy	Model 1	lncRNA	Grey Module
ENSG00000274029	AC069209.1	0.63676	0.0233778	0.999959	N2+ vs N1	2 Gy	Model 1	lncRNA	Grey Module
ENSG00000287601	BX323046.2	0.575484	0.0234708	0.999959	N2+ vs N1	2 Gy	Model 1	lncRNA	Grey Module
ENSG00000254251	AC103770.1	-0.614476	0.0234992	0.999959	N2+ vs N1	2 Gy	Model 1	lncRNA	Grey Module
ENSG00000286122	AC016074.2	0.339809	0.0238015	0.999959	N2+ vs N1	2 Gy	Model 1	lncRNA	Grey Module
ENSG00000260806	AL163051.1	-0.561019	0.0240942	0.999959	N2+ vs N1	2 Gy	Model 1	lncRNA	Grey Module
ENSG00000255389	Z97989.1	-0.298175	0.0243414	0.999959	N2+ vs N1	2 Gy	Model 1	lncRNA	Grey Module
ENSG00000270108	AL049840.7	-0.407273	0.0243536	0.999959	N2+ vs N1	2 Gy	Model 1	lncRNA	Grey Module
ENSG00000280587	LINC01348	-0.554126	0.0244675	0.999959	N2+ vs N1	2 Gy	Model 1	lncRNA	Grey Module
ENSG00000236255	AC009404.1	0.24506	0.0244879	0.999959	N2+ vs N1	2 Gy	Model 1	lncRNA	Grey Module
ENSG00000227214	HCG15	-0.584736	0.024689	0.999959	N2+ vs N1	2 Gy	Model 1	lncRNA	Grey Module
ENSG00000246982	Z84485.1	0.538677	0.0246946	0.999959	N2+ vs N1	2 Gy	Model 1	lncRNA	Grey Module
ENSG00000236423	LINC01134	0.487233	0.0249443	0.999959	N2+ vs N1	2 Gy	Model 1	lncRNA	Grey Module
ENSG00000131484	AC091132.1	0.829899	0.0253529	0.999959	N2+ vs N1	2 Gy	Model 1	lncRNA	Grey Module
ENSG00000246263	UBR5-AS1	0.334174	0.0261152	0.999959	N2+ vs N1	2 Gy	Model 1	lncRNA	Grey Module
ENSG00000273137	AL022328.2	0.559283	0.0263308	0.999959	N2+ vs N1	2 Gy	Model 1	lncRNA	Grey Module
ENSG00000258884	LINC02321	-0.769032	0.026556	0.999959	N2+ vs N1	2 Gy	Model 1	lncRNA	Grey Module
ENSG00000248494	LNX1-AS2	0.555201	0.0267791	0.999959	N2+ vs N1	2 Gy	Model 1	lncRNA	Grey Module
ENSG00000260436	AC093525.3	0.582599	0.0268168	0.999959	N2+ vs N1	2 Gy	Model 1	lncRNA	Grey Module
ENSG00000229191	AL358473.1	0.585281	0.0270619	0.999959	N2+ vs N1	2 Gy	Model 1	lncRNA	Grey Module
ENSG00000270096	AC078795.2	-0.39131	0.0271211	0.999959	N2+ vs N1	2 Gy	Model 1	lncRNA	Grey Module
ENSG00000235908	RHOA-IT1	0.553162	0.027209	0.999959	N2+ vs N1	2 Gy	Model 1	lncRNA	Grey Module
ENSG00000251504	LINC01099	0.774184	0.0272267	0.999959	N2+ vs N1	2 Gy	Model 1	lncRNA	Grey Module
ENSG00000270062	AL606834.2	0.300275	0.0276608	0.999959	N2+ vs N1	2 Gy	Model 1	lncRNA	Grey Module
ENSG00000228793	AL033523.1	-0.331569	0.0277487	0.999959	N2+ vs N1	2 Gy	Model 1	lncRNA	Grey Module
ENSG00000285958	AC073174.1	-0.577214	0.0277528	0.999959	N2+ vs N1	2 Gy	Model 1	lncRNA	Grey Module
ENSG00000273032	DGCR5	0.514788	0.0283412	0.999959	N2+ vs N1	2 Gy	Model 1	lncRNA	Grey Module
ENSG00000286616	AL008730.1	-0.265378	0.0285675	0.999959	N2+ vs N1	2 Gy	Model 1	lncRNA	Grey Module
ENSG00000257551	HLX-AS1	0.561705	0.0286202	0.999959	N2+ vs N1	2 Gy	Model 1	lncRNA	Grey Module
ENSG00000231674	LINC00410	0.481976	0.0286515	0.999959	N2+ vs N1	2 Gy	Model 1	lncRNA	Grey Module
ENSG00000269038	AP001462.1	-0.533302	0.0288302	0.999959	N2+ vs N1	2 Gy	Model 1	lncRNA	Grey Module
ENSG00000260377	AC083801.2	0.643554	0.0291249	0.999959	N2+ vs N1	2 Gy	Model 1	lncRNA	Grey Module
ENSG00000285151	AC140134.1	0.378196	0.0295952	0.999959	N2+ vs N1	2 Gy	Model 1	lncRNA	Grey Module
ENSG00000285204	AC139834.1	0.378196	0.0295952	0.999959	N2+ vs N1	2 Gy	Model 1	lncRNA	Grey Module
ENSG00000257835	AC073591.1	-0.519431	0.029608	0.999959	N2+ vs N1	2 Gy	Model 1	lncRNA	Grey Module
ENSG00000259744	AC009269.4	-0.592277	0.0298846	0.999959	N2+ vs N1	2 Gy	Model 1	lncRNA	Grey Module
ENSG00000279249	AC007614.1	0.577642	0.0303558	0.999959	N2+ vs N1	2 Gy	Model 1	lncRNA	Grey Module
ENSG00000259353	AC090515.4	0.545096	0.0309793	0.999959	N2+ vs N1	2 Gy	Model 1	lncRNA	Grey Module
ENSG00000284634	AC092821.3	-0.637553	0.0311509	0.999959	N2+ vs N1	2 Gy	Model 1	lncRNA	Grey Module
ENSG00000237250	AL359924.1	-0.57652	0.0312415	0.999959	N2+ vs N1	2 Gy	Model 1	lncRNA	Grey Module
ENSG00000230658	KLHL7-DT	0.331185	0.0312473	0.999959	N2+ vs N1	2 Gy	Model 1	lncRNA	Grey Module
ENSG00000287287	AL133476.1	-0.564269	0.0312654	0.999959	N2+ vs N1	2 Gy	Model 1	lncRNA	Grey Module
ENSG00000286104	AC016629.3	0.563607	0.031338	0.999959	N2+ vs N1	2 Gy	Model 1	lncRNA	Grey Module
ENSG00000288023	AL157936.1	-0.591553	0.0316145	0.999959	N2+ vs N1	2 Gy	Model 1	lncRNA	Grey Module
ENSG00000215417	MIR17HG	-0.390645	0.0316873	0.999959	N2+ vs N1	2 Gy	Model 1	lncRNA	Grey Module
ENSG00000287507	AP001053.1	-0.519992	0.0317172	0.999959	N2+ vs N1	2 Gy	Model 1	lncRNA	Grey Module
ENSG00000232692	AP001596.1	0.606714	0.0317238	0.999959	N2+ vs N1	2 Gy	Model 1	lncRNA	Grey Module
ENSG00000260558	AC018557.2	-0.620435	0.031744	0.999959	N2+ vs N1	2 Gy	Model 1	lncRNA	Grey Module
ENSG00000286688	AP002748.6	-0.585613	0.0318144	0.999959	N2+ vs N1	2 Gy	Model 1	lncRNA	Grey Module
ENSG00000267198	AC091132.4	0.521861	0.0318313	0.999959	N2+ vs N1	2 Gy	Model 1	lncRNA	Grey Module
ENSG00000273117	AC144652.1	-0.228259	0.0319826	0.999959	N2+ vs N1	2 Gy	Model 1	lncRNA	Grey Module
ENSG00000234929	AC018685.2	-0.583921	0.031996	0.999959	N2+ vs N1	2 Gy	Model 1	lncRNA	Grey Module
ENSG00000287562	AL109615.4	0.202049	0.0323601	0.999959	N2+ vs N1	2 Gy	Model 1	lncRNA	Grey Module
ENSG00000260971	AC119674.1	-0.599961	0.03245	0.999959	N2+ vs N1	2 Gy	Model 1	lncRNA	Grey Module
ENSG00000187013	LINC02875	0.412982	0.0324543	0.999959	N2+ vs N1	2 Gy	Model 1	lncRNA	Grey Module
ENSG00000261019	AC010132.4	-0.54326	0.0326762	0.999959	N2+ vs N1	2 Gy	Model 1	lncRNA	Grey Module
ENSG00000231714	AL513348.1	-0.672528	0.0326801	0.999959	N2+ vs N1	2 Gy	Model 1	lncRNA	Grey Module
ENSG00000265992	ESRG	-0.316052	0.0328029	0.999959	N2+ vs N1	2 Gy	Model 1	lncRNA	Grey Module
ENSG00000271797	AC008494.3	-0.388088	0.0332895	0.999959	N2+ vs N1	2 Gy	Model 1	lncRNA	Grey Module
ENSG00000253194	AL137009.1	0.530134	0.0332904	0.999959	N2+ vs N1	2 Gy	Model 1	lncRNA	Grey Module
ENSG00000253496	AC011586.2	-0.841177	0.0333071	0.999959	N2+ vs N1	2 Gy	Model 1	lncRNA	Grey Module
ENSG00000287008	AC099563.2	0.532224	0.03351	0.999959	N2+ vs N1	2 Gy	Model 1	lncRNA	Grey Module
ENSG00000274818	AC004825.2	-0.479217	0.0335333	0.999959	N2+ vs N1	2 Gy	Model 1	lncRNA	Grey Module
ENSG00000273619	AL121832.2	-0.335505	0.0336215	0.999959	N2+ vs N1	2 Gy	Model 1	lncRNA	Grey Module
ENSG00000286302	AC084724.1	0.650445	0.0336703	0.999959	N2+ vs N1	2 Gy	Model 1	lncRNA	Grey Module
ENSG00000260442	ATP2A1-AS1	-0.506484	0.0337145	0.999959	N2+ vs N1	2 Gy	Model 1	lncRNA	Grey Module
ENSG00000233885	YEATS2-AS1	0.651015	0.0337461	0.999959	N2+ vs N1	2 Gy	Model 1	lncRNA	Grey Module
ENSG00000264964	AP001033.1	0.160365	0.0337757	0.999959	N2+ vs N1	2 Gy	Model 1	lncRNA	Cyan Module
ENSG00000232023	LINC01807	-0.567754	0.0338836	0.999959	N2+ vs N1	2 Gy	Model 1	lncRNA	Grey Module
ENSG00000272716	AL121658.1	-0.600668	0.0339442	0.999959	N2+ vs N1	2 Gy	Model 1	lncRNA	Grey Module
ENSG00000204661	C5orf60	0.643602	0.0342294	0.999959	N2+ vs N1	2 Gy	Model 1	lncRNA	Grey Module
ENSG00000249614	LINC02503	0.16318	0.0342456	0.999959	N2+ vs N1	2 Gy	Model 1	lncRNA	Cyan Module
ENSG00000272689	AC004832.4	0.5476	0.0344585	0.999959	N2+ vs N1	2 Gy	Model 1	lncRNA	Grey Module
ENSG00000232710	AC254562.2	0.533241	0.0344844	0.999959	N2+ vs N1	2 Gy	Model 1	lncRNA	Grey Module
ENSG00000269019	HOMER3-AS1	0.347856	0.0345721	0.999959	N2+ vs N1	2 Gy	Model 1	lncRNA	Grey Module
ENSG00000267734	AL121989.1	0.565848	0.034605	0.999959	N2+ vs N1	2 Gy	Model 1	lncRNA	Grey Module
ENSG00000237153	AL162725.2	0.524082	0.0347656	0.999959	N2+ vs N1	2 Gy	Model 1	lncRNA	Grey Module
ENSG00000283503	LINC01902	0.46727	0.0348873	0.999959	N2+ vs N1	2 Gy	Model 1	lncRNA	Grey Module
ENSG00000228730	LINC02013	-0.522421	0.0351266	0.999959	N2+ vs N1	2 Gy	Model 1	lncRNA	Grey Module
ENSG00000285737	LINC02680	-0.32303	0.0354205	0.999959	N2+ vs N1	2 Gy	Model 1	lncRNA	Grey Module
ENSG00000265443	AC127024.3	-0.538754	0.0358487	0.999959	N2+ vs N1	2 Gy	Model 1	lncRNA	Grey Module
ENSG00000238279	BX470102.1	-0.535076	0.0363727	0.999959	N2+ vs N1	2 Gy	Model 1	lncRNA	Grey Module
ENSG00000287932	AC000065.2	-0.534019	0.036508	0.999959	N2+ vs N1	2 Gy	Model 1	lncRNA	Grey Module
ENSG00000260192	LINC02240	-0.55694	0.0365525	0.999959	N2+ vs N1	2 Gy	Model 1	lncRNA	Grey Module
ENSG00000167920	TMEM99	-0.132224	0.0366157	0.999959	N2+ vs N1	2 Gy	Model 1	lncRNA	Grey Module
ENSG00000272848	AL135910.1	0.405779	0.0366915	0.999959	N2+ vs N1	2 Gy	Model 1	lncRNA	Grey Module
ENSG00000279712	FP325330.3	-0.485489	0.0367752	0.999959	N2+ vs N1	2 Gy	Model 1	lncRNA	Grey Module
ENSG00000273420	AC008738.7	0.196225	0.0368004	0.999959	N2+ vs N1	2 Gy	Model 1	lncRNA	Grey Module
ENSG00000254362	AC011726.2	-0.638085	0.0368337	0.999959	N2+ vs N1	2 Gy	Model 1	lncRNA	Grey Module
ENSG00000197815	AC122129.1	0.273601	0.036856	0.999959	N2+ vs N1	2 Gy	Model 1	lncRNA	Grey Module
ENSG00000273321	AC023983.2	0.525385	0.0369442	0.999959	N2+ vs N1	2 Gy	Model 1	lncRNA	Grey Module
ENSG00000258982	AL133523.1	-0.529273	0.0370779	0.999959	N2+ vs N1	2 Gy	Model 1	lncRNA	Grey Module
ENSG00000260919	AC100835.1	0.509835	0.0374221	0.999959	N2+ vs N1	2 Gy	Model 1	lncRNA	Grey Module
ENSG00000243410	PSMD6-AS1	-0.711265	0.0375568	0.999959	N2+ vs N1	2 Gy	Model 1	lncRNA	Grey Module
ENSG00000276116	FUT8-AS1	-0.264565	0.0376371	0.999959	N2+ vs N1	2 Gy	Model 1	lncRNA	Grey Module
ENSG00000250453	AC008825.1	0.54524	0.0381801	0.999959	N2+ vs N1	2 Gy	Model 1	lncRNA	Grey Module
ENSG00000253704	AC023632.2	-0.462456	0.0382084	0.999959	N2+ vs N1	2 Gy	Model 1	lncRNA	Grey Module
ENSG00000269888	AC112491.1	0.671292	0.0383419	0.999959	N2+ vs N1	2 Gy	Model 1	lncRNA	Grey Module
ENSG00000261094	AC007066.2	-0.395256	0.0384943	0.999959	N2+ vs N1	2 Gy	Model 1	lncRNA	Grey Module
ENSG00000257696	AC010203.2	0.575116	0.0385158	0.999959	N2+ vs N1	2 Gy	Model 1	lncRNA	Grey Module
ENSG00000254416	LINC02732	0.616026	0.038522	0.999959	N2+ vs N1	2 Gy	Model 1	lncRNA	Grey Module
ENSG00000213904	LIPE-AS1	-0.676755	0.0386117	0.999959	N2+ vs N1	2 Gy	Model 1	lncRNA	Grey Module
ENSG00000225891	DHDDS-AS1	-0.561506	0.0386413	0.999959	N2+ vs N1	2 Gy	Model 1	lncRNA	Grey Module
ENSG00000228393	LINC01004	-0.458351	0.0386539	0.999959	N2+ vs N1	2 Gy	Model 1	lncRNA	Grey Module
ENSG00000287391	AC103871.1	0.614665	0.0386971	0.999959	N2+ vs N1	2 Gy	Model 1	lncRNA	Grey Module
ENSG00000267342	AC087289.2	-0.485688	0.0387198	0.999959	N2+ vs N1	2 Gy	Model 1	lncRNA	Grey Module
ENSG00000281548	LINC00895	0.579779	0.0388086	0.999959	N2+ vs N1	2 Gy	Model 1	lncRNA	Grey Module
ENSG00000285108	AC103718.1	-0.526209	0.0388484	0.999959	N2+ vs N1	2 Gy	Model 1	lncRNA	Grey Module
ENSG00000261775	AC012435.3	-0.53357	0.0388531	0.999959	N2+ vs N1	2 Gy	Model 1	lncRNA	Grey Module
ENSG00000232006	AC005537.1	0.630237	0.0389621	0.999959	N2+ vs N1	2 Gy	Model 1	lncRNA	Grey Module
ENSG00000282943	AC004784.1	-0.726099	0.0390721	0.999959	N2+ vs N1	2 Gy	Model 1	lncRNA	Grey Module
ENSG00000228655	AC079793.1	0.507071	0.0391289	0.999959	N2+ vs N1	2 Gy	Model 1	lncRNA	Grey Module
ENSG00000287315	AL670729.3	0.531678	0.0391437	0.999959	N2+ vs N1	2 Gy	Model 1	lncRNA	Grey Module
ENSG00000264727	AC005725.1	0.474675	0.0391694	0.999959	N2+ vs N1	2 Gy	Model 1	lncRNA	Grey Module
ENSG00000272172	AC138696.2	0.472601	0.0391739	0.999959	N2+ vs N1	2 Gy	Model 1	lncRNA	Grey Module
ENSG00000276809	AL138955.1	0.492295	0.0392658	0.999959	N2+ vs N1	2 Gy	Model 1	lncRNA	Grey Module
ENSG00000244063	AC104653.2	0.515395	0.0393402	0.999959	N2+ vs N1	2 Gy	Model 1	lncRNA	Grey Module
ENSG00000236673	AL117378.1	-0.387996	0.0395459	0.999959	N2+ vs N1	2 Gy	Model 1	lncRNA	Grey Module
ENSG00000274561	AC005332.3	0.262238	0.0397184	0.999959	N2+ vs N1	2 Gy	Model 1	lncRNA	Grey Module
ENSG00000228172	AL020996.1	-0.440313	0.0398381	0.999959	N2+ vs N1	2 Gy	Model 1	lncRNA	Grey Module
ENSG00000287091	AC009961.3	-0.269779	0.0400752	0.999959	N2+ vs N1	2 Gy	Model 1	lncRNA	Grey Module
ENSG00000249846	LINC02021	-0.322908	0.040342	0.999959	N2+ vs N1	2 Gy	Model 1	lncRNA	Grey Module
ENSG00000249593	AC011405.1	0.587944	0.0405299	0.999959	N2+ vs N1	2 Gy	Model 1	lncRNA	Grey Module
ENSG00000203808	BVES-AS1	0.534327	0.0406004	0.999959	N2+ vs N1	2 Gy	Model 1	lncRNA	Grey Module
ENSG00000248994	AC124852.1	-0.376842	0.0410057	0.999959	N2+ vs N1	2 Gy	Model 1	lncRNA	Grey Module
ENSG00000267484	AC027319.1	0.747332	0.0410658	0.999959	N2+ vs N1	2 Gy	Model 1	lncRNA	Grey Module
ENSG00000233048	LINC01722	-0.467191	0.0410688	0.999959	N2+ vs N1	2 Gy	Model 1	lncRNA	Grey Module
ENSG00000235813	AL672032.1	0.527348	0.0412304	0.999959	N2+ vs N1	2 Gy	Model 1	lncRNA	Grey Module
ENSG00000261103	AC009063.3	0.575623	0.0413401	0.999959	N2+ vs N1	2 Gy	Model 1	lncRNA	Grey Module
ENSG00000286226	AC093849.3	-0.531824	0.0415134	0.999959	N2+ vs N1	2 Gy	Model 1	lncRNA	Grey Module
ENSG00000287218	AL359962.3	-0.516621	0.0415185	0.999959	N2+ vs N1	2 Gy	Model 1	lncRNA	Grey Module
ENSG00000262668	AJ003147.2	-0.343566	0.0416594	0.999959	N2+ vs N1	2 Gy	Model 1	lncRNA	Grey Module
ENSG00000235366	LINC01055	0.52882	0.041768	0.999959	N2+ vs N1	2 Gy	Model 1	lncRNA	Grey Module
ENSG00000288542	AL133318.1	-0.650549	0.0418807	0.999959	N2+ vs N1	2 Gy	Model 1	lncRNA	Grey Module
ENSG00000272702	AC010913.1	0.52838	0.0419911	0.999959	N2+ vs N1	2 Gy	Model 1	lncRNA	Grey Module
ENSG00000253327	RAD21-AS1	-0.433416	0.0420408	0.999959	N2+ vs N1	2 Gy	Model 1	lncRNA	Grey Module
ENSG00000233461	AL445524.1	-0.269379	0.042823	0.999959	N2+ vs N1	2 Gy	Model 1	lncRNA	Grey Module
ENSG00000265055	AC145343.1	0.627004	0.0429218	0.999959	N2+ vs N1	2 Gy	Model 1	lncRNA	Grey Module
ENSG00000286174	AL596330.1	0.493351	0.0431061	0.999959	N2+ vs N1	2 Gy	Model 1	lncRNA	Grey Module
ENSG00000277767	AL442128.2	0.478988	0.0432824	0.999959	N2+ vs N1	2 Gy	Model 1	lncRNA	Grey Module
ENSG00000233797	UFL1-AS1	-0.591979	0.04349	0.999959	N2+ vs N1	2 Gy	Model 1	lncRNA	Grey Module
ENSG00000248473	LINC01962	0.450541	0.0435271	0.999959	N2+ vs N1	2 Gy	Model 1	lncRNA	Grey Module
ENSG00000275479	AC087741.2	-0.476278	0.0436425	0.999959	N2+ vs N1	2 Gy	Model 1	lncRNA	Grey Module
ENSG00000198106	AC025279.1	-0.247324	0.0438158	0.999959	N2+ vs N1	2 Gy	Model 1	lncRNA	Grey Module
ENSG00000271715	AC012640.3	-0.522667	0.0438895	0.999959	N2+ vs N1	2 Gy	Model 1	lncRNA	Grey Module
ENSG00000260296	AC095057.3	0.508952	0.044271	0.999959	N2+ vs N1	2 Gy	Model 1	lncRNA	Grey Module
ENSG00000229272	AL157388.1	0.65422	0.0442958	0.999959	N2+ vs N1	2 Gy	Model 1	lncRNA	Grey Module
ENSG00000286599	AC110611.1	-0.528358	0.044317	0.999959	N2+ vs N1	2 Gy	Model 1	lncRNA	Grey Module
ENSG00000257391	AC126763.1	-0.839915	0.0447234	0.999959	N2+ vs N1	2 Gy	Model 1	lncRNA	Grey Module
ENSG00000259687	LINC01220	-0.3893	0.0450591	0.999959	N2+ vs N1	2 Gy	Model 1	lncRNA	Grey Module
ENSG00000285159	AL627422.2	0.559628	0.0451412	0.999959	N2+ vs N1	2 Gy	Model 1	lncRNA	Grey Module
ENSG00000251666	ZNF346-IT1	-0.478126	0.0453404	0.999959	N2+ vs N1	2 Gy	Model 1	lncRNA	Grey Module
ENSG00000227543	SPAG5-AS1	0.515697	0.0455109	0.999959	N2+ vs N1	2 Gy	Model 1	lncRNA	Grey Module
ENSG00000253372	AC016405.1	-0.592847	0.045742	0.999959	N2+ vs N1	2 Gy	Model 1	lncRNA	Grey Module
ENSG00000250107	CACNA1G-AS1	-0.536237	0.0463846	0.999959	N2+ vs N1	2 Gy	Model 1	lncRNA	Grey Module
ENSG00000226497	LINC02549	-0.622848	0.0464505	0.999959	N2+ vs N1	2 Gy	Model 1	lncRNA	Grey Module
ENSG00000287190	AC239799.2	0.327786	0.0464571	0.999959	N2+ vs N1	2 Gy	Model 1	lncRNA	Grey Module
ENSG00000276846	AC016590.3	0.453729	0.0465117	0.999959	N2+ vs N1	2 Gy	Model 1	lncRNA	Grey Module
ENSG00000263126	AC040162.3	0.382528	0.0465406	0.999959	N2+ vs N1	2 Gy	Model 1	lncRNA	Grey Module
ENSG00000288105	AC117461.1	-0.295354	0.0466166	0.999959	N2+ vs N1	2 Gy	Model 1	lncRNA	Grey Module
ENSG00000260166	AC134312.3	-0.557945	0.0466242	0.999959	N2+ vs N1	2 Gy	Model 1	lncRNA	Grey Module
ENSG00000273492	AP000229.1	0.411932	0.0467683	0.999959	N2+ vs N1	2 Gy	Model 1	lncRNA	Grey Module
ENSG00000247934	AC022364.1	0.250925	0.0468968	0.999959	N2+ vs N1	2 Gy	Model 1	lncRNA	Grey Module
ENSG00000267033	AC020911.1	0.601232	0.0469074	0.999959	N2+ vs N1	2 Gy	Model 1	lncRNA	Grey Module
ENSG00000285812	AL390719.3	0.569928	0.0470444	0.999959	N2+ vs N1	2 Gy	Model 1	lncRNA	Grey Module
ENSG00000286710	AC188617.1	-0.577783	0.0471384	0.999959	N2+ vs N1	2 Gy	Model 1	lncRNA	Grey Module
ENSG00000272145	NFYC-AS1	0.34627	0.0471475	0.999959	N2+ vs N1	2 Gy	Model 1	lncRNA	Grey Module
ENSG00000231840	AC073342.1	0.626474	0.0472587	0.999959	N2+ vs N1	2 Gy	Model 1	lncRNA	Grey Module
ENSG00000277692	AL121583.1	-0.500876	0.0473402	0.999959	N2+ vs N1	2 Gy	Model 1	lncRNA	Grey Module
ENSG00000259810	AC002519.1	-0.517025	0.0474229	0.999959	N2+ vs N1	2 Gy	Model 1	lncRNA	Grey Module
ENSG00000262732	AC010401.1	-0.542628	0.0474538	0.999959	N2+ vs N1	2 Gy	Model 1	lncRNA	Grey Module
ENSG00000286861	AL049779.4	0.268533	0.0475379	0.999959	N2+ vs N1	2 Gy	Model 1	lncRNA	Grey Module
ENSG00000256576	LINC02361	-0.499433	0.0476046	0.999959	N2+ vs N1	2 Gy	Model 1	lncRNA	Grey Module
ENSG00000256686	AC019209.3	-0.542221	0.0476838	0.999959	N2+ vs N1	2 Gy	Model 1	lncRNA	Grey Module
ENSG00000259402	AC090515.5	-0.551814	0.0478564	0.999959	N2+ vs N1	2 Gy	Model 1	lncRNA	Grey Module
ENSG00000267239	AP001198.1	0.562266	0.0479901	0.999959	N2+ vs N1	2 Gy	Model 1	lncRNA	Grey Module
ENSG00000228784	LINC00954	0.284192	0.0483995	0.999959	N2+ vs N1	2 Gy	Model 1	lncRNA	Grey Module
ENSG00000232884	AF127936.1	-0.485383	0.0484283	0.999959	N2+ vs N1	2 Gy	Model 1	lncRNA	Grey Module
ENSG00000286786	AC116158.3	-0.213705	0.0490417	0.999959	N2+ vs N1	2 Gy	Model 1	lncRNA	Grey Module
ENSG00000267309	AC092295.2	-0.240082	0.0490955	0.999959	N2+ vs N1	2 Gy	Model 1	lncRNA	Grey Module
ENSG00000259737	AC087516.2	0.604216	0.0492114	0.999959	N2+ vs N1	2 Gy	Model 1	lncRNA	Grey Module
ENSG00000231530	AL157932.1	-0.503542	0.0494811	0.999959	N2+ vs N1	2 Gy	Model 1	lncRNA	Grey Module
ENSG00000286472	AL035252.5	-0.182058	0.0497587	0.999959	N2+ vs N1	2 Gy	Model 1	lncRNA	Grey Module
ENSG00000278611	ZNF426-DT	-0.416258	0.0497885	0.999959	N2+ vs N1	2 Gy	Model 1	lncRNA	Grey Module
ENSG00000278546	AC003101.2	0.474596	0.0497948	0.999959	N2+ vs N1	2 Gy	Model 1	lncRNA	Grey Module
ENSG00000288071	AL591135.2	-0.516952	0.0501992	0.999959	N2+ vs N1	2 Gy	Model 1	lncRNA	Grey Module
ENSG00000251602	AL928654.1	0.195774	0.0502022	0.999959	N2+ vs N1	2 Gy	Model 1	lncRNA	Grey Module
ENSG00000240591	AL096701.3	0.52294	0.0502073	0.999959	N2+ vs N1	2 Gy	Model 1	lncRNA	Grey Module
ENSG00000288253	AC010332.3	-0.39818	0.0502663	0.999959	N2+ vs N1	2 Gy	Model 1	lncRNA	Grey Module
ENSG00000236871	LINC00106	0.429778	0.0504203	0.999959	N2+ vs N1	2 Gy	Model 1	lncRNA	Grey Module
ENSG00000280798	LINC00294	0.0649225	0.0505002	0.999959	N2+ vs N1	2 Gy	Model 1	lncRNA	Grey Module
ENSG00000284657	AL031432.5	-0.489549	0.0506797	0.999959	N2+ vs N1	2 Gy	Model 1	lncRNA	Grey Module
ENSG00000224733	AL034349.1	-0.546852	0.0507316	0.999959	N2+ vs N1	2 Gy	Model 1	lncRNA	Grey Module
ENSG00000286234	AC079790.2	0.516498	0.0511151	0.999959	N2+ vs N1	2 Gy	Model 1	lncRNA	Grey Module
ENSG00000227455	AL450345.1	-0.62671	0.0511271	0.999959	N2+ vs N1	2 Gy	Model 1	lncRNA	Grey Module
ENSG00000246465	AC138904.1	0.376598	0.0512125	0.999959	N2+ vs N1	2 Gy	Model 1	lncRNA	Grey Module
ENSG00000175147	TMEM51-AS1	-0.56715	0.0512614	0.999959	N2+ vs N1	2 Gy	Model 1	lncRNA	Grey Module
ENSG00000235078	AC231981.1	-0.468111	0.0512776	0.999959	N2+ vs N1	2 Gy	Model 1	lncRNA	Grey Module
ENSG00000261342	AC006538.1	-0.216135	0.051445	0.999959	N2+ vs N1	2 Gy	Model 1	lncRNA	Grey Module
ENSG00000268027	AC243960.1	0.486165	0.05159	0.999959	N2+ vs N1	2 Gy	Model 1	lncRNA	Grey Module
ENSG00000284692	Z98259.3	0.536651	0.0516844	0.999959	N2+ vs N1	2 Gy	Model 1	lncRNA	Grey Module
ENSG00000179743	FLJ37453	0.248956	0.0517165	0.999959	N2+ vs N1	2 Gy	Model 1	lncRNA	Grey Module
ENSG00000286080	AC011477.7	0.44052	0.0518299	0.999959	N2+ vs N1	2 Gy	Model 1	lncRNA	Grey Module
ENSG00000251600	AC107223.1	0.316089	0.0518597	0.999959	N2+ vs N1	2 Gy	Model 1	lncRNA	Grey Module
ENSG00000229325	ACAP2-IT1	0.479647	0.0521855	0.999959	N2+ vs N1	2 Gy	Model 1	lncRNA	Grey Module
ENSG00000228590	MIR4432HG	-0.626793	0.052235	0.999959	N2+ vs N1	2 Gy	Model 1	lncRNA	Grey Module
ENSG00000256988	AC005833.2	0.549536	0.0527507	0.999959	N2+ vs N1	2 Gy	Model 1	lncRNA	Grey Module
ENSG00000214942	AC113167.1	-0.539218	0.0528246	0.999959	N2+ vs N1	2 Gy	Model 1	lncRNA	Grey Module
ENSG00000260293	AC106820.4	-0.181863	0.0529856	0.999959	N2+ vs N1	2 Gy	Model 1	lncRNA	Grey Module
ENSG00000262312	AC004494.1	0.331739	0.0531101	0.999959	N2+ vs N1	2 Gy	Model 1	lncRNA	Grey Module
ENSG00000269982	AC018809.2	0.237363	0.0531732	0.999959	N2+ vs N1	2 Gy	Model 1	lncRNA	Cyan Module
ENSG00000229649	LINC02681	-0.562491	0.0532239	0.999959	N2+ vs N1	2 Gy	Model 1	lncRNA	Grey Module
ENSG00000257127	CLLU1	0.569608	0.0533052	0.999959	N2+ vs N1	2 Gy	Model 1	lncRNA	Grey Module
ENSG00000256193	LINC00507	0.571647	0.0533128	0.999959	N2+ vs N1	2 Gy	Model 1	lncRNA	Grey Module
ENSG00000260670	AC134508.1	-0.48824	0.0535972	0.999959	N2+ vs N1	2 Gy	Model 1	lncRNA	Grey Module
ENSG00000267530	LINC01836	0.302869	0.0536007	0.999959	N2+ vs N1	2 Gy	Model 1	lncRNA	Grey Module
ENSG00000287054	AC113410.5	-0.486356	0.0536729	0.999959	N2+ vs N1	2 Gy	Model 1	lncRNA	Grey Module
ENSG00000230894	AL133284.1	0.537124	0.0536994	0.999959	N2+ vs N1	2 Gy	Model 1	lncRNA	Grey Module
ENSG00000258100	LINC02823	0.475099	0.053791	0.999959	N2+ vs N1	2 Gy	Model 1	lncRNA	Grey Module
ENSG00000227741	AL121987.2	0.47858	0.0539229	0.999959	N2+ vs N1	2 Gy	Model 1	lncRNA	Grey Module
ENSG00000214432	VPS33B-DT	-0.386727	0.054283	0.999959	N2+ vs N1	2 Gy	Model 1	lncRNA	Grey Module
ENSG00000250685	AC009123.1	0.504402	0.0544509	0.999959	N2+ vs N1	2 Gy	Model 1	lncRNA	Grey Module
ENSG00000261544	AC011939.2	0.48696	0.0544898	0.999959	N2+ vs N1	2 Gy	Model 1	lncRNA	Grey Module
ENSG00000285821	AC011899.3	-0.547202	0.0545321	0.999959	N2+ vs N1	2 Gy	Model 1	lncRNA	Grey Module
ENSG00000278389	AC099518.6	-0.479284	0.0546168	0.999959	N2+ vs N1	2 Gy	Model 1	lncRNA	Grey Module
ENSG00000254985	RSF1-IT2	0.46854	0.0546825	0.999959	N2+ vs N1	2 Gy	Model 1	lncRNA	Grey Module
ENSG00000243797	AC004917.1	-0.475076	0.054944	0.999959	N2+ vs N1	2 Gy	Model 1	lncRNA	Grey Module
ENSG00000284902	AC074008.1	0.472853	0.0551196	0.999959	N2+ vs N1	2 Gy	Model 1	lncRNA	Grey Module
ENSG00000224992	AL445645.1	-0.494382	0.0551205	0.999959	N2+ vs N1	2 Gy	Model 1	lncRNA	Grey Module
ENSG00000227398	KIF9-AS1	-0.151083	0.0555618	0.999959	N2+ vs N1	2 Gy	Model 1	lncRNA	Grey Module
ENSG00000274765	AC018926.1	0.498999	0.0557957	0.999959	N2+ vs N1	2 Gy	Model 1	lncRNA	Grey Module
ENSG00000286661	AC092933.2	0.528418	0.0566634	0.999959	N2+ vs N1	2 Gy	Model 1	lncRNA	Grey Module
ENSG00000258730	ITPK1-AS1	-0.486683	0.0567962	0.999959	N2+ vs N1	2 Gy	Model 1	lncRNA	Grey Module
ENSG00000246582	AC100861.1	-0.242901	0.0570886	0.999959	N2+ vs N1	2 Gy	Model 1	lncRNA	Grey Module
ENSG00000223571	DHRSX-IT1	0.482672	0.0571355	0.999959	N2+ vs N1	2 Gy	Model 1	lncRNA	Grey Module
ENSG00000274272	AC069281.2	0.59977	0.057365	0.999959	N2+ vs N1	2 Gy	Model 1	lncRNA	Grey Module
ENSG00000269176	AP001160.3	-0.246391	0.0573877	0.999959	N2+ vs N1	2 Gy	Model 1	lncRNA	Grey Module
ENSG00000286445	AL355334.2	-0.423304	0.0578995	0.999959	N2+ vs N1	2 Gy	Model 1	lncRNA	Grey Module
ENSG00000236013	AL357146.1	0.487188	0.0580368	0.999959	N2+ vs N1	2 Gy	Model 1	lncRNA	Grey Module
ENSG00000260777	AC061975.1	0.490185	0.0582698	0.999959	N2+ vs N1	2 Gy	Model 1	lncRNA	Grey Module
ENSG00000261175	LINC02188	-0.564814	0.0582795	0.999959	N2+ vs N1	2 Gy	Model 1	lncRNA	Grey Module
ENSG00000285652	AL591428.1	-0.531919	0.0584534	0.999959	N2+ vs N1	2 Gy	Model 1	lncRNA	Grey Module
ENSG00000266922	AC008543.3	0.508816	0.0585726	0.999959	N2+ vs N1	2 Gy	Model 1	lncRNA	Grey Module
ENSG00000260317	AC009812.4	-0.268266	0.0586187	0.999959	N2+ vs N1	2 Gy	Model 1	lncRNA	Grey Module
ENSG00000280341	AP000542.3	-0.243594	0.0587539	0.999959	N2+ vs N1	2 Gy	Model 1	lncRNA	Grey Module
ENSG00000251359	WWC2-AS2	-0.336433	0.0591616	0.999959	N2+ vs N1	2 Gy	Model 1	lncRNA	Grey Module
ENSG00000272950	AC093799.1	0.363372	0.0592958	0.999959	N2+ vs N1	2 Gy	Model 1	lncRNA	Grey Module
ENSG00000248544	AC008676.1	0.588378	0.0596513	0.999959	N2+ vs N1	2 Gy	Model 1	lncRNA	Grey Module
ENSG00000179253	AL162457.1	0.501897	0.0597012	0.999959	N2+ vs N1	2 Gy	Model 1	lncRNA	Grey Module
ENSG00000279954	BX324167.2	0.522782	0.0597146	0.999959	N2+ vs N1	2 Gy	Model 1	lncRNA	Grey Module
ENSG00000229491	AC136489.1	0.484358	0.0599997	0.999959	N2+ vs N1	2 Gy	Model 1	lncRNA	Grey Module
ENSG00000185332	TMEM105	1.3687	0.0601622	0.999959	N2+ vs N1	2 Gy	Model 1	lncRNA	Grey Module
ENSG00000245468	LINC02447	-0.447138	0.0604414	0.999959	N2+ vs N1	2 Gy	Model 1	lncRNA	Grey Module
ENSG00000260083	MIR762HG	-0.245823	0.060505	0.999959	N2+ vs N1	2 Gy	Model 1	lncRNA	Grey Module
ENSG00000287629	AC006059.5	0.521475	0.0606033	0.999959	N2+ vs N1	2 Gy	Model 1	lncRNA	Grey Module
ENSG00000285688	AL161443.1	0.475229	0.0606368	0.999959	N2+ vs N1	2 Gy	Model 1	lncRNA	Grey Module
ENSG00000253363	AC090809.1	-0.585691	0.0608802	0.999959	N2+ vs N1	2 Gy	Model 1	lncRNA	Grey Module
ENSG00000215533	LINC00189	-0.512513	0.0613038	0.999959	N2+ vs N1	2 Gy	Model 1	lncRNA	Grey Module
ENSG00000287986	AL135841.1	0.570101	0.0613277	0.999959	N2+ vs N1	2 Gy	Model 1	lncRNA	Grey Module
ENSG00000287574	AC004938.2	0.473433	0.0615422	0.999959	N2+ vs N1	2 Gy	Model 1	lncRNA	Grey Module
ENSG00000267283	AC005306.1	-0.504756	0.0617324	0.999959	N2+ vs N1	2 Gy	Model 1	lncRNA	Grey Module
ENSG00000261526	AC012615.1	-0.371274	0.061955	0.999959	N2+ vs N1	2 Gy	Model 1	lncRNA	Grey Module
ENSG00000286311	AL034550.3	0.474871	0.0623147	0.999959	N2+ vs N1	2 Gy	Model 1	lncRNA	Grey Module
ENSG00000269044	AC024075.2	0.107313	0.0623702	0.999959	N2+ vs N1	2 Gy	Model 1	lncRNA	Grey Module
ENSG00000269958	AL049840.6	-0.183933	0.0626376	0.999959	N2+ vs N1	2 Gy	Model 1	lncRNA	Grey Module
ENSG00000225930	LINC02249	-0.547839	0.0626673	0.999959	N2+ vs N1	2 Gy	Model 1	lncRNA	Grey Module
ENSG00000225564	LINC01492	-0.36886	0.0627305	0.999959	N2+ vs N1	2 Gy	Model 1	lncRNA	Grey Module
ENSG00000267052	AC005050.1	-0.486369	0.0627559	0.999959	N2+ vs N1	2 Gy	Model 1	lncRNA	Grey Module
ENSG00000264116	AC116003.1	-0.433964	0.0633916	0.999959	N2+ vs N1	2 Gy	Model 1	lncRNA	Grey Module
ENSG00000272140	AC022400.4	0.470661	0.0634624	0.999959	N2+ vs N1	2 Gy	Model 1	lncRNA	Grey Module
ENSG00000280693	SH3PXD2A-AS1	0.462815	0.0635191	0.999959	N2+ vs N1	2 Gy	Model 1	lncRNA	Grey Module
ENSG00000260072	AC008938.1	0.329965	0.0636463	0.999959	N2+ vs N1	2 Gy	Model 1	lncRNA	Grey Module
ENSG00000254418	SPON1-AS1	0.470173	0.0637369	0.999959	N2+ vs N1	2 Gy	Model 1	lncRNA	Grey Module
ENSG00000224281	SLC25A5-AS1	-0.354221	0.0639039	0.999959	N2+ vs N1	2 Gy	Model 1	lncRNA	Grey Module
ENSG00000251443	LINC02160	0.477308	0.0640074	0.999959	N2+ vs N1	2 Gy	Model 1	lncRNA	Grey Module
ENSG00000223382	LINC01778	0.497747	0.0640112	0.999959	N2+ vs N1	2 Gy	Model 1	lncRNA	Grey Module
ENSG00000261064	LINC02256	0.30011	0.0640349	0.999959	N2+ vs N1	2 Gy	Model 1	lncRNA	Grey Module
ENSG00000250007	AC087457.1	0.491716	0.0645171	0.999959	N2+ vs N1	2 Gy	Model 1	lncRNA	Grey Module
ENSG00000262815	AC087501.2	0.511766	0.064648	0.999959	N2+ vs N1	2 Gy	Model 1	lncRNA	Grey Module
ENSG00000272081	AC008972.2	-0.431286	0.0646922	0.999959	N2+ vs N1	2 Gy	Model 1	lncRNA	Grey Module
ENSG00000236830	CBR3-AS1	0.182302	0.0649311	0.999959	N2+ vs N1	2 Gy	Model 1	lncRNA	Grey Module
ENSG00000233547	AL158212.2	-0.46054	0.0649496	0.999959	N2+ vs N1	2 Gy	Model 1	lncRNA	Grey Module
ENSG00000248202	LINC02234	-0.469677	0.0652733	0.999959	N2+ vs N1	2 Gy	Model 1	lncRNA	Grey Module
ENSG00000203739	AL645568.1	-0.188724	0.0657542	0.999959	N2+ vs N1	2 Gy	Model 1	lncRNA	Grey Module
ENSG00000270332	SMC2-AS1	-0.587566	0.065797	0.999959	N2+ vs N1	2 Gy	Model 1	lncRNA	Grey Module
ENSG00000273729	AC007686.3	0.170741	0.0658605	0.999959	N2+ vs N1	2 Gy	Model 1	lncRNA	Grey Module
ENSG00000232648	AC107214.1	-0.492891	0.0661932	0.999959	N2+ vs N1	2 Gy	Model 1	lncRNA	Grey Module
ENSG00000266970	AC061992.2	-0.457421	0.0667482	0.999959	N2+ vs N1	2 Gy	Model 1	lncRNA	Grey Module
ENSG00000272654	AL358472.2	-0.422337	0.0670252	0.999959	N2+ vs N1	2 Gy	Model 1	lncRNA	Grey Module
ENSG00000258940	AL132639.2	-0.369204	0.0671563	0.999959	N2+ vs N1	2 Gy	Model 1	lncRNA	Grey Module
ENSG00000272681	FAM223B	0.348609	0.0671963	0.999959	N2+ vs N1	2 Gy	Model 1	lncRNA	Grey Module
ENSG00000279245	FAM223A	0.348609	0.0671963	0.999959	N2+ vs N1	2 Gy	Model 1	lncRNA	Grey Module
ENSG00000237413	MGC27382	-0.400056	0.0671997	0.999959	N2+ vs N1	2 Gy	Model 1	lncRNA	Grey Module
ENSG00000260418	AL023284.4	0.466117	0.067507	0.999959	N2+ vs N1	2 Gy	Model 1	lncRNA	Grey Module
ENSG00000257607	AC073957.2	-0.445106	0.0675451	0.999959	N2+ vs N1	2 Gy	Model 1	lncRNA	Grey Module
ENSG00000267871	ZNF460-AS1	0.390197	0.0676211	0.999959	N2+ vs N1	2 Gy	Model 1	lncRNA	Grey Module
ENSG00000234807	LINC01135	-0.531493	0.0679648	0.999959	N2+ vs N1	2 Gy	Model 1	lncRNA	Grey Module
ENSG00000286475	AL592156.1	0.601208	0.0680335	0.999959	N2+ vs N1	2 Gy	Model 1	lncRNA	Grey Module
ENSG00000238009	AL627309.1	0.674571	0.0681975	0.999959	N2+ vs N1	2 Gy	Model 1	lncRNA	Grey Module
ENSG00000288033	AC137894.3	0.230097	0.0684933	0.999959	N2+ vs N1	2 Gy	Model 1	lncRNA	Grey Module
ENSG00000259087	AL121790.2	-0.562633	0.0685998	0.999959	N2+ vs N1	2 Gy	Model 1	lncRNA	Grey Module
ENSG00000203706	SERTAD4-AS1	-0.453525	0.0687162	0.999959	N2+ vs N1	2 Gy	Model 1	lncRNA	Grey Module
ENSG00000253377	AC068672.2	-0.463672	0.0689378	0.999959	N2+ vs N1	2 Gy	Model 1	lncRNA	Grey Module
ENSG00000259697	AC126323.2	-0.524814	0.0694297	0.999959	N2+ vs N1	2 Gy	Model 1	lncRNA	Grey Module
ENSG00000288061	AP000926.2	-0.438478	0.0697882	0.999959	N2+ vs N1	2 Gy	Model 1	lncRNA	Grey Module
ENSG00000286310	AC008443.7	-0.443293	0.0698196	0.999959	N2+ vs N1	2 Gy	Model 1	lncRNA	Grey Module
ENSG00000260853	AC109460.2	-0.42343	0.0702971	0.999959	N2+ vs N1	2 Gy	Model 1	lncRNA	Grey Module
ENSG00000273987	AC121761.2	0.458686	0.0705302	0.999959	N2+ vs N1	2 Gy	Model 1	lncRNA	Grey Module
ENSG00000261000	AC244034.2	0.465909	0.0705379	0.999959	N2+ vs N1	2 Gy	Model 1	lncRNA	Grey Module
ENSG00000285885	AC092058.1	-0.499256	0.070703	0.999959	N2+ vs N1	2 Gy	Model 1	lncRNA	Grey Module
ENSG00000266921	AC006213.1	0.49325	0.0708484	0.999959	N2+ vs N1	2 Gy	Model 1	lncRNA	Grey Module
ENSG00000267327	AC009271.1	0.636191	0.0711794	0.999959	N2+ vs N1	2 Gy	Model 1	lncRNA	Grey Module
ENSG00000259555	AC067863.1	-0.581739	0.0714966	0.999959	N2+ vs N1	2 Gy	Model 1	lncRNA	Grey Module
ENSG00000286579	AC023483.1	-0.442774	0.0715736	0.999959	N2+ vs N1	2 Gy	Model 1	lncRNA	Grey Module
ENSG00000248319	LINC02275	-0.415938	0.0717093	0.999959	N2+ vs N1	2 Gy	Model 1	lncRNA	Grey Module
ENSG00000287221	AL589794.2	-0.455644	0.0717653	0.999959	N2+ vs N1	2 Gy	Model 1	lncRNA	Grey Module
ENSG00000273145	BX537318.1	-0.249143	0.0717952	0.999959	N2+ vs N1	2 Gy	Model 1	lncRNA	Grey Module
ENSG00000253853	AC246817.1	-0.482634	0.0719091	0.999959	N2+ vs N1	2 Gy	Model 1	lncRNA	Grey Module
ENSG00000261020	AC132825.3	-0.448174	0.0720978	0.999959	N2+ vs N1	2 Gy	Model 1	lncRNA	Grey Module
ENSG00000245662	LINC02211	0.535884	0.0721628	0.999959	N2+ vs N1	2 Gy	Model 1	lncRNA	Grey Module
ENSG00000272720	AL022322.1	0.295018	0.0726913	0.999959	N2+ vs N1	2 Gy	Model 1	lncRNA	Grey Module
ENSG00000227619	AL391056.1	0.474381	0.0726996	0.999959	N2+ vs N1	2 Gy	Model 1	lncRNA	Grey Module
ENSG00000188693	CYP51A1-AS1	-0.545036	0.0729956	0.999959	N2+ vs N1	2 Gy	Model 1	lncRNA	Grey Module
ENSG00000254485	AC026191.1	-0.932362	0.0733464	0.999959	N2+ vs N1	2 Gy	Model 1	lncRNA	Grey Module
ENSG00000266644	AC103810.5	0.468702	0.0735577	0.999959	N2+ vs N1	2 Gy	Model 1	lncRNA	Grey Module
ENSG00000276216	AC245014.3	-0.336649	0.0735809	0.999959	N2+ vs N1	2 Gy	Model 1	lncRNA	Grey Module
ENSG00000272523	LINC01023	-0.446098	0.0735948	0.999959	N2+ vs N1	2 Gy	Model 1	lncRNA	Grey Module
ENSG00000230185	C9orf147	-0.424202	0.0737678	0.999959	N2+ vs N1	2 Gy	Model 1	lncRNA	Grey Module
ENSG00000271976	AC012467.2	0.0983824	0.0738219	0.999959	N2+ vs N1	2 Gy	Model 1	lncRNA	Grey Module
ENSG00000283045	AC103703.1	0.460389	0.0739301	0.999959	N2+ vs N1	2 Gy	Model 1	lncRNA	Grey Module
ENSG00000229227	AL356056.1	-0.464141	0.0740064	0.999959	N2+ vs N1	2 Gy	Model 1	lncRNA	Grey Module
ENSG00000287254	AC011509.3	-0.558696	0.074584	0.999959	N2+ vs N1	2 Gy	Model 1	lncRNA	Grey Module
ENSG00000231768	LINC01354	-0.316793	0.074607	0.999959	N2+ vs N1	2 Gy	Model 1	lncRNA	Grey Module
ENSG00000277662	AL354696.1	0.446018	0.0756681	0.999959	N2+ vs N1	2 Gy	Model 1	lncRNA	Grey Module
ENSG00000274460	AC092119.2	0.413064	0.0756944	0.999959	N2+ vs N1	2 Gy	Model 1	lncRNA	Grey Module
ENSG00000196741	LINC01560	-0.181695	0.075765	0.999959	N2+ vs N1	2 Gy	Model 1	lncRNA	Grey Module
ENSG00000241764	AC002467.1	0.474243	0.0757719	0.999959	N2+ vs N1	2 Gy	Model 1	lncRNA	Grey Module
ENSG00000255046	AC069185.1	0.43441	0.0760189	0.999959	N2+ vs N1	2 Gy	Model 1	lncRNA	Grey Module
ENSG00000276174	AC087683.2	0.449796	0.0760283	0.999959	N2+ vs N1	2 Gy	Model 1	lncRNA	Grey Module
ENSG00000263327	TAPT1-AS1	0.214556	0.0762436	0.999959	N2+ vs N1	2 Gy	Model 1	lncRNA	Grey Module
ENSG00000262155	LINC02175	0.214932	0.0764019	0.999959	N2+ vs N1	2 Gy	Model 1	lncRNA	Grey Module
ENSG00000278390	AL354696.2	-0.395344	0.0764062	0.999959	N2+ vs N1	2 Gy	Model 1	lncRNA	Grey Module
ENSG00000255021	AC093496.1	0.503324	0.0766326	0.999959	N2+ vs N1	2 Gy	Model 1	lncRNA	Grey Module
ENSG00000260367	AC109460.1	0.451482	0.0768724	0.999959	N2+ vs N1	2 Gy	Model 1	lncRNA	Grey Module
ENSG00000254288	AC087672.2	0.42798	0.0768946	0.999959	N2+ vs N1	2 Gy	Model 1	lncRNA	Grey Module
ENSG00000232934	AL157786.1	-0.425229	0.0771114	0.999959	N2+ vs N1	2 Gy	Model 1	lncRNA	Grey Module
ENSG00000261242	AL136038.5	0.452402	0.0771704	0.999959	N2+ vs N1	2 Gy	Model 1	lncRNA	Grey Module
ENSG00000232363	AL021391.1	0.46234	0.0772517	0.999959	N2+ vs N1	2 Gy	Model 1	lncRNA	Grey Module
ENSG00000261523	AC009167.1	-0.363411	0.0773303	0.999959	N2+ vs N1	2 Gy	Model 1	lncRNA	Grey Module
ENSG00000261695	AC136443.4	-0.363411	0.0773303	0.999959	N2+ vs N1	2 Gy	Model 1	lncRNA	Grey Module
ENSG00000270001	AL121894.2	0.453171	0.0776895	0.999959	N2+ vs N1	2 Gy	Model 1	lncRNA	Grey Module
ENSG00000271584	LINC02550	0.518954	0.0781996	0.999959	N2+ vs N1	2 Gy	Model 1	lncRNA	Grey Module
ENSG00000283122	HYMAI	0.234887	0.0783339	0.999959	N2+ vs N1	2 Gy	Model 1	lncRNA	Grey Module
ENSG00000286742	AC000065.1	-0.446479	0.0786421	0.999959	N2+ vs N1	2 Gy	Model 1	lncRNA	Grey Module
ENSG00000272509	AC087752.4	-0.420544	0.0790431	0.999959	N2+ vs N1	2 Gy	Model 1	lncRNA	Grey Module
ENSG00000235143	AL445235.1	0.588845	0.0790701	0.999959	N2+ vs N1	2 Gy	Model 1	lncRNA	Grey Module
ENSG00000230825	AC005532.1	0.569379	0.0791011	0.999959	N2+ vs N1	2 Gy	Model 1	lncRNA	Grey Module
ENSG00000258308	AC079907.2	0.462361	0.07925	0.999959	N2+ vs N1	2 Gy	Model 1	lncRNA	Grey Module
ENSG00000231252	AC099792.1	-0.505142	0.0793191	0.999959	N2+ vs N1	2 Gy	Model 1	lncRNA	Grey Module
ENSG00000274653	AC106782.5	-0.436982	0.0793479	0.999959	N2+ vs N1	2 Gy	Model 1	lncRNA	Grey Module
ENSG00000267412	AC092068.2	-0.374335	0.0793498	0.999959	N2+ vs N1	2 Gy	Model 1	lncRNA	Grey Module
ENSG00000235303	AL023495.1	0.501499	0.0794876	0.999959	N2+ vs N1	2 Gy	Model 1	lncRNA	Grey Module
ENSG00000269929	MIRLET7A1HG	0.292942	0.0795408	0.999959	N2+ vs N1	2 Gy	Model 1	lncRNA	Grey Module
ENSG00000204055	AL158151.1	-0.601631	0.079932	0.999959	N2+ vs N1	2 Gy	Model 1	lncRNA	Grey Module
ENSG00000264920	AC018521.5	-0.218521	0.080032	0.999959	N2+ vs N1	2 Gy	Model 1	lncRNA	Grey Module
ENSG00000267543	AC015802.3	0.580914	0.0800964	0.999959	N2+ vs N1	2 Gy	Model 1	lncRNA	Grey Module
ENSG00000225032	AL162586.1	-0.368014	0.0801696	0.999959	N2+ vs N1	2 Gy	Model 1	lncRNA	Grey Module
ENSG00000250626	AC093909.4	0.554855	0.0804281	0.999959	N2+ vs N1	2 Gy	Model 1	lncRNA	Grey Module
ENSG00000234327	AC012146.1	-0.401304	0.0805122	0.999959	N2+ vs N1	2 Gy	Model 1	lncRNA	Grey Module
ENSG00000232354	VIPR1-AS1	0.553043	0.0806922	0.999959	N2+ vs N1	2 Gy	Model 1	lncRNA	Grey Module
ENSG00000232729	AC211433.1	-0.416149	0.0807257	0.999959	N2+ vs N1	2 Gy	Model 1	lncRNA	Grey Module
ENSG00000223525	RABGAP1L-IT1	-0.38729	0.0808143	0.999959	N2+ vs N1	2 Gy	Model 1	lncRNA	Grey Module
ENSG00000259834	AL365361.1	-0.466911	0.0810198	0.999959	N2+ vs N1	2 Gy	Model 1	lncRNA	Grey Module
ENSG00000251533	LINC00605	-0.430965	0.0812333	0.999959	N2+ vs N1	2 Gy	Model 1	lncRNA	Grey Module
ENSG00000287311	AC140121.1	-0.624144	0.0813019	0.999959	N2+ vs N1	2 Gy	Model 1	lncRNA	Grey Module
ENSG00000286976	AC084335.1	0.48553	0.0819485	0.999959	N2+ vs N1	2 Gy	Model 1	lncRNA	Grey Module
ENSG00000272455	MRPL20-DT	0.177619	0.0821646	0.999959	N2+ vs N1	2 Gy	Model 1	lncRNA	Grey Module
ENSG00000272599	AC016394.1	0.278301	0.0825243	0.999959	N2+ vs N1	2 Gy	Model 1	lncRNA	Grey Module
ENSG00000230091	TMEM254-AS1	-0.266014	0.08258	0.999959	N2+ vs N1	2 Gy	Model 1	lncRNA	Grey Module
ENSG00000248634	AC008588.1	0.4568	0.0826717	0.999959	N2+ vs N1	2 Gy	Model 1	lncRNA	Grey Module
ENSG00000245213	AC105285.1	-0.181312	0.0826799	0.999959	N2+ vs N1	2 Gy	Model 1	lncRNA	Grey Module
ENSG00000286100	AL008725.1	0.301588	0.0827583	0.999959	N2+ vs N1	2 Gy	Model 1	lncRNA	Grey Module
ENSG00000229321	AC008269.1	-0.30809	0.0831453	0.999959	N2+ vs N1	2 Gy	Model 1	lncRNA	Grey Module
ENSG00000273007	AC021205.3	0.455002	0.083196	0.999959	N2+ vs N1	2 Gy	Model 1	lncRNA	Grey Module
ENSG00000272505	AC104964.3	0.422556	0.0832048	0.999959	N2+ vs N1	2 Gy	Model 1	lncRNA	Grey Module
ENSG00000236536	AC003986.3	0.230106	0.0837116	0.999959	N2+ vs N1	2 Gy	Model 1	lncRNA	Grey Module
ENSG00000265100	AC005332.1	-0.345174	0.0837941	0.999959	N2+ vs N1	2 Gy	Model 1	lncRNA	Grey Module
ENSG00000259005	AC005479.1	0.444785	0.0840606	0.999959	N2+ vs N1	2 Gy	Model 1	lncRNA	Grey Module
ENSG00000255655	AC007570.1	0.448821	0.0842851	0.999959	N2+ vs N1	2 Gy	Model 1	lncRNA	Grey Module
ENSG00000276390	AC004241.3	0.436258	0.0842945	0.999959	N2+ vs N1	2 Gy	Model 1	lncRNA	Grey Module
ENSG00000259006	AC092143.2	0.43395	0.0844258	0.999959	N2+ vs N1	2 Gy	Model 1	lncRNA	Grey Module
ENSG00000272282	LINC02084	0.390763	0.0844435	0.999959	N2+ vs N1	2 Gy	Model 1	lncRNA	Grey Module
ENSG00000253706	AC011632.1	0.495205	0.0845103	0.999959	N2+ vs N1	2 Gy	Model 1	lncRNA	Grey Module
ENSG00000271853	AL162258.1	0.42804	0.0845251	0.999959	N2+ vs N1	2 Gy	Model 1	lncRNA	Grey Module
ENSG00000286638	AC123595.2	0.428677	0.0848098	0.999959	N2+ vs N1	2 Gy	Model 1	lncRNA	Grey Module
ENSG00000251688	LINC02507	0.435527	0.0848783	0.999959	N2+ vs N1	2 Gy	Model 1	lncRNA	Grey Module
ENSG00000260455	NBAT1	0.355957	0.0851443	0.999959	N2+ vs N1	2 Gy	Model 1	lncRNA	Grey Module
ENSG00000275322	AC103746.1	-0.315689	0.085187	0.999959	N2+ vs N1	2 Gy	Model 1	lncRNA	Grey Module
ENSG00000287565	AC108168.1	0.471289	0.0854427	0.999959	N2+ vs N1	2 Gy	Model 1	lncRNA	Grey Module
ENSG00000276791	AC092117.1	-0.223361	0.0855158	0.999959	N2+ vs N1	2 Gy	Model 1	lncRNA	Grey Module
ENSG00000254363	AC011379.2	-0.503577	0.0856551	0.999959	N2+ vs N1	2 Gy	Model 1	lncRNA	Grey Module
ENSG00000241882	AC124893.1	0.428837	0.0857576	0.999959	N2+ vs N1	2 Gy	Model 1	lncRNA	Grey Module
ENSG00000230943	LINC02541	0.513714	0.085761	0.999959	N2+ vs N1	2 Gy	Model 1	lncRNA	Grey Module
ENSG00000250230	AP002754.1	0.505993	0.085805	0.999959	N2+ vs N1	2 Gy	Model 1	lncRNA	Grey Module
ENSG00000272563	AC016745.2	0.324233	0.086305	0.999959	N2+ vs N1	2 Gy	Model 1	lncRNA	Grey Module
ENSG00000285676	AL158212.5	0.521766	0.0863341	0.999959	N2+ vs N1	2 Gy	Model 1	lncRNA	Grey Module
ENSG00000274104	AC020910.5	-0.332525	0.0865451	0.999959	N2+ vs N1	2 Gy	Model 1	lncRNA	Grey Module
ENSG00000266602	AP005262.1	0.219634	0.0869034	0.999959	N2+ vs N1	2 Gy	Model 1	lncRNA	Grey Module
ENSG00000265962	GACAT2	0.25113	0.0870294	0.999959	N2+ vs N1	2 Gy	Model 1	lncRNA	Grey Module
ENSG00000286290	AC011593.1	-0.488238	0.0870842	0.999959	N2+ vs N1	2 Gy	Model 1	lncRNA	Grey Module
ENSG00000214293	APTR	0.16667	0.0873752	0.999959	N2+ vs N1	2 Gy	Model 1	lncRNA	Grey Module
ENSG00000236841	AC007750.1	-0.513162	0.0874086	0.999959	N2+ vs N1	2 Gy	Model 1	lncRNA	Grey Module
ENSG00000278709	NKILA	-0.382825	0.0874312	0.999959	N2+ vs N1	2 Gy	Model 1	lncRNA	Grey Module
ENSG00000232487	RASA3-IT1	-0.427132	0.0874429	0.999959	N2+ vs N1	2 Gy	Model 1	lncRNA	Grey Module
ENSG00000250320	EDIL3-DT	0.468883	0.0875982	0.999959	N2+ vs N1	2 Gy	Model 1	lncRNA	Grey Module
ENSG00000261008	LINC01572	-0.199727	0.0876975	0.999959	N2+ vs N1	2 Gy	Model 1	lncRNA	Grey Module
ENSG00000249685	AC079921.2	0.379066	0.0877657	0.999959	N2+ vs N1	2 Gy	Model 1	lncRNA	Grey Module
ENSG00000248132	LINC02101	-0.631197	0.0880391	0.999959	N2+ vs N1	2 Gy	Model 1	lncRNA	Grey Module
ENSG00000237063	AL035420.2	0.437281	0.088249	0.999959	N2+ vs N1	2 Gy	Model 1	lncRNA	Grey Module
ENSG00000254258	AC087354.1	-0.920664	0.0883416	0.999959	N2+ vs N1	2 Gy	Model 1	lncRNA	Grey Module
ENSG00000231365	WARS2-AS1	-0.105546	0.0884863	0.999959	N2+ vs N1	2 Gy	Model 1	lncRNA	Grey Module
ENSG00000267397	AC090229.1	-0.40369	0.0887212	0.999959	N2+ vs N1	2 Gy	Model 1	lncRNA	Grey Module
ENSG00000255363	LINC02757	0.501085	0.0887886	0.999959	N2+ vs N1	2 Gy	Model 1	lncRNA	Grey Module
ENSG00000273951	AL031667.3	-0.435619	0.0890283	0.999959	N2+ vs N1	2 Gy	Model 1	lncRNA	Grey Module
ENSG00000272468	AL021807.1	-0.420658	0.089147	0.999959	N2+ vs N1	2 Gy	Model 1	lncRNA	Grey Module
ENSG00000235760	MSH2-OT1	0.497712	0.08937	0.999959	N2+ vs N1	2 Gy	Model 1	lncRNA	Grey Module
ENSG00000231789	PIK3CD-AS2	-0.259977	0.0900076	0.999959	N2+ vs N1	2 Gy	Model 1	lncRNA	Grey Module
ENSG00000274849	AC023043.4	0.345631	0.0903267	0.999959	N2+ vs N1	2 Gy	Model 1	lncRNA	Grey Module
ENSG00000224885	EIPR1-IT1	0.440193	0.0905857	0.999959	N2+ vs N1	2 Gy	Model 1	lncRNA	Grey Module
ENSG00000263586	HID1-AS1	0.424716	0.0907252	0.999959	N2+ vs N1	2 Gy	Model 1	lncRNA	Grey Module
ENSG00000261596	AC005632.3	0.324939	0.0907601	0.999959	N2+ vs N1	2 Gy	Model 1	lncRNA	Grey Module
ENSG00000285650	AL157827.2	-0.423274	0.0908082	0.999959	N2+ vs N1	2 Gy	Model 1	lncRNA	Grey Module
ENSG00000265750	AC090772.3	0.431062	0.0911012	0.999959	N2+ vs N1	2 Gy	Model 1	lncRNA	Grey Module
ENSG00000236393	AC091806.1	0.314245	0.0911331	0.999959	N2+ vs N1	2 Gy	Model 1	lncRNA	Grey Module
ENSG00000267731	AC005332.2	-0.348212	0.0916998	0.999959	N2+ vs N1	2 Gy	Model 1	lncRNA	Grey Module
ENSG00000260473	AC068987.2	-0.417059	0.0917781	0.999959	N2+ vs N1	2 Gy	Model 1	lncRNA	Grey Module
ENSG00000231312	MAP4K3-DT	-0.123718	0.0917981	0.999959	N2+ vs N1	2 Gy	Model 1	lncRNA	Grey Module
ENSG00000285103	AL451123.1	-0.537469	0.0918992	0.999959	N2+ vs N1	2 Gy	Model 1	lncRNA	Grey Module
ENSG00000280241	AC079298.3	0.379413	0.0920751	0.999959	N2+ vs N1	2 Gy	Model 1	lncRNA	Brown Module
ENSG00000263531	AC130324.1	-0.563537	0.092363	0.999959	N2+ vs N1	2 Gy	Model 1	lncRNA	Grey Module
ENSG00000231880	KF459542.1	0.413111	0.0924241	0.999959	N2+ vs N1	2 Gy	Model 1	lncRNA	Grey Module
ENSG00000242048	AC093583.1	-0.579371	0.0924244	0.999959	N2+ vs N1	2 Gy	Model 1	lncRNA	Grey Module
ENSG00000197332	AC008543.1	0.503059	0.0924451	0.999959	N2+ vs N1	2 Gy	Model 1	lncRNA	Grey Module
ENSG00000255175	LINC02759	0.490145	0.0924614	0.999959	N2+ vs N1	2 Gy	Model 1	lncRNA	Grey Module
ENSG00000267251	AC139100.1	-0.446086	0.0925748	0.999959	N2+ vs N1	2 Gy	Model 1	lncRNA	Grey Module
ENSG00000245146	MALINC1	-0.242361	0.0926647	0.999959	N2+ vs N1	2 Gy	Model 1	lncRNA	Grey Module
ENSG00000272004	FO704657.1	0.423412	0.0927223	0.999959	N2+ vs N1	2 Gy	Model 1	lncRNA	Grey Module
ENSG00000235652	FBXO30-DT	0.182212	0.0928723	0.999959	N2+ vs N1	2 Gy	Model 1	lncRNA	Grey Module
ENSG00000287289	AP000428.2	-0.410452	0.0929009	0.999959	N2+ vs N1	2 Gy	Model 1	lncRNA	Grey Module
ENSG00000276698	AL136295.6	0.396911	0.0931963	0.999959	N2+ vs N1	2 Gy	Model 1	lncRNA	Grey Module
ENSG00000285710	AC012184.4	-0.405119	0.0932525	0.999959	N2+ vs N1	2 Gy	Model 1	lncRNA	Grey Module
ENSG00000188004	SNHG28	-0.543503	0.0935153	0.999959	N2+ vs N1	2 Gy	Model 1	lncRNA	Grey Module
ENSG00000253361	AC069120.1	-0.515255	0.0936519	0.999959	N2+ vs N1	2 Gy	Model 1	lncRNA	Grey Module
ENSG00000260273	AL359711.2	-0.442448	0.0936603	0.999959	N2+ vs N1	2 Gy	Model 1	lncRNA	Grey Module
ENSG00000236819	LINC01563	0.485412	0.0945289	0.999959	N2+ vs N1	2 Gy	Model 1	lncRNA	Grey Module
ENSG00000250634	LINC01182	0.36871	0.0945831	0.999959	N2+ vs N1	2 Gy	Model 1	lncRNA	Grey Module
ENSG00000242791	AC117395.1	0.520254	0.0947298	0.999959	N2+ vs N1	2 Gy	Model 1	lncRNA	Grey Module
ENSG00000261824	LINC00662	-0.0908049	0.0951224	0.999959	N2+ vs N1	2 Gy	Model 1	lncRNA	Grey Module
ENSG00000261480	GOLGA8M	0.428181	0.0951317	0.999959	N2+ vs N1	2 Gy	Model 1	lncRNA	Grey Module
ENSG00000288552	AL162573.1	-0.461366	0.0952851	0.999959	N2+ vs N1	2 Gy	Model 1	lncRNA	Grey Module
ENSG00000226994	AC012593.1	0.410893	0.0953012	0.999959	N2+ vs N1	2 Gy	Model 1	lncRNA	Grey Module
ENSG00000273711	AC005520.5	0.924533	0.0955834	0.999959	N2+ vs N1	2 Gy	Model 1	lncRNA	Grey Module
ENSG00000248476	BACH1-IT1	-0.262831	0.0957494	0.999959	N2+ vs N1	2 Gy	Model 1	lncRNA	Grey Module
ENSG00000265800	AC022211.3	0.443075	0.0958367	0.999959	N2+ vs N1	2 Gy	Model 1	lncRNA	Grey Module
ENSG00000232545	AC253536.3	0.422168	0.095856	0.999959	N2+ vs N1	2 Gy	Model 1	lncRNA	Grey Module
ENSG00000286481	AC011246.1	-0.426364	0.09621	0.999959	N2+ vs N1	2 Gy	Model 1	lncRNA	Grey Module
ENSG00000286788	AC004687.3	-0.457876	0.0962144	0.999959	N2+ vs N1	2 Gy	Model 1	lncRNA	Grey Module
ENSG00000203865	ATP1A1-AS1	0.403311	0.0962487	0.999959	N2+ vs N1	2 Gy	Model 1	lncRNA	Grey Module
ENSG00000268744	AC008758.4	0.572133	0.096256	0.999959	N2+ vs N1	2 Gy	Model 1	lncRNA	Grey Module
ENSG00000231401	AC023481.1	0.541034	0.0963449	0.999959	N2+ vs N1	2 Gy	Model 1	lncRNA	Grey Module
ENSG00000286230	AC010327.7	0.432012	0.0964434	0.999959	N2+ vs N1	2 Gy	Model 1	lncRNA	Grey Module
ENSG00000260249	AC007608.3	-0.501298	0.0965803	0.999959	N2+ vs N1	2 Gy	Model 1	lncRNA	Grey Module
ENSG00000272735	AC007881.3	-0.428217	0.0967032	0.999959	N2+ vs N1	2 Gy	Model 1	lncRNA	Grey Module
ENSG00000266258	LINC01909	0.518847	0.0967984	0.999959	N2+ vs N1	2 Gy	Model 1	lncRNA	Grey Module
ENSG00000287055	AL359813.1	-0.431165	0.0968387	0.999959	N2+ vs N1	2 Gy	Model 1	lncRNA	Grey Module
ENSG00000226758	DISC1-IT1	-0.32625	0.0969438	0.999959	N2+ vs N1	2 Gy	Model 1	lncRNA	Grey Module
ENSG00000256006	AC084117.1	0.421129	0.0972906	0.999959	N2+ vs N1	2 Gy	Model 1	lncRNA	Grey Module
ENSG00000234292	AC123595.1	-0.420281	0.0973498	0.999959	N2+ vs N1	2 Gy	Model 1	lncRNA	Grey Module
ENSG00000273218	AC005776.2	0.250189	0.0976704	0.999959	N2+ vs N1	2 Gy	Model 1	lncRNA	Grey Module
ENSG00000262097	LINC02185	0.269723	0.0981289	0.999959	N2+ vs N1	2 Gy	Model 1	lncRNA	Grey Module
ENSG00000260077	AC104794.3	0.152854	0.0981556	0.999959	N2+ vs N1	2 Gy	Model 1	lncRNA	Grey Module
ENSG00000260126	AC136431.1	-0.212892	0.0982278	0.999959	N2+ vs N1	2 Gy	Model 1	lncRNA	Grey Module
ENSG00000277806	AC006213.4	-0.248156	0.0982667	0.999959	N2+ vs N1	2 Gy	Model 1	lncRNA	Grey Module
ENSG00000212743	LINC02656	0.478507	0.0983377	0.999959	N2+ vs N1	2 Gy	Model 1	lncRNA	Grey Module
ENSG00000240915	AC120042.1	0.586403	0.0985688	0.999959	N2+ vs N1	2 Gy	Model 1	lncRNA	Grey Module
ENSG00000231829	AL157834.1	0.414393	0.0995884	0.999959	N2+ vs N1	2 Gy	Model 1	lncRNA	Grey Module
ENSG00000260541	AL031722.1	0.433516	0.0997949	0.999959	N2+ vs N1	2 Gy	Model 1	lncRNA	Grey Module
ENSG00000224660	SH3BP5-AS1	0.17232	0.0999975	0.999959	N2+ vs N1	2 Gy	Model 1	lncRNA	Grey Module
ENSG00000280721	LINC01943	0.611338	0.100231	0.999959	N2+ vs N1	2 Gy	Model 1	lncRNA	Grey Module
ENSG00000268119	AC010615.2	-0.355251	0.100232	0.999959	N2+ vs N1	2 Gy	Model 1	lncRNA	Grey Module
ENSG00000287733	AC083862.2	-0.271253	0.100254	0.999959	N2+ vs N1	2 Gy	Model 1	lncRNA	Grey Module
ENSG00000277007	AC096642.1	-0.29909	0.100488	0.999959	N2+ vs N1	2 Gy	Model 1	lncRNA	Grey Module
ENSG00000231336	AC017006.1	0.453859	0.100544	0.999959	N2+ vs N1	2 Gy	Model 1	lncRNA	Grey Module
ENSG00000267107	PCAT19	0.902593	0.10056	0.999959	N2+ vs N1	2 Gy	Model 1	lncRNA	Grey Module
ENSG00000256712	AC134349.1	-0.391704	0.100641	0.999959	N2+ vs N1	2 Gy	Model 1	lncRNA	Grey Module
ENSG00000226476	LINC01748	-0.430848	0.101056	0.999959	N2+ vs N1	2 Gy	Model 1	lncRNA	Grey Module
ENSG00000267787	AC027097.2	0.172362	0.101177	0.999959	N2+ vs N1	2 Gy	Model 1	lncRNA	Grey Module
ENSG00000267353	AC020928.2	-0.501248	0.101306	0.999959	N2+ vs N1	2 Gy	Model 1	lncRNA	Grey Module
ENSG00000280036	AC020661.4	0.398179	0.101453	0.999959	N2+ vs N1	2 Gy	Model 1	lncRNA	Grey Module
ENSG00000267510	AC011451.1	-0.448153	0.101515	0.999959	N2+ vs N1	2 Gy	Model 1	lncRNA	Grey Module
ENSG00000225205	AC078883.1	-0.388311	0.10157	0.999959	N2+ vs N1	2 Gy	Model 1	lncRNA	Grey Module
ENSG00000247130	AC138781.1	0.435657	0.101738	0.999959	N2+ vs N1	2 Gy	Model 1	lncRNA	Grey Module
ENSG00000245149	RNF139-AS1	0.246368	0.101822	0.999959	N2+ vs N1	2 Gy	Model 1	lncRNA	Grey Module
ENSG00000213888	LINC01521	0.157134	0.101976	0.999959	N2+ vs N1	2 Gy	Model 1	lncRNA	Grey Module
ENSG00000260879	AL359258.2	0.554037	0.102159	0.999959	N2+ vs N1	2 Gy	Model 1	lncRNA	Grey Module
ENSG00000267128	RNF157-AS1	0.428166	0.102296	0.999959	N2+ vs N1	2 Gy	Model 1	lncRNA	Grey Module
ENSG00000286130	AC006040.1	-0.453721	0.102417	0.999959	N2+ vs N1	2 Gy	Model 1	lncRNA	Grey Module
ENSG00000236453	AC003092.1	-0.34327	0.102441	0.999959	N2+ vs N1	2 Gy	Model 1	lncRNA	Grey Module
ENSG00000223784	LINP1	-0.461883	0.102557	0.999959	N2+ vs N1	2 Gy	Model 1	lncRNA	Grey Module
ENSG00000232860	SMG7-AS1	0.502114	0.102692	0.999959	N2+ vs N1	2 Gy	Model 1	lncRNA	Grey Module
ENSG00000234912	SNHG20	-0.14185	0.102725	0.999959	N2+ vs N1	2 Gy	Model 1	lncRNA	Grey Module
ENSG00000231332	OOEP-AS1	0.475465	0.10276	0.999959	N2+ vs N1	2 Gy	Model 1	lncRNA	Grey Module
ENSG00000253807	LINC01170	-0.434737	0.102941	0.999959	N2+ vs N1	2 Gy	Model 1	lncRNA	Grey Module
ENSG00000246016	LINC01513	-0.551516	0.103098	0.999959	N2+ vs N1	2 Gy	Model 1	lncRNA	Grey Module
ENSG00000228857	AC104653.1	-0.432353	0.103175	0.999959	N2+ vs N1	2 Gy	Model 1	lncRNA	Grey Module
ENSG00000248588	AC008517.1	-0.466018	0.103317	0.999959	N2+ vs N1	2 Gy	Model 1	lncRNA	Grey Module
ENSG00000233143	DIRC3-AS1	0.489917	0.103318	0.999959	N2+ vs N1	2 Gy	Model 1	lncRNA	Grey Module
ENSG00000288531	AL669831.7	0.445976	0.103402	0.999959	N2+ vs N1	2 Gy	Model 1	lncRNA	Grey Module
ENSG00000248682	ARHGAP22-IT1	0.371564	0.103631	0.999959	N2+ vs N1	2 Gy	Model 1	lncRNA	Grey Module
ENSG00000278133	AC135050.6	0.1376	0.10373	0.999959	N2+ vs N1	2 Gy	Model 1	lncRNA	Grey Module
ENSG00000258561	AL359232.1	-0.483038	0.104095	0.999959	N2+ vs N1	2 Gy	Model 1	lncRNA	Grey Module
ENSG00000282024	AL009031.1	0.451193	0.104276	0.999959	N2+ vs N1	2 Gy	Model 1	lncRNA	Grey Module
ENSG00000255198	SNHG9	-0.353047	0.104302	0.999959	N2+ vs N1	2 Gy	Model 1	lncRNA	Blue Module
ENSG00000248538	AC022784.1	-0.331075	0.104358	0.999959	N2+ vs N1	2 Gy	Model 1	lncRNA	Grey Module
ENSG00000267682	AC016590.2	0.401271	0.104388	0.999959	N2+ vs N1	2 Gy	Model 1	lncRNA	Grey Module
ENSG00000224132	AC112715.1	-0.412242	0.104493	0.999959	N2+ vs N1	2 Gy	Model 1	lncRNA	Grey Module
ENSG00000275263	AC135048.3	-0.426865	0.104563	0.999959	N2+ vs N1	2 Gy	Model 1	lncRNA	Grey Module
ENSG00000270069	MIR222HG	-0.111552	0.104942	0.999959	N2+ vs N1	2 Gy	Model 1	lncRNA	Grey Module
ENSG00000263787	SKAP1-AS1	0.541289	0.104984	0.999959	N2+ vs N1	2 Gy	Model 1	lncRNA	Grey Module
ENSG00000255310	AF131215.5	-0.313461	0.105072	0.999959	N2+ vs N1	2 Gy	Model 1	lncRNA	Grey Module
ENSG00000269918	AF131215.6	-0.302739	0.105079	0.999959	N2+ vs N1	2 Gy	Model 1	lncRNA	Grey Module
ENSG00000232117	LINC00384	-0.478621	0.10522	0.999959	N2+ vs N1	2 Gy	Model 1	lncRNA	Grey Module
ENSG00000267498	AC007786.1	-0.460621	0.105401	0.999959	N2+ vs N1	2 Gy	Model 1	lncRNA	Grey Module
ENSG00000287133	AC007279.1	-0.391635	0.105424	0.999959	N2+ vs N1	2 Gy	Model 1	lncRNA	Grey Module
ENSG00000248516	AC105415.1	-0.443005	0.105474	0.999959	N2+ vs N1	2 Gy	Model 1	lncRNA	Grey Module
ENSG00000276317	AL357033.3	-0.429474	0.105674	0.999959	N2+ vs N1	2 Gy	Model 1	lncRNA	Grey Module
ENSG00000276916	AL442125.2	-0.405605	0.105805	0.999959	N2+ vs N1	2 Gy	Model 1	lncRNA	Grey Module
ENSG00000228113	AC003991.1	-0.293714	0.10597	0.999959	N2+ vs N1	2 Gy	Model 1	lncRNA	Grey Module
ENSG00000233509	ZNF197-AS1	-0.400575	0.106064	0.999959	N2+ vs N1	2 Gy	Model 1	lncRNA	Grey Module
ENSG00000265148	TSPOAP1-AS1	-0.249462	0.106102	0.999959	N2+ vs N1	2 Gy	Model 1	lncRNA	Grey Module
ENSG00000254556	AF131215.2	-0.393004	0.106159	0.999959	N2+ vs N1	2 Gy	Model 1	lncRNA	Grey Module
ENSG00000253872	AC083836.1	-0.4655	0.106332	0.999959	N2+ vs N1	2 Gy	Model 1	lncRNA	Grey Module
ENSG00000206028	Z99774.1	-0.471247	0.106564	0.999959	N2+ vs N1	2 Gy	Model 1	lncRNA	Grey Module
ENSG00000287109	AP000224.1	-0.379221	0.106574	0.999959	N2+ vs N1	2 Gy	Model 1	lncRNA	Grey Module
ENSG00000223478	AL441992.1	-0.306629	0.106683	0.999959	N2+ vs N1	2 Gy	Model 1	lncRNA	Grey Module
ENSG00000164621	SMAD5-AS1	0.372771	0.106843	0.999959	N2+ vs N1	2 Gy	Model 1	lncRNA	Grey Module
ENSG00000246100	LINC00900	-0.462647	0.106912	0.999959	N2+ vs N1	2 Gy	Model 1	lncRNA	Grey Module
ENSG00000275088	AC026469.1	-0.38806	0.107062	0.999959	N2+ vs N1	2 Gy	Model 1	lncRNA	Grey Module
ENSG00000256299	AC073912.2	0.38353	0.107513	0.999959	N2+ vs N1	2 Gy	Model 1	lncRNA	Grey Module
ENSG00000261654	AL360270.2	-0.154892	0.107898	0.999959	N2+ vs N1	2 Gy	Model 1	lncRNA	Grey Module
ENSG00000278668	AC005899.7	0.405054	0.108363	0.999959	N2+ vs N1	2 Gy	Model 1	lncRNA	Grey Module
ENSG00000281183	NPTN-IT1	0.236405	0.108534	0.999959	N2+ vs N1	2 Gy	Model 1	lncRNA	Grey Module
ENSG00000258303	AC012464.2	-0.450178	0.108552	0.999959	N2+ vs N1	2 Gy	Model 1	lncRNA	Grey Module
ENSG00000226409	AL450332.1	0.448795	0.108611	0.999959	N2+ vs N1	2 Gy	Model 1	lncRNA	Grey Module
ENSG00000234899	SOX9-AS1	-0.262998	0.109033	0.999959	N2+ vs N1	2 Gy	Model 1	lncRNA	Grey Module
ENSG00000269235	ZNF350-AS1	-0.544088	0.109118	0.999959	N2+ vs N1	2 Gy	Model 1	lncRNA	Grey Module
ENSG00000233208	LINC00642	0.441882	0.109133	0.999959	N2+ vs N1	2 Gy	Model 1	lncRNA	Grey Module
ENSG00000288025	AC093849.4	-0.243351	0.10919	0.999959	N2+ vs N1	2 Gy	Model 1	lncRNA	Grey Module
ENSG00000284430	AC020912.1	-0.448659	0.109265	0.999959	N2+ vs N1	2 Gy	Model 1	lncRNA	Grey Module
ENSG00000267454	ZNF582-AS1	-0.239481	0.109273	0.999959	N2+ vs N1	2 Gy	Model 1	lncRNA	Grey Module
ENSG00000235099	AL138731.1	0.482244	0.109293	0.999959	N2+ vs N1	2 Gy	Model 1	lncRNA	Grey Module
ENSG00000238097	LINC02037	-0.459512	0.109337	0.999959	N2+ vs N1	2 Gy	Model 1	lncRNA	Grey Module
ENSG00000286708	AP003783.1	-0.448918	0.109397	0.999959	N2+ vs N1	2 Gy	Model 1	lncRNA	Grey Module
ENSG00000285486	AC003043.2	-0.33403	0.109458	0.999959	N2+ vs N1	2 Gy	Model 1	lncRNA	Grey Module
ENSG00000253390	AC104561.1	0.407671	0.109569	0.999959	N2+ vs N1	2 Gy	Model 1	lncRNA	Grey Module
ENSG00000286858	AL355361.1	0.433155	0.109704	0.999959	N2+ vs N1	2 Gy	Model 1	lncRNA	Grey Module
ENSG00000224167	LINC01357	0.448895	0.109741	0.999959	N2+ vs N1	2 Gy	Model 1	lncRNA	Grey Module
ENSG00000259084	AL133467.3	0.470044	0.109846	0.999959	N2+ vs N1	2 Gy	Model 1	lncRNA	Grey Module
ENSG00000259755	AC090907.2	-0.465279	0.109906	0.999959	N2+ vs N1	2 Gy	Model 1	lncRNA	Grey Module
ENSG00000269425	AC104521.1	0.379082	0.110148	0.999959	N2+ vs N1	2 Gy	Model 1	lncRNA	Grey Module
ENSG00000248576	AC023794.1	-0.395654	0.110194	0.999959	N2+ vs N1	2 Gy	Model 1	lncRNA	Grey Module
ENSG00000235706	DICER1-AS1	0.152502	0.110267	0.999959	N2+ vs N1	2 Gy	Model 1	lncRNA	Cyan Module
ENSG00000248540	AC010931.1	0.457493	0.110279	0.999959	N2+ vs N1	2 Gy	Model 1	lncRNA	Grey Module
ENSG00000256195	AP002518.1	0.362726	0.110355	0.999959	N2+ vs N1	2 Gy	Model 1	lncRNA	Grey Module
ENSG00000231868	AL031848.1	0.428516	0.110429	0.999959	N2+ vs N1	2 Gy	Model 1	lncRNA	Grey Module
ENSG00000287525	AL627308.3	-0.3986	0.110443	0.999959	N2+ vs N1	2 Gy	Model 1	lncRNA	Grey Module
ENSG00000287074	AC137561.1	-0.422881	0.110522	0.999959	N2+ vs N1	2 Gy	Model 1	lncRNA	Grey Module
ENSG00000259972	AC009120.2	0.267582	0.110561	0.999959	N2+ vs N1	2 Gy	Model 1	lncRNA	Grey Module
ENSG00000258657	AL136018.1	-0.419553	0.110634	0.999959	N2+ vs N1	2 Gy	Model 1	lncRNA	Grey Module
ENSG00000287653	AL355597.1	-0.53258	0.110848	0.999959	N2+ vs N1	2 Gy	Model 1	lncRNA	Grey Module
ENSG00000224592	MIR3659HG	0.454256	0.111014	0.999959	N2+ vs N1	2 Gy	Model 1	lncRNA	Grey Module
ENSG00000287885	AC018553.3	-0.374458	0.111171	0.999959	N2+ vs N1	2 Gy	Model 1	lncRNA	Grey Module
ENSG00000272906	AL353708.3	0.391025	0.111176	0.999959	N2+ vs N1	2 Gy	Model 1	lncRNA	Grey Module
ENSG00000271151	AC016737.1	0.371009	0.111283	0.999959	N2+ vs N1	2 Gy	Model 1	lncRNA	Grey Module
ENSG00000269473	AC012313.8	-0.161198	0.111356	0.999959	N2+ vs N1	2 Gy	Model 1	lncRNA	Grey Module
ENSG00000268751	SCGB1B2P	0.41146	0.111778	0.999959	N2+ vs N1	2 Gy	Model 1	lncRNA	Grey Module
ENSG00000279484	KLHL30-AS1	0.450826	0.111823	0.999959	N2+ vs N1	2 Gy	Model 1	lncRNA	Grey Module
ENSG00000273906	AC011297.1	0.417619	0.112095	0.999959	N2+ vs N1	2 Gy	Model 1	lncRNA	Grey Module
ENSG00000240893	LINC02042	-0.406949	0.112165	0.999959	N2+ vs N1	2 Gy	Model 1	lncRNA	Grey Module
ENSG00000283183	AC116565.1	-0.374932	0.112568	0.999959	N2+ vs N1	2 Gy	Model 1	lncRNA	Grey Module
ENSG00000223843	EFCAB6-AS1	0.192229	0.112792	0.999959	N2+ vs N1	2 Gy	Model 1	lncRNA	Grey Module
ENSG00000236682	MAP3K2-DT	-0.185631	0.1128	0.999959	N2+ vs N1	2 Gy	Model 1	lncRNA	Grey Module
ENSG00000267886	AC074135.1	0.308499	0.113176	0.999959	N2+ vs N1	2 Gy	Model 1	lncRNA	Grey Module
ENSG00000264589	MAPT-AS1	0.234522	0.113467	0.999959	N2+ vs N1	2 Gy	Model 1	lncRNA	Grey Module
ENSG00000258066	AC138331.1	-0.426104	0.113651	0.999959	N2+ vs N1	2 Gy	Model 1	lncRNA	Grey Module
ENSG00000285581	AC091196.1	-0.394774	0.113704	0.999959	N2+ vs N1	2 Gy	Model 1	lncRNA	Grey Module
ENSG00000271860	AL589740.1	-0.468582	0.114133	0.999959	N2+ vs N1	2 Gy	Model 1	lncRNA	Grey Module
ENSG00000260838	AC022893.2	-0.398434	0.11414	0.999959	N2+ vs N1	2 Gy	Model 1	lncRNA	Grey Module
ENSG00000234264	DEPDC1-AS1	0.390738	0.114442	0.999959	N2+ vs N1	2 Gy	Model 1	lncRNA	Grey Module
ENSG00000285347	AL359555.4	-0.577416	0.114519	0.999959	N2+ vs N1	2 Gy	Model 1	lncRNA	Grey Module
ENSG00000188185	LINC00265	0.141292	0.114679	0.999959	N2+ vs N1	2 Gy	Model 1	lncRNA	Grey Module
ENSG00000272888	LINC01578	-0.0851376	0.114886	0.999959	N2+ vs N1	2 Gy	Model 1	lncRNA	Grey Module
ENSG00000226798	AL138749.1	-0.376759	0.114905	0.999959	N2+ vs N1	2 Gy	Model 1	lncRNA	Grey Module
ENSG00000282885	AL627171.2	-0.137461	0.114978	0.999959	N2+ vs N1	2 Gy	Model 1	lncRNA	Black Module
ENSG00000272656	AC024933.1	-0.378051	0.115156	0.999959	N2+ vs N1	2 Gy	Model 1	lncRNA	Grey Module
ENSG00000287118	AC008056.3	0.422599	0.115189	0.999959	N2+ vs N1	2 Gy	Model 1	lncRNA	Grey Module
ENSG00000284848	LINC02359	0.446862	0.115687	0.999959	N2+ vs N1	2 Gy	Model 1	lncRNA	Grey Module
ENSG00000286067	AC004263.2	0.419564	0.11574	0.999959	N2+ vs N1	2 Gy	Model 1	lncRNA	Grey Module
ENSG00000233485	FHAD1-AS1	-0.416377	0.116384	0.999959	N2+ vs N1	2 Gy	Model 1	lncRNA	Grey Module
ENSG00000285219	HULC	0.146129	0.116478	0.999959	N2+ vs N1	2 Gy	Model 1	lncRNA	Grey Module
ENSG00000287024	AL022162.1	-0.421377	0.116667	0.999959	N2+ vs N1	2 Gy	Model 1	lncRNA	Grey Module
ENSG00000228401	AL590226.1	0.41097	0.117148	0.999959	N2+ vs N1	2 Gy	Model 1	lncRNA	Grey Module
ENSG00000232093	DCST1-AS1	0.339867	0.117355	0.999959	N2+ vs N1	2 Gy	Model 1	lncRNA	Grey Module
ENSG00000248265	FLJ12825	0.392537	0.117363	0.999959	N2+ vs N1	2 Gy	Model 1	lncRNA	Grey Module
ENSG00000272379	AL008729.2	-0.416972	0.117481	0.999959	N2+ vs N1	2 Gy	Model 1	lncRNA	Grey Module
ENSG00000231731	AC010976.1	-0.561142	0.117597	0.999959	N2+ vs N1	2 Gy	Model 1	lncRNA	Grey Module
ENSG00000287619	AL021308.1	0.400013	0.117681	0.999959	N2+ vs N1	2 Gy	Model 1	lncRNA	Grey Module
ENSG00000255364	SMILR	0.437562	0.117931	0.999959	N2+ vs N1	2 Gy	Model 1	lncRNA	Grey Module
ENSG00000287100	AL078600.1	-0.385713	0.118082	0.999959	N2+ vs N1	2 Gy	Model 1	lncRNA	Grey Module
ENSG00000245556	SCAMP1-AS1	0.15678	0.11815	0.999959	N2+ vs N1	2 Gy	Model 1	lncRNA	Grey Module
ENSG00000287130	AC068616.3	0.379737	0.118494	0.999959	N2+ vs N1	2 Gy	Model 1	lncRNA	Grey Module
ENSG00000246859	STARD4-AS1	-0.335559	0.118535	0.999959	N2+ vs N1	2 Gy	Model 1	lncRNA	Grey Module
ENSG00000279072	AC118758.3	-0.340405	0.118602	0.999959	N2+ vs N1	2 Gy	Model 1	lncRNA	Grey Module
ENSG00000182165	TP53TG1	-0.0917838	0.118603	0.999959	N2+ vs N1	2 Gy	Model 1	lncRNA	Grey Module
ENSG00000265618	AC002094.2	0.441735	0.118706	0.999959	N2+ vs N1	2 Gy	Model 1	lncRNA	Grey Module
ENSG00000286590	AL132775.1	-0.445538	0.118743	0.999959	N2+ vs N1	2 Gy	Model 1	lncRNA	Grey Module
ENSG00000273456	AC064836.2	-0.373966	0.118931	0.999959	N2+ vs N1	2 Gy	Model 1	lncRNA	Grey Module
ENSG00000247400	DNAJC3-DT	-0.230712	0.119441	0.999959	N2+ vs N1	2 Gy	Model 1	lncRNA	Grey Module
ENSG00000241990	PRR34-AS1	0.309856	0.11952	0.999959	N2+ vs N1	2 Gy	Model 1	lncRNA	Grey Module
ENSG00000285672	AL160396.2	-0.378386	0.119531	0.999959	N2+ vs N1	2 Gy	Model 1	lncRNA	Grey Module
ENSG00000240373	SEC62-AS1	-0.41454	0.119578	0.999959	N2+ vs N1	2 Gy	Model 1	lncRNA	Grey Module
ENSG00000280832	GSEC	0.14809	0.119695	0.999959	N2+ vs N1	2 Gy	Model 1	lncRNA	Grey Module
ENSG00000258525	AL049830.3	-0.392472	0.119769	0.999959	N2+ vs N1	2 Gy	Model 1	lncRNA	Grey Module
ENSG00000266010	GATA6-AS1	0.714579	0.119859	0.999959	N2+ vs N1	2 Gy	Model 1	lncRNA	Grey Module
ENSG00000276728	AC142472.1	0.194832	0.120133	0.999959	N2+ vs N1	2 Gy	Model 1	lncRNA	Grey Module
ENSG00000251442	LINC01094	0.180174	0.120532	0.999959	N2+ vs N1	2 Gy	Model 1	lncRNA	Grey Module
ENSG00000286913	AC092943.2	-0.37824	0.120733	0.999959	N2+ vs N1	2 Gy	Model 1	lncRNA	Grey Module
ENSG00000272223	AL136304.1	-0.381449	0.120872	0.999959	N2+ vs N1	2 Gy	Model 1	lncRNA	Grey Module
ENSG00000250075	AC104806.2	0.476934	0.120979	0.999959	N2+ vs N1	2 Gy	Model 1	lncRNA	Grey Module
ENSG00000231806	PCAT7	0.506948	0.121053	0.999959	N2+ vs N1	2 Gy	Model 1	lncRNA	Grey Module
ENSG00000259719	LINC02284	0.432984	0.121109	0.999959	N2+ vs N1	2 Gy	Model 1	lncRNA	Grey Module
ENSG00000260526	AC109347.1	-0.252453	0.121217	0.999959	N2+ vs N1	2 Gy	Model 1	lncRNA	Grey Module
ENSG00000286353	AC115282.1	0.465447	0.121271	0.999959	N2+ vs N1	2 Gy	Model 1	lncRNA	Grey Module
ENSG00000255507	UVRAG-DT	-0.391804	0.121594	0.999959	N2+ vs N1	2 Gy	Model 1	lncRNA	Grey Module
ENSG00000224307	AL161785.1	-0.460064	0.121704	0.999959	N2+ vs N1	2 Gy	Model 1	lncRNA	Grey Module
ENSG00000259775	AL138976.2	0.230991	0.121788	0.999959	N2+ vs N1	2 Gy	Model 1	lncRNA	Grey Module
ENSG00000273289	AL121672.3	-0.353726	0.121903	0.999959	N2+ vs N1	2 Gy	Model 1	lncRNA	Grey Module
ENSG00000186615	KTN1-AS1	0.115582	0.122051	0.999959	N2+ vs N1	2 Gy	Model 1	lncRNA	Grey Module
ENSG00000258410	AC087386.1	-0.360144	0.122157	0.999959	N2+ vs N1	2 Gy	Model 1	lncRNA	Grey Module
ENSG00000286358	AC096647.1	0.433776	0.122308	0.999959	N2+ vs N1	2 Gy	Model 1	lncRNA	Grey Module
ENSG00000206187	LINC02346	0.433374	0.122503	0.999959	N2+ vs N1	2 Gy	Model 1	lncRNA	Grey Module
ENSG00000273004	AL078644.1	-0.406675	0.122798	0.999959	N2+ vs N1	2 Gy	Model 1	lncRNA	Grey Module
ENSG00000287512	AC019131.3	-0.442942	0.122834	0.999959	N2+ vs N1	2 Gy	Model 1	lncRNA	Grey Module
ENSG00000235609	AF127577.4	-0.12349	0.122888	0.999959	N2+ vs N1	2 Gy	Model 1	lncRNA	Grey Module
ENSG00000261789	AC023830.2	0.192473	0.12299	0.999959	N2+ vs N1	2 Gy	Model 1	lncRNA	Grey Module
ENSG00000286045	AC005034.6	0.440974	0.123019	0.999959	N2+ vs N1	2 Gy	Model 1	lncRNA	Grey Module
ENSG00000284968	AC093827.4	0.185405	0.12304	0.999959	N2+ vs N1	2 Gy	Model 1	lncRNA	Grey Module
ENSG00000286994	AC069243.1	-0.270141	0.123142	0.999959	N2+ vs N1	2 Gy	Model 1	lncRNA	Grey Module
ENSG00000255449	AP002812.5	-0.409569	0.123308	0.999959	N2+ vs N1	2 Gy	Model 1	lncRNA	Grey Module
ENSG00000224388	BACE2-IT1	0.369545	0.123446	0.999959	N2+ vs N1	2 Gy	Model 1	lncRNA	Grey Module
ENSG00000196295	GARS1-DT	0.107041	0.123625	0.999959	N2+ vs N1	2 Gy	Model 1	lncRNA	Grey Module
ENSG00000287185	AC041005.1	0.264011	0.123673	0.999959	N2+ vs N1	2 Gy	Model 1	lncRNA	Grey Module
ENSG00000267416	AC025048.4	0.360274	0.123833	0.999959	N2+ vs N1	2 Gy	Model 1	lncRNA	Grey Module
ENSG00000225945	AL121574.1	-0.382156	0.123963	0.999959	N2+ vs N1	2 Gy	Model 1	lncRNA	Grey Module
ENSG00000261404	AC138627.1	0.363065	0.124048	0.999959	N2+ vs N1	2 Gy	Model 1	lncRNA	Grey Module
ENSG00000269680	AC008760.1	0.314187	0.124053	0.999959	N2+ vs N1	2 Gy	Model 1	lncRNA	Grey Module
ENSG00000233223	AC016876.2	0.272815	0.124273	0.999959	N2+ vs N1	2 Gy	Model 1	lncRNA	Grey Module
ENSG00000270823	AC007938.2	0.451303	0.124335	0.999959	N2+ vs N1	2 Gy	Model 1	lncRNA	Grey Module
ENSG00000272375	AC026979.3	-0.355126	0.124344	0.999959	N2+ vs N1	2 Gy	Model 1	lncRNA	Grey Module
ENSG00000234156	AL359636.2	-0.680702	0.124603	0.999959	N2+ vs N1	2 Gy	Model 1	lncRNA	Grey Module
ENSG00000281196	LINC00934	-0.401914	0.1248	0.999959	N2+ vs N1	2 Gy	Model 1	lncRNA	Grey Module
ENSG00000273355	AP000894.4	-0.380888	0.124861	0.999959	N2+ vs N1	2 Gy	Model 1	lncRNA	Grey Module
ENSG00000259577	CERNA1	-0.393032	0.1252	0.999959	N2+ vs N1	2 Gy	Model 1	lncRNA	Grey Module
ENSG00000223511	AL683807.1	-0.432117	0.125322	0.999959	N2+ vs N1	2 Gy	Model 1	lncRNA	Grey Module
ENSG00000258616	LINC02303	0.361693	0.125323	0.999959	N2+ vs N1	2 Gy	Model 1	lncRNA	Grey Module
ENSG00000284607	AL121936.1	0.347899	0.125368	0.999959	N2+ vs N1	2 Gy	Model 1	lncRNA	Grey Module
ENSG00000258667	HIF1A-AS3	-0.154251	0.125589	0.999959	N2+ vs N1	2 Gy	Model 1	lncRNA	Grey Module
ENSG00000234864	LINC02632	0.444559	0.125599	0.999959	N2+ vs N1	2 Gy	Model 1	lncRNA	Grey Module
ENSG00000188825	LINC00910	0.115211	0.125626	0.999959	N2+ vs N1	2 Gy	Model 1	lncRNA	Grey Module
ENSG00000285997	AC008391.1	0.391098	0.126034	0.999959	N2+ vs N1	2 Gy	Model 1	lncRNA	Grey Module
ENSG00000287207	AC096861.2	-0.478469	0.126065	0.999959	N2+ vs N1	2 Gy	Model 1	lncRNA	Grey Module
ENSG00000286943	AP001992.2	0.443149	0.126095	0.999959	N2+ vs N1	2 Gy	Model 1	lncRNA	Grey Module
ENSG00000285630	AL590068.3	0.370381	0.126264	0.999959	N2+ vs N1	2 Gy	Model 1	lncRNA	Grey Module
ENSG00000253775	AC100802.1	-0.390322	0.126301	0.999959	N2+ vs N1	2 Gy	Model 1	lncRNA	Grey Module
ENSG00000236914	LINC01852	-0.318615	0.126761	0.999959	N2+ vs N1	2 Gy	Model 1	lncRNA	Grey Module
ENSG00000287238	AP002954.2	-0.550263	0.127024	0.999959	N2+ vs N1	2 Gy	Model 1	lncRNA	Grey Module
ENSG00000283265	AL356234.3	0.470501	0.127125	0.999959	N2+ vs N1	2 Gy	Model 1	lncRNA	Grey Module
ENSG00000233860	SHROOM3-AS1	-0.475428	0.127297	0.999959	N2+ vs N1	2 Gy	Model 1	lncRNA	Grey Module
ENSG00000254275	LINC00824	-0.449973	0.127431	0.999959	N2+ vs N1	2 Gy	Model 1	lncRNA	Grey Module
ENSG00000286791	AC079949.5	-0.389792	0.127469	0.999959	N2+ vs N1	2 Gy	Model 1	lncRNA	Grey Module
ENSG00000232623	MRAP-AS1	-0.387058	0.127699	0.999959	N2+ vs N1	2 Gy	Model 1	lncRNA	Grey Module
ENSG00000228768	AC003101.1	-0.36321	0.127781	0.999959	N2+ vs N1	2 Gy	Model 1	lncRNA	Grey Module
ENSG00000231856	AL162377.1	-0.22739	0.128031	0.999959	N2+ vs N1	2 Gy	Model 1	lncRNA	Grey Module
ENSG00000273084	AC092171.5	-0.159899	0.128076	0.999959	N2+ vs N1	2 Gy	Model 1	lncRNA	Salmon Module
ENSG00000258824	AL122035.1	0.197368	0.12812	0.999959	N2+ vs N1	2 Gy	Model 1	lncRNA	Grey Module
ENSG00000246792	AC106038.1	0.494881	0.128206	0.999959	N2+ vs N1	2 Gy	Model 1	lncRNA	Grey Module
ENSG00000287408	AC027811.1	-0.389877	0.128329	0.999959	N2+ vs N1	2 Gy	Model 1	lncRNA	Grey Module
ENSG00000248664	AC010273.2	-0.355198	0.128598	0.999959	N2+ vs N1	2 Gy	Model 1	lncRNA	Grey Module
ENSG00000236289	GACAT3	0.444339	0.128622	0.999959	N2+ vs N1	2 Gy	Model 1	lncRNA	Grey Module
ENSG00000228801	AC064807.1	0.20473	0.128657	0.999959	N2+ vs N1	2 Gy	Model 1	lncRNA	Grey Module
ENSG00000271784	AL031055.1	-0.257882	0.128683	0.999959	N2+ vs N1	2 Gy	Model 1	lncRNA	Grey Module
ENSG00000232100	LINC01653	-0.28879	0.128929	0.999959	N2+ vs N1	2 Gy	Model 1	lncRNA	Grey Module
ENSG00000257176	AC009318.1	-0.389579	0.12894	0.999959	N2+ vs N1	2 Gy	Model 1	lncRNA	Grey Module
ENSG00000257261	AC008014.1	0.37386	0.128966	0.999959	N2+ vs N1	2 Gy	Model 1	lncRNA	Grey Module
ENSG00000225733	FGD5-AS1	-0.0473511	0.128976	0.999959	N2+ vs N1	2 Gy	Model 1	lncRNA	Grey Module
ENSG00000261187	AC079322.1	0.347697	0.129185	0.999959	N2+ vs N1	2 Gy	Model 1	lncRNA	Grey Module
ENSG00000254519	AC044839.1	0.216945	0.129704	0.999959	N2+ vs N1	2 Gy	Model 1	lncRNA	Grey Module
ENSG00000233695	GAS6-AS1	-0.190373	0.130003	0.999959	N2+ vs N1	2 Gy	Model 1	lncRNA	Grey Module
ENSG00000270195	AC016773.2	0.372321	0.130011	0.999959	N2+ vs N1	2 Gy	Model 1	lncRNA	Grey Module
ENSG00000285870	AC012673.1	-0.324731	0.130029	0.999959	N2+ vs N1	2 Gy	Model 1	lncRNA	Grey Module
ENSG00000261553	AL137782.1	-0.372139	0.130042	0.999959	N2+ vs N1	2 Gy	Model 1	lncRNA	Grey Module
ENSG00000230612	AC004039.1	-0.251198	0.130161	0.999959	N2+ vs N1	2 Gy	Model 1	lncRNA	Grey Module
ENSG00000273557	AC008781.2	-0.368287	0.130206	0.999959	N2+ vs N1	2 Gy	Model 1	lncRNA	Grey Module
ENSG00000287064	AL606500.1	-0.397535	0.130318	0.999959	N2+ vs N1	2 Gy	Model 1	lncRNA	Grey Module
ENSG00000236990	AC025822.2	0.388159	0.13065	0.999959	N2+ vs N1	2 Gy	Model 1	lncRNA	Grey Module
ENSG00000267098	AC113137.1	-0.503416	0.1309	0.999959	N2+ vs N1	2 Gy	Model 1	lncRNA	Grey Module
ENSG00000273035	AC007684.2	0.37982	0.131528	0.999959	N2+ vs N1	2 Gy	Model 1	lncRNA	Grey Module
ENSG00000242147	LASTR	0.418288	0.131758	0.999959	N2+ vs N1	2 Gy	Model 1	lncRNA	Grey Module
ENSG00000231113	AL035587.1	0.129668	0.13218	0.999959	N2+ vs N1	2 Gy	Model 1	lncRNA	Grey Module
ENSG00000181577	C6orf223	-0.477871	0.132589	0.999959	N2+ vs N1	2 Gy	Model 1	lncRNA	Grey Module
ENSG00000280639	LINC02204	-0.369712	0.132666	0.999959	N2+ vs N1	2 Gy	Model 1	lncRNA	Grey Module
ENSG00000286281	AL353152.2	-0.384924	0.132916	0.999959	N2+ vs N1	2 Gy	Model 1	lncRNA	Grey Module
ENSG00000253200	AC037459.2	0.100028	0.133093	0.999959	N2+ vs N1	2 Gy	Model 1	lncRNA	Grey Module
ENSG00000272754	AL133245.1	0.361735	0.133585	0.999959	N2+ vs N1	2 Gy	Model 1	lncRNA	Grey Module
ENSG00000249923	AC007663.2	-0.429157	0.133597	0.999959	N2+ vs N1	2 Gy	Model 1	lncRNA	Grey Module
ENSG00000284294	AC007326.5	-1.05741	0.133644	0.999959	N2+ vs N1	2 Gy	Model 1	lncRNA	Grey Module
ENSG00000278765	AC004477.2	-0.369663	0.133733	0.999959	N2+ vs N1	2 Gy	Model 1	lncRNA	Grey Module
ENSG00000236337	FMR1-IT1	0.396315	0.133839	0.999959	N2+ vs N1	2 Gy	Model 1	lncRNA	Grey Module
ENSG00000248866	USP46-DT	-0.148798	0.134059	0.999959	N2+ vs N1	2 Gy	Model 1	lncRNA	Grey Module
ENSG00000251620	STPG2-AS1	0.477158	0.134188	0.999959	N2+ vs N1	2 Gy	Model 1	lncRNA	Grey Module
ENSG00000216863	LY86-AS1	0.309426	0.134196	0.999959	N2+ vs N1	2 Gy	Model 1	lncRNA	Grey Module
ENSG00000132204	LINC00470	0.434129	0.134282	0.999959	N2+ vs N1	2 Gy	Model 1	lncRNA	Grey Module
ENSG00000273618	AL135999.2	-0.416721	0.134351	0.999959	N2+ vs N1	2 Gy	Model 1	lncRNA	Grey Module
ENSG00000249409	AC025741.1	0.589632	0.134853	0.999959	N2+ vs N1	2 Gy	Model 1	lncRNA	Grey Module
ENSG00000228157	AC007952.2	0.470695	0.135282	0.999959	N2+ vs N1	2 Gy	Model 1	lncRNA	Grey Module
ENSG00000246089	AC016065.1	-0.131868	0.135293	0.999959	N2+ vs N1	2 Gy	Model 1	lncRNA	Grey Module
ENSG00000248508	SRP14-AS1	-0.145368	0.13533	0.999959	N2+ vs N1	2 Gy	Model 1	lncRNA	Grey Module
ENSG00000255438	AL354813.1	0.502425	0.135387	0.999959	N2+ vs N1	2 Gy	Model 1	lncRNA	Grey Module
ENSG00000225391	NHEG1	0.420258	0.135682	0.999959	N2+ vs N1	2 Gy	Model 1	lncRNA	Grey Module
ENSG00000223768	LINC00205	0.236824	0.136121	0.999959	N2+ vs N1	2 Gy	Model 1	lncRNA	Grey Module
ENSG00000256092	SBNO1-AS1	0.425507	0.136238	0.999959	N2+ vs N1	2 Gy	Model 1	lncRNA	Grey Module
ENSG00000264067	AC005291.1	-0.395737	0.136353	0.999959	N2+ vs N1	2 Gy	Model 1	lncRNA	Grey Module
ENSG00000261211	AL031123.2	-0.285837	0.136375	0.999959	N2+ vs N1	2 Gy	Model 1	lncRNA	Grey Module
ENSG00000272473	AC006273.1	-0.388179	0.136498	0.999959	N2+ vs N1	2 Gy	Model 1	lncRNA	Grey Module
ENSG00000235954	TTC28-AS1	-0.157582	0.13657	0.999959	N2+ vs N1	2 Gy	Model 1	lncRNA	Grey Module
ENSG00000288028	AL049839.3	0.376455	0.136646	0.999959	N2+ vs N1	2 Gy	Model 1	lncRNA	Grey Module
ENSG00000264247	LINC00909	-0.179738	0.136849	0.999959	N2+ vs N1	2 Gy	Model 1	lncRNA	Grey Module
ENSG00000275367	AC092111.1	0.146172	0.13696	0.999959	N2+ vs N1	2 Gy	Model 1	lncRNA	Grey Module
ENSG00000285702	AC211476.6	0.429754	0.136985	0.999959	N2+ vs N1	2 Gy	Model 1	lncRNA	Grey Module
ENSG00000265489	AC005358.1	0.451876	0.137019	0.999959	N2+ vs N1	2 Gy	Model 1	lncRNA	Grey Module
ENSG00000215692	AC114730.1	-0.365887	0.137038	0.999959	N2+ vs N1	2 Gy	Model 1	lncRNA	Grey Module
ENSG00000253557	AC100849.1	0.386854	0.137445	0.999959	N2+ vs N1	2 Gy	Model 1	lncRNA	Grey Module
ENSG00000224957	LINC01266	-0.459598	0.137626	0.999959	N2+ vs N1	2 Gy	Model 1	lncRNA	Grey Module
ENSG00000229261	AL596223.1	-0.418088	0.137734	0.999959	N2+ vs N1	2 Gy	Model 1	lncRNA	Grey Module
ENSG00000260924	LINC01311	0.248051	0.138364	0.999959	N2+ vs N1	2 Gy	Model 1	lncRNA	Grey Module
ENSG00000259275	AC087477.2	0.210902	0.138639	0.999959	N2+ vs N1	2 Gy	Model 1	lncRNA	Grey Module
ENSG00000237797	MACORIS	-0.373803	0.138779	0.999959	N2+ vs N1	2 Gy	Model 1	lncRNA	Grey Module
ENSG00000286305	AC004893.2	0.365065	0.138871	0.999959	N2+ vs N1	2 Gy	Model 1	lncRNA	Grey Module
ENSG00000251372	LINC00499	-0.321071	0.138873	0.999959	N2+ vs N1	2 Gy	Model 1	lncRNA	Grey Module
ENSG00000270164	LINC01480	-0.463597	0.138879	0.999959	N2+ vs N1	2 Gy	Model 1	lncRNA	Grey Module
ENSG00000230542	LINC00102	0.371302	0.139463	0.999959	N2+ vs N1	2 Gy	Model 1	lncRNA	Grey Module
ENSG00000224790	AP000704.2	0.221807	0.13966	0.999959	N2+ vs N1	2 Gy	Model 1	lncRNA	Grey Module
ENSG00000224536	AC096677.1	-0.307879	0.139687	0.999959	N2+ vs N1	2 Gy	Model 1	lncRNA	Grey Module
ENSG00000260645	AL359715.2	-0.395073	0.1399	0.999959	N2+ vs N1	2 Gy	Model 1	lncRNA	Grey Module
ENSG00000273784	AL137058.2	0.258533	0.140011	0.999959	N2+ vs N1	2 Gy	Model 1	lncRNA	Grey Module
ENSG00000248468	AC107027.1	0.395438	0.14002	0.999959	N2+ vs N1	2 Gy	Model 1	lncRNA	Grey Module
ENSG00000276054	AC243654.3	0.312759	0.140101	0.999959	N2+ vs N1	2 Gy	Model 1	lncRNA	Grey Module
ENSG00000267265	AC011476.3	-0.409329	0.140207	0.999959	N2+ vs N1	2 Gy	Model 1	lncRNA	Grey Module
ENSG00000230955	AL929472.2	-0.383731	0.140317	0.999959	N2+ vs N1	2 Gy	Model 1	lncRNA	Grey Module
ENSG00000230876	LINC00486	0.327843	0.140362	0.999959	N2+ vs N1	2 Gy	Model 1	lncRNA	Grey Module
ENSG00000288632	AC133555.6	0.575936	0.140377	0.999959	N2+ vs N1	2 Gy	Model 1	lncRNA	Grey Module
ENSG00000257453	AC011611.3	-0.38695	0.140448	0.999959	N2+ vs N1	2 Gy	Model 1	lncRNA	Grey Module
ENSG00000229867	STEAP3-AS1	0.377648	0.140515	0.999959	N2+ vs N1	2 Gy	Model 1	lncRNA	Grey Module
ENSG00000229124	VIM-AS1	0.147505	0.140869	0.999959	N2+ vs N1	2 Gy	Model 1	lncRNA	Grey Module
ENSG00000273797	AL133445.2	0.38264	0.141102	0.999959	N2+ vs N1	2 Gy	Model 1	lncRNA	Grey Module
ENSG00000244945	RUFY1-AS1	0.376973	0.141701	0.999959	N2+ vs N1	2 Gy	Model 1	lncRNA	Grey Module
ENSG00000269416	LINC01224	0.328971	0.141735	0.999959	N2+ vs N1	2 Gy	Model 1	lncRNA	Grey Module
ENSG00000253764	AC019257.1	-0.423583	0.141872	0.999959	N2+ vs N1	2 Gy	Model 1	lncRNA	Grey Module
ENSG00000250280	AC026124.1	0.197099	0.1422	0.999959	N2+ vs N1	2 Gy	Model 1	lncRNA	Grey Module
ENSG00000287382	AC110611.2	0.27312	0.142439	0.999959	N2+ vs N1	2 Gy	Model 1	lncRNA	Grey Module
ENSG00000264985	AC124804.1	-0.347849	0.142454	0.999959	N2+ vs N1	2 Gy	Model 1	lncRNA	Grey Module
ENSG00000233791	LINC01136	-0.309877	0.142458	0.999959	N2+ vs N1	2 Gy	Model 1	lncRNA	Grey Module
ENSG00000247287	AL359220.1	0.38301	0.142507	0.999959	N2+ vs N1	2 Gy	Model 1	lncRNA	Grey Module
ENSG00000267559	AL158154.3	-0.283418	0.143018	0.999959	N2+ vs N1	2 Gy	Model 1	lncRNA	Grey Module
ENSG00000231881	AL109615.2	0.171781	0.143287	0.999959	N2+ vs N1	2 Gy	Model 1	lncRNA	Grey Module
ENSG00000246225	AC006299.1	0.463755	0.143433	0.999959	N2+ vs N1	2 Gy	Model 1	lncRNA	Grey Module
ENSG00000274341	AC005899.6	0.353782	0.143526	0.999959	N2+ vs N1	2 Gy	Model 1	lncRNA	Grey Module
ENSG00000225790	AC007953.1	0.500525	0.143671	0.999959	N2+ vs N1	2 Gy	Model 1	lncRNA	Grey Module
ENSG00000228427	AL590764.1	0.454851	0.14377	0.999959	N2+ vs N1	2 Gy	Model 1	lncRNA	Grey Module
ENSG00000213963	AC019080.1	-0.156632	0.143812	0.999959	N2+ vs N1	2 Gy	Model 1	lncRNA	Grey Module
ENSG00000267252	LINC01255	0.399864	0.143844	0.999959	N2+ vs N1	2 Gy	Model 1	lncRNA	Grey Module
ENSG00000214919	AC104472.1	0.454408	0.143973	0.999959	N2+ vs N1	2 Gy	Model 1	lncRNA	Grey Module
ENSG00000262227	AC004771.2	-0.349177	0.144044	0.999959	N2+ vs N1	2 Gy	Model 1	lncRNA	Grey Module
ENSG00000255384	AP001267.2	0.414053	0.144184	0.999959	N2+ vs N1	2 Gy	Model 1	lncRNA	Grey Module
ENSG00000237978	KCNMB2-AS1	0.346555	0.144333	0.999959	N2+ vs N1	2 Gy	Model 1	lncRNA	Grey Module
ENSG00000260190	AL807752.5	-0.381227	0.144429	0.999959	N2+ vs N1	2 Gy	Model 1	lncRNA	Grey Module
ENSG00000277873	AC131159.2	-0.307636	0.144625	0.999959	N2+ vs N1	2 Gy	Model 1	lncRNA	Grey Module
ENSG00000260316	AL008727.1	0.270311	0.144863	0.999959	N2+ vs N1	2 Gy	Model 1	lncRNA	Grey Module
ENSG00000286338	AC099487.2	0.387429	0.144938	0.999959	N2+ vs N1	2 Gy	Model 1	lncRNA	Grey Module
ENSG00000272630	AL731563.3	0.150455	0.145197	0.999959	N2+ vs N1	2 Gy	Model 1	lncRNA	Grey Module
ENSG00000233006	MIR3936HG	0.3308	0.145231	0.999959	N2+ vs N1	2 Gy	Model 1	lncRNA	Grey Module
ENSG00000236653	LINC01923	0.504092	0.145413	0.999959	N2+ vs N1	2 Gy	Model 1	lncRNA	Grey Module
ENSG00000262172	AC116025.2	-0.373333	0.145539	0.999959	N2+ vs N1	2 Gy	Model 1	lncRNA	Grey Module
ENSG00000285793	ANAPC1P2	-0.637591	0.146117	0.999959	N2+ vs N1	2 Gy	Model 1	lncRNA	Grey Module
ENSG00000284954	AL662884.3	0.350642	0.146138	0.999959	N2+ vs N1	2 Gy	Model 1	lncRNA	Grey Module
ENSG00000250166	AC053513.1	-0.442054	0.146294	0.999959	N2+ vs N1	2 Gy	Model 1	lncRNA	Grey Module
ENSG00000254682	AP002387.1	0.220103	0.146472	0.999959	N2+ vs N1	2 Gy	Model 1	lncRNA	Grey Module
ENSG00000250865	AC105362.1	0.448304	0.146538	0.999959	N2+ vs N1	2 Gy	Model 1	lncRNA	Grey Module
ENSG00000253738	OTUD6B-AS1	-0.0655062	0.146552	0.999959	N2+ vs N1	2 Gy	Model 1	lncRNA	Grey Module
ENSG00000272235	AL590438.1	-0.381297	0.147138	0.999959	N2+ vs N1	2 Gy	Model 1	lncRNA	Grey Module
ENSG00000227888	FAM66A	-0.495124	0.147253	0.999959	N2+ vs N1	2 Gy	Model 1	lncRNA	Grey Module
ENSG00000232445	EMSLR	0.157146	0.147278	0.999959	N2+ vs N1	2 Gy	Model 1	lncRNA	Cyan Module
ENSG00000234432	AC092171.3	-0.213009	0.147402	0.999959	N2+ vs N1	2 Gy	Model 1	lncRNA	Grey Module
ENSG00000286806	AC080005.1	0.512055	0.147408	0.999959	N2+ vs N1	2 Gy	Model 1	lncRNA	Grey Module
ENSG00000231125	AF129075.1	-0.362998	0.147661	0.999959	N2+ vs N1	2 Gy	Model 1	lncRNA	Grey Module
ENSG00000284977	AL160272.1	-0.435457	0.147881	0.999959	N2+ vs N1	2 Gy	Model 1	lncRNA	Grey Module
ENSG00000281849	AL732314.6	-0.379251	0.148004	0.999959	N2+ vs N1	2 Gy	Model 1	lncRNA	Grey Module
ENSG00000280474	AL356481.2	-0.540622	0.148046	0.999959	N2+ vs N1	2 Gy	Model 1	lncRNA	Grey Module
ENSG00000257497	AC121761.1	0.375688	0.148388	0.999959	N2+ vs N1	2 Gy	Model 1	lncRNA	Grey Module
ENSG00000240057	AC078785.1	0.193073	0.148561	0.999959	N2+ vs N1	2 Gy	Model 1	lncRNA	Grey Module
ENSG00000277476	AC005332.5	0.125107	0.148681	0.999959	N2+ vs N1	2 Gy	Model 1	lncRNA	Grey Module
ENSG00000283128	AC009403.2	0.36301	0.148686	0.999959	N2+ vs N1	2 Gy	Model 1	lncRNA	Grey Module
ENSG00000260790	AC092338.2	0.402759	0.149118	0.999959	N2+ vs N1	2 Gy	Model 1	lncRNA	Grey Module
ENSG00000235481	UBE2R2-AS1	-0.385311	0.149128	0.999959	N2+ vs N1	2 Gy	Model 1	lncRNA	Grey Module
ENSG00000259488	AC023355.1	0.26218	0.149241	0.999959	N2+ vs N1	2 Gy	Model 1	lncRNA	Grey Module
ENSG00000256508	MRGPRF-AS1	-0.39312	0.149336	0.999959	N2+ vs N1	2 Gy	Model 1	lncRNA	Grey Module
ENSG00000287452	AL391477.1	-0.39539	0.149453	0.999959	N2+ vs N1	2 Gy	Model 1	lncRNA	Grey Module
ENSG00000260719	AC009133.3	-0.353044	0.149499	0.999959	N2+ vs N1	2 Gy	Model 1	lncRNA	Grey Module
ENSG00000237380	HOXD-AS2	-0.158899	0.149543	0.999959	N2+ vs N1	2 Gy	Model 1	lncRNA	Grey Module
ENSG00000236064	AL109946.1	-0.372714	0.149647	0.999959	N2+ vs N1	2 Gy	Model 1	lncRNA	Grey Module
ENSG00000273447	AC004067.1	-0.251854	0.149769	0.999959	N2+ vs N1	2 Gy	Model 1	lncRNA	Grey Module
ENSG00000282508	LINC01002	0.208624	0.149822	0.999959	N2+ vs N1	2 Gy	Model 1	lncRNA	Grey Module
ENSG00000255267	LINC02687	0.423898	0.150055	0.999959	N2+ vs N1	2 Gy	Model 1	lncRNA	Grey Module
ENSG00000266896	AL354892.3	-0.203322	0.150308	0.999959	N2+ vs N1	2 Gy	Model 1	lncRNA	Cyan Module
ENSG00000234222	LIX1L-AS1	0.340479	0.150454	0.999959	N2+ vs N1	2 Gy	Model 1	lncRNA	Grey Module
ENSG00000230530	LIMD1-AS1	-0.369988	0.150568	0.999959	N2+ vs N1	2 Gy	Model 1	lncRNA	Grey Module
ENSG00000226179	LINC00685	-0.16665	0.150626	0.999959	N2+ vs N1	2 Gy	Model 1	lncRNA	Grey Module
ENSG00000247675	LRP4-AS1	0.359398	0.150695	0.999959	N2+ vs N1	2 Gy	Model 1	lncRNA	Grey Module
ENSG00000229672	AL450322.2	-0.403227	0.150739	0.999959	N2+ vs N1	2 Gy	Model 1	lncRNA	Grey Module
ENSG00000286782	AL355377.3	0.304161	0.150781	0.999959	N2+ vs N1	2 Gy	Model 1	lncRNA	Grey Module
ENSG00000260742	AC009962.1	0.331498	0.151065	0.999959	N2+ vs N1	2 Gy	Model 1	lncRNA	Grey Module
ENSG00000205885	C1RL-AS1	0.247928	0.151342	0.999959	N2+ vs N1	2 Gy	Model 1	lncRNA	Grey Module
ENSG00000255568	BRWD1-AS2	0.362026	0.151355	0.999959	N2+ vs N1	2 Gy	Model 1	lncRNA	Grey Module
ENSG00000270641	TSIX	-0.127578	0.15197	0.999959	N2+ vs N1	2 Gy	Model 1	lncRNA	Cyan Module
ENSG00000272512	AL645608.7	-0.420068	0.152205	0.999959	N2+ vs N1	2 Gy	Model 1	lncRNA	Grey Module
ENSG00000280543	ASAP1-IT2	0.215465	0.152492	0.999959	N2+ vs N1	2 Gy	Model 1	lncRNA	Grey Module
ENSG00000277548	AC018926.3	-0.355386	0.152738	0.999959	N2+ vs N1	2 Gy	Model 1	lncRNA	Grey Module
ENSG00000287937	AC079753.2	-0.420399	0.152808	0.999959	N2+ vs N1	2 Gy	Model 1	lncRNA	Grey Module
ENSG00000279345	Z98885.3	0.457601	0.152938	0.999959	N2+ vs N1	2 Gy	Model 1	lncRNA	Grey Module
ENSG00000288106	AL022318.5	-0.375844	0.153076	0.999959	N2+ vs N1	2 Gy	Model 1	lncRNA	Grey Module
ENSG00000287901	AL137026.3	-0.36796	0.153247	0.999959	N2+ vs N1	2 Gy	Model 1	lncRNA	Grey Module
ENSG00000286535	AC139019.1	-0.361135	0.153368	0.999959	N2+ vs N1	2 Gy	Model 1	lncRNA	Grey Module
ENSG00000270194	AC097359.2	-0.0928169	0.153661	0.999959	N2+ vs N1	2 Gy	Model 1	lncRNA	Grey Module
ENSG00000268309	AC008764.3	-0.374676	0.153712	0.999959	N2+ vs N1	2 Gy	Model 1	lncRNA	Grey Module
ENSG00000241684	ADAMTS9-AS2	0.278573	0.153894	0.999959	N2+ vs N1	2 Gy	Model 1	lncRNA	Grey Module
ENSG00000264546	AC008026.3	0.212802	0.153993	0.999959	N2+ vs N1	2 Gy	Model 1	lncRNA	Grey Module
ENSG00000263727	AP001178.1	0.337721	0.154036	0.999959	N2+ vs N1	2 Gy	Model 1	lncRNA	Grey Module
ENSG00000275465	AL449403.3	-0.361909	0.154097	0.999959	N2+ vs N1	2 Gy	Model 1	lncRNA	Grey Module
ENSG00000258811	AL583810.2	0.365164	0.154302	0.999959	N2+ vs N1	2 Gy	Model 1	lncRNA	Grey Module
ENSG00000232811	AL360270.1	-0.363655	0.154742	0.999959	N2+ vs N1	2 Gy	Model 1	lncRNA	Grey Module
ENSG00000222005	LINC01118	-0.165261	0.154837	0.999959	N2+ vs N1	2 Gy	Model 1	lncRNA	Grey Module
ENSG00000279529	AC008764.8	0.200735	0.154921	0.999959	N2+ vs N1	2 Gy	Model 1	lncRNA	Grey Module
ENSG00000253880	AC009435.1	-0.368744	0.155235	0.999959	N2+ vs N1	2 Gy	Model 1	lncRNA	Grey Module
ENSG00000245059	AC092718.1	-0.383519	0.155238	0.999959	N2+ vs N1	2 Gy	Model 1	lncRNA	Grey Module
ENSG00000285696	AP002433.2	0.377952	0.15529	0.999959	N2+ vs N1	2 Gy	Model 1	lncRNA	Grey Module
ENSG00000229915	AC016999.1	-0.350313	0.155728	0.999959	N2+ vs N1	2 Gy	Model 1	lncRNA	Grey Module
ENSG00000286035	AC073840.1	0.240144	0.15602	0.999959	N2+ vs N1	2 Gy	Model 1	lncRNA	Grey Module
ENSG00000286879	AC093639.3	-0.378556	0.156086	0.999959	N2+ vs N1	2 Gy	Model 1	lncRNA	Grey Module
ENSG00000286695	AC026316.5	-0.320112	0.156546	0.999959	N2+ vs N1	2 Gy	Model 1	lncRNA	Grey Module
ENSG00000277879	AL391988.1	-0.187965	0.15681	0.999959	N2+ vs N1	2 Gy	Model 1	lncRNA	Grey Module
ENSG00000178977	LINC00324	0.191715	0.157124	0.999959	N2+ vs N1	2 Gy	Model 1	lncRNA	Grey Module
ENSG00000226281	AL031123.1	-0.377852	0.157287	0.999959	N2+ vs N1	2 Gy	Model 1	lncRNA	Grey Module
ENSG00000253702	LINC02847	-0.367005	0.157338	0.999959	N2+ vs N1	2 Gy	Model 1	lncRNA	Grey Module
ENSG00000269968	AC006064.4	-0.364936	0.157443	0.999959	N2+ vs N1	2 Gy	Model 1	lncRNA	Grey Module
ENSG00000261630	AC007496.2	0.429928	0.157486	0.999959	N2+ vs N1	2 Gy	Model 1	lncRNA	Grey Module
ENSG00000237424	FOXD2-AS1	-0.174504	0.157536	0.999959	N2+ vs N1	2 Gy	Model 1	lncRNA	Grey Module
ENSG00000228509	AC006460.1	-0.305897	0.157618	0.999959	N2+ vs N1	2 Gy	Model 1	lncRNA	Grey Module
ENSG00000228170	AL031963.1	0.338885	0.157718	0.999959	N2+ vs N1	2 Gy	Model 1	lncRNA	Grey Module
ENSG00000254837	AP001372.2	-0.154901	0.157799	0.999959	N2+ vs N1	2 Gy	Model 1	lncRNA	Grey Module
ENSG00000274403	AC090510.2	-0.349456	0.157887	0.999959	N2+ vs N1	2 Gy	Model 1	lncRNA	Grey Module
ENSG00000234608	MAPKAPK5-AS1	-0.0975982	0.157894	0.999959	N2+ vs N1	2 Gy	Model 1	lncRNA	Grey Module
ENSG00000233705	SLC26A4-AS1	0.142696	0.158212	0.999959	N2+ vs N1	2 Gy	Model 1	lncRNA	Grey Module
ENSG00000260708	AL118516.1	-0.296408	0.158252	0.999959	N2+ vs N1	2 Gy	Model 1	lncRNA	Grey Module
ENSG00000228271	LINC02048	0.377586	0.158326	0.999959	N2+ vs N1	2 Gy	Model 1	lncRNA	Grey Module
ENSG00000271367	AL034374.1	0.356031	0.15853	0.999959	N2+ vs N1	2 Gy	Model 1	lncRNA	Grey Module
ENSG00000270074	AC087203.3	-0.346719	0.158775	0.999959	N2+ vs N1	2 Gy	Model 1	lncRNA	Grey Module
ENSG00000258610	AF111169.1	-0.742349	0.158809	0.999959	N2+ vs N1	2 Gy	Model 1	lncRNA	Grey Module
ENSG00000266897	AC005546.1	0.367547	0.158914	0.999959	N2+ vs N1	2 Gy	Model 1	lncRNA	Grey Module
ENSG00000227893	LINC00352	0.250368	0.159125	0.999959	N2+ vs N1	2 Gy	Model 1	lncRNA	Grey Module
ENSG00000261671	AL158211.1	-0.386127	0.159269	0.999959	N2+ vs N1	2 Gy	Model 1	lncRNA	Grey Module
ENSG00000287603	AC008403.3	0.377331	0.159342	0.999959	N2+ vs N1	2 Gy	Model 1	lncRNA	Grey Module
ENSG00000286186	AC018445.5	0.403126	0.159343	0.999959	N2+ vs N1	2 Gy	Model 1	lncRNA	Grey Module
ENSG00000285974	AC026624.1	0.347	0.159665	0.999959	N2+ vs N1	2 Gy	Model 1	lncRNA	Grey Module
ENSG00000280809	LINC00836	0.279372	0.15997	0.999959	N2+ vs N1	2 Gy	Model 1	lncRNA	Grey Module
ENSG00000265739	AC104984.3	-0.410381	0.160216	0.999959	N2+ vs N1	2 Gy	Model 1	lncRNA	Grey Module
ENSG00000278890	FP325330.2	0.397039	0.160516	0.999959	N2+ vs N1	2 Gy	Model 1	lncRNA	Grey Module
ENSG00000269054	AC012313.6	0.338656	0.160882	0.999959	N2+ vs N1	2 Gy	Model 1	lncRNA	Grey Module
ENSG00000287117	AC105916.1	0.455861	0.161205	0.999959	N2+ vs N1	2 Gy	Model 1	lncRNA	Grey Module
ENSG00000230500	MKX-AS1	-0.260778	0.162385	0.999959	N2+ vs N1	2 Gy	Model 1	lncRNA	Grey Module
ENSG00000278743	AC087239.1	-0.344267	0.162609	0.999959	N2+ vs N1	2 Gy	Model 1	lncRNA	Grey Module
ENSG00000228939	AKT3-IT1	-0.368221	0.162626	0.999959	N2+ vs N1	2 Gy	Model 1	lncRNA	Grey Module
ENSG00000246223	LINC01550	0.294181	0.162645	0.999959	N2+ vs N1	2 Gy	Model 1	lncRNA	Grey Module
ENSG00000285851	AL359762.3	-0.184397	0.162669	0.999959	N2+ vs N1	2 Gy	Model 1	lncRNA	Grey Module
ENSG00000250584	LINC01511	0.362944	0.16282	0.999959	N2+ vs N1	2 Gy	Model 1	lncRNA	Grey Module
ENSG00000203362	POLH-AS1	-0.402008	0.162847	0.999959	N2+ vs N1	2 Gy	Model 1	lncRNA	Grey Module
ENSG00000230532	AC091133.1	0.359913	0.163168	0.999959	N2+ vs N1	2 Gy	Model 1	lncRNA	Grey Module
ENSG00000260121	AC138028.4	0.239191	0.163662	0.999959	N2+ vs N1	2 Gy	Model 1	lncRNA	Grey Module
ENSG00000224209	LINC00466	-0.44072	0.163743	0.999959	N2+ vs N1	2 Gy	Model 1	lncRNA	Grey Module
ENSG00000258169	LINC00485	0.365091	0.164202	0.999959	N2+ vs N1	2 Gy	Model 1	lncRNA	Grey Module
ENSG00000261126	RBFADN	0.271985	0.164605	0.999959	N2+ vs N1	2 Gy	Model 1	lncRNA	Grey Module
ENSG00000229625	AC016877.1	-0.437312	0.164956	0.999959	N2+ vs N1	2 Gy	Model 1	lncRNA	Grey Module
ENSG00000259793	AC013726.1	0.372226	0.164975	0.999959	N2+ vs N1	2 Gy	Model 1	lncRNA	Grey Module
ENSG00000273361	AC021016.2	0.308429	0.165454	0.999959	N2+ vs N1	2 Gy	Model 1	lncRNA	Grey Module
ENSG00000228109	MELTF-AS1	-0.495456	0.165553	0.999959	N2+ vs N1	2 Gy	Model 1	lncRNA	Grey Module
ENSG00000272323	AC026801.2	-0.366781	0.165604	0.999959	N2+ vs N1	2 Gy	Model 1	lncRNA	Grey Module
ENSG00000184809	B3GALT5-AS1	0.19137	0.165804	0.999959	N2+ vs N1	2 Gy	Model 1	lncRNA	Grey Module
ENSG00000261051	AC107021.2	0.354875	0.165814	0.999959	N2+ vs N1	2 Gy	Model 1	lncRNA	Grey Module
ENSG00000286293	AP005901.5	-0.118992	0.166074	0.999959	N2+ vs N1	2 Gy	Model 1	lncRNA	Cyan Module
ENSG00000237301	AL121992.1	-0.33627	0.166103	0.999959	N2+ vs N1	2 Gy	Model 1	lncRNA	Grey Module
ENSG00000223811	AL589684.1	0.356698	0.166213	0.999959	N2+ vs N1	2 Gy	Model 1	lncRNA	Grey Module
ENSG00000229401	MIR5689HG	-0.359898	0.16652	0.999959	N2+ vs N1	2 Gy	Model 1	lncRNA	Grey Module
ENSG00000227744	LINC01940	-0.312049	0.166778	0.999959	N2+ vs N1	2 Gy	Model 1	lncRNA	Grey Module
ENSG00000285018	AC245140.3	0.345497	0.166941	0.999959	N2+ vs N1	2 Gy	Model 1	lncRNA	Grey Module
ENSG00000249307	LINC01088	0.180964	0.16695	0.999959	N2+ vs N1	2 Gy	Model 1	lncRNA	Grey Module
ENSG00000271395	LINC02336	-0.37389	0.16708	0.999959	N2+ vs N1	2 Gy	Model 1	lncRNA	Grey Module
ENSG00000269446	AC006967.3	0.459543	0.167414	0.999959	N2+ vs N1	2 Gy	Model 1	lncRNA	Grey Module
ENSG00000235381	AL596202.1	0.208679	0.167734	0.999959	N2+ vs N1	2 Gy	Model 1	lncRNA	Grey Module
ENSG00000248243	LINC02014	-0.316797	0.167817	0.999959	N2+ vs N1	2 Gy	Model 1	lncRNA	Grey Module
ENSG00000244491	AL021707.5	0.357521	0.167893	0.999959	N2+ vs N1	2 Gy	Model 1	lncRNA	Grey Module
ENSG00000235448	LURAP1L-AS1	-0.377321	0.168163	0.999959	N2+ vs N1	2 Gy	Model 1	lncRNA	Grey Module
ENSG00000232081	LARGE-IT1	-0.348256	0.168171	0.999959	N2+ vs N1	2 Gy	Model 1	lncRNA	Grey Module
ENSG00000227007	LINC01247	0.422687	0.168266	0.999959	N2+ vs N1	2 Gy	Model 1	lncRNA	Grey Module
ENSG00000226711	FAM66C	0.147199	0.168363	0.999959	N2+ vs N1	2 Gy	Model 1	lncRNA	Grey Module
ENSG00000204929	AC007389.1	0.237984	0.168372	0.999959	N2+ vs N1	2 Gy	Model 1	lncRNA	Grey Module
ENSG00000260586	AC064799.2	0.36897	0.168863	0.999959	N2+ vs N1	2 Gy	Model 1	lncRNA	Grey Module
ENSG00000256268	LINC02454	0.240425	0.169293	0.999959	N2+ vs N1	2 Gy	Model 1	lncRNA	Grey Module
ENSG00000259209	AC004943.1	-0.387437	0.169481	0.999959	N2+ vs N1	2 Gy	Model 1	lncRNA	Grey Module
ENSG00000245750	DRAIC	-0.247803	0.169598	0.999959	N2+ vs N1	2 Gy	Model 1	lncRNA	Grey Module
ENSG00000228484	AL137025.1	0.416774	0.170213	0.999959	N2+ vs N1	2 Gy	Model 1	lncRNA	Grey Module
ENSG00000231703	AL354993.1	0.428097	0.170291	0.999959	N2+ vs N1	2 Gy	Model 1	lncRNA	Grey Module
ENSG00000245573	BDNF-AS	-0.161557	0.170365	0.999959	N2+ vs N1	2 Gy	Model 1	lncRNA	Grey Module
ENSG00000258820	AF111167.1	0.35999	0.170401	0.999959	N2+ vs N1	2 Gy	Model 1	lncRNA	Grey Module
ENSG00000259736	CRTC3-AS1	0.313168	0.170636	0.999959	N2+ vs N1	2 Gy	Model 1	lncRNA	Grey Module
ENSG00000287281	AC012101.2	0.295932	0.170749	0.999959	N2+ vs N1	2 Gy	Model 1	lncRNA	Grey Module
ENSG00000256433	AC005840.2	0.292601	0.171009	0.999959	N2+ vs N1	2 Gy	Model 1	lncRNA	Grey Module
ENSG00000233538	AC017104.2	0.40231	0.171135	0.999959	N2+ vs N1	2 Gy	Model 1	lncRNA	Grey Module
ENSG00000256654	AC005906.2	0.375984	0.171189	0.999959	N2+ vs N1	2 Gy	Model 1	lncRNA	Grey Module
ENSG00000254154	CRYZL2P-SEC16B	-0.179927	0.17124	0.999959	N2+ vs N1	2 Gy	Model 1	lncRNA	Grey Module
ENSG00000260988	AC090260.2	0.372529	0.171311	0.999959	N2+ vs N1	2 Gy	Model 1	lncRNA	Grey Module
ENSG00000179406	LINC00174	0.174688	0.171526	0.999959	N2+ vs N1	2 Gy	Model 1	lncRNA	Grey Module
ENSG00000287812	AC105046.2	0.327682	0.17158	0.999959	N2+ vs N1	2 Gy	Model 1	lncRNA	Grey Module
ENSG00000271670	AC010998.2	-0.315387	0.171716	0.999959	N2+ vs N1	2 Gy	Model 1	lncRNA	Grey Module
ENSG00000284948	AC107959.4	-0.413974	0.171908	0.999959	N2+ vs N1	2 Gy	Model 1	lncRNA	Grey Module
ENSG00000197670	AL157838.1	-0.270417	0.172173	0.999959	N2+ vs N1	2 Gy	Model 1	lncRNA	Grey Module
ENSG00000270039	AC025165.5	0.201902	0.172533	0.999959	N2+ vs N1	2 Gy	Model 1	lncRNA	Grey Module
ENSG00000287143	AC117480.1	0.371372	0.172703	0.999959	N2+ vs N1	2 Gy	Model 1	lncRNA	Grey Module
ENSG00000286116	AL157394.3	-0.180196	0.173097	0.999959	N2+ vs N1	2 Gy	Model 1	lncRNA	Grey Module
ENSG00000250723	AC016687.2	0.24127	0.173475	0.999959	N2+ vs N1	2 Gy	Model 1	lncRNA	Grey Module
ENSG00000286703	AC005682.2	0.34523	0.173503	0.999959	N2+ vs N1	2 Gy	Model 1	lncRNA	Grey Module
ENSG00000277128	AL589743.4	0.372986	0.173632	0.999959	N2+ vs N1	2 Gy	Model 1	lncRNA	Grey Module
ENSG00000261487	AC135048.1	0.151165	0.173868	0.999959	N2+ vs N1	2 Gy	Model 1	lncRNA	Grey Module
ENSG00000273271	AP000254.2	0.192198	0.174057	0.999959	N2+ vs N1	2 Gy	Model 1	lncRNA	Grey Module
ENSG00000260302	LINC01882	0.347455	0.174166	0.999959	N2+ vs N1	2 Gy	Model 1	lncRNA	Grey Module
ENSG00000283959	AP002851.1	0.277157	0.174171	0.999959	N2+ vs N1	2 Gy	Model 1	lncRNA	Grey Module
ENSG00000225764	P3H2-AS1	0.398948	0.17464	0.999959	N2+ vs N1	2 Gy	Model 1	lncRNA	Grey Module
ENSG00000260196	AC124798.1	0.117565	0.174701	0.999959	N2+ vs N1	2 Gy	Model 1	lncRNA	Grey Module
ENSG00000287078	AL513218.2	0.356265	0.174723	0.999959	N2+ vs N1	2 Gy	Model 1	lncRNA	Grey Module
ENSG00000245261	AL133375.1	0.356248	0.174777	0.999959	N2+ vs N1	2 Gy	Model 1	lncRNA	Grey Module
ENSG00000259460	AC078909.1	0.335378	0.174783	0.999959	N2+ vs N1	2 Gy	Model 1	lncRNA	Grey Module
ENSG00000272975	MYHAS	-0.414917	0.175036	0.999959	N2+ vs N1	2 Gy	Model 1	lncRNA	Brown Module
ENSG00000263878	DLGAP1-AS4	-0.353881	0.175684	0.999959	N2+ vs N1	2 Gy	Model 1	lncRNA	Grey Module
ENSG00000261170	AC009053.3	-0.309529	0.175727	0.999959	N2+ vs N1	2 Gy	Model 1	lncRNA	Grey Module
ENSG00000179136	LINC00670	0.179203	0.175777	0.999959	N2+ vs N1	2 Gy	Model 1	lncRNA	Grey Module
ENSG00000258584	FAM181A-AS1	-0.394822	0.17579	0.999959	N2+ vs N1	2 Gy	Model 1	lncRNA	Grey Module
ENSG00000286072	AC002072.1	-0.162435	0.175791	0.999959	N2+ vs N1	2 Gy	Model 1	lncRNA	Cyan Module
ENSG00000269951	AC090181.2	-0.304311	0.175923	0.999959	N2+ vs N1	2 Gy	Model 1	lncRNA	Grey Module
ENSG00000225579	EDNRB-AS1	-0.406788	0.175959	0.999959	N2+ vs N1	2 Gy	Model 1	lncRNA	Grey Module
ENSG00000279085	AL022323.2	-0.240785	0.175997	0.999959	N2+ vs N1	2 Gy	Model 1	lncRNA	Grey Module
ENSG00000254991	AC124276.1	-0.21245	0.176099	0.999959	N2+ vs N1	2 Gy	Model 1	lncRNA	Grey Module
ENSG00000273308	AC024560.3	-0.294592	0.176347	0.999959	N2+ vs N1	2 Gy	Model 1	lncRNA	Grey Module
ENSG00000259238	AC092755.2	-0.340938	0.176518	0.999959	N2+ vs N1	2 Gy	Model 1	lncRNA	Grey Module
ENSG00000259929	AC010601.1	0.390941	0.176838	0.999959	N2+ vs N1	2 Gy	Model 1	lncRNA	Grey Module
ENSG00000257698	GIHCG	0.164119	0.177063	0.999959	N2+ vs N1	2 Gy	Model 1	lncRNA	Grey Module
ENSG00000234405	Z69733.1	-0.336234	0.177454	0.999959	N2+ vs N1	2 Gy	Model 1	lncRNA	Grey Module
ENSG00000267439	AD000671.3	-0.345247	0.177611	0.999959	N2+ vs N1	2 Gy	Model 1	lncRNA	Grey Module
ENSG00000261079	AC009053.2	0.189313	0.177614	0.999959	N2+ vs N1	2 Gy	Model 1	lncRNA	Grey Module
ENSG00000279278	AC245060.6	-0.240355	0.177642	0.999959	N2+ vs N1	2 Gy	Model 1	lncRNA	Grey Module
ENSG00000245522	LINC02709	0.15355	0.177987	0.999959	N2+ vs N1	2 Gy	Model 1	lncRNA	Grey Module
ENSG00000227477	STK4-AS1	0.352888	0.178171	0.999959	N2+ vs N1	2 Gy	Model 1	lncRNA	Grey Module
ENSG00000285824	AL353796.2	0.356185	0.17835	0.999959	N2+ vs N1	2 Gy	Model 1	lncRNA	Grey Module
ENSG00000225855	RUSC1-AS1	0.167835	0.178386	0.999959	N2+ vs N1	2 Gy	Model 1	lncRNA	Grey Module
ENSG00000270190	AC068491.3	0.346549	0.178422	0.999959	N2+ vs N1	2 Gy	Model 1	lncRNA	Grey Module
ENSG00000236977	ANKRD44-IT1	0.312386	0.178429	0.999959	N2+ vs N1	2 Gy	Model 1	lncRNA	Grey Module
ENSG00000284708	AL031731.1	0.395422	0.178441	0.999959	N2+ vs N1	2 Gy	Model 1	lncRNA	Grey Module
ENSG00000287870	AC093433.2	0.337339	0.178594	0.999959	N2+ vs N1	2 Gy	Model 1	lncRNA	Grey Module
ENSG00000267405	AC005180.1	-0.335067	0.178793	0.999959	N2+ vs N1	2 Gy	Model 1	lncRNA	Grey Module
ENSG00000287602	AC100808.1	-0.348333	0.178816	0.999959	N2+ vs N1	2 Gy	Model 1	lncRNA	Grey Module
ENSG00000282961	PRNCR1	-0.177105	0.17896	0.999959	N2+ vs N1	2 Gy	Model 1	lncRNA	Grey Module
ENSG00000224141	MIR548XHG	0.402823	0.179216	0.999959	N2+ vs N1	2 Gy	Model 1	lncRNA	Grey Module
ENSG00000288010	AL035587.3	0.321379	0.179539	0.999959	N2+ vs N1	2 Gy	Model 1	lncRNA	Grey Module
ENSG00000233086	LNCARSR	-0.334506	0.179582	0.999959	N2+ vs N1	2 Gy	Model 1	lncRNA	Grey Module
ENSG00000273270	AC090114.2	0.0660367	0.179609	0.999959	N2+ vs N1	2 Gy	Model 1	lncRNA	Grey Module
ENSG00000287120	AL138773.1	-0.35916	0.17986	0.999959	N2+ vs N1	2 Gy	Model 1	lncRNA	Grey Module
ENSG00000272788	AP000864.1	-0.198659	0.180062	0.999959	N2+ vs N1	2 Gy	Model 1	lncRNA	Grey Module
ENSG00000261329	AC016597.1	-0.344895	0.180136	0.999959	N2+ vs N1	2 Gy	Model 1	lncRNA	Grey Module
ENSG00000227954	TARID	-0.556999	0.180137	0.999959	N2+ vs N1	2 Gy	Model 1	lncRNA	Grey Module
ENSG00000272989	LINC02012	0.33528	0.180422	0.999959	N2+ vs N1	2 Gy	Model 1	lncRNA	Grey Module
ENSG00000286138	AC010336.7	-0.361815	0.180528	0.999959	N2+ vs N1	2 Gy	Model 1	lncRNA	Grey Module
ENSG00000266998	AC111182.1	-0.332617	0.180574	0.999959	N2+ vs N1	2 Gy	Model 1	lncRNA	Grey Module
ENSG00000264635	AP001020.2	-0.273908	0.181036	0.999959	N2+ vs N1	2 Gy	Model 1	lncRNA	Grey Module
ENSG00000287684	AL392172.1	0.208601	0.181291	0.999959	N2+ vs N1	2 Gy	Model 1	lncRNA	Grey Module
ENSG00000268266	AC003005.2	0.357911	0.181929	0.999959	N2+ vs N1	2 Gy	Model 1	lncRNA	Grey Module
ENSG00000260213	AC092718.2	0.402932	0.182111	0.999959	N2+ vs N1	2 Gy	Model 1	lncRNA	Grey Module
ENSG00000268049	AC012313.2	-0.0998952	0.182258	0.999959	N2+ vs N1	2 Gy	Model 1	lncRNA	Grey Module
ENSG00000235209	AL022318.1	-0.345887	0.182271	0.999959	N2+ vs N1	2 Gy	Model 1	lncRNA	Grey Module
ENSG00000287177	AL583825.1	-0.20841	0.182295	0.999959	N2+ vs N1	2 Gy	Model 1	lncRNA	Grey Module
ENSG00000263080	AC009121.4	0.414522	0.182486	0.999959	N2+ vs N1	2 Gy	Model 1	lncRNA	Grey Module
ENSG00000225778	PROSER2-AS1	0.291581	0.182759	0.999959	N2+ vs N1	2 Gy	Model 1	lncRNA	Grey Module
ENSG00000286177	AC011462.5	0.143418	0.182797	0.999959	N2+ vs N1	2 Gy	Model 1	lncRNA	Brown Module
ENSG00000253671	AC027117.1	0.444431	0.182809	0.999959	N2+ vs N1	2 Gy	Model 1	lncRNA	Grey Module
ENSG00000227199	ST7-AS1	-0.241435	0.182868	0.999959	N2+ vs N1	2 Gy	Model 1	lncRNA	Grey Module
ENSG00000267270	PARD6G-AS1	-0.191412	0.1829	0.999959	N2+ vs N1	2 Gy	Model 1	lncRNA	Grey Module
ENSG00000240535	AC034238.1	-0.426167	0.183088	0.999959	N2+ vs N1	2 Gy	Model 1	lncRNA	Grey Module
ENSG00000234647	AL606970.3	-0.387454	0.183176	0.999959	N2+ vs N1	2 Gy	Model 1	lncRNA	Grey Module
ENSG00000251413	AC068898.2	-0.373054	0.183181	0.999959	N2+ vs N1	2 Gy	Model 1	lncRNA	Grey Module
ENSG00000261770	AC006504.1	0.197903	0.183353	0.999959	N2+ vs N1	2 Gy	Model 1	lncRNA	Grey Module
ENSG00000241213	LINC02024	-0.339557	0.183356	0.999959	N2+ vs N1	2 Gy	Model 1	lncRNA	Grey Module
ENSG00000250938	AC073475.1	0.434559	0.183357	0.999959	N2+ vs N1	2 Gy	Model 1	lncRNA	Grey Module
ENSG00000287413	AL449363.2	0.384795	0.183486	0.999959	N2+ vs N1	2 Gy	Model 1	lncRNA	Grey Module
ENSG00000254604	AP002336.2	0.337973	0.183595	0.999959	N2+ vs N1	2 Gy	Model 1	lncRNA	Grey Module
ENSG00000251034	AC087854.1	0.118839	0.183734	0.999959	N2+ vs N1	2 Gy	Model 1	lncRNA	Grey Module
ENSG00000233379	AL139002.1	0.448001	0.183782	0.999959	N2+ vs N1	2 Gy	Model 1	lncRNA	Grey Module
ENSG00000259476	AC018904.2	-0.320135	0.1839	0.999959	N2+ vs N1	2 Gy	Model 1	lncRNA	Grey Module
ENSG00000275898	AC125603.4	-0.277442	0.183947	0.999959	N2+ vs N1	2 Gy	Model 1	lncRNA	Grey Module
ENSG00000277450	AC002094.4	-0.335162	0.18459	0.999959	N2+ vs N1	2 Gy	Model 1	lncRNA	Grey Module
ENSG00000284697	AC006511.5	-0.391072	0.18463	0.999959	N2+ vs N1	2 Gy	Model 1	lncRNA	Grey Module
ENSG00000267481	AC011477.1	0.112904	0.184719	0.999959	N2+ vs N1	2 Gy	Model 1	lncRNA	Grey Module
ENSG00000247416	AP000802.1	0.382793	0.18481	0.999959	N2+ vs N1	2 Gy	Model 1	lncRNA	Grey Module
ENSG00000257060	AC091078.1	-0.34169	0.185625	0.999959	N2+ vs N1	2 Gy	Model 1	lncRNA	Grey Module
ENSG00000254859	AC067930.3	0.26498	0.185685	0.999959	N2+ vs N1	2 Gy	Model 1	lncRNA	Grey Module
ENSG00000231574	LINC02015	0.453039	0.185945	0.999959	N2+ vs N1	2 Gy	Model 1	lncRNA	Grey Module
ENSG00000288156	AC104530.1	0.398981	0.185983	0.999959	N2+ vs N1	2 Gy	Model 1	lncRNA	Grey Module
ENSG00000184441	AP001062.1	-0.108594	0.186045	0.999959	N2+ vs N1	2 Gy	Model 1	lncRNA	Grey Module
ENSG00000205500	MAPRE3-AS1	-0.425589	0.186176	0.999959	N2+ vs N1	2 Gy	Model 1	lncRNA	Grey Module
ENSG00000286591	AC006197.2	-0.366235	0.186203	0.999959	N2+ vs N1	2 Gy	Model 1	lncRNA	Grey Module
ENSG00000269399	AC008764.6	0.270824	0.186318	0.999959	N2+ vs N1	2 Gy	Model 1	lncRNA	Grey Module
ENSG00000255182	AC084125.2	-0.453739	0.186616	0.999959	N2+ vs N1	2 Gy	Model 1	lncRNA	Grey Module
ENSG00000245060	LINC00847	-0.0748557	0.186851	0.999959	N2+ vs N1	2 Gy	Model 1	lncRNA	Grey Module
ENSG00000287245	AP001981.2	0.34589	0.187037	0.999959	N2+ vs N1	2 Gy	Model 1	lncRNA	Grey Module
ENSG00000287367	AC016583.2	-0.347482	0.187161	0.999959	N2+ vs N1	2 Gy	Model 1	lncRNA	Grey Module
ENSG00000276505	AP000892.3	0.320259	0.18751	0.999959	N2+ vs N1	2 Gy	Model 1	lncRNA	Grey Module
ENSG00000234684	SDCBP2-AS1	0.172736	0.187674	0.999959	N2+ vs N1	2 Gy	Model 1	lncRNA	Grey Module
ENSG00000257985	AC004801.4	0.350092	0.187681	0.999959	N2+ vs N1	2 Gy	Model 1	lncRNA	Grey Module
ENSG00000235865	GSN-AS1	-0.392289	0.187761	0.999959	N2+ vs N1	2 Gy	Model 1	lncRNA	Grey Module
ENSG00000197251	LINC00336	0.360536	0.188107	0.999959	N2+ vs N1	2 Gy	Model 1	lncRNA	Grey Module
ENSG00000262823	AC127521.1	0.434303	0.1883	0.999959	N2+ vs N1	2 Gy	Model 1	lncRNA	Grey Module
ENSG00000288398	AL109627.1	0.0857974	0.188465	0.999959	N2+ vs N1	2 Gy	Model 1	lncRNA	Grey Module
ENSG00000275180	AC048341.2	-0.193888	0.188481	0.999959	N2+ vs N1	2 Gy	Model 1	lncRNA	Grey Module
ENSG00000272894	AC004982.2	-0.706064	0.18853	0.999959	N2+ vs N1	2 Gy	Model 1	lncRNA	Grey Module
ENSG00000225746	MEG8	-0.119901	0.188671	0.999959	N2+ vs N1	2 Gy	Model 1	lncRNA	Grey Module
ENSG00000236687	AL160271.2	-0.370073	0.189023	0.999959	N2+ vs N1	2 Gy	Model 1	lncRNA	Grey Module
ENSG00000226239	AL031658.1	0.226618	0.189136	0.999959	N2+ vs N1	2 Gy	Model 1	lncRNA	Grey Module
ENSG00000245598	DACT3-AS1	0.429387	0.189182	0.999959	N2+ vs N1	2 Gy	Model 1	lncRNA	Grey Module
ENSG00000287493	AC069503.4	0.355092	0.18931	0.999959	N2+ vs N1	2 Gy	Model 1	lncRNA	Grey Module
ENSG00000286881	AL358780.2	-0.332382	0.189602	0.999959	N2+ vs N1	2 Gy	Model 1	lncRNA	Grey Module
ENSG00000254419	AL139349.1	0.326891	0.18971	0.999959	N2+ vs N1	2 Gy	Model 1	lncRNA	Grey Module
ENSG00000285805	AC012378.2	0.331635	0.18996	0.999959	N2+ vs N1	2 Gy	Model 1	lncRNA	Grey Module
ENSG00000283148	AC137936.1	0.34943	0.190086	0.999959	N2+ vs N1	2 Gy	Model 1	lncRNA	Grey Module
ENSG00000249502	AC006160.1	-0.239612	0.190151	0.999959	N2+ vs N1	2 Gy	Model 1	lncRNA	Grey Module
ENSG00000215162	LINC00269	-0.423278	0.190748	0.999959	N2+ vs N1	2 Gy	Model 1	lncRNA	Grey Module
ENSG00000237949	LINC00844	-0.312513	0.190872	0.999959	N2+ vs N1	2 Gy	Model 1	lncRNA	Grey Module
ENSG00000232527	LINC02802	-0.189031	0.191111	0.999959	N2+ vs N1	2 Gy	Model 1	lncRNA	Grey Module
ENSG00000244036	AC073320.1	0.384067	0.191451	0.999959	N2+ vs N1	2 Gy	Model 1	lncRNA	Grey Module
ENSG00000270580	PKD1P6-NPIPP1	0.26038	0.191526	0.999959	N2+ vs N1	2 Gy	Model 1	lncRNA	Pink Module
ENSG00000257298	AC008147.2	-0.163041	0.191605	0.999959	N2+ vs N1	2 Gy	Model 1	lncRNA	Grey Module
ENSG00000286667	AC010641.2	0.450883	0.191849	0.999959	N2+ vs N1	2 Gy	Model 1	lncRNA	Grey Module
ENSG00000230133	LINC01721	-0.332144	0.19213	0.999959	N2+ vs N1	2 Gy	Model 1	lncRNA	Grey Module
ENSG00000287051	AC121757.2	-0.337817	0.192131	0.999959	N2+ vs N1	2 Gy	Model 1	lncRNA	Grey Module
ENSG00000226012	AP001434.1	-0.346151	0.192215	0.999959	N2+ vs N1	2 Gy	Model 1	lncRNA	Grey Module
ENSG00000267872	AC073539.1	0.364623	0.19224	0.999959	N2+ vs N1	2 Gy	Model 1	lncRNA	Grey Module
ENSG00000250337	PURPL	-0.198859	0.192649	0.999959	N2+ vs N1	2 Gy	Model 1	lncRNA	Grey Module
ENSG00000272568	AC005162.2	-0.423881	0.192927	0.999959	N2+ vs N1	2 Gy	Model 1	lncRNA	Grey Module
ENSG00000259939	AC022167.1	0.289762	0.193363	0.999959	N2+ vs N1	2 Gy	Model 1	lncRNA	Grey Module
ENSG00000271265	AL355297.2	-0.328517	0.193928	0.999959	N2+ vs N1	2 Gy	Model 1	lncRNA	Grey Module
ENSG00000181097	LINC02878	0.213165	0.194039	0.999959	N2+ vs N1	2 Gy	Model 1	lncRNA	Grey Module
ENSG00000266313	AC026254.2	0.355058	0.194241	0.999959	N2+ vs N1	2 Gy	Model 1	lncRNA	Grey Module
ENSG00000253688	AC026904.2	0.316112	0.194474	0.999959	N2+ vs N1	2 Gy	Model 1	lncRNA	Grey Module
ENSG00000254810	AP001189.3	0.12748	0.194515	0.999959	N2+ vs N1	2 Gy	Model 1	lncRNA	Grey Module
ENSG00000253854	AC010834.3	-0.355103	0.195447	0.999959	N2+ vs N1	2 Gy	Model 1	lncRNA	Grey Module
ENSG00000272908	AC006033.2	0.334188	0.195472	0.999959	N2+ vs N1	2 Gy	Model 1	lncRNA	Grey Module
ENSG00000286108	AL359916.1	0.357204	0.195522	0.999959	N2+ vs N1	2 Gy	Model 1	lncRNA	Grey Module
ENSG00000268006	PTOV1-AS1	-0.134202	0.195538	0.999959	N2+ vs N1	2 Gy	Model 1	lncRNA	Grey Module
ENSG00000223522	AC093690.1	-0.4069	0.195598	0.999959	N2+ vs N1	2 Gy	Model 1	lncRNA	Grey Module
ENSG00000260086	AC007611.1	-0.167223	0.195772	0.999959	N2+ vs N1	2 Gy	Model 1	lncRNA	Grey Module
ENSG00000261441	AC124068.2	-0.252381	0.196132	0.999959	N2+ vs N1	2 Gy	Model 1	lncRNA	Grey Module
ENSG00000273759	AL117379.1	-0.301285	0.196226	0.999959	N2+ vs N1	2 Gy	Model 1	lncRNA	Grey Module
ENSG00000271551	AL355297.3	0.253535	0.196382	0.999959	N2+ vs N1	2 Gy	Model 1	lncRNA	Grey Module
ENSG00000260664	AC004158.1	0.373801	0.196981	0.999959	N2+ vs N1	2 Gy	Model 1	lncRNA	Grey Module
ENSG00000204261	PSMB8-AS1	0.189429	0.197112	0.999959	N2+ vs N1	2 Gy	Model 1	lncRNA	Grey Module
ENSG00000234710	AC060834.2	0.303102	0.197427	0.999959	N2+ vs N1	2 Gy	Model 1	lncRNA	Grey Module
ENSG00000267277	AC024575.1	-0.317272	0.19744	0.999959	N2+ vs N1	2 Gy	Model 1	lncRNA	Grey Module
ENSG00000260118	AL157700.1	0.330606	0.197492	0.999959	N2+ vs N1	2 Gy	Model 1	lncRNA	Grey Module
ENSG00000267169	AC022098.1	-0.19332	0.197616	0.999959	N2+ vs N1	2 Gy	Model 1	lncRNA	Grey Module
ENSG00000255553	LINC02733	0.376013	0.197709	0.999959	N2+ vs N1	2 Gy	Model 1	lncRNA	Grey Module
ENSG00000279851	CR382287.2	0.2905	0.19786	0.999959	N2+ vs N1	2 Gy	Model 1	lncRNA	Grey Module
ENSG00000287085	AC012066.1	0.394475	0.197967	0.999959	N2+ vs N1	2 Gy	Model 1	lncRNA	Grey Module
ENSG00000242440	LINC02046	0.54597	0.198163	0.999959	N2+ vs N1	2 Gy	Model 1	lncRNA	Grey Module
ENSG00000260236	AC099778.1	-0.237201	0.198246	0.999959	N2+ vs N1	2 Gy	Model 1	lncRNA	Grey Module
ENSG00000256422	LINC02552	-0.305017	0.198251	0.999959	N2+ vs N1	2 Gy	Model 1	lncRNA	Grey Module
ENSG00000287249	AC005400.1	0.281536	0.19839	0.999959	N2+ vs N1	2 Gy	Model 1	lncRNA	Grey Module
ENSG00000243004	AC005062.1	0.33262	0.198497	0.999959	N2+ vs N1	2 Gy	Model 1	lncRNA	Grey Module
ENSG00000272027	AC073218.1	-0.419562	0.19858	0.999959	N2+ vs N1	2 Gy	Model 1	lncRNA	Grey Module
ENSG00000235703	LINC00894	0.323925	0.198767	0.999959	N2+ vs N1	2 Gy	Model 1	lncRNA	Grey Module
ENSG00000251311	LINC02214	-0.461653	0.198904	0.999959	N2+ vs N1	2 Gy	Model 1	lncRNA	Grey Module
ENSG00000229236	TTTY10	-0.0880114	0.199222	0.999959	N2+ vs N1	2 Gy	Model 1	lncRNA	Cyan Module
ENSG00000260552	AC023043.1	0.164025	0.1993	0.999959	N2+ vs N1	2 Gy	Model 1	lncRNA	Grey Module
ENSG00000271855	AC073195.1	-0.323349	0.199714	0.999959	N2+ vs N1	2 Gy	Model 1	lncRNA	Grey Module
ENSG00000285979	AC009090.6	0.345582	0.199765	0.999959	N2+ vs N1	2 Gy	Model 1	lncRNA	Grey Module
ENSG00000179082	C9orf106	0.225984	0.199862	0.999959	N2+ vs N1	2 Gy	Model 1	lncRNA	Grey Module
ENSG00000235590	GNAS-AS1	-0.21005	0.199936	0.999959	N2+ vs N1	2 Gy	Model 1	lncRNA	Grey Module
ENSG00000231439	WASIR2	-0.415253	0.199984	0.999959	N2+ vs N1	2 Gy	Model 1	lncRNA	Grey Module
ENSG00000259605	AC074212.1	-0.193787	0.200073	0.999959	N2+ vs N1	2 Gy	Model 1	lncRNA	Grey Module
ENSG00000253875	AC013643.2	0.29811	0.200116	0.999959	N2+ vs N1	2 Gy	Model 1	lncRNA	Grey Module
ENSG00000273669	AC015819.1	-0.331637	0.200485	0.999959	N2+ vs N1	2 Gy	Model 1	lncRNA	Grey Module
ENSG00000249388	AC023794.2	0.368634	0.200493	0.999959	N2+ vs N1	2 Gy	Model 1	lncRNA	Grey Module
ENSG00000256008	AC125616.1	-0.337701	0.2005	0.999959	N2+ vs N1	2 Gy	Model 1	lncRNA	Grey Module
ENSG00000273142	LINC02604	-0.184059	0.201146	0.999959	N2+ vs N1	2 Gy	Model 1	lncRNA	Pink Module
ENSG00000283064	AL353759.1	0.196335	0.201503	0.999959	N2+ vs N1	2 Gy	Model 1	lncRNA	Grey Module
ENSG00000250754	LINC02436	-0.353471	0.201503	0.999959	N2+ vs N1	2 Gy	Model 1	lncRNA	Grey Module
ENSG00000203327	AC012358.1	-0.289034	0.201559	0.999959	N2+ vs N1	2 Gy	Model 1	lncRNA	Grey Module
ENSG00000287808	AL355999.1	-0.285595	0.201893	0.999959	N2+ vs N1	2 Gy	Model 1	lncRNA	Grey Module
ENSG00000271427	AL358072.1	0.316933	0.20197	0.999959	N2+ vs N1	2 Gy	Model 1	lncRNA	Grey Module
ENSG00000275491	LINC01730	-0.319783	0.202166	0.999959	N2+ vs N1	2 Gy	Model 1	lncRNA	Grey Module
ENSG00000279082	LINC01727	-0.300855	0.202174	0.999959	N2+ vs N1	2 Gy	Model 1	lncRNA	Grey Module
ENSG00000226548	AC016722.1	0.344362	0.202204	0.999959	N2+ vs N1	2 Gy	Model 1	lncRNA	Grey Module
ENSG00000177112	IRAG1-AS1	0.328478	0.20238	0.999959	N2+ vs N1	2 Gy	Model 1	lncRNA	Grey Module
ENSG00000254510	AP001107.5	-0.335461	0.20266	0.999959	N2+ vs N1	2 Gy	Model 1	lncRNA	Brown Module
ENSG00000231187	AL356056.2	0.258196	0.202866	0.999959	N2+ vs N1	2 Gy	Model 1	lncRNA	Grey Module
ENSG00000260563	AC132872.1	-0.181136	0.202931	0.999959	N2+ vs N1	2 Gy	Model 1	lncRNA	Grey Module
ENSG00000257869	AL139023.1	-0.437588	0.203017	0.999959	N2+ vs N1	2 Gy	Model 1	lncRNA	Grey Module
ENSG00000231367	LINC02613	0.299786	0.20343	0.999959	N2+ vs N1	2 Gy	Model 1	lncRNA	Grey Module
ENSG00000187951	AC091057.1	0.309221	0.203713	0.999959	N2+ vs N1	2 Gy	Model 1	lncRNA	Grey Module
ENSG00000267633	AC008686.1	0.488378	0.204068	0.999959	N2+ vs N1	2 Gy	Model 1	lncRNA	Grey Module
ENSG00000233220	LINC00167	0.313122	0.204086	0.999959	N2+ vs N1	2 Gy	Model 1	lncRNA	Grey Module
ENSG00000255008	LINC02739	-0.334429	0.204196	0.999959	N2+ vs N1	2 Gy	Model 1	lncRNA	Grey Module
ENSG00000227189	AC092535.2	0.335677	0.204367	0.999959	N2+ vs N1	2 Gy	Model 1	lncRNA	Grey Module
ENSG00000235782	AL031429.1	0.358534	0.204424	0.999959	N2+ vs N1	2 Gy	Model 1	lncRNA	Grey Module
ENSG00000278383	AL031673.1	0.317504	0.204463	0.999959	N2+ vs N1	2 Gy	Model 1	lncRNA	Grey Module
ENSG00000285987	AL157886.1	-0.343801	0.204529	0.999959	N2+ vs N1	2 Gy	Model 1	lncRNA	Grey Module
ENSG00000267575	AC006504.5	-0.096479	0.204535	0.999959	N2+ vs N1	2 Gy	Model 1	lncRNA	Grey Module
ENSG00000246308	AC116535.1	0.208726	0.204622	0.999959	N2+ vs N1	2 Gy	Model 1	lncRNA	Grey Module
ENSG00000229692	SOS1-IT1	0.202372	0.204778	0.999959	N2+ vs N1	2 Gy	Model 1	lncRNA	Grey Module
ENSG00000286753	AC091978.1	-0.249555	0.20487	0.999959	N2+ vs N1	2 Gy	Model 1	lncRNA	Grey Module
ENSG00000245526	LINC00461	0.55118	0.204879	0.999959	N2+ vs N1	2 Gy	Model 1	lncRNA	Grey Module
ENSG00000232229	LINC00865	-0.282114	0.205	0.999959	N2+ vs N1	2 Gy	Model 1	lncRNA	Grey Module
ENSG00000288040	AC097713.2	-0.327607	0.205564	0.999959	N2+ vs N1	2 Gy	Model 1	lncRNA	Grey Module
ENSG00000197813	AC011450.1	-0.278313	0.20594	0.999959	N2+ vs N1	2 Gy	Model 1	lncRNA	Grey Module
ENSG00000287135	AC010884.1	0.325321	0.206014	0.999959	N2+ vs N1	2 Gy	Model 1	lncRNA	Grey Module
ENSG00000287892	AC090907.3	0.371281	0.20607	0.999959	N2+ vs N1	2 Gy	Model 1	lncRNA	Grey Module
ENSG00000286214	AUXG01000058.1	-0.331762	0.206252	0.999959	N2+ vs N1	2 Gy	Model 1	lncRNA	Grey Module
ENSG00000251417	AC145285.2	0.178703	0.206355	0.999959	N2+ vs N1	2 Gy	Model 1	lncRNA	Grey Module
ENSG00000272913	AC009237.14	-0.106885	0.206617	0.999959	N2+ vs N1	2 Gy	Model 1	lncRNA	Grey Module
ENSG00000231074	HCG18	0.0771719	0.207242	0.999959	N2+ vs N1	2 Gy	Model 1	lncRNA	Grey Module
ENSG00000272146	ARF4-AS1	-0.243343	0.207354	0.999959	N2+ vs N1	2 Gy	Model 1	lncRNA	Grey Module
ENSG00000243620	AC092957.1	-0.385836	0.207531	0.999959	N2+ vs N1	2 Gy	Model 1	lncRNA	Grey Module
ENSG00000205444	KU-MEL-3	0.337503	0.20775	0.999959	N2+ vs N1	2 Gy	Model 1	lncRNA	Grey Module
ENSG00000270362	HMGN3-AS1	-0.137277	0.207927	0.999959	N2+ vs N1	2 Gy	Model 1	lncRNA	Grey Module
ENSG00000270048	AC068790.4	-0.304653	0.207949	0.999959	N2+ vs N1	2 Gy	Model 1	lncRNA	Grey Module
ENSG00000228107	AP000692.1	-0.436455	0.208294	0.999959	N2+ vs N1	2 Gy	Model 1	lncRNA	Grey Module
ENSG00000180139	ACTA2-AS1	0.34913	0.208431	0.999959	N2+ vs N1	2 Gy	Model 1	lncRNA	Grey Module
ENSG00000231426	FILNC1	0.296883	0.208488	0.999959	N2+ vs N1	2 Gy	Model 1	lncRNA	Grey Module
ENSG00000267432	DNAH17-AS1	0.372203	0.208541	0.999959	N2+ vs N1	2 Gy	Model 1	lncRNA	Grey Module
ENSG00000183146	PRORY	-0.345809	0.208547	0.999959	N2+ vs N1	2 Gy	Model 1	lncRNA	Grey Module
ENSG00000232140	AC073257.1	0.335017	0.208643	0.999959	N2+ vs N1	2 Gy	Model 1	lncRNA	Grey Module
ENSG00000224843	LINC00240	-0.357796	0.208906	0.999959	N2+ vs N1	2 Gy	Model 1	lncRNA	Grey Module
ENSG00000226833	AC092164.1	-0.280089	0.209028	0.999959	N2+ vs N1	2 Gy	Model 1	lncRNA	Grey Module
ENSG00000272701	MESTIT1	-0.389848	0.209108	0.999959	N2+ vs N1	2 Gy	Model 1	lncRNA	Grey Module
ENSG00000250616	AC012645.1	0.166638	0.209248	0.999959	N2+ vs N1	2 Gy	Model 1	lncRNA	Grey Module
ENSG00000258718	LINC02311	-0.181826	0.209406	0.999959	N2+ vs N1	2 Gy	Model 1	lncRNA	Grey Module
ENSG00000261082	LINC01228	-0.241171	0.209467	0.999959	N2+ vs N1	2 Gy	Model 1	lncRNA	Grey Module
ENSG00000227218	AL157935.1	0.509889	0.209731	0.999959	N2+ vs N1	2 Gy	Model 1	lncRNA	Grey Module
ENSG00000274265	AC245297.3	0.112112	0.209784	0.999959	N2+ vs N1	2 Gy	Model 1	lncRNA	Grey Module
ENSG00000267391	MIR122HG	-0.383858	0.209917	0.999959	N2+ vs N1	2 Gy	Model 1	lncRNA	Grey Module
ENSG00000283696	AL592295.4	-0.307978	0.209929	0.999959	N2+ vs N1	2 Gy	Model 1	lncRNA	Grey Module
ENSG00000267423	AC005616.1	0.446657	0.210605	0.999959	N2+ vs N1	2 Gy	Model 1	lncRNA	Grey Module
ENSG00000269578	AC008764.7	0.320507	0.210633	0.999959	N2+ vs N1	2 Gy	Model 1	lncRNA	Grey Module
ENSG00000226308	AL122058.1	0.336204	0.210659	0.999959	N2+ vs N1	2 Gy	Model 1	lncRNA	Grey Module
ENSG00000284748	AL513220.1	0.349172	0.210868	0.999959	N2+ vs N1	2 Gy	Model 1	lncRNA	Grey Module
ENSG00000280486	AC005329.3	0.402454	0.210992	0.999959	N2+ vs N1	2 Gy	Model 1	lncRNA	Grey Module
ENSG00000278107	AC027575.2	0.14199	0.211064	0.999959	N2+ vs N1	2 Gy	Model 1	lncRNA	Grey Module
ENSG00000244502	HDAC11-AS1	-0.309814	0.211123	0.999959	N2+ vs N1	2 Gy	Model 1	lncRNA	Grey Module
ENSG00000249894	AC024581.1	-0.469988	0.21139	0.999959	N2+ vs N1	2 Gy	Model 1	lncRNA	Grey Module
ENSG00000259129	LINC00648	0.131616	0.211437	0.999959	N2+ vs N1	2 Gy	Model 1	lncRNA	Cyan Module
ENSG00000224413	AP001476.1	0.367792	0.211482	0.999959	N2+ vs N1	2 Gy	Model 1	lncRNA	Grey Module
ENSG00000254876	SUGT1P4-STRA6LP	0.211933	0.211515	0.999959	N2+ vs N1	2 Gy	Model 1	lncRNA	Grey Module
ENSG00000280350	LINC01726	-0.362199	0.211794	0.999959	N2+ vs N1	2 Gy	Model 1	lncRNA	Grey Module
ENSG00000287192	AL031005.2	-0.30275	0.211809	0.999959	N2+ vs N1	2 Gy	Model 1	lncRNA	Grey Module
ENSG00000276718	AC005840.4	0.355541	0.212001	0.999959	N2+ vs N1	2 Gy	Model 1	lncRNA	Grey Module
ENSG00000205853	RFPL3S	0.271281	0.212061	0.999959	N2+ vs N1	2 Gy	Model 1	lncRNA	Grey Module
ENSG00000257275	AL139020.1	0.469145	0.212084	0.999959	N2+ vs N1	2 Gy	Model 1	lncRNA	Grey Module
ENSG00000234147	AL035446.1	0.318196	0.212458	0.999959	N2+ vs N1	2 Gy	Model 1	lncRNA	Grey Module
ENSG00000272986	AC009570.1	0.263509	0.212477	0.999959	N2+ vs N1	2 Gy	Model 1	lncRNA	Grey Module
ENSG00000286990	AC016026.2	0.390041	0.212622	0.999959	N2+ vs N1	2 Gy	Model 1	lncRNA	Grey Module
ENSG00000253686	LINC01484	-0.296623	0.212655	0.999959	N2+ vs N1	2 Gy	Model 1	lncRNA	Grey Module
ENSG00000229214	LINC00242	0.209889	0.213344	0.999959	N2+ vs N1	2 Gy	Model 1	lncRNA	Grey Module
ENSG00000225879	AL513210.1	-0.345923	0.213352	0.999959	N2+ vs N1	2 Gy	Model 1	lncRNA	Grey Module
ENSG00000274427	AC145423.2	-0.306347	0.213543	0.999959	N2+ vs N1	2 Gy	Model 1	lncRNA	Grey Module
ENSG00000286912	AC006008.1	-0.311992	0.213549	0.999959	N2+ vs N1	2 Gy	Model 1	lncRNA	Grey Module
ENSG00000271646	AC099343.3	-0.123123	0.213553	0.999959	N2+ vs N1	2 Gy	Model 1	lncRNA	Grey Module
ENSG00000198221	AFDN-DT	-0.382969	0.213923	0.999959	N2+ vs N1	2 Gy	Model 1	lncRNA	Grey Module
ENSG00000256973	AC053513.2	0.308685	0.214019	0.999959	N2+ vs N1	2 Gy	Model 1	lncRNA	Grey Module
ENSG00000232611	AL683813.2	-0.141535	0.214045	0.999959	N2+ vs N1	2 Gy	Model 1	lncRNA	Grey Module
ENSG00000256721	CACNA1C-IT3	-0.278893	0.214778	0.999959	N2+ vs N1	2 Gy	Model 1	lncRNA	Grey Module
ENSG00000272144	AC025171.4	0.298144	0.215085	0.999959	N2+ vs N1	2 Gy	Model 1	lncRNA	Grey Module
ENSG00000285740	AC090692.3	-0.360603	0.215417	0.999959	N2+ vs N1	2 Gy	Model 1	lncRNA	Grey Module
ENSG00000235050	MLIP-AS1	0.41114	0.215463	0.999959	N2+ vs N1	2 Gy	Model 1	lncRNA	Grey Module
ENSG00000227165	WDR11-AS1	0.480011	0.215588	0.999959	N2+ vs N1	2 Gy	Model 1	lncRNA	Grey Module
ENSG00000242339	LINC02025	-0.315069	0.215626	0.999959	N2+ vs N1	2 Gy	Model 1	lncRNA	Grey Module
ENSG00000227606	AC005392.1	0.329845	0.21582	0.999959	N2+ vs N1	2 Gy	Model 1	lncRNA	Grey Module
ENSG00000231535	LINC00278	-0.271915	0.215967	0.999959	N2+ vs N1	2 Gy	Model 1	lncRNA	Grey Module
ENSG00000270607	AC009549.1	-0.154212	0.216095	0.999959	N2+ vs N1	2 Gy	Model 1	lncRNA	Grey Module
ENSG00000286193	AC025449.2	0.383397	0.216257	0.999959	N2+ vs N1	2 Gy	Model 1	lncRNA	Grey Module
ENSG00000287182	AC131953.2	-0.349443	0.216376	0.999959	N2+ vs N1	2 Gy	Model 1	lncRNA	Grey Module
ENSG00000240792	AC079910.1	-0.332221	0.216473	0.999959	N2+ vs N1	2 Gy	Model 1	lncRNA	Grey Module
ENSG00000285907	AL161910.1	-0.473053	0.216519	0.999959	N2+ vs N1	2 Gy	Model 1	lncRNA	Grey Module
ENSG00000226530	AL158055.1	-0.353144	0.216654	0.999959	N2+ vs N1	2 Gy	Model 1	lncRNA	Grey Module
ENSG00000268996	MAN1B1-DT	-0.127228	0.216658	0.999959	N2+ vs N1	2 Gy	Model 1	lncRNA	Grey Module
ENSG00000231133	HAR1B	-0.351241	0.217047	0.999959	N2+ vs N1	2 Gy	Model 1	lncRNA	Grey Module
ENSG00000224074	LINC00691	0.308991	0.217108	0.999959	N2+ vs N1	2 Gy	Model 1	lncRNA	Grey Module
ENSG00000286341	AP002762.3	-0.436004	0.217125	0.999959	N2+ vs N1	2 Gy	Model 1	lncRNA	Grey Module
ENSG00000265533	AC114689.3	-0.322782	0.217182	0.999959	N2+ vs N1	2 Gy	Model 1	lncRNA	Grey Module
ENSG00000235852	AC005540.1	0.238321	0.217255	0.999959	N2+ vs N1	2 Gy	Model 1	lncRNA	Grey Module
ENSG00000204054	LINC00963	-0.0699064	0.218178	0.999959	N2+ vs N1	2 Gy	Model 1	lncRNA	Grey Module
ENSG00000225213	AC073367.1	-0.311127	0.218209	0.999959	N2+ vs N1	2 Gy	Model 1	lncRNA	Grey Module
ENSG00000287735	AL355075.6	-0.367976	0.218277	0.999959	N2+ vs N1	2 Gy	Model 1	lncRNA	Grey Module
ENSG00000272540	AL662797.1	-0.31356	0.218474	0.999959	N2+ vs N1	2 Gy	Model 1	lncRNA	Grey Module
ENSG00000253636	AC022893.1	-0.124471	0.218715	0.999959	N2+ vs N1	2 Gy	Model 1	lncRNA	Grey Module
ENSG00000269553	U62631.1	-0.311202	0.218898	0.999959	N2+ vs N1	2 Gy	Model 1	lncRNA	Grey Module
ENSG00000261644	AC007728.2	-0.251974	0.219092	0.999959	N2+ vs N1	2 Gy	Model 1	lncRNA	Grey Module
ENSG00000225886	AL445490.1	-0.318976	0.219128	0.999959	N2+ vs N1	2 Gy	Model 1	lncRNA	Grey Module
ENSG00000269560	AC010422.4	0.216086	0.219682	0.999959	N2+ vs N1	2 Gy	Model 1	lncRNA	Grey Module
ENSG00000261251	Z97055.2	-0.246484	0.219827	0.999959	N2+ vs N1	2 Gy	Model 1	lncRNA	Grey Module
ENSG00000250608	AC010210.1	-0.183643	0.21988	0.999959	N2+ vs N1	2 Gy	Model 1	lncRNA	Grey Module
ENSG00000228561	AC026355.2	-0.332287	0.219947	0.999959	N2+ vs N1	2 Gy	Model 1	lncRNA	Grey Module
ENSG00000274093	AC009032.1	-0.276098	0.21998	0.999959	N2+ vs N1	2 Gy	Model 1	lncRNA	Grey Module
ENSG00000286069	AC076968.2	-0.373697	0.220111	0.999959	N2+ vs N1	2 Gy	Model 1	lncRNA	Grey Module
ENSG00000253842	AP003472.2	-0.339344	0.220276	0.999959	N2+ vs N1	2 Gy	Model 1	lncRNA	Grey Module
ENSG00000232807	AL137186.2	-0.332042	0.220352	0.999959	N2+ vs N1	2 Gy	Model 1	lncRNA	Grey Module
ENSG00000267655	AC125437.1	0.259326	0.220644	0.999959	N2+ vs N1	2 Gy	Model 1	lncRNA	Grey Module
ENSG00000243701	DUBR	0.0921005	0.220675	0.999959	N2+ vs N1	2 Gy	Model 1	lncRNA	Grey Module
ENSG00000286403	AC010378.1	-0.311639	0.22087	0.999959	N2+ vs N1	2 Gy	Model 1	lncRNA	Grey Module
ENSG00000287356	AL590822.3	-0.18744	0.221059	0.999959	N2+ vs N1	2 Gy	Model 1	lncRNA	Grey Module
ENSG00000267892	AC022144.1	-0.35793	0.221508	0.999959	N2+ vs N1	2 Gy	Model 1	lncRNA	Grey Module
ENSG00000246877	DNM1P35	-0.246668	0.222028	0.999959	N2+ vs N1	2 Gy	Model 1	lncRNA	Grey Module
ENSG00000276603	AL109614.1	0.316558	0.222067	0.999959	N2+ vs N1	2 Gy	Model 1	lncRNA	Grey Module
ENSG00000273674	AC021752.1	0.269074	0.22215	0.999959	N2+ vs N1	2 Gy	Model 1	lncRNA	Grey Module
ENSG00000285744	AC083837.1	0.122064	0.222201	0.999959	N2+ vs N1	2 Gy	Model 1	lncRNA	Grey Module
ENSG00000272343	AC107952.2	0.302703	0.222515	0.999959	N2+ vs N1	2 Gy	Model 1	lncRNA	Grey Module
ENSG00000287824	AL627443.3	0.307411	0.222599	0.999959	N2+ vs N1	2 Gy	Model 1	lncRNA	Grey Module
ENSG00000250992	AC139491.3	-0.321727	0.222691	0.999959	N2+ vs N1	2 Gy	Model 1	lncRNA	Grey Module
ENSG00000286313	AL360178.1	0.255094	0.223005	0.999959	N2+ vs N1	2 Gy	Model 1	lncRNA	Grey Module
ENSG00000273368	AC006566.1	-0.303381	0.223118	0.999959	N2+ vs N1	2 Gy	Model 1	lncRNA	Grey Module
ENSG00000247828	TMEM161B-AS1	-0.118433	0.223157	0.999959	N2+ vs N1	2 Gy	Model 1	lncRNA	Grey Module
ENSG00000275390	AL353626.1	0.334068	0.223219	0.999959	N2+ vs N1	2 Gy	Model 1	lncRNA	Grey Module
ENSG00000163915	IGF2BP2-AS1	-0.354378	0.223628	0.999959	N2+ vs N1	2 Gy	Model 1	lncRNA	Grey Module
ENSG00000247363	AC090061.1	0.367824	0.223748	0.999959	N2+ vs N1	2 Gy	Model 1	lncRNA	Grey Module
ENSG00000234997	AC016745.1	-0.32145	0.224314	0.999959	N2+ vs N1	2 Gy	Model 1	lncRNA	Grey Module
ENSG00000225689	AL008633.1	-0.324573	0.22449	0.999959	N2+ vs N1	2 Gy	Model 1	lncRNA	Grey Module
ENSG00000257771	LINC02395	0.29237	0.22454	0.999959	N2+ vs N1	2 Gy	Model 1	lncRNA	Grey Module
ENSG00000243176	AC092944.1	0.153251	0.224656	0.999959	N2+ vs N1	2 Gy	Model 1	lncRNA	Grey Module
ENSG00000245479	LINC01585	0.304782	0.225037	0.999959	N2+ vs N1	2 Gy	Model 1	lncRNA	Grey Module
ENSG00000261617	LINC02177	-0.364055	0.225047	0.999959	N2+ vs N1	2 Gy	Model 1	lncRNA	Grey Module
ENSG00000231971	CT69	0.261658	0.225202	0.999959	N2+ vs N1	2 Gy	Model 1	lncRNA	Grey Module
ENSG00000231437	LINC01750	-0.38343	0.225297	0.999959	N2+ vs N1	2 Gy	Model 1	lncRNA	Grey Module
ENSG00000250222	AC008443.4	-0.18353	0.225508	0.999959	N2+ vs N1	2 Gy	Model 1	lncRNA	Grey Module
ENSG00000272606	AC015982.2	-0.31467	0.22551	0.999959	N2+ vs N1	2 Gy	Model 1	lncRNA	Grey Module
ENSG00000277999	AC009093.6	-0.322165	0.22559	0.999959	N2+ vs N1	2 Gy	Model 1	lncRNA	Grey Module
ENSG00000246985	SOCS2-AS1	-0.177032	0.225745	0.999959	N2+ vs N1	2 Gy	Model 1	lncRNA	Grey Module
ENSG00000238099	LINC01625	0.34855	0.225885	0.999959	N2+ vs N1	2 Gy	Model 1	lncRNA	Grey Module
ENSG00000286641	AC108073.3	-0.324402	0.226156	0.999959	N2+ vs N1	2 Gy	Model 1	lncRNA	Grey Module
ENSG00000281398	SNHG4	0.184883	0.226243	0.999959	N2+ vs N1	2 Gy	Model 1	lncRNA	Grey Module
ENSG00000176912	TYMSOS	-0.136179	0.226297	0.999959	N2+ vs N1	2 Gy	Model 1	lncRNA	Salmon Module
ENSG00000249673	NOP14-AS1	0.0601991	0.22643	0.999959	N2+ vs N1	2 Gy	Model 1	lncRNA	Grey Module
ENSG00000230753	ZNF341-AS1	-0.328922	0.226441	0.999959	N2+ vs N1	2 Gy	Model 1	lncRNA	Grey Module
ENSG00000286918	AL035411.3	-0.131243	0.226461	0.999959	N2+ vs N1	2 Gy	Model 1	lncRNA	Grey Module
ENSG00000271009	AC116667.1	-0.292112	0.226471	0.999959	N2+ vs N1	2 Gy	Model 1	lncRNA	Grey Module
ENSG00000270816	LINC00221	-0.323676	0.226525	0.999959	N2+ vs N1	2 Gy	Model 1	lncRNA	Grey Module
ENSG00000227220	AL133346.1	0.319103	0.226575	0.999959	N2+ vs N1	2 Gy	Model 1	lncRNA	Grey Module
ENSG00000261713	SSTR5-AS1	0.431281	0.226614	0.999959	N2+ vs N1	2 Gy	Model 1	lncRNA	Grey Module
ENSG00000248927	AC114284.1	0.156788	0.226619	0.999959	N2+ vs N1	2 Gy	Model 1	lncRNA	Grey Module
ENSG00000267904	AC024075.1	-0.104629	0.226678	0.999959	N2+ vs N1	2 Gy	Model 1	lncRNA	Grey Module
ENSG00000254718	AL157756.1	0.359669	0.226706	0.999959	N2+ vs N1	2 Gy	Model 1	lncRNA	Grey Module
ENSG00000240875	LINC00886	0.279555	0.226716	0.999959	N2+ vs N1	2 Gy	Model 1	lncRNA	Grey Module
ENSG00000253559	OSGEPL1-AS1	0.309475	0.227258	0.999959	N2+ vs N1	2 Gy	Model 1	lncRNA	Grey Module
ENSG00000238198	LRIG2-DT	-0.145785	0.227347	0.999959	N2+ vs N1	2 Gy	Model 1	lncRNA	Grey Module
ENSG00000231616	AL354733.2	0.289608	0.227479	0.999959	N2+ vs N1	2 Gy	Model 1	lncRNA	Grey Module
ENSG00000283662	AC138904.3	0.423355	0.227484	0.999959	N2+ vs N1	2 Gy	Model 1	lncRNA	Grey Module
ENSG00000272865	AL591686.2	0.346062	0.227591	0.999959	N2+ vs N1	2 Gy	Model 1	lncRNA	Grey Module
ENSG00000120664	SPART-AS1	-0.389387	0.227667	0.999959	N2+ vs N1	2 Gy	Model 1	lncRNA	Grey Module
ENSG00000203266	AL157414.1	-0.380079	0.227672	0.999959	N2+ vs N1	2 Gy	Model 1	lncRNA	Grey Module
ENSG00000261231	LINC02133	0.411588	0.227912	0.999959	N2+ vs N1	2 Gy	Model 1	lncRNA	Grey Module
ENSG00000259551	AC048382.4	-0.22694	0.22792	0.999959	N2+ vs N1	2 Gy	Model 1	lncRNA	Grey Module
ENSG00000259694	AC136698.1	-0.22694	0.22792	0.999959	N2+ vs N1	2 Gy	Model 1	lncRNA	Grey Module
ENSG00000267374	MIR924HG	-0.239721	0.228049	0.999959	N2+ vs N1	2 Gy	Model 1	lncRNA	Grey Module
ENSG00000237523	LINC00857	0.171269	0.228447	0.999959	N2+ vs N1	2 Gy	Model 1	lncRNA	Grey Module
ENSG00000273485	AL139339.2	-0.305779	0.228473	0.999959	N2+ vs N1	2 Gy	Model 1	lncRNA	Grey Module
ENSG00000267259	ERVE-1	0.313774	0.228622	0.999959	N2+ vs N1	2 Gy	Model 1	lncRNA	Grey Module
ENSG00000239569	KMT2E-AS1	0.216253	0.228724	0.999959	N2+ vs N1	2 Gy	Model 1	lncRNA	Grey Module
ENSG00000264577	AC010761.1	0.2913	0.229052	0.999959	N2+ vs N1	2 Gy	Model 1	lncRNA	Grey Module
ENSG00000257135	ODC1-DT	-0.184043	0.229073	0.999959	N2+ vs N1	2 Gy	Model 1	lncRNA	Grey Module
ENSG00000249375	CASC11	-0.336373	0.229644	0.999959	N2+ vs N1	2 Gy	Model 1	lncRNA	Grey Module
ENSG00000236377	AC084809.2	-0.291121	0.229706	0.999959	N2+ vs N1	2 Gy	Model 1	lncRNA	Grey Module
ENSG00000272554	AC012087.2	0.302132	0.229742	0.999959	N2+ vs N1	2 Gy	Model 1	lncRNA	Grey Module
ENSG00000257509	AC073487.1	-0.320872	0.230057	0.999959	N2+ vs N1	2 Gy	Model 1	lncRNA	Grey Module
ENSG00000232542	DPYD-IT1	0.362187	0.230502	0.999959	N2+ vs N1	2 Gy	Model 1	lncRNA	Grey Module
ENSG00000233593	LINC02609	0.191073	0.230738	0.999959	N2+ vs N1	2 Gy	Model 1	lncRNA	Grey Module
ENSG00000286817	AC105339.6	0.223318	0.230814	0.999959	N2+ vs N1	2 Gy	Model 1	lncRNA	Grey Module
ENSG00000175772	LINC01106	-0.421796	0.230836	0.999959	N2+ vs N1	2 Gy	Model 1	lncRNA	Grey Module
ENSG00000279968	CCDC28A-AS1	-0.549111	0.230862	0.999959	N2+ vs N1	2 Gy	Model 1	lncRNA	Grey Module
ENSG00000249551	LINC02216	0.303129	0.23103	0.999959	N2+ vs N1	2 Gy	Model 1	lncRNA	Grey Module
ENSG00000287262	AC021148.3	-0.198593	0.231064	0.999959	N2+ vs N1	2 Gy	Model 1	lncRNA	Grey Module
ENSG00000251376	AC034238.3	-0.296619	0.231668	0.999959	N2+ vs N1	2 Gy	Model 1	lncRNA	Grey Module
ENSG00000267493	CIRBP-AS1	-0.214805	0.231672	0.999959	N2+ vs N1	2 Gy	Model 1	lncRNA	Grey Module
ENSG00000285644	AC108448.3	0.181496	0.231689	0.999959	N2+ vs N1	2 Gy	Model 1	lncRNA	Grey Module
ENSG00000243144	AC079760.2	0.321792	0.231769	0.999959	N2+ vs N1	2 Gy	Model 1	lncRNA	Grey Module
ENSG00000270008	AL137247.2	-0.3747	0.231856	0.999959	N2+ vs N1	2 Gy	Model 1	lncRNA	Grey Module
ENSG00000272823	AL445423.1	0.30585	0.231879	0.999959	N2+ vs N1	2 Gy	Model 1	lncRNA	Grey Module
ENSG00000229539	PANK2-AS1	-0.239299	0.23199	0.999959	N2+ vs N1	2 Gy	Model 1	lncRNA	Grey Module
ENSG00000286623	AC005041.4	0.163622	0.232078	0.999959	N2+ vs N1	2 Gy	Model 1	lncRNA	Grey Module
ENSG00000273311	DGCR11	-0.0896979	0.232168	0.999959	N2+ vs N1	2 Gy	Model 1	lncRNA	Grey Module
ENSG00000287676	AC096642.2	-0.185377	0.232186	0.999959	N2+ vs N1	2 Gy	Model 1	lncRNA	Grey Module
ENSG00000260796	AC145285.3	-0.318736	0.232765	0.999959	N2+ vs N1	2 Gy	Model 1	lncRNA	Grey Module
ENSG00000271959	AC100803.4	0.296613	0.232957	0.999959	N2+ vs N1	2 Gy	Model 1	lncRNA	Grey Module
ENSG00000287469	AC044798.3	-0.228605	0.233068	0.999959	N2+ vs N1	2 Gy	Model 1	lncRNA	Grey Module
ENSG00000251632	LINC02172	-0.239077	0.233202	0.999959	N2+ vs N1	2 Gy	Model 1	lncRNA	Grey Module
ENSG00000253877	LINC01608	0.110337	0.233299	0.999959	N2+ vs N1	2 Gy	Model 1	lncRNA	Cyan Module
ENSG00000247137	AP000873.2	-0.136763	0.2335	0.999959	N2+ vs N1	2 Gy	Model 1	lncRNA	Grey Module
ENSG00000285999	AC025442.2	0.189467	0.233989	0.999959	N2+ vs N1	2 Gy	Model 1	lncRNA	Grey Module
ENSG00000273363	AL353801.3	-0.294005	0.234	0.999959	N2+ vs N1	2 Gy	Model 1	lncRNA	Grey Module
ENSG00000256204	AC073862.1	-0.345775	0.234098	0.999959	N2+ vs N1	2 Gy	Model 1	lncRNA	Grey Module
ENSG00000259291	ZNF710-AS1	0.101308	0.234299	0.999959	N2+ vs N1	2 Gy	Model 1	lncRNA	Grey Module
ENSG00000287200	AC022506.2	-0.336233	0.234364	0.999959	N2+ vs N1	2 Gy	Model 1	lncRNA	Grey Module
ENSG00000286269	AC092661.1	-0.217219	0.23466	0.999959	N2+ vs N1	2 Gy	Model 1	lncRNA	Grey Module
ENSG00000236144	TMEM147-AS1	0.112066	0.234941	0.999959	N2+ vs N1	2 Gy	Model 1	lncRNA	Grey Module
ENSG00000228824	MIR4500HG	0.422803	0.234996	0.999959	N2+ vs N1	2 Gy	Model 1	lncRNA	Grey Module
ENSG00000254635	WAC-AS1	-0.0585853	0.23532	0.999959	N2+ vs N1	2 Gy	Model 1	lncRNA	Grey Module
ENSG00000267496	FAM215A	-0.288425	0.235354	0.999959	N2+ vs N1	2 Gy	Model 1	lncRNA	Grey Module
ENSG00000274421	AL162390.1	-0.265193	0.235398	0.999959	N2+ vs N1	2 Gy	Model 1	lncRNA	Grey Module
ENSG00000182057	OGFRP1	-0.166721	0.235555	0.999959	N2+ vs N1	2 Gy	Model 1	lncRNA	Grey Module
ENSG00000203620	AL354919.1	0.288062	0.235722	0.999959	N2+ vs N1	2 Gy	Model 1	lncRNA	Grey Module
ENSG00000270012	AC232271.1	0.175516	0.235759	0.999959	N2+ vs N1	2 Gy	Model 1	lncRNA	Grey Module
ENSG00000272173	U47924.2	0.162132	0.235779	0.999959	N2+ vs N1	2 Gy	Model 1	lncRNA	Grey Module
ENSG00000234961	AL133415.1	0.305217	0.235925	0.999959	N2+ vs N1	2 Gy	Model 1	lncRNA	Grey Module
ENSG00000267390	AC036176.1	-0.147798	0.236249	0.999959	N2+ vs N1	2 Gy	Model 1	lncRNA	Grey Module
ENSG00000287098	AC092473.2	0.329557	0.236402	0.999959	N2+ vs N1	2 Gy	Model 1	lncRNA	Grey Module
ENSG00000255745	AC023796.1	-0.389623	0.236793	0.999959	N2+ vs N1	2 Gy	Model 1	lncRNA	Grey Module
ENSG00000259867	AC105411.1	-0.398765	0.236944	0.999959	N2+ vs N1	2 Gy	Model 1	lncRNA	Grey Module
ENSG00000235770	LINC00607	0.209049	0.23703	0.999959	N2+ vs N1	2 Gy	Model 1	lncRNA	Brown Module
ENSG00000253392	AC119403.1	-0.31013	0.237204	0.999959	N2+ vs N1	2 Gy	Model 1	lncRNA	Grey Module
ENSG00000275850	AC005912.2	0.307764	0.237461	0.999959	N2+ vs N1	2 Gy	Model 1	lncRNA	Grey Module
ENSG00000271579	AC078880.3	-0.336401	0.237875	0.999959	N2+ vs N1	2 Gy	Model 1	lncRNA	Grey Module
ENSG00000286787	AL110114.1	0.722242	0.238055	0.999959	N2+ vs N1	2 Gy	Model 1	lncRNA	Grey Module
ENSG00000196167	COLCA1	-0.157212	0.23828	0.999959	N2+ vs N1	2 Gy	Model 1	lncRNA	Grey Module
ENSG00000245275	SAP30L-AS1	0.232375	0.239275	0.999959	N2+ vs N1	2 Gy	Model 1	lncRNA	Grey Module
ENSG00000255471	AP001528.1	-0.335601	0.239294	0.999959	N2+ vs N1	2 Gy	Model 1	lncRNA	Grey Module
ENSG00000232284	GNG12-AS1	0.34088	0.239323	0.999959	N2+ vs N1	2 Gy	Model 1	lncRNA	Grey Module
ENSG00000287584	AC004837.4	0.279406	0.239438	0.999959	N2+ vs N1	2 Gy	Model 1	lncRNA	Grey Module
ENSG00000247092	SNHG10	-0.333907	0.239831	0.999959	N2+ vs N1	2 Gy	Model 1	lncRNA	Grey Module
ENSG00000288022	AC117488.1	-0.322163	0.239975	0.999959	N2+ vs N1	2 Gy	Model 1	lncRNA	Grey Module
ENSG00000272825	AL844908.1	0.329124	0.240121	0.999959	N2+ vs N1	2 Gy	Model 1	lncRNA	Grey Module
ENSG00000226453	LINC02542	-0.300436	0.240532	0.999959	N2+ vs N1	2 Gy	Model 1	lncRNA	Grey Module
ENSG00000255992	AC131009.1	-0.29446	0.240594	0.999959	N2+ vs N1	2 Gy	Model 1	lncRNA	Grey Module
ENSG00000287495	AL356489.4	-0.30461	0.240692	0.999959	N2+ vs N1	2 Gy	Model 1	lncRNA	Grey Module
ENSG00000237390	AL139130.1	-0.346925	0.240784	0.999959	N2+ vs N1	2 Gy	Model 1	lncRNA	Grey Module
ENSG00000273211	AC137630.4	0.294276	0.24085	0.999959	N2+ vs N1	2 Gy	Model 1	lncRNA	Grey Module
ENSG00000235279	AC069079.1	-0.283875	0.240985	0.999959	N2+ vs N1	2 Gy	Model 1	lncRNA	Grey Module
ENSG00000277229	AC084781.1	0.298407	0.241264	0.999959	N2+ vs N1	2 Gy	Model 1	lncRNA	Grey Module
ENSG00000282381	AC104073.4	0.318236	0.241339	0.999959	N2+ vs N1	2 Gy	Model 1	lncRNA	Grey Module
ENSG00000249892	AC093857.1	-0.356264	0.241761	0.999959	N2+ vs N1	2 Gy	Model 1	lncRNA	Grey Module
ENSG00000271204	AC016831.4	0.133614	0.241791	0.999959	N2+ vs N1	2 Gy	Model 1	lncRNA	Cyan Module
ENSG00000205488	CALML3-AS1	-0.297339	0.241895	0.999959	N2+ vs N1	2 Gy	Model 1	lncRNA	Grey Module
ENSG00000175728	LINC02873	0.285123	0.241913	0.999959	N2+ vs N1	2 Gy	Model 1	lncRNA	Grey Module
ENSG00000263120	AC004584.3	0.195144	0.241923	0.999959	N2+ vs N1	2 Gy	Model 1	lncRNA	Grey Module
ENSG00000265246	AC129926.1	0.303345	0.241945	0.999959	N2+ vs N1	2 Gy	Model 1	lncRNA	Grey Module
ENSG00000267625	AC015911.9	-0.306353	0.241971	0.999959	N2+ vs N1	2 Gy	Model 1	lncRNA	Grey Module
ENSG00000287774	AC025614.2	-0.395599	0.242008	0.999959	N2+ vs N1	2 Gy	Model 1	lncRNA	Grey Module
ENSG00000204241	LINC02731	-0.229923	0.242291	0.999959	N2+ vs N1	2 Gy	Model 1	lncRNA	Grey Module
ENSG00000234199	LINC01191	-0.301432	0.242547	0.999959	N2+ vs N1	2 Gy	Model 1	lncRNA	Grey Module
ENSG00000271833	AL445222.2	-0.303254	0.242749	0.999959	N2+ vs N1	2 Gy	Model 1	lncRNA	Grey Module
ENSG00000266456	AP001178.3	0.161601	0.243485	0.999959	N2+ vs N1	2 Gy	Model 1	lncRNA	Grey Module
ENSG00000256906	LINC02419	0.381578	0.243661	0.999959	N2+ vs N1	2 Gy	Model 1	lncRNA	Grey Module
ENSG00000230630	DNM3OS	-0.144546	0.243877	0.999959	N2+ vs N1	2 Gy	Model 1	lncRNA	Grey Module
ENSG00000259453	AC087286.4	0.294476	0.243967	0.999959	N2+ vs N1	2 Gy	Model 1	lncRNA	Grey Module
ENSG00000255435	AP001267.3	-0.384836	0.244136	0.999959	N2+ vs N1	2 Gy	Model 1	lncRNA	Grey Module
ENSG00000203804	ADAMTSL4-AS1	-0.152229	0.244622	0.999959	N2+ vs N1	2 Gy	Model 1	lncRNA	Turquoise Module
ENSG00000254910	AC136475.2	0.405019	0.244859	0.999959	N2+ vs N1	2 Gy	Model 1	lncRNA	Grey Module
ENSG00000255571	MIR9-3HG	0.376777	0.245028	0.999959	N2+ vs N1	2 Gy	Model 1	lncRNA	Grey Module
ENSG00000273297	AC009275.1	0.248875	0.245167	0.999959	N2+ vs N1	2 Gy	Model 1	lncRNA	Grey Module
ENSG00000255234	AP000446.1	0.271164	0.245261	0.999959	N2+ vs N1	2 Gy	Model 1	lncRNA	Grey Module
ENSG00000237174	AL445465.1	0.313933	0.245417	0.999959	N2+ vs N1	2 Gy	Model 1	lncRNA	Grey Module
ENSG00000258402	AC016526.1	0.248037	0.245708	0.999959	N2+ vs N1	2 Gy	Model 1	lncRNA	Grey Module
ENSG00000254300	LINC01111	0.298219	0.245842	0.999959	N2+ vs N1	2 Gy	Model 1	lncRNA	Grey Module
ENSG00000225334	LINC02813	-0.27516	0.246096	0.999959	N2+ vs N1	2 Gy	Model 1	lncRNA	Grey Module
ENSG00000234775	AC105940.2	-0.384009	0.246298	0.999959	N2+ vs N1	2 Gy	Model 1	lncRNA	Grey Module
ENSG00000230392	AC004835.1	-0.235296	0.246851	0.999959	N2+ vs N1	2 Gy	Model 1	lncRNA	Grey Module
ENSG00000256341	AP006333.1	0.293418	0.246932	0.999959	N2+ vs N1	2 Gy	Model 1	lncRNA	Grey Module
ENSG00000233308	OSTN-AS1	0.276416	0.247088	0.999959	N2+ vs N1	2 Gy	Model 1	lncRNA	Grey Module
ENSG00000263272	AC004148.1	0.150134	0.247115	0.999959	N2+ vs N1	2 Gy	Model 1	lncRNA	Grey Module
ENSG00000251381	LINC00958	-0.230253	0.247132	0.999959	N2+ vs N1	2 Gy	Model 1	lncRNA	Grey Module
ENSG00000258875	AL135818.1	-0.248218	0.247168	0.999959	N2+ vs N1	2 Gy	Model 1	lncRNA	Grey Module
ENSG00000229334	AC046143.1	0.112309	0.247281	0.999959	N2+ vs N1	2 Gy	Model 1	lncRNA	Grey Module
ENSG00000230423	AL672310.1	-0.427435	0.247461	0.999959	N2+ vs N1	2 Gy	Model 1	lncRNA	Grey Module
ENSG00000286511	Z95118.2	0.272193	0.24749	0.999959	N2+ vs N1	2 Gy	Model 1	lncRNA	Grey Module
ENSG00000229466	LINC02627	-0.342565	0.24755	0.999959	N2+ vs N1	2 Gy	Model 1	lncRNA	Grey Module
ENSG00000276853	AC026124.2	0.288937	0.247616	0.999959	N2+ vs N1	2 Gy	Model 1	lncRNA	Grey Module
ENSG00000232164	LINC01873	0.487813	0.247753	0.999959	N2+ vs N1	2 Gy	Model 1	lncRNA	Grey Module
ENSG00000257815	PRANCR	-0.171861	0.247827	0.999959	N2+ vs N1	2 Gy	Model 1	lncRNA	Grey Module
ENSG00000232591	LINC02642	0.335885	0.247888	0.999959	N2+ vs N1	2 Gy	Model 1	lncRNA	Grey Module
ENSG00000236499	LINC00896	-0.261501	0.247912	0.999959	N2+ vs N1	2 Gy	Model 1	lncRNA	Grey Module
ENSG00000268403	AC132192.2	-0.232421	0.248333	0.999959	N2+ vs N1	2 Gy	Model 1	lncRNA	Grey Module
ENSG00000257052	AP003721.4	0.29315	0.248414	0.999959	N2+ vs N1	2 Gy	Model 1	lncRNA	Grey Module
ENSG00000253661	ZFHX4-AS1	0.25421	0.248478	0.999959	N2+ vs N1	2 Gy	Model 1	lncRNA	Grey Module
ENSG00000284830	AL049557.1	-0.29645	0.24851	0.999959	N2+ vs N1	2 Gy	Model 1	lncRNA	Grey Module
ENSG00000224086	PPM1F-AS1	-0.118176	0.248521	0.999959	N2+ vs N1	2 Gy	Model 1	lncRNA	Grey Module
ENSG00000284240	LINC02801	0.362913	0.248619	0.999959	N2+ vs N1	2 Gy	Model 1	lncRNA	Grey Module
ENSG00000286207	AC012443.2	0.282884	0.248634	0.999959	N2+ vs N1	2 Gy	Model 1	lncRNA	Grey Module
ENSG00000259326	AC116158.1	0.233194	0.248656	0.999959	N2+ vs N1	2 Gy	Model 1	lncRNA	Grey Module
ENSG00000280594	BTG3-AS1	-0.239886	0.24866	0.999959	N2+ vs N1	2 Gy	Model 1	lncRNA	Grey Module
ENSG00000253133	AC009630.1	-0.280121	0.248705	0.999959	N2+ vs N1	2 Gy	Model 1	lncRNA	Grey Module
ENSG00000272843	AC211476.2	-0.281632	0.248851	0.999959	N2+ vs N1	2 Gy	Model 1	lncRNA	Grey Module
ENSG00000259616	AC104574.2	-0.325706	0.249335	0.999959	N2+ vs N1	2 Gy	Model 1	lncRNA	Grey Module
ENSG00000287933	AL357141.1	0.082538	0.249679	0.999959	N2+ vs N1	2 Gy	Model 1	lncRNA	Cyan Module
ENSG00000285830	AL109628.2	0.373321	0.249705	0.999959	N2+ vs N1	2 Gy	Model 1	lncRNA	Grey Module
ENSG00000253317	AC078906.1	0.299951	0.249709	0.999959	N2+ vs N1	2 Gy	Model 1	lncRNA	Grey Module
ENSG00000224609	HSD52	0.233395	0.249791	0.999959	N2+ vs N1	2 Gy	Model 1	lncRNA	Grey Module
ENSG00000253554	LINC01414	-0.287947	0.249804	0.999959	N2+ vs N1	2 Gy	Model 1	lncRNA	Grey Module
ENSG00000264548	AC132872.2	0.354428	0.249831	0.999959	N2+ vs N1	2 Gy	Model 1	lncRNA	Grey Module
ENSG00000285820	AL157829.1	0.302797	0.249899	0.999959	N2+ vs N1	2 Gy	Model 1	lncRNA	Grey Module
ENSG00000237813	AC002066.1	-0.303579	0.25005	0.999959	N2+ vs N1	2 Gy	Model 1	lncRNA	Grey Module
ENSG00000285533	RELA-DT	-0.126447	0.250079	0.999959	N2+ vs N1	2 Gy	Model 1	lncRNA	Grey Module
ENSG00000260271	AL132996.1	0.293283	0.250136	0.999959	N2+ vs N1	2 Gy	Model 1	lncRNA	Grey Module
ENSG00000282602	Z82244.2	0.325274	0.250197	0.999959	N2+ vs N1	2 Gy	Model 1	lncRNA	Grey Module
ENSG00000231934	FAM242A	-0.327287	0.250345	0.999959	N2+ vs N1	2 Gy	Model 1	lncRNA	Grey Module
ENSG00000276517	AL133243.3	0.128682	0.250359	0.999959	N2+ vs N1	2 Gy	Model 1	lncRNA	Cyan Module
ENSG00000227959	AL451042.2	0.298829	0.25071	0.999959	N2+ vs N1	2 Gy	Model 1	lncRNA	Grey Module
ENSG00000250585	LINC00604	-0.330487	0.250729	0.999959	N2+ vs N1	2 Gy	Model 1	lncRNA	Grey Module
ENSG00000229400	CNIH3-AS1	-0.299022	0.250812	0.999959	N2+ vs N1	2 Gy	Model 1	lncRNA	Grey Module
ENSG00000280169	AL136526.1	-0.276373	0.251135	0.999959	N2+ vs N1	2 Gy	Model 1	lncRNA	Grey Module
ENSG00000258760	AL355076.2	-0.307397	0.251244	0.999959	N2+ vs N1	2 Gy	Model 1	lncRNA	Grey Module
ENSG00000224687	RASAL2-AS1	-0.0821789	0.251418	0.999959	N2+ vs N1	2 Gy	Model 1	lncRNA	Cyan Module
ENSG00000229563	LINC01204	0.204535	0.251941	0.999959	N2+ vs N1	2 Gy	Model 1	lncRNA	Grey Module
ENSG00000227354	RBM26-AS1	-0.166055	0.251974	0.999959	N2+ vs N1	2 Gy	Model 1	lncRNA	Grey Module
ENSG00000277215	SPANXA2-OT1	0.166077	0.252127	0.999959	N2+ vs N1	2 Gy	Model 1	lncRNA	Grey Module
ENSG00000177369	FLJ40194	0.314106	0.252243	0.999959	N2+ vs N1	2 Gy	Model 1	lncRNA	Grey Module
ENSG00000274922	AL139384.1	0.185214	0.252271	0.999959	N2+ vs N1	2 Gy	Model 1	lncRNA	Grey Module
ENSG00000277597	AC130343.2	0.27873	0.252285	0.999959	N2+ vs N1	2 Gy	Model 1	lncRNA	Grey Module
ENSG00000261801	LOXL1-AS1	0.0929554	0.252371	0.999959	N2+ vs N1	2 Gy	Model 1	lncRNA	Grey Module
ENSG00000253736	AC022217.3	-0.310611	0.252522	0.999959	N2+ vs N1	2 Gy	Model 1	lncRNA	Grey Module
ENSG00000260677	AL445531.1	-0.319489	0.252582	0.999959	N2+ vs N1	2 Gy	Model 1	lncRNA	Grey Module
ENSG00000226913	BSN-DT	-0.266865	0.252827	0.999959	N2+ vs N1	2 Gy	Model 1	lncRNA	Grey Module
ENSG00000234614	C2CD4D-AS1	-0.284205	0.253185	0.999959	N2+ vs N1	2 Gy	Model 1	lncRNA	Grey Module
ENSG00000275185	AC130324.3	-0.273134	0.25329	0.999959	N2+ vs N1	2 Gy	Model 1	lncRNA	Grey Module
ENSG00000244675	AC108676.1	-0.248775	0.253533	0.999959	N2+ vs N1	2 Gy	Model 1	lncRNA	Grey Module
ENSG00000260493	AC011773.4	0.33964	0.253661	0.999959	N2+ vs N1	2 Gy	Model 1	lncRNA	Grey Module
ENSG00000261826	AC121333.1	0.222818	0.253726	0.999959	N2+ vs N1	2 Gy	Model 1	lncRNA	Grey Module
ENSG00000272692	AC010997.4	0.215751	0.253996	0.999959	N2+ vs N1	2 Gy	Model 1	lncRNA	Grey Module
ENSG00000268030	AC005253.1	0.315322	0.254042	0.999959	N2+ vs N1	2 Gy	Model 1	lncRNA	Grey Module
ENSG00000235749	AL390860.1	-0.376674	0.254508	0.999959	N2+ vs N1	2 Gy	Model 1	lncRNA	Grey Module
ENSG00000213600	U73169.1	0.291773	0.254565	0.999959	N2+ vs N1	2 Gy	Model 1	lncRNA	Grey Module
ENSG00000286883	AC005041.5	-0.27915	0.254716	0.999959	N2+ vs N1	2 Gy	Model 1	lncRNA	Grey Module
ENSG00000228643	AC079779.2	-0.366572	0.254857	0.999959	N2+ vs N1	2 Gy	Model 1	lncRNA	Grey Module
ENSG00000204677	FAM153CP	0.140046	0.254951	0.999959	N2+ vs N1	2 Gy	Model 1	lncRNA	Grey Module
ENSG00000277047	AL390964.1	0.278073	0.254965	0.999959	N2+ vs N1	2 Gy	Model 1	lncRNA	Grey Module
ENSG00000255142	AP006621.2	-0.275564	0.255296	0.999959	N2+ vs N1	2 Gy	Model 1	lncRNA	Grey Module
ENSG00000226622	AC092155.1	0.280977	0.255498	0.999959	N2+ vs N1	2 Gy	Model 1	lncRNA	Grey Module
ENSG00000259711	AC106738.1	0.288052	0.255546	0.999959	N2+ vs N1	2 Gy	Model 1	lncRNA	Grey Module
ENSG00000255458	AC108471.2	-0.158675	0.255769	0.999959	N2+ vs N1	2 Gy	Model 1	lncRNA	Grey Module
ENSG00000273096	AL021707.8	-0.250563	0.256	0.999959	N2+ vs N1	2 Gy	Model 1	lncRNA	Grey Module
ENSG00000262619	LINC00621	0.136715	0.256087	0.999959	N2+ vs N1	2 Gy	Model 1	lncRNA	Grey Module
ENSG00000269694	AC005197.1	-0.284145	0.256455	0.999959	N2+ vs N1	2 Gy	Model 1	lncRNA	Grey Module
ENSG00000281131	SCHLAP1	0.326038	0.256492	0.999959	N2+ vs N1	2 Gy	Model 1	lncRNA	Grey Module
ENSG00000203469	AL354956.1	0.347572	0.25668	0.999959	N2+ vs N1	2 Gy	Model 1	lncRNA	Grey Module
ENSG00000243960	AL390195.1	0.412123	0.256693	0.999959	N2+ vs N1	2 Gy	Model 1	lncRNA	Grey Module
ENSG00000283635	AC012485.3	-0.286076	0.256905	0.999959	N2+ vs N1	2 Gy	Model 1	lncRNA	Grey Module
ENSG00000281005	LINC00921	-0.320763	0.257067	0.999959	N2+ vs N1	2 Gy	Model 1	lncRNA	Grey Module
ENSG00000213121	AL590867.1	0.221968	0.257139	0.999959	N2+ vs N1	2 Gy	Model 1	lncRNA	Grey Module
ENSG00000249349	AC114928.1	-0.33781	0.257189	0.999959	N2+ vs N1	2 Gy	Model 1	lncRNA	Grey Module
ENSG00000253320	AZIN1-AS1	0.179449	0.257277	0.999959	N2+ vs N1	2 Gy	Model 1	lncRNA	Grey Module
ENSG00000240521	AC092979.1	0.375536	0.257341	0.999959	N2+ vs N1	2 Gy	Model 1	lncRNA	Grey Module
ENSG00000214559	AC019077.1	0.292243	0.25798	0.999959	N2+ vs N1	2 Gy	Model 1	lncRNA	Grey Module
ENSG00000249145	LINC02517	0.460236	0.257983	0.999959	N2+ vs N1	2 Gy	Model 1	lncRNA	Grey Module
ENSG00000228065	LINC01515	-0.259145	0.25823	0.999959	N2+ vs N1	2 Gy	Model 1	lncRNA	Grey Module
ENSG00000260193	LINC02846	0.269833	0.258262	0.999959	N2+ vs N1	2 Gy	Model 1	lncRNA	Grey Module
ENSG00000261560	AC007216.3	-0.232964	0.258645	0.999959	N2+ vs N1	2 Gy	Model 1	lncRNA	Grey Module
ENSG00000263916	AC100778.2	-0.299057	0.258802	0.999959	N2+ vs N1	2 Gy	Model 1	lncRNA	Grey Module
ENSG00000225300	AL591623.1	0.187621	0.258838	0.999959	N2+ vs N1	2 Gy	Model 1	lncRNA	Grey Module
ENSG00000280206	AC026401.3	-0.0906923	0.259101	0.999959	N2+ vs N1	2 Gy	Model 1	lncRNA	Red Module
ENSG00000260136	AC008915.3	-0.141852	0.259631	0.999959	N2+ vs N1	2 Gy	Model 1	lncRNA	Grey Module
ENSG00000285669	AC026979.4	0.110351	0.259785	0.999959	N2+ vs N1	2 Gy	Model 1	lncRNA	Grey Module
ENSG00000273888	FRMD6-AS1	-0.101291	0.259849	0.999959	N2+ vs N1	2 Gy	Model 1	lncRNA	Grey Module
ENSG00000286004	AC124944.3	0.335666	0.260017	0.999959	N2+ vs N1	2 Gy	Model 1	lncRNA	Grey Module
ENSG00000259198	AC020658.2	-0.297319	0.260153	0.999959	N2+ vs N1	2 Gy	Model 1	lncRNA	Grey Module
ENSG00000237772	LINC02631	-0.284928	0.260174	0.999959	N2+ vs N1	2 Gy	Model 1	lncRNA	Grey Module
ENSG00000228526	MIR34AHG	0.192044	0.260414	0.999959	N2+ vs N1	2 Gy	Model 1	lncRNA	Grey Module
ENSG00000275329	AL138781.1	-0.294902	0.260537	0.999959	N2+ vs N1	2 Gy	Model 1	lncRNA	Grey Module
ENSG00000228919	AC097381.1	0.29215	0.260687	0.999959	N2+ vs N1	2 Gy	Model 1	lncRNA	Grey Module
ENSG00000275630	AC004816.2	-0.287978	0.260728	0.999959	N2+ vs N1	2 Gy	Model 1	lncRNA	Grey Module
ENSG00000261807	LINC02141	0.227562	0.26088	0.999959	N2+ vs N1	2 Gy	Model 1	lncRNA	Grey Module
ENSG00000273226	AL391834.2	0.190772	0.261278	0.999959	N2+ vs N1	2 Gy	Model 1	lncRNA	Grey Module
ENSG00000248898	AC022126.1	0.372109	0.26136	0.999959	N2+ vs N1	2 Gy	Model 1	lncRNA	Grey Module
ENSG00000250903	GMDS-DT	-0.0840375	0.261488	0.999959	N2+ vs N1	2 Gy	Model 1	lncRNA	Grey Module
ENSG00000259070	LINC00639	-0.290744	0.261586	0.999959	N2+ vs N1	2 Gy	Model 1	lncRNA	Grey Module
ENSG00000269296	AC005614.1	-0.319287	0.261803	0.999959	N2+ vs N1	2 Gy	Model 1	lncRNA	Grey Module
ENSG00000276727	AC137834.2	0.294762	0.261813	0.999959	N2+ vs N1	2 Gy	Model 1	lncRNA	Grey Module
ENSG00000260949	AP006545.1	-0.205467	0.261896	0.999959	N2+ vs N1	2 Gy	Model 1	lncRNA	Grey Module
ENSG00000264895	AC006141.1	-0.191323	0.261949	0.999959	N2+ vs N1	2 Gy	Model 1	lncRNA	Grey Module
ENSG00000259103	AF107885.2	0.304302	0.262031	0.999959	N2+ vs N1	2 Gy	Model 1	lncRNA	Grey Module
ENSG00000286282	AC021733.4	-0.303003	0.262161	0.999959	N2+ vs N1	2 Gy	Model 1	lncRNA	Grey Module
ENSG00000267011	AC011498.1	-0.307906	0.262166	0.999959	N2+ vs N1	2 Gy	Model 1	lncRNA	Grey Module
ENSG00000273221	AL355816.2	-0.278803	0.262342	0.999959	N2+ vs N1	2 Gy	Model 1	lncRNA	Grey Module
ENSG00000226194	LINC02519	-0.362536	0.262704	0.999959	N2+ vs N1	2 Gy	Model 1	lncRNA	Grey Module
ENSG00000256894	AC022509.3	-0.265751	0.262727	0.999959	N2+ vs N1	2 Gy	Model 1	lncRNA	Grey Module
ENSG00000258323	AC073575.1	-0.318256	0.263102	0.999959	N2+ vs N1	2 Gy	Model 1	lncRNA	Grey Module
ENSG00000288002	AC091912.3	0.275851	0.263167	0.999959	N2+ vs N1	2 Gy	Model 1	lncRNA	Grey Module
ENSG00000282164	PEG13	0.174241	0.2633	0.999959	N2+ vs N1	2 Gy	Model 1	lncRNA	Grey Module
ENSG00000266236	NARF-IT1	0.284942	0.263407	0.999959	N2+ vs N1	2 Gy	Model 1	lncRNA	Grey Module
ENSG00000274297	AC009269.5	0.293043	0.263439	0.999959	N2+ vs N1	2 Gy	Model 1	lncRNA	Grey Module
ENSG00000271998	AC034229.3	-0.321082	0.263526	0.999959	N2+ vs N1	2 Gy	Model 1	lncRNA	Grey Module
ENSG00000254602	AP000662.1	0.216768	0.263586	0.999959	N2+ vs N1	2 Gy	Model 1	lncRNA	Grey Module
ENSG00000245025	AC107959.1	0.184134	0.263724	0.999959	N2+ vs N1	2 Gy	Model 1	lncRNA	Cyan Module
ENSG00000235033	DAAM2-AS1	0.480115	0.263763	0.999959	N2+ vs N1	2 Gy	Model 1	lncRNA	Grey Module
ENSG00000287519	AC004921.2	0.369431	0.263765	0.999959	N2+ vs N1	2 Gy	Model 1	lncRNA	Grey Module
ENSG00000234771	SLC25A25-AS1	0.103573	0.263795	0.999959	N2+ vs N1	2 Gy	Model 1	lncRNA	Cyan Module
ENSG00000175773	ZBTB44-DT	-0.369712	0.264203	0.999959	N2+ vs N1	2 Gy	Model 1	lncRNA	Grey Module
ENSG00000267260	AC020928.1	-0.305694	0.264262	0.999959	N2+ vs N1	2 Gy	Model 1	lncRNA	Grey Module
ENSG00000258985	AL352979.2	0.262898	0.264546	0.999959	N2+ vs N1	2 Gy	Model 1	lncRNA	Grey Module
ENSG00000253982	AC100810.1	-0.0562318	0.264893	0.999959	N2+ vs N1	2 Gy	Model 1	lncRNA	Grey Module
ENSG00000272914	AL359532.1	0.265646	0.264901	0.999959	N2+ vs N1	2 Gy	Model 1	lncRNA	Grey Module
ENSG00000236036	LINC00445	-0.328641	0.264923	0.999959	N2+ vs N1	2 Gy	Model 1	lncRNA	Grey Module
ENSG00000182257	PRR34	-0.117528	0.265006	0.999959	N2+ vs N1	2 Gy	Model 1	lncRNA	Grey Module
ENSG00000272416	AC025175.1	0.293236	0.265028	0.999959	N2+ vs N1	2 Gy	Model 1	lncRNA	Grey Module
ENSG00000287827	AC002529.1	-0.304154	0.26505	0.999959	N2+ vs N1	2 Gy	Model 1	lncRNA	Grey Module
ENSG00000276500	BMS1P14	0.251357	0.265296	0.999959	N2+ vs N1	2 Gy	Model 1	lncRNA	Grey Module
ENSG00000273108	AL121929.2	0.288519	0.265566	0.999959	N2+ vs N1	2 Gy	Model 1	lncRNA	Grey Module
ENSG00000286760	AL022069.3	0.117324	0.265791	0.999959	N2+ vs N1	2 Gy	Model 1	lncRNA	Grey Module
ENSG00000247796	AC008966.1	0.132529	0.266308	0.999959	N2+ vs N1	2 Gy	Model 1	lncRNA	Grey Module
ENSG00000287715	AC026120.3	0.30868	0.266637	0.999959	N2+ vs N1	2 Gy	Model 1	lncRNA	Grey Module
ENSG00000260306	AC092375.2	0.298689	0.266755	0.999959	N2+ vs N1	2 Gy	Model 1	lncRNA	Grey Module
ENSG00000284650	AL031430.1	-0.279862	0.267008	0.999959	N2+ vs N1	2 Gy	Model 1	lncRNA	Grey Module
ENSG00000254153	AC103957.2	0.160124	0.267154	0.999959	N2+ vs N1	2 Gy	Model 1	lncRNA	Grey Module
ENSG00000235641	LINC00484	0.372306	0.267449	0.999959	N2+ vs N1	2 Gy	Model 1	lncRNA	Grey Module
ENSG00000260398	AC068700.1	0.257848	0.267477	0.999959	N2+ vs N1	2 Gy	Model 1	lncRNA	Grey Module
ENSG00000260910	LINC00565	0.126949	0.267503	0.999959	N2+ vs N1	2 Gy	Model 1	lncRNA	Brown Module
ENSG00000272156	AC008280.2	-0.191941	0.267669	0.999959	N2+ vs N1	2 Gy	Model 1	lncRNA	Grey Module
ENSG00000267401	AC090621.1	0.240956	0.267843	0.999959	N2+ vs N1	2 Gy	Model 1	lncRNA	Grey Module
ENSG00000272582	AL031587.3	0.196909	0.267949	0.999959	N2+ vs N1	2 Gy	Model 1	lncRNA	Grey Module
ENSG00000233429	HOTAIRM1	-0.243264	0.268069	0.999959	N2+ vs N1	2 Gy	Model 1	lncRNA	Grey Module
ENSG00000249341	AC124017.1	-0.290267	0.268141	0.999959	N2+ vs N1	2 Gy	Model 1	lncRNA	Grey Module
ENSG00000230587	LINC02580	0.258445	0.268234	0.999959	N2+ vs N1	2 Gy	Model 1	lncRNA	Grey Module
ENSG00000287797	AC093577.1	-0.216612	0.268258	0.999959	N2+ vs N1	2 Gy	Model 1	lncRNA	Grey Module
ENSG00000280303	ERICD	-0.126649	0.268278	0.999959	N2+ vs N1	2 Gy	Model 1	lncRNA	Grey Module
ENSG00000226026	AC092802.1	-0.09663	0.268596	0.999959	N2+ vs N1	2 Gy	Model 1	lncRNA	Grey Module
ENSG00000249362	LINC02488	0.284119	0.268604	0.999959	N2+ vs N1	2 Gy	Model 1	lncRNA	Grey Module
ENSG00000248787	AC092903.2	-0.224182	0.268642	0.999959	N2+ vs N1	2 Gy	Model 1	lncRNA	Grey Module
ENSG00000272853	AC069544.1	-0.261036	0.268702	0.999959	N2+ vs N1	2 Gy	Model 1	lncRNA	Grey Module
ENSG00000265666	RARA-AS1	0.176397	0.268895	0.999959	N2+ vs N1	2 Gy	Model 1	lncRNA	Grey Module
ENSG00000251279	SMIM15-AS1	0.272842	0.26893	0.999959	N2+ vs N1	2 Gy	Model 1	lncRNA	Grey Module
ENSG00000259692	AC104041.1	0.326802	0.269055	0.999959	N2+ vs N1	2 Gy	Model 1	lncRNA	Grey Module
ENSG00000286451	AL499602.1	0.293322	0.269061	0.999959	N2+ vs N1	2 Gy	Model 1	lncRNA	Grey Module
ENSG00000235823	OLMALINC	0.0625626	0.269236	0.999959	N2+ vs N1	2 Gy	Model 1	lncRNA	Grey Module
ENSG00000262967	AC005921.2	-0.326669	0.269376	0.999959	N2+ vs N1	2 Gy	Model 1	lncRNA	Grey Module
ENSG00000228906	AL353804.1	-0.251465	0.269415	0.999959	N2+ vs N1	2 Gy	Model 1	lncRNA	Grey Module
ENSG00000235840	AC012363.2	-0.288204	0.269855	0.999959	N2+ vs N1	2 Gy	Model 1	lncRNA	Grey Module
ENSG00000270277	AC009948.1	0.147265	0.269887	0.999959	N2+ vs N1	2 Gy	Model 1	lncRNA	Grey Module
ENSG00000212663	AC003035.1	0.519949	0.270102	0.999959	N2+ vs N1	2 Gy	Model 1	lncRNA	Grey Module
ENSG00000203650	LINC01285	-0.16251	0.270115	0.999959	N2+ vs N1	2 Gy	Model 1	lncRNA	Grey Module
ENSG00000287378	AC129803.1	-0.263342	0.270552	0.999959	N2+ vs N1	2 Gy	Model 1	lncRNA	Grey Module
ENSG00000267475	AC008736.1	0.215877	0.271175	0.999959	N2+ vs N1	2 Gy	Model 1	lncRNA	Grey Module
ENSG00000247373	TMED2-DT	0.0851223	0.271226	0.999959	N2+ vs N1	2 Gy	Model 1	lncRNA	Cyan Module
ENSG00000245322	H2AZ1-DT	0.242471	0.271249	0.999959	N2+ vs N1	2 Gy	Model 1	lncRNA	Grey Module
ENSG00000237819	CDK6-AS1	-0.276042	0.271654	0.999959	N2+ vs N1	2 Gy	Model 1	lncRNA	Grey Module
ENSG00000286490	AC067942.4	0.29709	0.271695	0.999959	N2+ vs N1	2 Gy	Model 1	lncRNA	Grey Module
ENSG00000285577	AC019127.1	0.171526	0.271705	0.999959	N2+ vs N1	2 Gy	Model 1	lncRNA	Grey Module
ENSG00000220256	AC093802.1	0.363895	0.271707	0.999959	N2+ vs N1	2 Gy	Model 1	lncRNA	Grey Module
ENSG00000259380	AC087473.1	-0.0830803	0.27198	0.999959	N2+ vs N1	2 Gy	Model 1	lncRNA	Cyan Module
ENSG00000261291	AC007906.1	-0.282801	0.272226	0.999959	N2+ vs N1	2 Gy	Model 1	lncRNA	Grey Module
ENSG00000275496	CU633906.1	-0.505893	0.27238	0.999959	N2+ vs N1	2 Gy	Model 1	lncRNA	Grey Module
ENSG00000236635	LINC02540	0.341822	0.272393	0.999959	N2+ vs N1	2 Gy	Model 1	lncRNA	Grey Module
ENSG00000224893	LINC02840	-0.220335	0.272535	0.999959	N2+ vs N1	2 Gy	Model 1	lncRNA	Grey Module
ENSG00000235314	LINC00957	0.113687	0.272671	0.999959	N2+ vs N1	2 Gy	Model 1	lncRNA	Grey Module
ENSG00000272980	Z94721.2	-0.299683	0.272678	0.999959	N2+ vs N1	2 Gy	Model 1	lncRNA	Grey Module
ENSG00000280145	CU638689.4	-0.288451	0.272928	0.999959	N2+ vs N1	2 Gy	Model 1	lncRNA	Grey Module
ENSG00000242628	AC009228.1	0.736225	0.273151	0.999959	N2+ vs N1	2 Gy	Model 1	lncRNA	Grey Module
ENSG00000196810	CTBP1-DT	-0.0717596	0.273294	0.999959	N2+ vs N1	2 Gy	Model 1	lncRNA	Grey Module
ENSG00000214546	AC087491.1	0.298789	0.273366	0.999959	N2+ vs N1	2 Gy	Model 1	lncRNA	Grey Module
ENSG00000235660	LINC00345	0.242466	0.273509	0.999959	N2+ vs N1	2 Gy	Model 1	lncRNA	Grey Module
ENSG00000272338	AC067838.1	0.138229	0.273659	0.999959	N2+ vs N1	2 Gy	Model 1	lncRNA	Grey Module
ENSG00000261645	DISC1FP1	0.30938	0.27383	0.999959	N2+ vs N1	2 Gy	Model 1	lncRNA	Grey Module
ENSG00000227014	FKBP14-AS1	-0.212262	0.274029	0.999959	N2+ vs N1	2 Gy	Model 1	lncRNA	Grey Module
ENSG00000267054	AC008738.1	-0.33397	0.274338	0.999959	N2+ vs N1	2 Gy	Model 1	lncRNA	Grey Module
ENSG00000272918	AC005070.3	0.143433	0.274363	0.999959	N2+ vs N1	2 Gy	Model 1	lncRNA	Grey Module
ENSG00000274776	AC090241.3	0.197254	0.274451	0.999959	N2+ vs N1	2 Gy	Model 1	lncRNA	Grey Module
ENSG00000225937	PCA3	-0.27798	0.274477	0.999959	N2+ vs N1	2 Gy	Model 1	lncRNA	Grey Module
ENSG00000232415	ELN-AS1	-0.263694	0.274591	0.999959	N2+ vs N1	2 Gy	Model 1	lncRNA	Grey Module
ENSG00000273691	AC087284.1	-0.264097	0.274862	0.999959	N2+ vs N1	2 Gy	Model 1	lncRNA	Grey Module
ENSG00000279342	AP000866.6	-0.131507	0.275238	0.999959	N2+ vs N1	2 Gy	Model 1	lncRNA	Cyan Module
ENSG00000272434	AC137630.3	-0.201329	0.275436	0.999959	N2+ vs N1	2 Gy	Model 1	lncRNA	Grey Module
ENSG00000259354	AC025580.2	-0.304169	0.275765	0.999959	N2+ vs N1	2 Gy	Model 1	lncRNA	Grey Module
ENSG00000259669	AC084759.2	-0.350116	0.276014	0.999959	N2+ vs N1	2 Gy	Model 1	lncRNA	Grey Module
ENSG00000246273	SBF2-AS1	0.12696	0.276313	0.999959	N2+ vs N1	2 Gy	Model 1	lncRNA	Grey Module
ENSG00000253430	AC011726.1	-0.296208	0.276339	0.999959	N2+ vs N1	2 Gy	Model 1	lncRNA	Grey Module
ENSG00000232560	LINC01549	-0.28129	0.276523	0.999959	N2+ vs N1	2 Gy	Model 1	lncRNA	Grey Module
ENSG00000274461	AC023282.1	0.251602	0.276615	0.999959	N2+ vs N1	2 Gy	Model 1	lncRNA	Grey Module
ENSG00000228392	AL162391.1	0.127813	0.276731	0.999959	N2+ vs N1	2 Gy	Model 1	lncRNA	Cyan Module
ENSG00000214650	AC073592.1	-0.335354	0.276788	0.999959	N2+ vs N1	2 Gy	Model 1	lncRNA	Grey Module
ENSG00000253116	AC027698.1	-0.298838	0.276804	0.999959	N2+ vs N1	2 Gy	Model 1	lncRNA	Grey Module
ENSG00000277855	AC097634.3	-0.271676	0.276848	0.999959	N2+ vs N1	2 Gy	Model 1	lncRNA	Grey Module
ENSG00000285881	AC105206.3	-0.315148	0.276869	0.999959	N2+ vs N1	2 Gy	Model 1	lncRNA	Grey Module
ENSG00000284116	AL772307.1	0.288359	0.277006	0.999959	N2+ vs N1	2 Gy	Model 1	lncRNA	Brown Module
ENSG00000273002	AL355388.1	-0.287886	0.277188	0.999959	N2+ vs N1	2 Gy	Model 1	lncRNA	Grey Module
ENSG00000286289	AL133482.1	0.155537	0.277566	0.999959	N2+ vs N1	2 Gy	Model 1	lncRNA	Grey Module
ENSG00000257167	TMPO-AS1	-0.224612	0.277741	0.999959	N2+ vs N1	2 Gy	Model 1	lncRNA	Red Module
ENSG00000236723	AL606760.2	-0.237094	0.277951	0.999959	N2+ vs N1	2 Gy	Model 1	lncRNA	Grey Module
ENSG00000285934	AC091074.2	0.130095	0.278187	0.999959	N2+ vs N1	2 Gy	Model 1	lncRNA	Grey Module
ENSG00000269834	ZNF528-AS1	0.0939078	0.278299	0.999959	N2+ vs N1	2 Gy	Model 1	lncRNA	Grey Module
ENSG00000285633	AL132633.1	-0.274209	0.278853	0.999959	N2+ vs N1	2 Gy	Model 1	lncRNA	Grey Module
ENSG00000260167	AC093249.2	-0.313181	0.279053	0.999959	N2+ vs N1	2 Gy	Model 1	lncRNA	Grey Module
ENSG00000145063	AC062028.1	-0.285631	0.279225	0.999959	N2+ vs N1	2 Gy	Model 1	lncRNA	Grey Module
ENSG00000235597	LINC01102	0.348781	0.279434	0.999959	N2+ vs N1	2 Gy	Model 1	lncRNA	Grey Module
ENSG00000277945	AC107308.1	0.285053	0.279518	0.999959	N2+ vs N1	2 Gy	Model 1	lncRNA	Grey Module
ENSG00000274020	LINC01138	-0.134099	0.279529	0.999959	N2+ vs N1	2 Gy	Model 1	lncRNA	Grey Module
ENSG00000248677	LINC02102	0.33025	0.279922	0.999959	N2+ vs N1	2 Gy	Model 1	lncRNA	Grey Module
ENSG00000272501	AL662844.4	-0.10444	0.280529	0.999959	N2+ vs N1	2 Gy	Model 1	lncRNA	Grey Module
ENSG00000286585	AC104472.4	-0.217033	0.28064	0.999959	N2+ vs N1	2 Gy	Model 1	lncRNA	Grey Module
ENSG00000283108	AC011451.3	0.256716	0.28089	0.999959	N2+ vs N1	2 Gy	Model 1	lncRNA	Grey Module
ENSG00000258813	AL442663.3	0.270182	0.281135	0.999959	N2+ vs N1	2 Gy	Model 1	lncRNA	Grey Module
ENSG00000275703	U47924.3	0.268838	0.281145	0.999959	N2+ vs N1	2 Gy	Model 1	lncRNA	Grey Module
ENSG00000233384	CNIH3-AS2	-0.169798	0.281184	0.999959	N2+ vs N1	2 Gy	Model 1	lncRNA	Grey Module
ENSG00000235257	ITGA9-AS1	0.0835943	0.281233	0.999959	N2+ vs N1	2 Gy	Model 1	lncRNA	Grey Module
ENSG00000231683	AL033397.1	-0.240272	0.281351	0.999959	N2+ vs N1	2 Gy	Model 1	lncRNA	Grey Module
ENSG00000254951	AC044810.2	0.303614	0.281639	0.999959	N2+ vs N1	2 Gy	Model 1	lncRNA	Grey Module
ENSG00000265555	LINC01903	0.268548	0.281752	0.999959	N2+ vs N1	2 Gy	Model 1	lncRNA	Grey Module
ENSG00000235159	AL121672.2	-0.285154	0.282318	0.999959	N2+ vs N1	2 Gy	Model 1	lncRNA	Grey Module
ENSG00000285367	AC087564.1	-0.241848	0.282393	0.999959	N2+ vs N1	2 Gy	Model 1	lncRNA	Grey Module
ENSG00000267737	AC087645.2	-0.29437	0.283103	0.999959	N2+ vs N1	2 Gy	Model 1	lncRNA	Grey Module
ENSG00000229950	TFAP2A-AS1	-0.292214	0.283373	0.999959	N2+ vs N1	2 Gy	Model 1	lncRNA	Grey Module
ENSG00000267216	ZNF8-ERVK3-1	-0.22479	0.283402	0.999959	N2+ vs N1	2 Gy	Model 1	lncRNA	Grey Module
ENSG00000257913	DDN-AS1	0.262606	0.283418	0.999959	N2+ vs N1	2 Gy	Model 1	lncRNA	Grey Module
ENSG00000178722	C5orf64	0.15669	0.283499	0.999959	N2+ vs N1	2 Gy	Model 1	lncRNA	Grey Module
ENSG00000226083	SLC39A12-AS1	0.254793	0.283936	0.999959	N2+ vs N1	2 Gy	Model 1	lncRNA	Grey Module
ENSG00000286340	AL356776.2	0.213719	0.284082	0.999959	N2+ vs N1	2 Gy	Model 1	lncRNA	Grey Module
ENSG00000278254	AC004852.2	0.284539	0.28416	0.999959	N2+ vs N1	2 Gy	Model 1	lncRNA	Grey Module
ENSG00000223969	AC002456.1	0.381241	0.284204	0.999959	N2+ vs N1	2 Gy	Model 1	lncRNA	Grey Module
ENSG00000183308	AC005037.1	-0.301747	0.28421	0.999959	N2+ vs N1	2 Gy	Model 1	lncRNA	Grey Module
ENSG00000223715	LINC01208	-0.292158	0.285116	0.999959	N2+ vs N1	2 Gy	Model 1	lncRNA	Grey Module
ENSG00000255052	FAM66D	0.121698	0.285446	0.999959	N2+ vs N1	2 Gy	Model 1	lncRNA	Grey Module
ENSG00000247095	MIR210HG	-0.248178	0.286308	0.999959	N2+ vs N1	2 Gy	Model 1	lncRNA	Grey Module
ENSG00000251141	MRPS30-DT	-0.35876	0.286644	0.999959	N2+ vs N1	2 Gy	Model 1	lncRNA	Grey Module
ENSG00000259062	ACTN1-AS1	-0.275309	0.286986	0.999959	N2+ vs N1	2 Gy	Model 1	lncRNA	Grey Module
ENSG00000269949	AC069307.1	0.254291	0.287173	0.999959	N2+ vs N1	2 Gy	Model 1	lncRNA	Grey Module
ENSG00000237767	LINC01370	0.281743	0.287188	0.999959	N2+ vs N1	2 Gy	Model 1	lncRNA	Grey Module
ENSG00000233723	LINC01122	-0.341942	0.287273	0.999959	N2+ vs N1	2 Gy	Model 1	lncRNA	Grey Module
ENSG00000233928	AL591501.1	-0.0821992	0.287328	0.999959	N2+ vs N1	2 Gy	Model 1	lncRNA	Grey Module
ENSG00000253123	AC091182.1	-0.283341	0.287466	0.999959	N2+ vs N1	2 Gy	Model 1	lncRNA	Grey Module
ENSG00000261879	AC087500.1	-0.120313	0.287473	0.999959	N2+ vs N1	2 Gy	Model 1	lncRNA	Grey Module
ENSG00000259779	LINC01922	0.276804	0.287747	0.999959	N2+ vs N1	2 Gy	Model 1	lncRNA	Grey Module
ENSG00000236519	LINC01424	-0.267764	0.287865	0.999959	N2+ vs N1	2 Gy	Model 1	lncRNA	Grey Module
ENSG00000259682	AC091231.2	-0.250993	0.288067	0.999959	N2+ vs N1	2 Gy	Model 1	lncRNA	Grey Module
ENSG00000228334	AC024028.1	0.176517	0.288317	0.999959	N2+ vs N1	2 Gy	Model 1	lncRNA	Grey Module
ENSG00000248092	NNT-AS1	-0.0583769	0.288362	0.999959	N2+ vs N1	2 Gy	Model 1	lncRNA	Grey Module
ENSG00000235493	LINC01967	0.28642	0.288723	0.999959	N2+ vs N1	2 Gy	Model 1	lncRNA	Grey Module
ENSG00000237940	LINC01238	-0.108352	0.288758	0.999959	N2+ vs N1	2 Gy	Model 1	lncRNA	Grey Module
ENSG00000275560	AC008115.3	-0.213736	0.288867	0.999959	N2+ vs N1	2 Gy	Model 1	lncRNA	Grey Module
ENSG00000279727	LINC02033	-0.289529	0.289606	0.999959	N2+ vs N1	2 Gy	Model 1	lncRNA	Grey Module
ENSG00000249492	AC114956.2	-0.316792	0.28978	0.999959	N2+ vs N1	2 Gy	Model 1	lncRNA	Grey Module
ENSG00000275236	AC009120.5	0.26087	0.289995	0.999959	N2+ vs N1	2 Gy	Model 1	lncRNA	Grey Module
ENSG00000261663	AC009065.8	0.208347	0.290146	0.999959	N2+ vs N1	2 Gy	Model 1	lncRNA	Grey Module
ENSG00000237667	LINC01115	0.297405	0.29023	0.999959	N2+ vs N1	2 Gy	Model 1	lncRNA	Grey Module
ENSG00000247324	AC010547.1	0.374325	0.290327	0.999959	N2+ vs N1	2 Gy	Model 1	lncRNA	Grey Module
ENSG00000236432	MFF-DT	-0.0998942	0.290659	0.999959	N2+ vs N1	2 Gy	Model 1	lncRNA	Grey Module
ENSG00000223387	LINC02068	-0.30239	0.290779	0.999959	N2+ vs N1	2 Gy	Model 1	lncRNA	Grey Module
ENSG00000254035	AC104117.3	-0.184168	0.290875	0.999959	N2+ vs N1	2 Gy	Model 1	lncRNA	Grey Module
ENSG00000232453	LINC02777	0.217806	0.291379	0.999959	N2+ vs N1	2 Gy	Model 1	lncRNA	Grey Module
ENSG00000214922	HLA-F-AS1	0.115141	0.291422	0.999959	N2+ vs N1	2 Gy	Model 1	lncRNA	Grey Module
ENSG00000268230	AC012313.3	0.347559	0.291606	0.999959	N2+ vs N1	2 Gy	Model 1	lncRNA	Grey Module
ENSG00000280011	AL031595.2	-0.163982	0.291831	0.999959	N2+ vs N1	2 Gy	Model 1	lncRNA	Grey Module
ENSG00000286942	AC017104.5	-0.297937	0.291947	0.999959	N2+ vs N1	2 Gy	Model 1	lncRNA	Grey Module
ENSG00000225269	LINC00705	0.254404	0.292124	0.999959	N2+ vs N1	2 Gy	Model 1	lncRNA	Grey Module
ENSG00000286209	AC005252.4	0.344363	0.292171	0.999959	N2+ vs N1	2 Gy	Model 1	lncRNA	Grey Module
ENSG00000152931	PART1	0.255216	0.29226	0.999959	N2+ vs N1	2 Gy	Model 1	lncRNA	Grey Module
ENSG00000228288	PCAT6	0.105953	0.292266	0.999959	N2+ vs N1	2 Gy	Model 1	lncRNA	Grey Module
ENSG00000225209	AC092637.1	0.305308	0.292393	0.999959	N2+ vs N1	2 Gy	Model 1	lncRNA	Grey Module
ENSG00000254040	AC103719.1	0.269513	0.292463	0.999959	N2+ vs N1	2 Gy	Model 1	lncRNA	Grey Module
ENSG00000283033	AC022596.2	0.2772	0.292467	0.999959	N2+ vs N1	2 Gy	Model 1	lncRNA	Grey Module
ENSG00000264007	AC104564.2	-0.261202	0.292552	0.999959	N2+ vs N1	2 Gy	Model 1	lncRNA	Grey Module
ENSG00000227517	LINC01483	-0.288453	0.292859	0.999959	N2+ vs N1	2 Gy	Model 1	lncRNA	Grey Module
ENSG00000224533	TMLHE-AS1	-0.694848	0.292918	0.999959	N2+ vs N1	2 Gy	Model 1	lncRNA	Grey Module
ENSG00000259485	LINC02253	-0.230686	0.292948	0.999959	N2+ vs N1	2 Gy	Model 1	lncRNA	Grey Module
ENSG00000287193	AC132938.7	-0.276414	0.293311	0.999959	N2+ vs N1	2 Gy	Model 1	lncRNA	Grey Module
ENSG00000254109	RBPMS-AS1	-0.140697	0.293321	0.999959	N2+ vs N1	2 Gy	Model 1	lncRNA	Grey Module
ENSG00000215424	MCM3AP-AS1	-0.147166	0.293337	0.999959	N2+ vs N1	2 Gy	Model 1	lncRNA	Grey Module
ENSG00000274828	AC068473.5	0.108581	0.293384	0.999959	N2+ vs N1	2 Gy	Model 1	lncRNA	Grey Module
ENSG00000272370	AC092354.2	-0.22945	0.293897	0.999959	N2+ vs N1	2 Gy	Model 1	lncRNA	Grey Module
ENSG00000204685	STARD7-AS1	-0.0975103	0.294047	0.999959	N2+ vs N1	2 Gy	Model 1	lncRNA	Grey Module
ENSG00000250974	LINC02196	0.323205	0.294137	0.999959	N2+ vs N1	2 Gy	Model 1	lncRNA	Grey Module
ENSG00000233058	LINC00884	0.119023	0.2942	0.999959	N2+ vs N1	2 Gy	Model 1	lncRNA	Grey Module
ENSG00000269352	PTOV1-AS2	0.207572	0.294728	0.999959	N2+ vs N1	2 Gy	Model 1	lncRNA	Grey Module
ENSG00000287086	AC034193.1	-0.287524	0.2948	0.999959	N2+ vs N1	2 Gy	Model 1	lncRNA	Grey Module
ENSG00000285634	AL583827.1	-0.177918	0.294939	0.999959	N2+ vs N1	2 Gy	Model 1	lncRNA	Grey Module
ENSG00000236837	AC139712.1	-0.337719	0.295276	0.999959	N2+ vs N1	2 Gy	Model 1	lncRNA	Grey Module
ENSG00000233496	SYNJ2-IT1	-0.282993	0.295317	0.999959	N2+ vs N1	2 Gy	Model 1	lncRNA	Grey Module
ENSG00000258183	LINC02392	-0.308234	0.295493	0.999959	N2+ vs N1	2 Gy	Model 1	lncRNA	Grey Module
ENSG00000260923	LINC02193	-0.14872	0.295951	0.999959	N2+ vs N1	2 Gy	Model 1	lncRNA	Grey Module
ENSG00000273209	AC069148.1	0.263018	0.295964	0.999959	N2+ vs N1	2 Gy	Model 1	lncRNA	Grey Module
ENSG00000281371	INE2	-0.283716	0.296039	0.999959	N2+ vs N1	2 Gy	Model 1	lncRNA	Grey Module
ENSG00000227706	AL713998.1	-0.288855	0.29605	0.999959	N2+ vs N1	2 Gy	Model 1	lncRNA	Grey Module
ENSG00000277144	AC092757.3	0.23309	0.296088	0.999959	N2+ vs N1	2 Gy	Model 1	lncRNA	Grey Module
ENSG00000271851	AC087501.4	-0.0863459	0.296126	0.999959	N2+ vs N1	2 Gy	Model 1	lncRNA	Grey Module
ENSG00000259946	BX005019.1	-0.269708	0.296571	0.999959	N2+ vs N1	2 Gy	Model 1	lncRNA	Grey Module
ENSG00000225535	LINC01393	-0.262808	0.296843	0.999959	N2+ vs N1	2 Gy	Model 1	lncRNA	Grey Module
ENSG00000269463	AP001160.4	0.258631	0.296845	0.999959	N2+ vs N1	2 Gy	Model 1	lncRNA	Grey Module
ENSG00000231160	KLF3-AS1	-0.10077	0.297506	0.999959	N2+ vs N1	2 Gy	Model 1	lncRNA	Grey Module
ENSG00000269939	PCF11-AS1	0.214232	0.297528	0.999959	N2+ vs N1	2 Gy	Model 1	lncRNA	Grey Module
ENSG00000240152	LINC02271	0.28773	0.297542	0.999959	N2+ vs N1	2 Gy	Model 1	lncRNA	Grey Module
ENSG00000288596	C8orf44	0.163157	0.29766	0.999959	N2+ vs N1	2 Gy	Model 1	lncRNA	Grey Module
ENSG00000257568	AC079035.1	0.259845	0.297815	0.999959	N2+ vs N1	2 Gy	Model 1	lncRNA	Grey Module
ENSG00000260626	AC136944.1	0.276979	0.297908	0.999959	N2+ vs N1	2 Gy	Model 1	lncRNA	Grey Module
ENSG00000237689	AC007064.2	-0.258041	0.297919	0.999959	N2+ vs N1	2 Gy	Model 1	lncRNA	Grey Module
ENSG00000259999	AC009054.1	0.276641	0.298121	0.999959	N2+ vs N1	2 Gy	Model 1	lncRNA	Grey Module
ENSG00000269927	AC004817.3	0.211701	0.298265	0.999959	N2+ vs N1	2 Gy	Model 1	lncRNA	Grey Module
ENSG00000228340	MIR646HG	0.159199	0.298347	0.999959	N2+ vs N1	2 Gy	Model 1	lncRNA	Grey Module
ENSG00000266965	AC090220.1	0.248092	0.298448	0.999959	N2+ vs N1	2 Gy	Model 1	lncRNA	Grey Module
ENSG00000254092	AC021613.1	-0.258187	0.298772	0.999959	N2+ vs N1	2 Gy	Model 1	lncRNA	Grey Module
ENSG00000196634	LUADT1	0.388608	0.298815	0.999959	N2+ vs N1	2 Gy	Model 1	lncRNA	Grey Module
ENSG00000234076	TPRG1-AS1	0.267069	0.299735	0.999959	N2+ vs N1	2 Gy	Model 1	lncRNA	Grey Module
ENSG00000259361	LINC00927	-0.289087	0.30008	0.999959	N2+ vs N1	2 Gy	Model 1	lncRNA	Grey Module
ENSG00000272361	AC005014.2	-0.264496	0.300138	0.999959	N2+ vs N1	2 Gy	Model 1	lncRNA	Grey Module
ENSG00000235142	LINC02532	0.298461	0.300393	0.999959	N2+ vs N1	2 Gy	Model 1	lncRNA	Grey Module
ENSG00000267191	AC006213.3	0.249488	0.300474	0.999959	N2+ vs N1	2 Gy	Model 1	lncRNA	Grey Module
ENSG00000262691	AC040160.1	-0.207575	0.300651	0.999959	N2+ vs N1	2 Gy	Model 1	lncRNA	Grey Module
ENSG00000237950	AL357079.1	-0.266296	0.300771	0.999959	N2+ vs N1	2 Gy	Model 1	lncRNA	Grey Module
ENSG00000229109	AL137847.1	-0.325272	0.30085	0.999959	N2+ vs N1	2 Gy	Model 1	lncRNA	Grey Module
ENSG00000288046	AL031123.5	0.259632	0.300989	0.999959	N2+ vs N1	2 Gy	Model 1	lncRNA	Grey Module
ENSG00000265933	LINC00668	0.308659	0.301043	0.999959	N2+ vs N1	2 Gy	Model 1	lncRNA	Grey Module
ENSG00000285693	AP002381.2	0.244765	0.301246	0.999959	N2+ vs N1	2 Gy	Model 1	lncRNA	Grey Module
ENSG00000254911	SCARNA9	-0.0751735	0.30137	0.999959	N2+ vs N1	2 Gy	Model 1	lncRNA	Turquoise Module
ENSG00000276030	AC073534.2	0.264082	0.301493	0.999959	N2+ vs N1	2 Gy	Model 1	lncRNA	Grey Module
ENSG00000273156	AC124016.2	-0.124509	0.301537	0.999959	N2+ vs N1	2 Gy	Model 1	lncRNA	Yellow Module
ENSG00000239467	AC007405.3	0.170936	0.301594	0.999959	N2+ vs N1	2 Gy	Model 1	lncRNA	Grey Module
ENSG00000287569	AL078587.2	-0.344345	0.301619	0.999959	N2+ vs N1	2 Gy	Model 1	lncRNA	Grey Module
ENSG00000287872	AC026956.2	-0.310141	0.301649	0.999959	N2+ vs N1	2 Gy	Model 1	lncRNA	Grey Module
ENSG00000260920	AL031985.3	-0.0855668	0.301837	0.999959	N2+ vs N1	2 Gy	Model 1	lncRNA	Grey Module
ENSG00000250303	LINC02762	0.153186	0.302125	0.999959	N2+ vs N1	2 Gy	Model 1	lncRNA	Grey Module
ENSG00000260425	AL031709.1	0.3036	0.302252	0.999959	N2+ vs N1	2 Gy	Model 1	lncRNA	Grey Module
ENSG00000284966	AL138689.2	0.305454	0.302379	0.999959	N2+ vs N1	2 Gy	Model 1	lncRNA	Grey Module
ENSG00000265625	AC104564.5	0.264218	0.302384	0.999959	N2+ vs N1	2 Gy	Model 1	lncRNA	Grey Module
ENSG00000234779	BNC2-AS1	0.256468	0.302416	0.999959	N2+ vs N1	2 Gy	Model 1	lncRNA	Grey Module
ENSG00000250934	AC016924.1	0.298553	0.302438	0.999959	N2+ vs N1	2 Gy	Model 1	lncRNA	Grey Module
ENSG00000234548	LINC02020	-0.292505	0.302921	0.999959	N2+ vs N1	2 Gy	Model 1	lncRNA	Grey Module
ENSG00000259986	AC103876.1	0.302153	0.30293	0.999959	N2+ vs N1	2 Gy	Model 1	lncRNA	Grey Module
ENSG00000285886	AC211476.7	-0.186758	0.303182	0.999959	N2+ vs N1	2 Gy	Model 1	lncRNA	Grey Module
ENSG00000255559	ZNF252P-AS1	0.232361	0.303464	0.999959	N2+ vs N1	2 Gy	Model 1	lncRNA	Grey Module
ENSG00000259642	ST20-AS1	-0.061458	0.303515	0.999959	N2+ vs N1	2 Gy	Model 1	lncRNA	Grey Module
ENSG00000287617	AC092902.6	-0.306091	0.30369	0.999959	N2+ vs N1	2 Gy	Model 1	lncRNA	Grey Module
ENSG00000227258	SMIM2-AS1	-0.30279	0.303746	0.999959	N2+ vs N1	2 Gy	Model 1	lncRNA	Grey Module
ENSG00000259478	AC024651.1	-0.277727	0.303996	0.999959	N2+ vs N1	2 Gy	Model 1	lncRNA	Grey Module
ENSG00000286855	AC074024.1	0.226402	0.304204	0.999959	N2+ vs N1	2 Gy	Model 1	lncRNA	Grey Module
ENSG00000270135	AC078795.3	0.262122	0.304373	0.999959	N2+ vs N1	2 Gy	Model 1	lncRNA	Grey Module
ENSG00000265692	LINC01970	-0.144879	0.304376	0.999959	N2+ vs N1	2 Gy	Model 1	lncRNA	Grey Module
ENSG00000287160	Z82195.3	0.0709355	0.304409	0.999959	N2+ vs N1	2 Gy	Model 1	lncRNA	Grey Module
ENSG00000268001	CARD8-AS1	0.123382	0.30447	0.999959	N2+ vs N1	2 Gy	Model 1	lncRNA	Grey Module
ENSG00000275759	AC026367.3	-0.218261	0.304649	0.999959	N2+ vs N1	2 Gy	Model 1	lncRNA	Grey Module
ENSG00000246731	MGC16275	-0.223229	0.304667	0.999959	N2+ vs N1	2 Gy	Model 1	lncRNA	Grey Module
ENSG00000287867	AC007402.2	0.260175	0.30491	0.999959	N2+ vs N1	2 Gy	Model 1	lncRNA	Grey Module
ENSG00000174171	AC020659.1	0.338947	0.304979	0.999959	N2+ vs N1	2 Gy	Model 1	lncRNA	Grey Module
ENSG00000288032	AC104472.5	-0.269674	0.30498	0.999959	N2+ vs N1	2 Gy	Model 1	lncRNA	Grey Module
ENSG00000246339	EXTL3-AS1	0.2238	0.305273	0.999959	N2+ vs N1	2 Gy	Model 1	lncRNA	Grey Module
ENSG00000267774	AC010776.2	-0.246645	0.305337	0.999959	N2+ vs N1	2 Gy	Model 1	lncRNA	Grey Module
ENSG00000254162	AC009812.3	0.191432	0.305396	0.999959	N2+ vs N1	2 Gy	Model 1	lncRNA	Grey Module
ENSG00000238035	AC138035.1	0.430333	0.305597	0.999959	N2+ vs N1	2 Gy	Model 1	lncRNA	Grey Module
ENSG00000233008	LINC01725	0.314965	0.305933	0.999959	N2+ vs N1	2 Gy	Model 1	lncRNA	Grey Module
[truncated: 47,802 more rows]

## Sheet: Sheet1
Supplemental File 1c: Complete list of differentially expressed lncRNAs. Model 1 considers age at sampling and sex; model 2 considers age at sampling, sex, age at and year of first diagnosis, and tumor type (not used with data from cancer-free controls). Abbreviations: Gy = Gray, N0 = fibroblasts of cancer-free controls, N1 = fibroblasts of childhood-cancer survivors, N2+ = fibroblasts of childho…
Gene	GeneID	log2FC	Avg..Expr	t	P.Value	FDR	B	B_age	p_age	GeneName	in.geneset	TrancriptInfo	Group	Dose	sex	Gene2
ENSG00000266258.1	LINC01909	1.47576	-2.45355	4.86773	2.15722e-06	0.0133203	2.45187	-0.00302796	0.817605	long intergenic non-protein coding RNA 1909	NA	gene_id: 50759,havana_gene: OTTHUMG00000178695.1,gene_name: LINC01909 | transcript_id: ENST00000584919.1,havana_transcript: OTTHUMT00000443002.1,transcript_name: LINC01909-202,bp: 815,biotype: lncRNA | transcript_id: ENST00000583247.1,havana_transcript: OTTHUMT00000443003.1,transcript_name: LINC01909-201,bp: 423,biotype: lncRNA	N1	0.05 Gy	Male	ENSG00000266258
ENSG00000274414.1	AL121772.1	0.877319	-0.799551	4.52504	9.89393e-06	0.0419131	2.18958	-0.00554382	0.517994	NA	NA	gene_id: 54417,havana_gene: OTTHUMG00000186744.1,gene_name: AL121772.1 | transcript_id: ENST00000618303.1,havana_transcript: OTTHUMT00000473702.1,transcript_name: AL121772.1-201,bp: 2335,biotype: lncRNA	N1	0.05 Gy	Male	ENSG00000274414
ENSG00000267586.7	LINC00907	-0.789694	-0.907739	-3.94153	0.000108871	0.179267	0.390441	0.00419321	0.608735	long intergenic non-protein coding RNA 907	NA	gene_id: 50354,havana_gene: OTTHUMG00000178321.7,gene_name: LINC00907 | transcript_id: ENST00000601948.5,havana_transcript: OTTHUMT00000461426.1,transcript_name: LINC00907-211,bp: 795,biotype: lncRNA | transcript_id: ENST00000659948.1,havana_transcript: OTTHUMT00000511456.1,transcript_name: LINC00907-213,bp: 1057,biotype: lncRNA | transcript_id: ENST00000586990.6,havana_transcript: OTTHUMT0000044…	N1	0.05 Gy	Male	ENSG00000267586
ENSG00000235078.1	AC231981.1	-0.883852	-3.70353	-3.86032	0.000148974	0.211884	-0.508428	-0.00153655	0.879428	NA	NA	gene_id: 5532,havana_gene: OTTHUMG00000151471.2,gene_name: AC231981.1 | transcript_id: ENST00000450917.1,havana_transcript: OTTHUMT00000322788.2,transcript_name: AC231981.1-201,bp: 974,biotype: lncRNA	N1	0.05 Gy	Male	ENSG00000235078
ENSG00000254837.2	AP001372.2	-0.412911	0.603416	-3.85095	0.000154416	0.211884	0.568839	-0.00496304	0.285142	NA	NA	gene_id: 33882,havana_gene: OTTHUMG00000150368.2,gene_name: AP001372.2 | transcript_id: ENST00000526036.1,havana_transcript: OTTHUMT00000317865.2,transcript_name: AP001372.2-201,bp: 2493,biotype: lncRNA | transcript_id: ENST00000612462.1,havana_transcript: -,transcript_name: AP001372.2-202,bp: 897,biotype: lncRNA	N1	0.05 Gy	Male	ENSG00000254837
ENSG00000286174.1	AL596330.1	0.910287	-3.91464	3.69964	0.000272979	0.306468	-0.906595	0.0253614	0.0133662	NA	NA	gene_id: 4875,havana_gene: OTTHUMG00000193232.2,gene_name: AL596330.1 | transcript_id: ENST00000652162.1,havana_transcript: OTTHUMT00000500532.2,transcript_name: AL596330.1-201,bp: 1240,biotype: lncRNA	N1	0.05 Gy	Male	ENSG00000286174
ENSG00000253554.7	LINC01414	-0.930015	-3.87786	-3.66055	0.000315361	0.311564	-0.979784	0.0138472	0.189445	long intergenic non-protein coding RNA 1414	NA	gene_id: 25802,havana_gene: OTTHUMG00000164358.6,gene_name: LINC01414 | transcript_id: ENST00000523191.5,havana_transcript: OTTHUMT00000378431.2,transcript_name: LINC01414-203,bp: 573,biotype: lncRNA | transcript_id: ENST00000524360.5,havana_transcript: OTTHUMT00000378630.1,transcript_name: LINC01414-204,bp: 581,biotype: lncRNA | transcript_id: ENST00000668525.1,havana_transcript: OTTHUMT00000527…	N1	0.05 Gy	Male	ENSG00000253554
ENSG00000263724.2	DLGAP1-AS3	-0.960695	-3.10789	-3.58392	0.000417038	0.329392	-1.03158	0.00596474	0.617067	DLGAP1 antisense RNA 3	NA	gene_id: 49775,havana_gene: OTTHUMG00000178391.2,gene_name: DLGAP1-AS3 | transcript_id: ENST00000667062.1,havana_transcript: OTTHUMT00000522983.1,transcript_name: DLGAP1-AS3-204,bp: 1470,biotype: lncRNA | transcript_id: ENST00000577649.1,havana_transcript: OTTHUMT00000441782.1,transcript_name: DLGAP1-AS3-201,bp: 1258,biotype: lncRNA | transcript_id: ENST00000666095.1,havana_transcript: OTTHUMT000…	N1	0.05 Gy	Male	ENSG00000263724
ENSG00000267348.3	GEMIN7-AS1	-0.593979	-0.932058	-3.57984	0.000423231	0.329392	-0.552618	-0.00607841	0.408892	GEMIN7 antisense RNA 1	NA	gene_id: 52949,havana_gene: OTTHUMG00000181770.3,gene_name: GEMIN7-AS1 | transcript_id: ENST00000586744.1,havana_transcript: OTTHUMT00000457530.1,transcript_name: GEMIN7-AS1-202,bp: 690,biotype: lncRNA | transcript_id: ENST00000655031.1,havana_transcript: OTTHUMT00000523227.1,transcript_name: GEMIN7-AS1-203,bp: 2010,biotype: lncRNA | transcript_id: ENST00000586556.1,havana_transcript: OTTHUMT0000…	N1	0.05 Gy	Male	ENSG00000267348
ENSG00000234647.2	AL606970.3	-0.969032	-3.02371	-3.57686	0.000427827	0.329392	-1.01735	-0.00714585	0.562368	NA	NA	gene_id: 21512,havana_gene: OTTHUMG00000016043.2,gene_name: AL606970.3 | transcript_id: ENST00000446811.1,havana_transcript: OTTHUMT00000043190.1,transcript_name: AL606970.3-201,bp: 2246,biotype: lncRNA | transcript_id: ENST00000634866.1,havana_transcript: OTTHUMT00000487991.1,transcript_name: AL606970.3-202,bp: 476,biotype: lncRNA	N1	0.05 Gy	Male	ENSG00000234647
ENSG00000198358.4	AL354714.1	-0.436323	-0.488696	-3.55588	0.000461409	0.329392	-0.527135	-0.00300301	0.587588	NA	NA	gene_id: 3663,havana_gene: OTTHUMG00000028603.1,gene_name: AL354714.1 | transcript_id: ENST00000356006.3,havana_transcript: OTTHUMT00000071461.1,transcript_name: AL354714.1-201,bp: 2136,biotype: lncRNA	N1	0.05 Gy	Male	ENSG00000198358
ENSG00000254288.1	AC087672.2	0.878027	-3.1184	3.5552	0.000462539	0.329392	-1.08021	-0.0010983	0.914445	NA	NA	gene_id: 25969,havana_gene: OTTHUMG00000164505.1,gene_name: AC087672.2 | transcript_id: ENST00000519323.1,havana_transcript: OTTHUMT00000379034.1,transcript_name: AC087672.2-201,bp: 738,biotype: lncRNA	N1	0.05 Gy	Male	ENSG00000254288
ENSG00000265799.1	AC090844.3	-1.18909	-1.83058	-3.47209	0.000621899	0.362933	-1.04288	-0.022123	0.163593	NA	NA	gene_id: 48131,havana_gene: OTTHUMG00000179523.1,gene_name: AC090844.3 | transcript_id: ENST00000583462.1,havana_transcript: OTTHUMT00000446852.1,transcript_name: AC090844.3-201,bp: 784,biotype: lncRNA | transcript_id: ENST00000584649.1,havana_transcript: OTTHUMT00000446853.1,transcript_name: AC090844.3-202,bp: 535,biotype: lncRNA	N1	0.05 Gy	Male	ENSG00000265799
ENSG00000287335.1	AL139351.3	0.681052	-1.50503	3.47013	0.000626222	0.362933	-0.995777	0.0115801	0.14852	NA	NA	gene_id: 54978,havana_gene: OTTHUMG00000195110.1,gene_name: AL139351.3 | transcript_id: ENST00000653312.1,havana_transcript: OTTHUMT00000524526.1,transcript_name: AL139351.3-201,bp: 2858,biotype: lncRNA	N1	0.05 Gy	Male	ENSG00000287335
ENSG00000277287.1	AL109976.1	0.324393	1.70482	3.43849	0.000699905	0.382261	-0.554653	0.00558754	0.157954	NA	NA	gene_id: 54018,havana_gene: OTTHUMG00000186579.1,gene_name: AL109976.1 | transcript_id: ENST00000621919.1,havana_transcript: OTTHUMT00000473410.1,transcript_name: AL109976.1-201,bp: 5678,biotype: lncRNA	N1	0.05 Gy	Male	ENSG00000277287
ENSG00000125462.18	C1orf61	-1.1167	-2.0112	-3.43362	0.000711932	0.382261	-1.15513	-0.0107453	0.444053	chromosome 1 open reading frame 61	NA	gene_id: 3480,havana_gene: OTTHUMG00000031022.5,gene_name: C1orf61 | transcript_id: ENST00000608007.1,havana_transcript: OTTHUMT00000471690.1,transcript_name: C1orf61-228,bp: 3138,biotype: processed_transcript | transcript_id: ENST00000400991.6,havana_transcript: OTTHUMT00000075990.2,transcript_name: C1orf61-205,bp: 473,biotype: processed_transcript | transcript_id: ENST00000368242.7,havana_trans…	N1	0.05 Gy	Male	ENSG00000125462
ENSG00000253361.3	AC069120.1	-0.938915	-2.16522	-3.41087	0.000770761	0.397631	-1.22628	-0.0205608	0.116157	NA	NA	gene_id: 25419,havana_gene: OTTHUMG00000163994.4,gene_name: AC069120.1 | transcript_id: ENST00000659341.1,havana_transcript: OTTHUMT00000527210.1,transcript_name: AC069120.1-201,bp: 1530,biotype: lncRNA | transcript_id: ENST00000521623.1,havana_transcript: OTTHUMT00000376670.1,transcript_name: AC069120.1-202,bp: 379,biotype: lncRNA | transcript_id: ENST00000646170.1,havana_transcript: OTTHUMT0000…	N1	0.05 Gy	Male	ENSG00000253361
ENSG00000275438.1	AL031008.1	-0.834493	-3.68224	-3.36027	0.0009183	0.444727	-1.58115	0.00242872	0.815428	NA	NA	gene_id: 44144,havana_gene: OTTHUMG00000186666.1,gene_name: AL031008.1 | transcript_id: ENST00000619963.1,havana_transcript: OTTHUMT00000473581.1,transcript_name: AL031008.1-201,bp: 541,biotype: lncRNA	N1	0.05 Gy	Male	ENSG00000275438
ENSG00000286249.1	AC016743.1	0.626385	-1.30037	3.28049	0.00120533	0.507745	-1.38611	0.00414936	0.642054	NA	NA	gene_id: 9026,havana_gene: OTTHUMG00000193186.1,gene_name: AC016743.1 | transcript_id: ENST00000650878.1,havana_transcript: OTTHUMT00000500403.1,transcript_name: AC016743.1-201,bp: 1199,biotype: lncRNA	N1	0.05 Gy	Male	ENSG00000286249
ENSG00000248837.7	AC097512.1	-0.643031	-1.44922	-3.27917	0.0012107	0.507745	-1.42645	0.013535	0.12321	NA	NA	gene_id: 13287,havana_gene: OTTHUMG00000160256.28,gene_name: AC097512.1 | transcript_id: ENST00000659942.1,havana_transcript: OTTHUMT00000513025.1,transcript_name: AC097512.1-214,bp: 1554,biotype: lncRNA | transcript_id: ENST00000655325.1,havana_transcript: OTTHUMT00000512821.1,transcript_name: AC097512.1-212,bp: 1460,biotype: lncRNA | transcript_id: ENST00000655182.1,havana_transcript: OTTHUMT00…	N1	0.05 Gy	Male	ENSG00000248837
ENSG00000283148.1	AC137936.1	0.843458	-3.09602	3.26332	0.00127713	0.507745	-1.71527	0.0200131	0.0744332	NA	NA	gene_id: 10746,havana_gene: OTTHUMG00000191719.1,gene_name: AC137936.1 | transcript_id: ENST00000636316.1,havana_transcript: OTTHUMT00000489684.1,transcript_name: AC137936.1-201,bp: 845,biotype: lncRNA	N1	0.05 Gy	Male	ENSG00000283148
ENSG00000241369.6	LINC01192	-1.00751	-3.55852	-3.25315	0.00132152	0.507745	-1.77952	0.00243618	0.852676	long intergenic non-protein coding RNA 1192	NA	gene_id: 12215,havana_gene: OTTHUMG00000158021.53,gene_name: LINC01192 | transcript_id: ENST00000660789.1,havana_transcript: OTTHUMT00000523340.1,transcript_name: LINC01192-229,bp: 1809,biotype: lncRNA | transcript_id: ENST00000663627.1,havana_transcript: OTTHUMT00000522362.1,transcript_name: LINC01192-236,bp: 1278,biotype: lncRNA | transcript_id: ENST00000665928.1,havana_transcript: OTTHUMT00000…	N1	0.05 Gy	Male	ENSG00000241369
ENSG00000226530.2	AL158055.1	-0.896827	-2.58761	-3.24212	0.00137129	0.507745	-1.6877	0.00762221	0.526791	NA	NA	gene_id: 58386,havana_gene: OTTHUMG00000021532.2,gene_name: AL158055.1 | transcript_id: ENST00000661364.1,havana_transcript: OTTHUMT00000523077.1,transcript_name: AL158055.1-203,bp: 8535,biotype: lncRNA | transcript_id: ENST00000418775.1,havana_transcript: OTTHUMT00000056581.1,transcript_name: AL158055.1-201,bp: 586,biotype: lncRNA | transcript_id: ENST00000455931.1,havana_transcript: OTTHUMT0000…	N1	0.05 Gy	Male	ENSG00000226530
ENSG00000206567.10	AC022007.1	-0.796897	-0.407631	-3.23542	0.00140236	0.507745	-1.32113	-0.00616691	0.562743	NA	NA	gene_id: 9796,havana_gene: OTTHUMG00000155325.4,gene_name: AC022007.1 | transcript_id: ENST00000383808.7,havana_transcript: OTTHUMT00000339469.2,transcript_name: AC022007.1-201,bp: 4187,biotype: lncRNA | transcript_id: ENST00000420091.5,havana_transcript: OTTHUMT00000339470.1,transcript_name: AC022007.1-202,bp: 1566,biotype: lncRNA | transcript_id: ENST00000621000.1,havana_transcript: -,transcrip…	N1	0.05 Gy	Male	ENSG00000206567
ENSG00000239569.3	KMT2E-AS1	0.534252	-1.73451	3.2264	0.00144523	0.507745	-1.5942	-0.000734674	0.922718	NA	NA	gene_id: 23545,havana_gene: OTTHUMG00000157280.1,gene_name: KMT2E-AS1 | transcript_id: ENST00000453677.1,havana_transcript: OTTHUMT00000348305.1,transcript_name: KMT2E-AS1-201,bp: 736,biotype: lncRNA	N1	0.05 Gy	Male	ENSG00000239569
ENSG00000267605.7	AC016590.1	1.06523	-1.76868	3.21839	0.0014843	0.507745	-1.61192	0.0100898	0.462095	NA	NA	gene_id: 52542,havana_gene: OTTHUMG00000180577.8,gene_name: AC016590.1 | transcript_id: ENST00000652687.1,havana_transcript: OTTHUMT00000499929.1,transcript_name: AC016590.1-201,bp: 1208,biotype: lncRNA | transcript_id: ENST00000586324.2,havana_transcript: OTTHUMT00000514522.1,transcript_name: AC016590.1-202,bp: 1633,biotype: lncRNA | transcript_id: ENST00000656668.1,havana_transcript: OTTHUMT000…	N1	0.05 Gy	Male	ENSG00000267605
ENSG00000260912.1	AL158206.1	0.416567	-0.549854	3.19949	0.00158045	0.507745	-1.41108	-0.00152923	0.766272	NA	NA	gene_id: 27325,havana_gene: OTTHUMG00000175502.1,gene_name: AL158206.1 | transcript_id: ENST00000563205.1,havana_transcript: OTTHUMT00000430280.1,transcript_name: AL158206.1-201,bp: 1965,biotype: lncRNA	N1	0.05 Gy	Male	ENSG00000260912
ENSG00000278192.1	AL118505.1	0.750386	-2.64974	3.19374	0.0016108	0.507745	-1.78276	0.00571362	0.565715	NA	NA	gene_id: 54101,havana_gene: OTTHUMG00000186613.2,gene_name: AL118505.1 | transcript_id: ENST00000619370.1,havana_transcript: OTTHUMT00000473469.1,transcript_name: AL118505.1-201,bp: 1932,biotype: lncRNA	N1	0.05 Gy	Male	ENSG00000278192
ENSG00000258824.2	AL122035.1	0.420986	-0.37869	3.19368	0.00161114	0.507745	-1.41029	0.004715	0.386332	NA	NA	gene_id: 40656,havana_gene: OTTHUMG00000171216.1,gene_name: AL122035.1 | transcript_id: ENST00000556640.1,havana_transcript: OTTHUMT00000412363.1,transcript_name: AL122035.1-201,bp: 550,biotype: lncRNA	N1	0.05 Gy	Male	ENSG00000258824
ENSG00000235663.1	SAPCD1-AS1	-0.772316	-3.58372	-3.17393	0.00171961	0.507745	-1.92732	-0.0188268	0.0640648	NA	NA	gene_id: 19378,havana_gene: OTTHUMG00000137389.1,gene_name: SAPCD1-AS1 | transcript_id: ENST00000419679.1,havana_transcript: OTTHUMT00000268184.1,transcript_name: SAPCD1-AS1-202,bp: 461,biotype: lncRNA	N1	0.05 Gy	Male	ENSG00000235663
ENSG00000235840.1	AC012363.2	0.84221	-3.52705	3.14	0.00192197	0.507745	-1.99612	-0.00327589	0.766017	NA	NA	gene_id: 7674,havana_gene: OTTHUMG00000155116.1,gene_name: AC012363.2 | transcript_id: ENST00000437837.1,havana_transcript: OTTHUMT00000338463.1,transcript_name: AC012363.2-201,bp: 555,biotype: lncRNA	N1	0.05 Gy	Male	ENSG00000235840
ENSG00000267033.1	AC020911.1	0.939926	-3.46459	3.13226	0.00197114	0.507745	-2.00353	0.0178739	0.15951	NA	NA	gene_id: 51826,havana_gene: OTTHUMG00000182280.1,gene_name: AC020911.1 | transcript_id: ENST00000591038.1,havana_transcript: OTTHUMT00000460350.1,transcript_name: AC020911.1-201,bp: 578,biotype: lncRNA	N1	0.05 Gy	Male	ENSG00000267033
ENSG00000273008.1	AC010864.1	0.479414	-0.79386	3.12375	0.00202648	0.510736	-1.65481	0.00449398	0.486077	NA	NA	gene_id: 30109,havana_gene: OTTHUMG00000186248.1,gene_name: AC010864.1 | transcript_id: ENST00000609407.1,havana_transcript: OTTHUMT00000472494.1,transcript_name: AC010864.1-201,bp: 1511,biotype: lncRNA	N1	0.05 Gy	Male	ENSG00000273008
ENSG00000261476.1	AC009163.4	-0.794258	-3.55265	-3.11461	0.00208753	0.515598	-2.04789	-0.00344218	0.752662	NA	NA	gene_id: 46231,havana_gene: OTTHUMG00000177068.1,gene_name: AC009163.4 | transcript_id: ENST00000563554.1,havana_transcript: OTTHUMT00000435197.1,transcript_name: AC009163.4-201,bp: 852,biotype: lncRNA	N1	0.05 Gy	Male	ENSG00000261476
ENSG00000260923.7	LINC02193	0.425386	0.564684	3.10454	0.00215681	0.521758	-1.52823	0.000542646	0.927991	NA	NA	gene_id: 46620,havana_gene: OTTHUMG00000172851.14,gene_name: LINC02193 | transcript_id: ENST00000621799.1,havana_transcript: -,transcript_name: LINC02193-207,bp: 723,biotype: lncRNA | transcript_id: ENST00000568418.1,havana_transcript: OTTHUMT00000422123.1,transcript_name: LINC02193-203,bp: 2056,biotype: lncRNA | transcript_id: ENST00000568947.2,havana_transcript: OTTHUMT00000420877.2,transcript_…	N1	0.05 Gy	Male	ENSG00000260923
ENSG00000278266.1	AC079949.2	-0.708964	-2.28304	-3.08909	0.00226718	0.521758	-1.95222	-0.0164463	0.0963153	NA	NA	gene_id: 37958,havana_gene: OTTHUMG00000168462.2,gene_name: AC079949.2 | transcript_id: ENST00000617117.1,havana_transcript: OTTHUMT00000399833.2,transcript_name: AC079949.2-201,bp: 2933,biotype: lncRNA	N1	0.05 Gy	Male	ENSG00000278266
ENSG00000259275.4	AC087477.2	0.430576	-0.126295	3.06277	0.00246725	0.543098	-1.679	-0.0236505	0.000112552	NA	NA	gene_id: 43923,havana_gene: OTTHUMG00000171847.8,gene_name: AC087477.2 | transcript_id: ENST00000558382.2,havana_transcript: OTTHUMT00000415391.2,transcript_name: AC087477.2-201,bp: 570,biotype: lncRNA | transcript_id: ENST00000664133.1,havana_transcript: OTTHUMT00000509791.1,transcript_name: AC087477.2-206,bp: 1892,biotype: lncRNA | transcript_id: ENST00000667348.1,havana_transcript: OTTHUMT0000…	N1	0.05 Gy	Male	ENSG00000259275
ENSG00000286627.1	AP005900.1	-0.839841	-3.66269	-3.05994	0.00248974	0.543098	-2.17064	0.00535027	0.632686	NA	NA	gene_id: 49837,havana_gene: OTTHUMG00000195009.1,gene_name: AP005900.1 | transcript_id: ENST00000668117.1,havana_transcript: OTTHUMT00000523706.1,transcript_name: AP005900.1-201,bp: 3243,biotype: lncRNA	N1	0.05 Gy	Male	ENSG00000286627
ENSG00000275212.3	LINC02826	0.85578	-3.61607	3.04791	0.00258729	0.553493	-2.17819	-0.00414529	0.729172	NA	NA	gene_id: 37930,havana_gene: OTTHUMG00000168493.10,gene_name: LINC02826 | transcript_id: ENST00000534849.1,havana_transcript: OTTHUMT00000399910.1,transcript_name: LINC02826-201,bp: 570,biotype: lncRNA | transcript_id: ENST00000642407.1,havana_transcript: OTTHUMT00000494394.1,transcript_name: LINC02826-203,bp: 1529,biotype: lncRNA | transcript_id: ENST00000660252.1,havana_transcript: OTTHUMT000005…	N1	0.05 Gy	Male	ENSG00000275212
ENSG00000272696.1	AL359091.3	0.740777	-3.4192	3.04597	0.00260333	0.553493	-2.16614	0.00679557	0.517608	NA	NA	gene_id: 29033,havana_gene: OTTHUMG00000185895.1,gene_name: AL359091.3 | transcript_id: ENST00000609315.1,havana_transcript: OTTHUMT00000471658.1,transcript_name: AL359091.3-201,bp: 573,biotype: lncRNA	N1	0.05 Gy	Male	ENSG00000272696
ENSG00000284430.1	AC020912.1	-0.821405	-2.63214	-3.02928	0.00274534	0.553493	-2.11808	0.00581618	0.622619	NA	NA	gene_id: 52293,havana_gene: OTTHUMG00000191896.1,gene_name: AC020912.1 | transcript_id: ENST00000638312.1,havana_transcript: OTTHUMT00000491072.1,transcript_name: AC020912.1-201,bp: 5059,biotype: lncRNA	N1	0.05 Gy	Male	ENSG00000284430
ENSG00000235158.1	AC087430.1	-0.844159	-3.69007	-3.01523	0.00287043	0.553493	-2.24575	-0.00305642	0.785312	NA	NA	gene_id: 9686,havana_gene: OTTHUMG00000154883.1,gene_name: AC087430.1 | transcript_id: ENST00000451707.1,havana_transcript: OTTHUMT00000337493.1,transcript_name: AC087430.1-201,bp: 3699,biotype: lncRNA	N1	0.05 Gy	Male	ENSG00000235158
ENSG00000285565.1	AL671762.1	-1.27598	2.84423	-3.0137	0.00288432	0.553493	-1.79154	0.0121812	0.470549	NA	NA	gene_id: 19386,havana_gene: OTTHUMG00000193357.1,gene_name: AL671762.1 | transcript_id: ENST00000649802.1,havana_transcript: OTTHUMT00000500923.1,transcript_name: AL671762.1-201,bp: 1338,biotype: lncRNA	N1	0.05 Gy	Male	ENSG00000285565
ENSG00000243694.3	LINC02027	0.727169	-2.43633	2.99755	0.00303523	0.557363	-2.14925	-0.012664	0.233944	long intergenic non-protein coding RNA 2027	NA	gene_id: 10992,havana_gene: OTTHUMG00000158949.5,gene_name: LINC02027 | transcript_id: ENST00000662919.1,havana_transcript: OTTHUMT00000520669.1,transcript_name: LINC02027-203,bp: 2451,biotype: lncRNA | transcript_id: ENST00000653347.1,havana_transcript: OTTHUMT00000522921.1,transcript_name: LINC02027-202,bp: 1889,biotype: lncRNA | transcript_id: ENST00000482617.1,havana_transcript: OTTHUMT000003…	N1	0.05 Gy	Male	ENSG00000243694
ENSG00000224592.5	MIR3659HG	0.879992	-3.09699	2.99233	0.00308544	0.557363	-2.24051	-0.00363231	0.762635	NA	NA	gene_id: 1236,havana_gene: OTTHUMG00000000478.1,gene_name: MIR3659HG | transcript_id: ENST00000432922.5,havana_transcript: OTTHUMT00000001201.1,transcript_name: MIR3659HG-202,bp: 593,biotype: lncRNA | transcript_id: ENST00000428151.1,havana_transcript: OTTHUMT00000001200.1,transcript_name: MIR3659HG-201,bp: 573,biotype: lncRNA	N1	0.05 Gy	Male	ENSG00000224592
ENSG00000267270.6	PARD6G-AS1	-0.407524	-0.020274	-2.99169	0.00309166	0.557363	-1.84908	-0.00934263	0.127452	PARD6G antisense RNA 1	NA	gene_id: 50920,havana_gene: OTTHUMG00000180379.3,gene_name: PARD6G-AS1 | transcript_id: ENST00000587254.5,havana_transcript: OTTHUMT00000451059.1,transcript_name: PARD6G-AS1-203,bp: 584,biotype: lncRNA | transcript_id: ENST00000586421.1,havana_transcript: OTTHUMT00000451060.1,transcript_name: PARD6G-AS1-202,bp: 3333,biotype: lncRNA | transcript_id: ENST00000589574.1,havana_transcript: OTTHUMT0000…	N1	0.05 Gy	Male	ENSG00000267270
ENSG00000286018.1	AF129075.3	-0.941864	-2.78941	-2.98806	0.00312713	0.557363	-2.21108	-0.00226374	0.868181	NA	NA	gene_id: 55748,havana_gene: OTTHUMG00000192739.2,gene_name: AF129075.3 | transcript_id: ENST00000651960.1,havana_transcript: OTTHUMT00000498984.2,transcript_name: AF129075.3-201,bp: 731,biotype: lncRNA	N1	0.05 Gy	Male	ENSG00000286018
ENSG00000213599.10	SLX1A-SULT1A3	-0.506308	0.644526	-2.95488	0.00346926	0.571415	-1.89493	0.00504514	0.465803	SLX1A-SULT1A3 readthrough (NMD candidate)	NA	gene_id: 45131,havana_gene: OTTHUMG00000048084.2,gene_name: SLX1A-SULT1A3 | transcript_id: ENST00000568997.5,havana_transcript: OTTHUMT00000434086.1,transcript_name: SLX1A-SULT1A3-205,bp: 2834,biotype: retained_intron | transcript_id: ENST00000565342.5,havana_transcript: OTTHUMT00000434088.1,transcript_name: SLX1A-SULT1A3-202,bp: 2195,biotype: lncRNA | transcript_id: ENST00000561824.5,havana_tran…	N1	0.05 Gy	Male	ENSG00000213599
ENSG00000285633.1	AL132633.1	-0.738079	-2.57335	-2.95389	0.00347996	0.571415	-2.24875	-0.0123972	0.247703	NA	NA	gene_id: 40037,havana_gene: OTTHUMG00000193332.1,gene_name: AL132633.1 | transcript_id: ENST00000649052.1,havana_transcript: OTTHUMT00000500721.1,transcript_name: AL132633.1-201,bp: 4532,biotype: lncRNA	N1	0.05 Gy	Male	ENSG00000285633
ENSG00000249894.1	AC024581.1	-1.1629	-2.3315	-2.94397	0.00358899	0.571415	-2.24972	0.00236916	0.881654	NA	NA	gene_id: 16483,havana_gene: OTTHUMG00000162354.1,gene_name: AC024581.1 | transcript_id: ENST00000514791.1,havana_transcript: OTTHUMT00000368622.1,transcript_name: AC024581.1-201,bp: 566,biotype: lncRNA	N1	0.05 Gy	Male	ENSG00000249894
ENSG00000256603.1	AP003170.4	0.745866	-3.76908	2.94278	0.00360234	0.571415	-2.39232	0.0112094	0.295212	NA	NA	gene_id: 34589,havana_gene: OTTHUMG00000168192.1,gene_name: AP003170.4 | transcript_id: ENST00000543486.1,havana_transcript: OTTHUMT00000398705.1,transcript_name: AP003170.4-201,bp: 586,biotype: lncRNA	N1	0.05 Gy	Male	ENSG00000256603
ENSG00000224715.1	Z82186.1	-0.778782	-2.88567	-2.9416	0.00361559	0.571415	-2.31709	0.00943808	0.37018	NA	NA	gene_id: 57529,havana_gene: OTTHUMG00000150328.1,gene_name: Z82186.1 | transcript_id: ENST00000434707.1,havana_transcript: OTTHUMT00000317578.1,transcript_name: Z82186.1-201,bp: 4364,biotype: lncRNA	N1	0.05 Gy	Male	ENSG00000224715
ENSG00000272103.2	AC026741.1	0.639875	-2.49714	2.93608	0.00367805	0.571415	-2.27878	-0.00807563	0.381028	NA	NA	gene_id: 16083,havana_gene: OTTHUMG00000185469.2,gene_name: AC026741.1 | transcript_id: ENST00000605892.2,havana_transcript: OTTHUMT00000470574.2,transcript_name: AC026741.1-201,bp: 2237,biotype: lncRNA	N1	0.05 Gy	Male	ENSG00000272103
ENSG00000260228.6	AC009119.1	1.06167	-3.27279	2.92075	0.00385663	0.572991	-2.38776	0.00715323	0.642441	NA	NA	gene_id: 46389,havana_gene: OTTHUMG00000176643.2,gene_name: AC009119.1 | transcript_id: ENST00000565714.5,havana_transcript: OTTHUMT00000432944.1,transcript_name: AC009119.1-201,bp: 332,biotype: lncRNA | transcript_id: ENST00000561599.2,havana_transcript: OTTHUMT00000432947.2,transcript_name: AC009119.1-202,bp: 3291,biotype: lncRNA | transcript_id: ENST00000666360.1,havana_transcript: OTTHUMT0000…	N1	0.05 Gy	Male	ENSG00000260228
ENSG00000285637.2	AL161449.2	0.718159	-2.29244	2.91425	0.00393473	0.575052	-2.29119	-0.0183569	0.0856564	NA	NA	gene_id: 27243,havana_gene: OTTHUMG00000192712.2,gene_name: AL161449.2 | transcript_id: ENST00000649120.1,havana_transcript: OTTHUMT00000498917.1,transcript_name: AL161449.2-201,bp: 2469,biotype: lncRNA | transcript_id: ENST00000666564.1,havana_transcript: OTTHUMT00000522923.1,transcript_name: AL161449.2-202,bp: 3533,biotype: lncRNA	N1	0.05 Gy	Male	ENSG00000285637
ENSG00000231674.1	LINC00410	0.614864	-2.16676	2.90817	0.00400916	0.575198	-2.31103	0.0135996	0.141742	long intergenic non-protein coding RNA 410	NA	gene_id: 39202,havana_gene: OTTHUMG00000017185.1,gene_name: LINC00410 | transcript_id: ENST00000419272.1,havana_transcript: OTTHUMT00000045437.1,transcript_name: LINC00410-201,bp: 2018,biotype: lncRNA	N1	0.05 Gy	Male	ENSG00000231674
ENSG00000273784.4	AL137058.2	0.507019	-0.542712	2.9043	0.00405718	0.575198	-2.10672	0.00401739	0.585388	NA	NA	gene_id: 38860,havana_gene: OTTHUMG00000016973.2,gene_name: AL137058.2 | transcript_id: ENST00000342657.7,havana_transcript: OTTHUMT00000474761.1,transcript_name: AL137058.2-201,bp: 558,biotype: lncRNA | transcript_id: ENST00000614537.4,havana_transcript: OTTHUMT00000474762.1,transcript_name: AL137058.2-202,bp: 676,biotype: lncRNA | transcript_id: ENST00000398039.2,havana_transcript: OTTHUMT00000…	N1	0.05 Gy	Male	ENSG00000273784
ENSG00000264920.2	AC018521.5	0.346205	1.10191	2.88161	0.00434931	0.592055	-2.06107	-0.000242847	0.963147	NA	NA	gene_id: 48567,havana_gene: OTTHUMG00000178293.2,gene_name: AC018521.5 | transcript_id: ENST00000582787.2,havana_transcript: OTTHUMT00000441398.2,transcript_name: AC018521.5-201,bp: 522,biotype: lncRNA | transcript_id: ENST00000577279.1,havana_transcript: OTTHUMT00000441399.1,transcript_name: AC018521.5-202,bp: 374,biotype: lncRNA | transcript_id: ENST00000580459.1,havana_transcript: OTTHUMT00000…	N1	0.05 Gy	Male	ENSG00000264920
ENSG00000286699.1	AC084198.4	-0.287736	0.853563	-2.87111	0.004491	0.602844	-2.08882	-0.00368962	0.396039	NA	NA	gene_id: 11180,havana_gene: OTTHUMG00000194879.1,gene_name: AC084198.4 | transcript_id: ENST00000667844.1,havana_transcript: OTTHUMT00000522826.1,transcript_name: AC084198.4-201,bp: 1704,biotype: lncRNA	N1	0.05 Gy	Male	ENSG00000286699
ENSG00000272256.1	AC044849.1	0.734134	-3.31239	2.86258	0.00460904	0.609901	-2.49398	-0.00481932	0.652481	NA	NA	gene_id: 25267,havana_gene: OTTHUMG00000185429.1,gene_name: AC044849.1 | transcript_id: ENST00000606596.1,havana_transcript: OTTHUMT00000470512.1,transcript_name: AC044849.1-201,bp: 710,biotype: lncRNA	N1	0.05 Gy	Male	ENSG00000272256
ENSG00000286831.1	AC244472.1	0.6446	-1.90317	2.84508	0.00486031	0.614467	-2.39943	0.00434177	0.635901	NA	NA	gene_id: 24215,havana_gene: OTTHUMG00000195212.1,gene_name: AC244472.1 | transcript_id: ENST00000663830.1,havana_transcript: OTTHUMT00000525317.1,transcript_name: AC244472.1-201,bp: 2037,biotype: lncRNA	N1	0.05 Gy	Male	ENSG00000286831
ENSG00000280118.3	AC090983.1	0.623865	-2.01125	2.84438	0.00487064	0.614467	-2.40421	-0.00385424	0.676068	NA	NA	gene_id: 42027,havana_gene: OTTHUMG00000176877.4,gene_name: AC090983.1 | transcript_id: ENST00000648546.2,havana_transcript: OTTHUMT00000500127.3,transcript_name: AC090983.1-201,bp: 804,biotype: lncRNA | transcript_id: ENST00000623426.1,havana_transcript: OTTHUMT00000434198.1,transcript_name: AC090983.1-202,bp: 3897,biotype: retained_intron	N1	0.05 Gy	Male	ENSG00000280118
ENSG00000236078.2	LINC01447	0.648063	-1.7657	2.83846	0.00495853	0.615431	-2.39812	0.00446107	0.626771	long intergenic non-protein coding RNA 1447	NA	gene_id: 22425,havana_gene: OTTHUMG00000155554.4,gene_name: LINC01447 | transcript_id: ENST00000668284.1,havana_transcript: OTTHUMT00000516756.1,transcript_name: LINC01447-203,bp: 1173,biotype: lncRNA | transcript_id: ENST00000429010.1,havana_transcript: OTTHUMT00000340622.1,transcript_name: LINC01447-201,bp: 2761,biotype: lncRNA | transcript_id: ENST00000671379.1,havana_transcript: OTTHUMT000005…	N1	0.05 Gy	Male	ENSG00000236078
ENSG00000229956.11	ZRANB2-AS2	-0.663261	-0.367602	-2.83209	0.0050549	0.616406	-2.2433	-0.00457627	0.649135	ZRANB2 antisense RNA 2 (head to head)	NA	gene_id: 1997,havana_gene: OTTHUMG00000009733.12,gene_name: ZRANB2-AS2 | transcript_id: ENST00000455406.6,havana_transcript: OTTHUMT00000026644.2,transcript_name: ZRANB2-AS2-205,bp: 4608,biotype: lncRNA | transcript_id: ENST00000654734.1,havana_transcript: OTTHUMT00000447484.3,transcript_name: ZRANB2-AS2-240,bp: 2001,biotype: lncRNA | transcript_id: ENST00000671179.1,havana_transcript: OTTHUMT000…	N1	0.05 Gy	Male	ENSG00000229956
ENSG00000287310.1	AL133445.3	-0.753404	-3.5742	-2.8231	0.00519363	0.616406	-2.5869	0.000213462	0.984896	NA	NA	gene_id: 40773,havana_gene: OTTHUMG00000194770.1,gene_name: AL133445.3 | transcript_id: ENST00000656285.1,havana_transcript: OTTHUMT00000521759.1,transcript_name: AL133445.3-201,bp: 1327,biotype: lncRNA	N1	0.05 Gy	Male	ENSG00000287310
ENSG00000227543.5	SPAG5-AS1	0.748435	-1.83013	2.81265	0.00535912	0.617383	-2.45384	0.0155471	0.150544	NA	NA	gene_id: 47637,havana_gene: OTTHUMG00000132827.5,gene_name: SPAG5-AS1 | transcript_id: ENST00000414744.2,havana_transcript: OTTHUMT00000256291.2,transcript_name: SPAG5-AS1-201,bp: 2143,biotype: lncRNA | transcript_id: ENST00000556050.1,havana_transcript: OTTHUMT00000411485.1,transcript_name: SPAG5-AS1-204,bp: 871,biotype: lncRNA | transcript_id: ENST00000554154.1,havana_transcript: OTTHUMT0000041…	N1	0.05 Gy	Male	ENSG00000227543
ENSG00000259939.1	AC022167.1	0.636627	-1.99345	2.81212	0.00536778	0.617383	-2.47084	-0.000304633	0.974109	NA	NA	gene_id: 44505,havana_gene: OTTHUMG00000176899.1,gene_name: AC022167.1 | transcript_id: ENST00000564919.1,havana_transcript: OTTHUMT00000434264.1,transcript_name: AC022167.1-201,bp: 409,biotype: lncRNA	N1	0.05 Gy	Male	ENSG00000259939
ENSG00000272369.1	AC008035.1	0.617187	-2.5139	2.80008	0.00556481	0.619198	-2.54056	0.00393167	0.679438	NA	NA	gene_id: 36071,havana_gene: OTTHUMG00000185793.1,gene_name: AC008035.1 | transcript_id: ENST00000607353.1,havana_transcript: OTTHUMT00000471303.1,transcript_name: AC008035.1-201,bp: 448,biotype: lncRNA	N1	0.05 Gy	Male	ENSG00000272369
ENSG00000261064.1	LINC02256	0.443831	-0.945873	2.79703	0.00561562	0.619198	-2.37952	-0.00202478	0.767435	NA	NA	gene_id: 42304,havana_gene: OTTHUMG00000175400.1,gene_name: LINC02256 | transcript_id: ENST00000564670.1,havana_transcript: OTTHUMT00000429854.1,transcript_name: LINC02256-202,bp: 543,biotype: lncRNA | transcript_id: ENST00000561999.1,havana_transcript: OTTHUMT00000429855.1,transcript_name: LINC02256-201,bp: 366,biotype: lncRNA	N1	0.05 Gy	Male	ENSG00000261064
ENSG00000214381.6	LINC00488	0.756153	-3.27407	2.78485	0.00582333	0.623483	-2.62837	-0.00604658	0.600407	long intergenic non-protein coding RNA 488	NA	gene_id: 11253,havana_gene: OTTHUMG00000159206.3,gene_name: LINC00488 | transcript_id: ENST00000648541.1,havana_transcript: OTTHUMT00000498926.1,transcript_name: LINC00488-202,bp: 1974,biotype: lncRNA | transcript_id: ENST00000494582.2,havana_transcript: OTTHUMT00000353835.2,transcript_name: LINC00488-201,bp: 2534,biotype: retained_intron	N1	0.05 Gy	Male	ENSG00000214381
ENSG00000279249.3	AC007614.1	0.769393	-2.87256	2.76987	0.00608842	0.628516	-2.62023	0.00169242	0.87994	NA	NA	gene_id: 45552,havana_gene: OTTHUMG00000173483.29,gene_name: AC007614.1 | transcript_id: ENST00000654606.1,havana_transcript: OTTHUMT00000512390.1,transcript_name: AC007614.1-218,bp: 1016,biotype: lncRNA | transcript_id: ENST00000667121.1,havana_transcript: OTTHUMT00000525831.1,transcript_name: AC007614.1-233,bp: 3172,biotype: lncRNA | transcript_id: ENST00000662939.1,havana_transcript: OTTHUMT00…	N1	0.05 Gy	Male	ENSG00000279249
ENSG00000281731.3	METTL14-DT	0.770516	-1.26828	2.75984	0.00627184	0.628637	-2.49203	0.0104449	0.358466	METTL14 divergent transcript	NA	gene_id: 14565,havana_gene: OTTHUMG00000189712.2,gene_name: METTL14-DT | transcript_id: ENST00000629462.2,havana_transcript: OTTHUMT00000481015.1,transcript_name: METTL14-DT-203,bp: 1512,biotype: lncRNA | transcript_id: ENST00000628457.2,havana_transcript: OTTHUMT00000527490.1,transcript_name: METTL14-DT-201,bp: 2180,biotype: lncRNA | transcript_id: ENST00000629093.2,havana_transcript: OTTHUMT000…	N1	0.05 Gy	Male	ENSG00000281731
ENSG00000282772.1	AL358790.1	-0.927452	-1.75099	-2.75278	0.00640411	0.628637	-2.55751	-0.000499297	0.972188	NA	NA	gene_id: 31241,havana_gene: OTTHUMG00000191315.1,gene_name: AL358790.1 | transcript_id: ENST00000631443.1,havana_transcript: OTTHUMT00000487503.1,transcript_name: AL358790.1-201,bp: 562,biotype: lncRNA | transcript_id: ENST00000632794.1,havana_transcript: OTTHUMT00000487504.1,transcript_name: AL358790.1-202,bp: 583,biotype: lncRNA | transcript_id: ENST00000440461.3,havana_transcript: OTTHUMT00000…	N1	0.05 Gy	Male	ENSG00000282772
ENSG00000287525.1	AL627308.3	-0.670148	-4.03926	-2.75209	0.00641699	0.628637	-2.74281	-0.00132018	0.900255	NA	NA	gene_id: 4932,havana_gene: OTTHUMG00000195624.1,gene_name: AL627308.3 | transcript_id: ENST00000657898.1,havana_transcript: OTTHUMT00000527882.1,transcript_name: AL627308.3-201,bp: 904,biotype: lncRNA	N1	0.05 Gy	Male	ENSG00000287525
ENSG00000228526.7	MIR34AHG	0.466255	2.64017	2.74995	0.00645771	0.628637	-2.45614	0.00753687	0.294316	MIR34A host gene	NA	gene_id: 319,havana_gene: OTTHUMG00000001762.6,gene_name: MIR34AHG | transcript_id: ENST00000635687.1,havana_transcript: OTTHUMT00000488406.2,transcript_name: MIR34AHG-204,bp: 4211,biotype: lncRNA | transcript_id: ENST00000635405.2,havana_transcript: OTTHUMT00000488405.2,transcript_name: MIR34AHG-203,bp: 4457,biotype: lncRNA | transcript_id: ENST00000437157.3,havana_transcript: OTTHUMT00000487981…	N1	0.05 Gy	Male	ENSG00000228526
ENSG00000224074.3	LINC00691	0.662088	-2.83356	2.74824	0.00649024	0.628637	-2.65802	-0.00372322	0.724135	long intergenic non-protein coding RNA 691	NA	gene_id: 10007,havana_gene: OTTHUMG00000155662.1,gene_name: LINC00691 | transcript_id: ENST00000436123.1,havana_transcript: OTTHUMT00000341066.1,transcript_name: LINC00691-202,bp: 2964,biotype: lncRNA | transcript_id: ENST00000432505.1,havana_transcript: OTTHUMT00000341065.1,transcript_name: LINC00691-201,bp: 2232,biotype: lncRNA	N1	0.05 Gy	Male	ENSG00000224074
ENSG00000285867.1	BX470102.2	0.185226	1.44392	2.74653	0.00652316	0.629358	-2.391	-0.00212222	0.461849	NA	NA	gene_id: 3308,havana_gene: OTTHUMG00000192833.1,gene_name: BX470102.2 | transcript_id: ENST00000647794.1,havana_transcript: OTTHUMT00000499302.1,transcript_name: BX470102.2-201,bp: 3176,biotype: lncRNA	N1	0.05 Gy	Male	ENSG00000285867
ENSG00000271011.1	AC010680.3	0.608949	-2.53214	2.74292	0.0065928	0.633602	-2.6361	-0.00964493	0.331962	NA	NA	gene_id: 8544,havana_gene: OTTHUMG00000185186.1,gene_name: AC010680.3 | transcript_id: ENST00000604215.1,havana_transcript: OTTHUMT00000469761.1,transcript_name: AC010680.3-201,bp: 520,biotype: lncRNA	N1	0.05 Gy	Male	ENSG00000271011
ENSG00000183308.6	AC005037.1	-0.762851	-1.67971	-2.73288	0.00679021	0.643671	-2.5894	0.000809033	0.945797	NA	NA	gene_id: 8817,havana_gene: OTTHUMG00000154691.1,gene_name: AC005037.1 | transcript_id: ENST00000413848.1,havana_transcript: OTTHUMT00000336586.1,transcript_name: AC005037.1-201,bp: 485,biotype: lncRNA | transcript_id: ENST00000332935.6,havana_transcript: OTTHUMT00000336587.1,transcript_name: AC005037.1-202,bp: 820,biotype: lncRNA	N1	0.05 Gy	Male	ENSG00000183308
ENSG00000257740.1	AC073896.3	-1.09524	-1.22832	-2.72502	0.00694847	0.650741	-2.54705	-0.00569767	0.750108	NA	NA	gene_id: 36558,havana_gene: OTTHUMG00000170367.1,gene_name: AC073896.3 | transcript_id: ENST00000546789.1,havana_transcript: OTTHUMT00000408703.1,transcript_name: AC073896.3-201,bp: 437,biotype: lncRNA	N1	0.05 Gy	Male	ENSG00000257740
ENSG00000237529.2	AL137847.2	-0.381558	-0.235752	-2.72467	0.00695557	0.650741	-2.4724	-0.000267916	0.966256	NA	NA	gene_id: 28203,havana_gene: OTTHUMG00000020102.2,gene_name: AL137847.2 | transcript_id: ENST00000649946.1,havana_transcript: OTTHUMT00000499432.1,transcript_name: AL137847.2-201,bp: 1099,biotype: lncRNA | transcript_id: ENST00000458111.1,havana_transcript: OTTHUMT00000052828.1,transcript_name: AL137847.2-202,bp: 527,biotype: lncRNA	N1	0.05 Gy	Male	ENSG00000237529
ENSG00000266783.1	AP005136.3	0.592312	-2.35703	2.72267	0.00699636	0.652087	-2.67031	0.00113895	0.902494	NA	NA	gene_id: 49734,havana_gene: OTTHUMG00000178364.1,gene_name: AP005136.3 | transcript_id: ENST00000583253.1,havana_transcript: OTTHUMT00000441727.1,transcript_name: AP005136.3-201,bp: 1049,biotype: lncRNA	N1	0.05 Gy	Male	ENSG00000266783
ENSG00000253878.5	AC087752.3	0.354495	-0.635335	2.70188	0.00743397	0.669939	-2.54487	0.000623292	0.914895	NA	NA	gene_id: 26276,havana_gene: OTTHUMG00000164729.1,gene_name: AC087752.3 | transcript_id: ENST00000523905.5,havana_transcript: OTTHUMT00000379953.1,transcript_name: AC087752.3-201,bp: 709,biotype: lncRNA | transcript_id: ENST00000519034.1,havana_transcript: OTTHUMT00000379954.1,transcript_name: AC087752.3-202,bp: 449,biotype: lncRNA	N1	0.05 Gy	Male	ENSG00000253878
ENSG00000228862.4	AC068389.1	-0.857666	-1.8277	-2.701	0.00745288	0.669939	-2.65686	-0.00841635	0.544529	NA	NA	gene_id: 25756,havana_gene: OTTHUMG00000165329.3,gene_name: AC068389.1 | transcript_id: ENST00000647777.1,havana_transcript: OTTHUMT00000498934.1,transcript_name: AC068389.1-201,bp: 2340,biotype: lncRNA | transcript_id: ENST00000532768.1,havana_transcript: OTTHUMT00000383464.1,transcript_name: AC068389.1-202,bp: 575,biotype: lncRNA | transcript_id: ENST00000526470.1,havana_transcript: OTTHUMT0000…	N1	0.05 Gy	Male	ENSG00000228862
ENSG00000273218.1	AC005776.2	-0.407305	-0.348621	-2.6994	0.00748775	0.669939	-2.53012	-0.0020679	0.746262	NA	NA	gene_id: 51771,havana_gene: OTTHUMG00000186035.1,gene_name: AC005776.2 | transcript_id: ENST00000609708.1,havana_transcript: OTTHUMT00000472101.1,transcript_name: AC005776.2-201,bp: 1769,biotype: lncRNA	N1	0.05 Gy	Male	ENSG00000273218
ENSG00000224905.7	AP001347.1	-0.549433	-1.46271	-2.69751	0.00752892	0.669939	-2.62626	-0.01675	0.0656917	NA	NA	gene_id: 55547,havana_gene: OTTHUMG00000074260.3,gene_name: AP001347.1 | transcript_id: ENST00000448463.2,havana_transcript: OTTHUMT00000157814.2,transcript_name: AP001347.1-203,bp: 812,biotype: lncRNA | transcript_id: ENST00000428809.5,havana_transcript: OTTHUMT00000157812.1,transcript_name: AP001347.1-201,bp: 1332,biotype: lncRNA | transcript_id: ENST00000432621.5,havana_transcript: OTTHUMT0000…	N1	0.05 Gy	Male	ENSG00000224905
ENSG00000287463.1	AC110620.2	-0.625718	-2.12876	-2.69685	0.00754344	0.669939	-2.6892	-0.00847395	0.358691	NA	NA	gene_id: 7959,havana_gene: OTTHUMG00000195815.1,gene_name: AC110620.2 | transcript_id: ENST00000655237.1,havana_transcript: OTTHUMT00000528891.1,transcript_name: AC110620.2-201,bp: 3453,biotype: lncRNA	N1	0.05 Gy	Male	ENSG00000287463
ENSG00000287303.1	AP006248.6	0.734518	-2.62705	2.68517	0.00780329	0.670198	-2.756	-0.00097199	0.929369	NA	NA	gene_id: 25006,havana_gene: OTTHUMG00000195601.1,gene_name: AP006248.6 | transcript_id: ENST00000660331.1,havana_transcript: OTTHUMT00000527712.1,transcript_name: AP006248.6-201,bp: 1695,biotype: lncRNA	N1	0.05 Gy	Male	ENSG00000287303
ENSG00000286445.1	AL355334.2	-0.600429	-2.39601	-2.67995	0.00792197	0.670198	-2.75125	0.0025125	0.789424	NA	NA	gene_id: 30878,havana_gene: OTTHUMG00000194827.1,gene_name: AL355334.2 | transcript_id: ENST00000662700.1,havana_transcript: OTTHUMT00000522463.1,transcript_name: AL355334.2-201,bp: 985,biotype: lncRNA	N1	0.05 Gy	Male	ENSG00000286445
ENSG00000250198.3	LINC02199	0.809278	-2.21245	2.67724	0.00798417	0.670198	-2.73686	0.00370025	0.759935	NA	NA	gene_id: 15702,havana_gene: OTTHUMG00000161722.3,gene_name: LINC02199 | transcript_id: ENST00000669656.1,havana_transcript: OTTHUMT00000505955.1,transcript_name: LINC02199-205,bp: 949,biotype: lncRNA | transcript_id: ENST00000510229.1,havana_transcript: OTTHUMT00000365865.1,transcript_name: LINC02199-203,bp: 496,biotype: lncRNA | transcript_id: ENST00000506655.1,havana_transcript: OTTHUMT00000365…	N1	0.05 Gy	Male	ENSG00000250198
ENSG00000237914.5	SIRPG-AS1	0.855196	-2.38258	2.66995	0.00815403	0.670198	-2.76274	-0.00426585	0.752778	SIRPG antisense RNA 1	NA	gene_id: 53962,havana_gene: OTTHUMG00000031675.2,gene_name: SIRPG-AS1 | transcript_id: ENST00000456177.5,havana_transcript: OTTHUMT00000251689.1,transcript_name: SIRPG-AS1-202,bp: 2795,biotype: lncRNA | transcript_id: ENST00000437384.1,havana_transcript: OTTHUMT00000077554.2,transcript_name: SIRPG-AS1-201,bp: 410,biotype: lncRNA	N1	0.05 Gy	Male	ENSG00000237914
ENSG00000262265.2	AC002558.3	0.386601	-0.616968	2.66889	0.00817885	0.670198	-2.61213	0.0101601	0.123537	NA	NA	gene_id: 48542,havana_gene: OTTHUMG00000178230.2,gene_name: AC002558.3 | transcript_id: ENST00000647948.1,havana_transcript: OTTHUMT00000499863.1,transcript_name: AC002558.3-201,bp: 1873,biotype: lncRNA | transcript_id: ENST00000574021.1,havana_transcript: OTTHUMT00000441056.1,transcript_name: AC002558.3-202,bp: 401,biotype: lncRNA	N1	0.05 Gy	Male	ENSG00000262265
ENSG00000237927.1	AL078604.2	0.679107	-3.51738	2.66869	0.00818359	0.670198	-2.84571	-0.00311606	0.771532	NA	NA	gene_id: 21373,havana_gene: OTTHUMG00000141283.1,gene_name: AL078604.2 | transcript_id: ENST00000430078.1,havana_transcript: OTTHUMT00000280510.1,transcript_name: AL078604.2-201,bp: 2002,biotype: lncRNA	N1	0.05 Gy	Male	ENSG00000237927
ENSG00000231863.2	AL139393.1	-0.46785	-1.07971	-2.66602	0.00824686	0.670198	-2.65604	0.00319138	0.667452	NA	NA	gene_id: 21407,havana_gene: OTTHUMG00000015962.2,gene_name: AL139393.1 | transcript_id: ENST00000417479.2,havana_transcript: OTTHUMT00000042974.2,transcript_name: AL139393.1-201,bp: 2078,biotype: lncRNA | transcript_id: ENST00000664826.1,havana_transcript: OTTHUMT00000527206.1,transcript_name: AL139393.1-202,bp: 3431,biotype: lncRNA	N1	0.05 Gy	Male	ENSG00000231863
ENSG00000258945.1	AL049775.3	0.680178	-3.49878	2.66412	0.00829197	0.670198	-2.85126	3.96431e-05	0.997065	NA	NA	gene_id: 41079,havana_gene: OTTHUMG00000171371.1,gene_name: AL049775.3 | transcript_id: ENST00000553678.1,havana_transcript: OTTHUMT00000413192.1,transcript_name: AL049775.3-201,bp: 643,biotype: lncRNA	N1	0.05 Gy	Male	ENSG00000258945
ENSG00000271590.1	AC108463.3	-0.668166	-1.94291	-2.66365	0.0083032	0.670198	-2.74067	-0.000738497	0.945912	NA	NA	gene_id: 7516,havana_gene: OTTHUMG00000185273.1,gene_name: AC108463.3 | transcript_id: ENST00000603748.1,havana_transcript: OTTHUMT00000470028.1,transcript_name: AC108463.3-201,bp: 1482,biotype: lncRNA	N1	0.05 Gy	Male	ENSG00000271590
ENSG00000185332.8	TMEM105	1.99926	0.782665	2.65565	0.00849653	0.67836	-2.58639	-0.0242428	0.430598	TMEM105 long non-coding RNA	NA	gene_id: 49558,havana_gene: OTTHUMG00000177905.3,gene_name: TMEM105 | transcript_id: ENST00000650606.1,havana_transcript: OTTHUMT00000439607.2,transcript_name: TMEM105-205,bp: 3321,biotype: lncRNA | transcript_id: ENST00000574093.1,havana_transcript: OTTHUMT00000439608.2,transcript_name: TMEM105-202,bp: 513,biotype: lncRNA | transcript_id: ENST00000576919.1,havana_transcript: OTTHUMT00000439609.1…	N1	0.05 Gy	Male	ENSG00000185332
ENSG00000260719.1	AC009133.3	-0.624303	-2.16259	-2.65303	0.00856063	0.679868	-2.76954	-0.00323004	0.754635	NA	NA	gene_id: 45088,havana_gene: OTTHUMG00000177138.1,gene_name: AC009133.3 | transcript_id: ENST00000565600.1,havana_transcript: OTTHUMT00000435522.1,transcript_name: AC009133.3-201,bp: 1656,biotype: lncRNA	N1	0.05 Gy	Male	ENSG00000260719
ENSG00000287574.1	AC004938.2	0.647811	-2.51016	2.65095	0.00861182	0.680727	-2.8044	-0.0152493	0.154168	NA	NA	gene_id: 22367,havana_gene: OTTHUMG00000193904.1,gene_name: AC004938.2 | transcript_id: ENST00000658337.1,havana_transcript: OTTHUMT00000506625.1,transcript_name: AC004938.2-201,bp: 1158,biotype: lncRNA	N1	0.05 Gy	Male	ENSG00000287574
ENSG00000271860.7	AL589740.1	-0.809763	-2.89803	-2.63316	0.00906114	0.693993	-2.86165	-0.000476528	0.969573	NA	NA	gene_id: 20461,havana_gene: OTTHUMG00000015255.41,gene_name: AL589740.1 | transcript_id: ENST00000457513.2,havana_transcript: OTTHUMT00000041577.3,transcript_name: AL589740.1-201,bp: 756,biotype: lncRNA | transcript_id: ENST00000669069.1,havana_transcript: OTTHUMT00000438230.2,transcript_name: AL589740.1-202,bp: 2015,biotype: lncRNA | transcript_id: ENST00000656098.1,havana_transcript: OTTHUMT000…	N1	0.05 Gy	Male	ENSG00000271860
ENSG00000259119.1	AL132796.2	0.705848	-2.96059	2.62934	0.00916038	0.693993	-2.87572	-0.00385179	0.737049	NA	NA	gene_id: 41318,havana_gene: OTTHUMG00000171474.1,gene_name: AL132796.2 | transcript_id: ENST00000554025.1,havana_transcript: OTTHUMT00000413592.1,transcript_name: AL132796.2-201,bp: 1851,biotype: lncRNA	N1	0.05 Gy	Male	ENSG00000259119
ENSG00000178722.13	C5orf64	0.378558	0.0321225	2.62678	0.00922751	0.693993	-2.66234	0.00716647	0.243487	chromosome 5 open reading frame 64	NA	gene_id: 16408,havana_gene: OTTHUMG00000162412.2,gene_name: C5orf64 | transcript_id: ENST00000671203.1,havana_transcript: OTTHUMT00000524657.1,transcript_name: C5orf64-227,bp: 2588,biotype: lncRNA | transcript_id: ENST00000666506.1,havana_transcript: OTTHUMT00000524658.1,transcript_name: C5orf64-219,bp: 1342,biotype: lncRNA | transcript_id: ENST00000663605.1,havana_transcript: OTTHUMT00000524659.…	N1	0.05 Gy	Male	ENSG00000178722
ENSG00000272374.1	Z97832.2	0.313077	-0.25002	2.62454	0.00928661	0.693993	-2.67711	0.00443833	0.423002	NA	NA	gene_id: 19561,havana_gene: OTTHUMG00000185743.1,gene_name: Z97832.2 | transcript_id: ENST00000605896.1,havana_transcript: OTTHUMT00000471124.1,transcript_name: Z97832.2-201,bp: 4261,biotype: lncRNA	N1	0.05 Gy	Male	ENSG00000272374
ENSG00000259438.1	MAPK6-DT	-0.645745	-3.83585	-2.62106	0.0093789	0.693993	-2.94343	-0.0011317	0.915849	NA	NA	gene_id: 42818,havana_gene: OTTHUMG00000172595.1,gene_name: MAPK6-DT | transcript_id: ENST00000561318.1,havana_transcript: OTTHUMT00000419382.1,transcript_name: MAPK6-DT-201,bp: 865,biotype: lncRNA	N1	0.05 Gy	Male	ENSG00000259438
ENSG00000288087.1	AC112770.1	0.815056	-1.97713	2.6205	0.00939386	0.693993	-2.81937	0.000874641	0.946342	NA	NA	gene_id: 12210,havana_gene: OTTHUMG00000195420.1,gene_name: AC112770.1 | transcript_id: ENST00000665274.1,havana_transcript: OTTHUMT00000526825.1,transcript_name: AC112770.1-201,bp: 1073,biotype: lncRNA	N1	0.05 Gy	Male	ENSG00000288087
ENSG00000246263.3	UBR5-AS1	0.406472	-1.38224	2.61913	0.0094305	0.693993	-2.77045	-0.00825299	0.193318	UBR5 antisense RNA 1	NA	gene_id: 26424,havana_gene: OTTHUMG00000164878.2,gene_name: UBR5-AS1 | transcript_id: ENST00000520820.2,havana_transcript: OTTHUMT00000380742.2,transcript_name: UBR5-AS1-202,bp: 2376,biotype: lncRNA | transcript_id: ENST00000667853.1,havana_transcript: OTTHUMT00000527221.1,transcript_name: UBR5-AS1-203,bp: 2354,biotype: lncRNA | transcript_id: ENST00000499653.1,havana_transcript: OTTHUMT000003807…	N1	0.05 Gy	Male	ENSG00000246263
ENSG00000272370.1	AC092354.2	-0.543102	-2.55013	-2.61415	0.00956462	0.693993	-2.8768	0.00405849	0.65979	NA	NA	gene_id: 16439,havana_gene: OTTHUMG00000185501.1,gene_name: AC092354.2 | transcript_id: ENST00000607786.1,havana_transcript: OTTHUMT00000470613.1,transcript_name: AC092354.2-201,bp: 514,biotype: lncRNA	N1	0.05 Gy	Male	ENSG00000272370
ENSG00000204620.3	AC115618.1	-0.697303	-1.44807	-2.60933	0.00969639	0.693993	-2.79828	0.00614316	0.588058	NA	NA	gene_id: 58289,havana_gene: OTTHUMG00000187479.1,gene_name: AC115618.1 | transcript_id: ENST00000376775.3,havana_transcript: OTTHUMT00000475063.1,transcript_name: AC115618.1-201,bp: 549,biotype: lncRNA	N1	0.05 Gy	Male	ENSG00000204620
ENSG00000232732.11	AC097717.1	-0.769734	-1.59687	-2.60888	0.00970856	0.693993	-2.80026	-0.0144793	0.221793	NA	NA	gene_id: 8787,havana_gene: OTTHUMG00000154483.12,gene_name: AC097717.1 | transcript_id: ENST00000601136.5,havana_transcript: OTTHUMT00000462089.1,transcript_name: AC097717.1-201,bp: 785,biotype: lncRNA | transcript_id: ENST00000457577.7,havana_transcript: OTTHUMT00000335452.5,transcript_name: AC097717.1-202,bp: 740,biotype: lncRNA | transcript_id: ENST00000627240.2,havana_transcript: OTTHUMT00000…	N1	0.05 Gy	Male	ENSG00000232732
ENSG00000288007.1	AC092803.4	-0.623687	-2.53532	-2.6084	0.00972192	0.693993	-2.88236	0.0136418	0.19717	NA	NA	gene_id: 4691,havana_gene: OTTHUMG00000194455.1,gene_name: AC092803.4 | transcript_id: ENST00000669720.1,havana_transcript: OTTHUMT00000516607.1,transcript_name: AC092803.4-201,bp: 1571,biotype: lncRNA	N1	0.05 Gy	Male	ENSG00000288007
ENSG00000283122.1	HYMAI	0.360191	-0.192327	2.60619	0.00978299	0.69634	-2.71298	0.00480302	0.395564	hydatidiform mole associated and imprinted	NA	gene_id: 21111,havana_gene: OTTHUMG00000189750.2,gene_name: HYMAI | transcript_id: ENST00000635591.1,havana_transcript: OTTHUMT00000481687.2,transcript_name: HYMAI-201,bp: 3347,biotype: lncRNA	N1	0.05 Gy	Male	ENSG00000283122
ENSG00000243818.5	AC021074.3	-0.820757	-3.62514	-2.58491	0.0103883	0.70691	-2.98871	0.0137566	0.29744	NA	NA	gene_id: 11903,havana_gene: OTTHUMG00000159310.23,gene_name: AC021074.3 | transcript_id: ENST00000658594.1,havana_transcript: OTTHUMT00000524936.1,transcript_name: AC021074.3-215,bp: 1397,biotype: lncRNA | transcript_id: ENST00000663511.1,havana_transcript: OTTHUMT00000525199.1,transcript_name: AC021074.3-216,bp: 1550,biotype: lncRNA | transcript_id: ENST00000476385.1,havana_transcript: OTTHUMT00…	N1	0.05 Gy	Male	ENSG00000243818
ENSG00000203876.10	ADD3-AS1	-0.679979	-1.37417	-2.5811	0.0105001	0.70691	-2.84755	0.00435833	0.696525	NA	NA	gene_id: 31325,havana_gene: OTTHUMG00000019028.5,gene_name: ADD3-AS1 | transcript_id: ENST00000369657.5,havana_transcript: OTTHUMT00000050249.2,transcript_name: ADD3-AS1-202,bp: 1882,biotype: lncRNA | transcript_id: ENST00000627565.2,havana_transcript: OTTHUMT00000480023.2,transcript_name: ADD3-AS1-204,bp: 1407,biotype: lncRNA | transcript_id: ENST00000369655.3,havana_transcript: OTTHUMT000000502…	N1	0.05 Gy	Male	ENSG00000203876
ENSG00000272825.1	AL844908.1	0.737292	-3.39407	2.57974	0.0105403	0.70691	-2.9873	-0.000231887	0.984279	NA	NA	gene_id: 56181,havana_gene: OTTHUMG00000186258.1,gene_name: AL844908.1 | transcript_id: ENST00000609953.1,havana_transcript: OTTHUMT00000472510.1,transcript_name: AL844908.1-201,bp: 652,biotype: lncRNA	N1	0.05 Gy	Male	ENSG00000272825
ENSG00000287190.1	AC239799.2	0.412742	-0.922838	2.57817	0.0105867	0.70691	-2.80943	0.00280766	0.685574	NA	NA	gene_id: 2974,havana_gene: OTTHUMG00000194047.1,gene_name: AC239799.2 | transcript_id: ENST00000659152.1,havana_transcript: OTTHUMT00000509452.1,transcript_name: AC239799.2-201,bp: 1804,biotype: lncRNA	N1	0.05 Gy	Male	ENSG00000287190
ENSG00000231252.3	AC099792.1	-0.71968	-3.84776	-2.57807	0.0105898	0.70691	-3.01206	-0.00925273	0.447662	NA	NA	gene_id: 1821,havana_gene: OTTHUMG00000008422.6,gene_name: AC099792.1 | transcript_id: ENST00000423403.1,havana_transcript: OTTHUMT00000023196.1,transcript_name: AC099792.1-201,bp: 2344,biotype: lncRNA | transcript_id: ENST00000667862.1,havana_transcript: OTTHUMT00000526058.1,transcript_name: AC099792.1-206,bp: 1309,biotype: lncRNA | transcript_id: ENST00000665290.1,havana_transcript: OTTHUMT0000…	N1	0.05 Gy	Male	ENSG00000231252
ENSG00000273010.1	AL360270.3	0.642846	-2.94989	2.5706	0.010814	0.707827	-2.97071	0.00207416	0.845549	NA	NA	gene_id: 2615,havana_gene: OTTHUMG00000186361.1,gene_name: AL360270.3 | transcript_id: ENST00000609118.1,havana_transcript: OTTHUMT00000473002.1,transcript_name: AL360270.3-201,bp: 1348,biotype: lncRNA	N1	0.05 Gy	Male	ENSG00000273010
ENSG00000248664.1	AC010273.2	-0.6188	-3.93006	-2.57052	0.0108163	0.707827	-3.02693	-0.0048487	0.622805	NA	NA	gene_id: 16503,havana_gene: OTTHUMG00000162416.2,gene_name: AC010273.2 | transcript_id: ENST00000504129.1,havana_transcript: OTTHUMT00000368813.2,transcript_name: AC010273.2-201,bp: 946,biotype: lncRNA	N1	0.05 Gy	Male	ENSG00000248664
ENSG00000226149.6	AL356124.1	-0.382297	0.291353	-2.56855	0.0108762	0.707827	-2.77568	-0.00819515	0.189393	NA	NA	gene_id: 20865,havana_gene: OTTHUMG00000015548.10,gene_name: AL356124.1 | transcript_id: ENST00000665046.1,havana_transcript: OTTHUMT00000527380.1,transcript_name: AL356124.1-201,bp: 2743,biotype: lncRNA | transcript_id: ENST00000664071.1,havana_transcript: OTTHUMT00000523261.1,transcript_name: AL356124.1-202,bp: 1445,biotype: lncRNA | transcript_id: ENST00000657779.1,havana_transcript: OTTHUMT00…	N1	0.05 Gy	Male	ENSG00000226149
ENSG00000243004.6	AC005062.1	0.675369	-3.5093	2.56642	0.0109413	0.707827	-3.01283	0.00617304	0.570547	NA	NA	gene_id: 21889,havana_gene: OTTHUMG00000152535.2,gene_name: AC005062.1 | transcript_id: ENST00000457921.5,havana_transcript: OTTHUMT00000326633.1,transcript_name: AC005062.1-201,bp: 566,biotype: lncRNA | transcript_id: ENST00000449573.5,havana_transcript: OTTHUMT00000326631.1,transcript_name: AC005062.1-202,bp: 804,biotype: lncRNA | transcript_id: ENST00000435968.5,havana_transcript: OTTHUMT00000…	N1	0.05 Gy	Male	ENSG00000243004
ENSG00000254319.6	AC246817.2	0.699942	-1.9665	2.56301	0.011046	0.707827	-2.93387	0.0197019	0.0939334	NA	NA	gene_id: 24643,havana_gene: OTTHUMG00000163608.16,gene_name: AC246817.2 | transcript_id: ENST00000654884.1,havana_transcript: OTTHUMT00000506853.1,transcript_name: AC246817.2-201,bp: 1333,biotype: lncRNA | transcript_id: ENST00000659324.1,havana_transcript: OTTHUMT00000523236.1,transcript_name: AC246817.2-202,bp: 788,biotype: lncRNA | transcript_id: ENST00000655416.1,havana_transcript: OTTHUMT000…	N1	0.05 Gy	Male	ENSG00000254319
ENSG00000269038.1	AP001462.1	-0.644557	-3.87891	-2.56035	0.0111285	0.707827	-3.04376	-0.0008674	0.932644	NA	NA	gene_id: 33431,havana_gene: OTTHUMG00000066836.2,gene_name: AP001462.1 | transcript_id: ENST00000594089.1,havana_transcript: OTTHUMT00000143259.2,transcript_name: AP001462.1-201,bp: 452,biotype: lncRNA	N1	0.05 Gy	Male	ENSG00000269038
ENSG00000272455.1	MRPL20-DT	0.25652	1.06912	2.55996	0.0111406	0.707827	-2.80096	-0.000499847	0.90799	NA	NA	gene_id: 112,havana_gene: OTTHUMG00000185586.1,gene_name: MRPL20-DT | transcript_id: ENST00000607307.1,havana_transcript: OTTHUMT00000470786.1,transcript_name: MRPL20-DT-201,bp: 1523,biotype: lncRNA	N1	0.05 Gy	Male	ENSG00000272455
ENSG00000256955.2	AC131009.2	-0.66442	-3.83945	-2.54846	0.0115034	0.707827	-3.05829	-0.00457689	0.670436	NA	NA	gene_id: 38076,havana_gene: OTTHUMG00000168051.2,gene_name: AC131009.2 | transcript_id: ENST00000542763.2,havana_transcript: OTTHUMT00000397768.2,transcript_name: AC131009.2-201,bp: 770,biotype: lncRNA	N1	0.05 Gy	Male	ENSG00000256955
ENSG00000225361.4	PPP1R26-AS1	-0.669225	-0.647586	-2.53858	0.0118237	0.707827	-2.87015	-0.0159664	0.159009	PPP1R26 antisense RNA 1	NA	gene_id: 29247,havana_gene: OTTHUMG00000020905.4,gene_name: PPP1R26-AS1 | transcript_id: ENST00000603624.1,havana_transcript: OTTHUMT00000468385.1,transcript_name: PPP1R26-AS1-202,bp: 2919,biotype: lncRNA | transcript_id: ENST00000655118.1,havana_transcript: OTTHUMT00000521717.1,transcript_name: PPP1R26-AS1-205,bp: 3043,biotype: lncRNA | transcript_id: ENST00000660718.1,havana_transcript: OTTHUMT…	N1	0.05 Gy	Male	ENSG00000225361
ENSG00000239219.2	AC008040.1	-0.743797	-2.97425	-2.5367	0.0118854	0.707827	-3.02771	0.00169868	0.896424	NA	NA	gene_id: 12289,havana_gene: OTTHUMG00000158728.3,gene_name: AC008040.1 | transcript_id: ENST00000487580.1,havana_transcript: OTTHUMT00000351957.1,transcript_name: AC008040.1-201,bp: 500,biotype: lncRNA | transcript_id: ENST00000483289.2,havana_transcript: OTTHUMT00000351955.2,transcript_name: AC008040.1-202,bp: 6251,biotype: lncRNA | transcript_id: ENST00000600502.1,havana_transcript: OTTHUMT0000…	N1	0.05 Gy	Male	ENSG00000239219
ENSG00000280634.1	THRIL	0.742938	-2.79635	2.5365	0.011892	0.707827	-3.01596	-0.0130411	0.291954	TNF and HNRNPL related immunoregulatory long non-coding RNA	NA	gene_id: 37916,havana_gene: OTTHUMG00000189748.1,gene_name: THRIL | transcript_id: ENST00000627370.1,havana_transcript: OTTHUMT00000481664.1,transcript_name: THRIL-201,bp: 1977,biotype: lncRNA	N1	0.05 Gy	Male	ENSG00000280634
ENSG00000226519.2	LINC00390	-0.780803	-3.80752	-2.53586	0.0119131	0.707827	-3.07323	0.000761582	0.954977	NA	NA	gene_id: 38662,havana_gene: OTTHUMG00000016828.6,gene_name: LINC00390 | transcript_id: ENST00000662947.1,havana_transcript: OTTHUMT00000522649.1,transcript_name: LINC00390-205,bp: 2579,biotype: lncRNA | transcript_id: ENST00000667227.1,havana_transcript: OTTHUMT00000517725.1,transcript_name: LINC00390-207,bp: 710,biotype: lncRNA | transcript_id: ENST00000664794.1,havana_transcript: OTTHUMT0000052…	N1	0.05 Gy	Male	ENSG00000226519
ENSG00000233695.2	GAS6-AS1	0.309808	1.3967	2.53249	0.012025	0.707827	-2.87607	-0.000797602	0.881107	NA	NA	gene_id: 39532,havana_gene: OTTHUMG00000017396.2,gene_name: GAS6-AS1 | transcript_id: ENST00000458001.2,havana_transcript: OTTHUMT00000045949.2,transcript_name: GAS6-AS1-201,bp: 7169,biotype: lncRNA | transcript_id: ENST00000611082.1,havana_transcript: -,transcript_name: GAS6-AS1-202,bp: 1817,biotype: lncRNA	N1	0.05 Gy	Male	ENSG00000233695
ENSG00000223382.5	LINC01778	-0.682132	-3.22246	-2.53118	0.0120685	0.707827	-3.05263	-0.00249402	0.825813	long intergenic non-protein coding RNA 1778	NA	gene_id: 1017,havana_gene: OTTHUMG00000003749.16,gene_name: LINC01778 | transcript_id: ENST00000658212.1,havana_transcript: OTTHUMT00000507985.1,transcript_name: LINC01778-210,bp: 1112,biotype: lncRNA | transcript_id: ENST00000671661.1,havana_transcript: OTTHUMT00000488662.2,transcript_name: LINC01778-214,bp: 1651,biotype: lncRNA | transcript_id: ENST00000635009.2,havana_transcript: OTTHUMT000005…	N1	0.05 Gy	Male	ENSG00000223382
ENSG00000275329.1	AL138781.1	-0.631111	-3.21582	-2.53116	0.0120692	0.707827	-3.0488	0.00429376	0.697685	NA	NA	gene_id: 29268,havana_gene: OTTHUMG00000187245.1,gene_name: AL138781.1 | transcript_id: ENST00000617896.1,havana_transcript: OTTHUMT00000474633.1,transcript_name: AL138781.1-201,bp: 1843,biotype: lncRNA	N1	0.05 Gy	Male	ENSG00000275329
ENSG00000259460.1	AC078909.1	0.633414	-2.72454	2.53018	0.0121022	0.707827	-3.02572	-0.00427352	0.68199	NA	NA	gene_id: 42401,havana_gene: OTTHUMG00000172260.1,gene_name: AC078909.1 | transcript_id: ENST00000559509.1,havana_transcript: OTTHUMT00000417577.1,transcript_name: AC078909.1-201,bp: 464,biotype: lncRNA	N1	0.05 Gy	Male	ENSG00000259460
ENSG00000177788.6	AL162595.1	-0.248658	0.820898	-2.5233	0.0123344	0.707827	-2.87362	-0.00110614	0.78375	NA	NA	gene_id: 5022,havana_gene: OTTHUMG00000037660.2,gene_name: AL162595.1 | transcript_id: ENST00000654028.1,havana_transcript: OTTHUMT00000528780.1,transcript_name: AL162595.1-201,bp: 2399,biotype: lncRNA | transcript_id: ENST00000653511.1,havana_transcript: OTTHUMT00000091836.2,transcript_name: AL162595.1-202,bp: 3927,biotype: lncRNA | transcript_id: ENST00000656366.1,havana_transcript: OTTHUMT0000…	N1	0.05 Gy	Male	ENSG00000177788
ENSG00000232648.4	AC107214.1	-0.677251	-2.46235	-2.52241	0.0123648	0.707827	-3.01664	-0.0081224	0.473259	NA	NA	gene_id: 15367,havana_gene: OTTHUMG00000160630.2,gene_name: AC107214.1 | transcript_id: ENST00000654924.1,havana_transcript: OTTHUMT00000522957.1,transcript_name: AC107214.1-202,bp: 1538,biotype: lncRNA | transcript_id: ENST00000457303.3,havana_transcript: OTTHUMT00000361497.1,transcript_name: AC107214.1-201,bp: 559,biotype: lncRNA	N1	0.05 Gy	Male	ENSG00000232648
ENSG00000276533.1	AC018926.2	0.63762	-3.98208	2.51693	0.0125533	0.707827	-3.11551	-0.000969332	0.926765	NA	NA	gene_id: 42858,havana_gene: OTTHUMG00000186896.1,gene_name: AC018926.2 | transcript_id: ENST00000611214.1,havana_transcript: OTTHUMT00000473978.1,transcript_name: AC018926.2-201,bp: 498,biotype: lncRNA	N1	0.05 Gy	Male	ENSG00000276533
ENSG00000204054.14	LINC00963	-0.140652	5.17064	-2.50619	0.0129298	0.714158	-3.30529	0.00514713	0.0318472	NA	NA	gene_id: 29092,havana_gene: OTTHUMG00000020783.66,gene_name: LINC00963 | transcript_id: ENST00000653047.1,havana_transcript: OTTHUMT00000514015.1,transcript_name: LINC00963-222,bp: 1257,biotype: lncRNA | transcript_id: ENST00000454968.5,havana_transcript: OTTHUMT00000054578.2,transcript_name: LINC00963-208,bp: 1403,biotype: lncRNA | transcript_id: ENST00000652803.1,havana_transcript: OTTHUMT00000…	N1	0.05 Gy	Male	ENSG00000204054
ENSG00000286791.1	AC079949.5	-0.653801	-3.96311	-2.50276	0.013052	0.714158	-3.13663	0.00523936	0.627132	NA	NA	gene_id: 37957,havana_gene: OTTHUMG00000194459.1,gene_name: AC079949.5 | transcript_id: ENST00000667353.1,havana_transcript: OTTHUMT00000516639.1,transcript_name: AC079949.5-201,bp: 1278,biotype: lncRNA	N1	0.05 Gy	Male	ENSG00000286791
ENSG00000265618.1	AC002094.2	0.747205	-2.83197	2.49741	0.0132452	0.714158	-3.08864	0.0128305	0.282252	NA	NA	gene_id: 47617,havana_gene: OTTHUMG00000179413.1,gene_name: AC002094.2 | transcript_id: ENST00000577850.1,havana_transcript: OTTHUMT00000446164.1,transcript_name: AC002094.2-201,bp: 1121,biotype: lncRNA	N1	0.05 Gy	Male	ENSG00000265618
ENSG00000278467.1	AC138393.3	0.690403	-0.379986	2.49588	0.0133007	0.714158	-2.94087	0.00357642	0.763272	NA	NA	gene_id: 4855,havana_gene: OTTHUMG00000187048.1,gene_name: AC138393.3 | transcript_id: ENST00000618397.1,havana_transcript: OTTHUMT00000474332.1,transcript_name: AC138393.3-201,bp: 573,biotype: lncRNA	N1	0.05 Gy	Male	ENSG00000278467
ENSG00000272076.1	AC090186.1	0.636863	-3.632	2.49418	0.0133627	0.71552	-3.133	0.00357686	0.740397	NA	NA	gene_id: 25619,havana_gene: OTTHUMG00000185455.1,gene_name: AC090186.1 | transcript_id: ENST00000605991.1,havana_transcript: OTTHUMT00000470555.1,transcript_name: AC090186.1-201,bp: 572,biotype: lncRNA	N1	0.05 Gy	Male	ENSG00000272076
ENSG00000254485.5	AC026191.1	-1.33175	-2.82103	-2.48809	0.0135874	0.720161	-3.09216	-0.0340079	0.124035	NA	NA	gene_id: 9763,havana_gene: OTTHUMG00000165687.1,gene_name: AC026191.1 | transcript_id: ENST00000491930.2,havana_transcript: OTTHUMT00000385799.1,transcript_name: AC026191.1-201,bp: 829,biotype: lncRNA | transcript_id: ENST00000518331.1,havana_transcript: OTTHUMT00000385800.1,transcript_name: AC026191.1-202,bp: 540,biotype: lncRNA | transcript_id: ENST00000466431.6,havana_transcript: OTTHUMT000003…	N1	0.05 Gy	Male	ENSG00000254485
ENSG00000267169.2	AC022098.1	0.354593	0.158978	2.48472	0.0137128	0.72264	-2.94896	-0.00031046	0.960932	NA	NA	gene_id: 51715,havana_gene: OTTHUMG00000182142.3,gene_name: AC022098.1 | transcript_id: ENST00000588387.2,havana_transcript: OTTHUMT00000459718.2,transcript_name: AC022098.1-201,bp: 2894,biotype: lncRNA | transcript_id: ENST00000588658.1,havana_transcript: OTTHUMT00000459719.1,transcript_name: AC022098.1-202,bp: 686,biotype: lncRNA | transcript_id: ENST00000592086.1,havana_transcript: OTTHUMT0000…	N1	0.05 Gy	Male	ENSG00000267169
ENSG00000214546.4	AC087491.1	0.680505	-3.34629	2.47871	0.0139395	0.724822	-3.14196	-0.00172116	0.880954	NA	NA	gene_id: 48111,havana_gene: OTTHUMG00000132690.2,gene_name: AC087491.1 | transcript_id: ENST00000398554.1,havana_transcript: OTTHUMT00000255987.1,transcript_name: AC087491.1-201,bp: 616,biotype: lncRNA | transcript_id: ENST00000662516.1,havana_transcript: OTTHUMT00000523979.1,transcript_name: AC087491.1-202,bp: 907,biotype: lncRNA	N1	0.05 Gy	Male	ENSG00000214546
ENSG00000282024.1	AL009031.1	-0.702191	-2.45496	-2.47716	0.0139987	0.72485	-3.09561	-0.01178	0.31605	NA	NA	gene_id: 18806,havana_gene: OTTHUMG00000191399.1,gene_name: AL009031.1 | transcript_id: ENST00000632346.1,havana_transcript: OTTHUMT00000487787.1,transcript_name: AL009031.1-201,bp: 1026,biotype: lncRNA | transcript_id: ENST00000632370.1,havana_transcript: OTTHUMT00000487788.1,transcript_name: AL009031.1-202,bp: 886,biotype: lncRNA	N1	0.05 Gy	Male	ENSG00000282024
ENSG00000271788.1	AC008875.1	0.529909	-2.08969	2.4742	0.014112	0.727664	-3.0809	-0.00337026	0.719633	NA	NA	gene_id: 16183,havana_gene: OTTHUMG00000185475.1,gene_name: AC008875.1 | transcript_id: ENST00000607715.1,havana_transcript: OTTHUMT00000470582.1,transcript_name: AC008875.1-201,bp: 811,biotype: lncRNA	N1	0.05 Gy	Male	ENSG00000271788
ENSG00000250001.1	AC027335.1	-0.649302	-3.59602	-2.4734	0.0141426	0.727724	-3.16498	0.0013918	0.900173	NA	NA	gene_id: 15710,havana_gene: OTTHUMG00000161717.1,gene_name: AC027335.1 | transcript_id: ENST00000515377.1,havana_transcript: OTTHUMT00000365859.1,transcript_name: AC027335.1-201,bp: 543,biotype: lncRNA	N1	0.05 Gy	Male	ENSG00000250001
ENSG00000231010.1	AL121672.1	0.601817	-3.92484	2.46957	0.0142907	0.728822	-3.1827	0.000835215	0.933312	NA	NA	gene_id: 57505,havana_gene: OTTHUMG00000150444.1,gene_name: AL121672.1 | transcript_id: ENST00000439423.1,havana_transcript: OTTHUMT00000318130.1,transcript_name: AL121672.1-201,bp: 1181,biotype: lncRNA	N1	0.05 Gy	Male	ENSG00000231010
ENSG00000246465.1	AC138904.1	0.445684	-1.10121	2.46481	0.0144766	0.732355	-3.03371	-0.00740636	0.364507	NA	NA	gene_id: 44993,havana_gene: OTTHUMG00000166065.1,gene_name: AC138904.1 | transcript_id: ENST00000501520.1,havana_transcript: OTTHUMT00000387676.1,transcript_name: AC138904.1-201,bp: 2481,biotype: lncRNA	N1	0.05 Gy	Male	ENSG00000246465
ENSG00000231329.8	AL031772.1	0.573985	-2.72524	2.46297	0.014549	0.732355	-3.13348	-0.00696047	0.511591	NA	NA	gene_id: 21050,havana_gene: OTTHUMG00000015687.4,gene_name: AL031772.1 | transcript_id: ENST00000589192.5,havana_transcript: OTTHUMT00000459524.1,transcript_name: AL031772.1-201,bp: 796,biotype: lncRNA | transcript_id: ENST00000587577.5,havana_transcript: OTTHUMT00000459525.1,transcript_name: AL031772.1-202,bp: 804,biotype: lncRNA | transcript_id: ENST00000586229.5,havana_transcript: OTTHUMT00000…	N1	0.05 Gy	Male	ENSG00000231329
ENSG00000286631.1	AL133405.1	-0.71009	-3.48674	-2.46197	0.0145884	0.732355	-3.17312	-0.00798871	0.518865	NA	NA	gene_id: 18811,havana_gene: OTTHUMG00000194796.1,gene_name: AL133405.1 | transcript_id: ENST00000654964.1,havana_transcript: OTTHUMT00000522114.1,transcript_name: AL133405.1-201,bp: 821,biotype: lncRNA	N1	0.05 Gy	Male	ENSG00000286631
ENSG00000272008.1	AL139274.2	-0.635151	-3.8005	-2.46067	0.0146399	0.732355	-3.19071	0.00275164	0.800619	NA	NA	gene_id: 20340,havana_gene: OTTHUMG00000185794.1,gene_name: AL139274.2 | transcript_id: ENST00000606274.1,havana_transcript: OTTHUMT00000471304.1,transcript_name: AL139274.2-201,bp: 4127,biotype: lncRNA	N1	0.05 Gy	Male	ENSG00000272008
ENSG00000286130.1	AC006040.1	-0.674697	-3.44405	-2.45863	0.0147212	0.732355	-3.17901	-0.00401924	0.731972	NA	NA	gene_id: 60093,havana_gene: OTTHUMG00000193434.1,gene_name: AC006040.1 | transcript_id: ENST00000651710.1,havana_transcript: OTTHUMT00000501642.1,transcript_name: AC006040.1-201,bp: 1151,biotype: lncRNA	N1	0.05 Gy	Male	ENSG00000286130
ENSG00000232712.6	KIZ-AS1	0.81009	-3.61173	2.45843	0.0147292	0.732355	-3.18913	0.00354495	0.798065	KIZ antisense RNA 1	NA	gene_id: 54312,havana_gene: OTTHUMG00000032018.3,gene_name: KIZ-AS1 | transcript_id: ENST00000616177.4,havana_transcript: OTTHUMT00000078258.3,transcript_name: KIZ-AS1-203,bp: 5370,biotype: lncRNA | transcript_id: ENST00000443753.5,havana_transcript: OTTHUMT00000078257.1,transcript_name: KIZ-AS1-202,bp: 1161,biotype: lncRNA | transcript_id: ENST00000433213.2,havana_transcript: OTTHUMT00000450357.…	N1	0.05 Gy	Male	ENSG00000232712
ENSG00000244203.2	FOXP1-AS1	0.48795	-1.17974	2.45839	0.0147307	0.732355	-3.05191	-0.000643178	0.933841	FOXP1 antisense RNA 1	NA	gene_id: 10881,havana_gene: OTTHUMG00000158800.2,gene_name: FOXP1-AS1 | transcript_id: ENST00000465742.2,havana_transcript: OTTHUMT00000352247.2,transcript_name: FOXP1-AS1-201,bp: 700,biotype: lncRNA	N1	0.05 Gy	Male	ENSG00000244203
ENSG00000287592.1	AC073348.2	-0.640325	-3.74378	-2.45676	0.0147959	0.732355	-3.19406	-0.00303841	0.782225	NA	NA	gene_id: 23657,havana_gene: OTTHUMG00000194191.1,gene_name: AC073348.2 | transcript_id: ENST00000670885.1,havana_transcript: OTTHUMT00000512355.1,transcript_name: AC073348.2-201,bp: 1414,biotype: lncRNA	N1	0.05 Gy	Male	ENSG00000287592
ENSG00000232671.6	ZNF687-AS1	0.705335	-2.4041	2.4556	0.0148425	0.733192	-3.12997	0.0151505	0.218856	ZNF687 antisense RNA 1	NA	gene_id: 3178,havana_gene: OTTHUMG00000012346.8,gene_name: ZNF687-AS1 | transcript_id: ENST00000661167.1,havana_transcript: OTTHUMT00000528385.1,transcript_name: ZNF687-AS1-204,bp: 987,biotype: lncRNA | transcript_id: ENST00000494138.4,havana_transcript: OTTHUMT00000034396.2,transcript_name: ZNF687-AS1-202,bp: 307,biotype: lncRNA | transcript_id: ENST00000447795.3,havana_transcript: OTTHUMT000000…	N1	0.05 Gy	Male	ENSG00000232671
ENSG00000272159.1	AC087623.3	-0.508716	-2.24826	-2.45129	0.0150162	0.735777	-3.12856	-0.012606	0.157527	NA	NA	gene_id: 25415,havana_gene: OTTHUMG00000185446.1,gene_name: AC087623.3 | transcript_id: ENST00000606593.1,havana_transcript: OTTHUMT00000470542.1,transcript_name: AC087623.3-201,bp: 695,biotype: lncRNA	N1	0.05 Gy	Male	ENSG00000272159
ENSG00000265749.6	AC135178.4	0.770548	-3.49303	2.44794	0.0151531	0.735777	-3.1986	0.0106228	0.426427	NA	NA	gene_id: 47042,havana_gene: OTTHUMG00000178521.2,gene_name: AC135178.4 | transcript_id: ENST00000583963.1,havana_transcript: OTTHUMT00000442318.1,transcript_name: AC135178.4-201,bp: 531,biotype: lncRNA | transcript_id: ENST00000580537.1,havana_transcript: OTTHUMT00000442319.1,transcript_name: AC135178.4-202,bp: 579,biotype: lncRNA | transcript_id: ENST00000666354.1,havana_transcript: OTTHUMT00000…	N1	0.05 Gy	Male	ENSG00000265749
ENSG00000260948.1	AL390195.2	0.253282	-0.0077686	2.44567	0.015246	0.735777	-3.02816	0.00764807	0.110295	NA	NA	gene_id: 2634,havana_gene: OTTHUMG00000176034.1,gene_name: AL390195.2 | transcript_id: ENST00000564771.1,havana_transcript: OTTHUMT00000431407.1,transcript_name: AL390195.2-201,bp: 2023,biotype: lncRNA	N1	0.05 Gy	Male	ENSG00000260948
ENSG00000259719.6	LINC02284	0.693593	-3.41813	2.44335	0.0153417	0.735777	-3.2041	-3.93965e-05	0.997338	NA	NA	gene_id: 40506,havana_gene: OTTHUMG00000172127.7,gene_name: LINC02284 | transcript_id: ENST00000558120.5,havana_transcript: OTTHUMT00000416952.1,transcript_name: LINC02284-201,bp: 573,biotype: lncRNA | transcript_id: ENST00000663878.1,havana_transcript: OTTHUMT00000507880.1,transcript_name: LINC02284-203,bp: 1475,biotype: lncRNA | transcript_id: ENST00000560924.2,havana_transcript: OTTHUMT0000041…	N1	0.05 Gy	Male	ENSG00000259719
ENSG00000230896.1	AL604028.1	0.256709	-0.287921	2.44041	0.0154636	0.738457	-3.04303	-0.00182926	0.68183	NA	NA	gene_id: 1501,havana_gene: OTTHUMG00000085067.1,gene_name: AL604028.1 | transcript_id: ENST00000430643.1,havana_transcript: OTTHUMT00000192833.1,transcript_name: AL604028.1-201,bp: 598,biotype: lncRNA	N1	0.05 Gy	Male	ENSG00000230896
ENSG00000267123.7	SCAT1	0.351736	-0.146634	2.43984	0.0154873	0.738457	-3.04095	0.00259312	0.664469	S-phase cancer associated transcript 1	NA	gene_id: 49469,havana_gene: OTTHUMG00000177747.17,gene_name: SCAT1 | transcript_id: ENST00000648396.1,havana_transcript: OTTHUMT00000500871.1,transcript_name: SCAT1-210,bp: 732,biotype: lncRNA | transcript_id: ENST00000648757.1,havana_transcript: OTTHUMT00000500872.2,transcript_name: SCAT1-213,bp: 2016,biotype: lncRNA | transcript_id: ENST00000650214.1,havana_transcript: OTTHUMT00000500874.1,tran…	N1	0.05 Gy	Male	ENSG00000267123
ENSG00000241593.5	AC099542.1	0.672929	-3.45484	2.43338	0.0157591	0.740263	-3.21489	-0.00270071	0.826767	NA	NA	gene_id: 10994,havana_gene: OTTHUMG00000158980.1,gene_name: AC099542.1 | transcript_id: ENST00000478239.5,havana_transcript: OTTHUMT00000352762.1,transcript_name: AC099542.1-201,bp: 561,biotype: lncRNA | transcript_id: ENST00000464131.1,havana_transcript: OTTHUMT00000352763.1,transcript_name: AC099542.1-202,bp: 1014,biotype: lncRNA	N1	0.05 Gy	Male	ENSG00000241593
ENSG00000180769.10	WDFY3-AS2	-0.217743	3.12167	-2.43226	0.0158065	0.740263	-3.26409	-0.00165107	0.665992	WDFY3 antisense RNA 2	NA	gene_id: 14140,havana_gene: OTTHUMG00000141281.8,gene_name: WDFY3-AS2 | transcript_id: ENST00000651845.1,havana_transcript: OTTHUMT00000502561.2,transcript_name: WDFY3-AS2-211,bp: 3151,biotype: lncRNA | transcript_id: ENST00000652207.2,havana_transcript: OTTHUMT00000479494.3,transcript_name: WDFY3-AS2-217,bp: 3270,biotype: lncRNA | transcript_id: ENST00000651773.2,havana_transcript: OTTHUMT000005…	N1	0.05 Gy	Male	ENSG00000180769
ENSG00000270022.3	Z93241.1	0.419915	0.155921	2.43082	0.0158677	0.740263	-3.05586	0.00892958	0.237904	NA	NA	gene_id: 57417,havana_gene: OTTHUMG00000183993.1,gene_name: Z93241.1 | transcript_id: ENST00000602478.1,havana_transcript: OTTHUMT00000467709.1,transcript_name: Z93241.1-201,bp: 664,biotype: lncRNA	N1	0.05 Gy	Male	ENSG00000270022
ENSG00000232774.8	AL355916.1	0.310584	1.56221	2.42385	0.0161671	0.740263	-3.12105	-0.00278788	0.597453	NA	NA	gene_id: 40607,havana_gene: OTTHUMG00000171535.2,gene_name: AL355916.1 | transcript_id: ENST00000556569.5,havana_transcript: OTTHUMT00000414000.2,transcript_name: AL355916.1-201,bp: 1576,biotype: lncRNA | transcript_id: ENST00000229465.10,havana_transcript: OTTHUMT00000413999.1,transcript_name: AL355916.1-202,bp: 1655,biotype: lncRNA | transcript_id: ENST00000556717.2,havana_transcript: OTTHUMT00…	N1	0.05 Gy	Male	ENSG00000232774
ENSG00000266644.1	AC103810.5	-0.58971	-1.57112	-2.42	0.0163347	0.741955	-3.14331	0.0124246	0.258967	NA	NA	gene_id: 49090,havana_gene: OTTHUMG00000179298.1,gene_name: AC103810.5 | transcript_id: ENST00000581622.1,havana_transcript: OTTHUMT00000445610.1,transcript_name: AC103810.5-201,bp: 560,biotype: lncRNA	N1	0.05 Gy	Male	ENSG00000266644
ENSG00000255920.3	CCND2-AS1	0.826009	-1.73418	2.41671	0.0164792	0.745097	-3.15731	0.0143522	0.319	CCND2 antisense RNA 1	NA	gene_id: 35200,havana_gene: OTTHUMG00000168320.4,gene_name: CCND2-AS1 | transcript_id: ENST00000656828.1,havana_transcript: OTTHUMT00000524323.1,transcript_name: CCND2-AS1-206,bp: 1374,biotype: lncRNA | transcript_id: ENST00000539135.1,havana_transcript: OTTHUMT00000398507.1,transcript_name: CCND2-AS1-202,bp: 555,biotype: lncRNA | transcript_id: ENST00000663068.1,havana_transcript: OTTHUMT0000051…	N1	0.05 Gy	Male	ENSG00000255920
ENSG00000249241.1	LINC02265	0.578269	-3.78094	2.41618	0.0165027	0.745097	-3.25378	-0.0152292	0.131162	long intergenic non-protein coding RNA 2265	NA	gene_id: 13473,havana_gene: OTTHUMG00000160407.1,gene_name: LINC02265 | transcript_id: ENST00000510551.1,havana_transcript: OTTHUMT00000360481.1,transcript_name: LINC02265-201,bp: 957,biotype: lncRNA	N1	0.05 Gy	Male	ENSG00000249241
ENSG00000261342.1	AC006538.1	-0.289006	-0.0707375	-2.41204	0.0166863	0.749829	-3.09366	-0.0012009	0.799231	NA	NA	gene_id: 51103,havana_gene: OTTHUMG00000175711.2,gene_name: AC006538.1 | transcript_id: ENST00000567905.1,havana_transcript: OTTHUMT00000430890.1,transcript_name: AC006538.1-201,bp: 1585,biotype: lncRNA	N1	0.05 Gy	Male	ENSG00000261342
ENSG00000287143.1	AC117480.1	0.691511	-3.57328	2.41137	0.016716	0.749829	-3.25937	0.000565615	0.960843	NA	NA	gene_id: 11599,havana_gene: OTTHUMG00000195849.1,gene_name: AC117480.1 | transcript_id: ENST00000661670.1,havana_transcript: OTTHUMT00000529049.1,transcript_name: AC117480.1-201,bp: 1006,biotype: lncRNA	N1	0.05 Gy	Male	ENSG00000287143
ENSG00000249413.2	AC116049.1	0.754189	-3.31846	2.41003	0.0167759	0.749829	-3.25073	0.0105112	0.41692	NA	NA	gene_id: 13793,havana_gene: OTTHUMG00000185534.1,gene_name: AC116049.1 | transcript_id: ENST00000508572.1,havana_transcript: OTTHUMT00000361859.1,transcript_name: AC116049.1-201,bp: 754,biotype: lncRNA	N1	0.05 Gy	Male	ENSG00000249413
ENSG00000236723.2	AL606760.2	-0.514542	-2.32636	-2.40785	0.0168736	0.749829	-3.19853	-0.0136463	0.141911	NA	NA	gene_id: 1690,havana_gene: OTTHUMG00000008939.2,gene_name: AL606760.2 | transcript_id: ENST00000629810.1,havana_transcript: OTTHUMT00000480353.1,transcript_name: AL606760.2-201,bp: 835,biotype: lncRNA | transcript_id: ENST00000452466.1,havana_transcript: OTTHUMT00000024750.2,transcript_name: AL606760.2-202,bp: 524,biotype: lncRNA	N1	0.05 Gy	Male	ENSG00000236723
ENSG00000225187.1	AC073283.1	-0.630447	-3.30178	-2.40419	0.0170391	0.753973	-3.25733	-0.00869661	0.42463	NA	NA	gene_id: 6268,havana_gene: OTTHUMG00000153134.1,gene_name: AC073283.1 | transcript_id: ENST00000421759.1,havana_transcript: OTTHUMT00000329710.1,transcript_name: AC073283.1-201,bp: 860,biotype: lncRNA	N1	0.05 Gy	Male	ENSG00000225187
ENSG00000273680.1	AC009318.2	0.276468	-0.386947	2.40104	0.0171824	0.75514	-3.11902	-0.0070653	0.160949	NA	NA	gene_id: 35838,havana_gene: OTTHUMG00000187173.1,gene_name: AC009318.2 | transcript_id: ENST00000610917.1,havana_transcript: OTTHUMT00000474527.1,transcript_name: AC009318.2-201,bp: 651,biotype: lncRNA	N1	0.05 Gy	Male	ENSG00000273680
ENSG00000261080.1	RUNX2-AS1	-0.41412	-1.3626	-2.3991	0.0172716	0.757615	-3.16892	0.0056663	0.451352	NA	NA	gene_id: 19841,havana_gene: OTTHUMG00000175917.1,gene_name: RUNX2-AS1 | transcript_id: ENST00000563807.1,havana_transcript: OTTHUMT00000431271.1,transcript_name: RUNX2-AS1-201,bp: 1513,biotype: lncRNA	N1	0.05 Gy	Male	ENSG00000261080
ENSG00000236914.4	LINC01852	-0.482222	-0.631048	-2.38738	0.0178175	0.767829	-3.15344	0.0113844	0.194045	long intergenic non-protein coding RNA 1852	NA	gene_id: 42409,havana_gene: OTTHUMG00000172374.4,gene_name: LINC01852 | transcript_id: ENST00000559232.2,havana_transcript: OTTHUMT00000418181.2,transcript_name: LINC01852-202,bp: 2200,biotype: lncRNA | transcript_id: ENST00000657585.1,havana_transcript: OTTHUMT00000507545.1,transcript_name: LINC01852-205,bp: 1495,biotype: lncRNA | transcript_id: ENST00000560819.1,havana_transcript: OTTHUMT000004…	N1	0.05 Gy	Male	ENSG00000236914
ENSG00000231768.2	LINC01354	-0.401126	-0.651368	-2.38647	0.0178606	0.767829	-3.15456	0.0151906	0.041531	long intergenic non-protein coding RNA 1354	NA	gene_id: 5126,havana_gene: OTTHUMG00000037976.8,gene_name: LINC01354 | transcript_id: ENST00000653353.1,havana_transcript: OTTHUMT00000092697.2,transcript_name: LINC01354-204,bp: 2887,biotype: lncRNA | transcript_id: ENST00000435574.2,havana_transcript: OTTHUMT00000092696.2,transcript_name: LINC01354-202,bp: 2877,biotype: lncRNA | transcript_id: ENST00000665108.1,havana_transcript: OTTHUMT0000051…	N1	0.05 Gy	Male	ENSG00000231768
ENSG00000224511.2	LINC00365	0.74864	-3.85641	2.38345	0.0180039	0.767829	-3.31342	0.00632383	0.614819	long intergenic non-protein coding RNA 365	NA	gene_id: 38439,havana_gene: OTTHUMG00000016663.3,gene_name: LINC00365 | transcript_id: ENST00000413591.1,havana_transcript: OTTHUMT00000125960.1,transcript_name: LINC00365-201,bp: 2618,biotype: lncRNA | transcript_id: ENST00000660467.1,havana_transcript: OTTHUMT00000513174.1,transcript_name: LINC00365-203,bp: 1291,biotype: lncRNA | transcript_id: ENST00000432770.1,havana_transcript: OTTHUMT000000…	N1	0.05 Gy	Male	ENSG00000224511
ENSG00000271862.1	AC104118.1	0.332406	-0.943376	2.37843	0.0182442	0.767848	-3.18062	0.00283897	0.641969	NA	NA	gene_id: 16794,havana_gene: OTTHUMG00000185533.1,gene_name: AC104118.1 | transcript_id: ENST00000607625.1,havana_transcript: OTTHUMT00000470668.1,transcript_name: AC104118.1-201,bp: 1589,biotype: lncRNA	N1	0.05 Gy	Male	ENSG00000271862
ENSG00000273189.1	AC010619.2	-0.729249	-3.56659	-2.37671	0.0183275	0.767848	-3.30944	-0.000346546	0.977422	NA	NA	gene_id: 53199,havana_gene: OTTHUMG00000183157.2,gene_name: AC010619.2 | transcript_id: ENST00000595815.1,havana_transcript: OTTHUMT00000465310.1,transcript_name: AC010619.2-201,bp: 1421,biotype: lncRNA	N1	0.05 Gy	Male	ENSG00000273189
ENSG00000274341.1	AC005899.6	0.589161	-3.85547	2.3747	0.0184247	0.767848	-3.3245	0.00205464	0.840139	NA	NA	gene_id: 47840,havana_gene: OTTHUMG00000186642.1,gene_name: AC005899.6 | transcript_id: ENST00000620729.1,havana_transcript: OTTHUMT00000473514.1,transcript_name: AC005899.6-201,bp: 297,biotype: lncRNA	N1	0.05 Gy	Male	ENSG00000274341
ENSG00000259065.2	AC005520.2	0.566272	-0.71597	2.37293	0.0185109	0.767848	-3.18423	0.0196492	0.0530581	NA	NA	gene_id: 40873,havana_gene: OTTHUMG00000171253.2,gene_name: AC005520.2 | transcript_id: ENST00000668116.1,havana_transcript: OTTHUMT00000523874.1,transcript_name: AC005520.2-201,bp: 2109,biotype: lncRNA | transcript_id: ENST00000556194.2,havana_transcript: OTTHUMT00000412571.2,transcript_name: AC005520.2-202,bp: 656,biotype: lncRNA | transcript_id: ENST00000553470.1,havana_transcript: OTTHUMT0000…	N1	0.05 Gy	Male	ENSG00000259065
ENSG00000242282.6	AC108488.1	-0.901686	-2.16881	-2.3725	0.0185322	0.767848	-3.25898	0.0222518	0.165126	NA	NA	gene_id: 5533,havana_gene: OTTHUMG00000151418.2,gene_name: AC108488.1 | transcript_id: ENST00000422961.5,havana_transcript: OTTHUMT00000322760.1,transcript_name: AC108488.1-201,bp: 791,biotype: lncRNA | transcript_id: ENST00000439547.5,havana_transcript: OTTHUMT00000322553.1,transcript_name: AC108488.1-202,bp: 482,biotype: lncRNA | transcript_id: ENST00000416463.1,havana_transcript: OTTHUMT000003…	N1	0.05 Gy	Male	ENSG00000242282
ENSG00000224116.7	INHBA-AS1	-0.565809	-2.18328	-2.37052	0.0186291	0.767848	-3.25382	-0.00879434	0.442472	INHBA antisense RNA 1	NA	gene_id: 22304,havana_gene: OTTHUMG00000155114.4,gene_name: INHBA-AS1 | transcript_id: ENST00000662280.1,havana_transcript: OTTHUMT00000525620.1,transcript_name: INHBA-AS1-205,bp: 2789,biotype: lncRNA | transcript_id: ENST00000415848.6,havana_transcript: OTTHUMT00000338451.2,transcript_name: INHBA-AS1-201,bp: 3005,biotype: lncRNA | transcript_id: ENST00000420821.2,havana_transcript: OTTHUMT000003…	N1	0.05 Gy	Male	ENSG00000224116
ENSG00000251026.2	LINC02163	-0.698619	-3.58048	-2.36374	0.0189649	0.767848	-3.33184	0.0159123	0.183971	NA	NA	gene_id: 17062,havana_gene: OTTHUMG00000162778.5,gene_name: LINC02163 | transcript_id: ENST00000665271.1,havana_transcript: OTTHUMT00000518555.1,transcript_name: LINC02163-203,bp: 1110,biotype: lncRNA | transcript_id: ENST00000662211.1,havana_transcript: OTTHUMT00000522708.1,transcript_name: LINC02163-202,bp: 980,biotype: lncRNA | transcript_id: ENST00000666455.1,havana_transcript: OTTHUMT0000052…	N1	0.05 Gy	Male	ENSG00000251026
ENSG00000285646.2	AL021155.4	0.339534	-0.280199	2.36134	0.0190849	0.767848	-3.19129	0.00401373	0.552581	NA	NA	gene_id: 412,havana_gene: OTTHUMG00000193227.7,gene_name: AL021155.4 | transcript_id: ENST00000661075.1,havana_transcript: OTTHUMT00000521886.1,transcript_name: AL021155.4-201,bp: 952,biotype: lncRNA | transcript_id: ENST00000650448.1,havana_transcript: OTTHUMT00000500851.1,transcript_name: AL021155.4-202,bp: 654,biotype: lncRNA | transcript_id: ENST00000649268.2,havana_transcript: OTTHUMT0000050…	N1	0.05 Gy	Male	ENSG00000285646
ENSG00000186594.14	MIR22HG	-0.196984	3.62511	-2.36092	0.0191057	0.767848	-3.48438	-0.00118579	0.741378	MIR22 host gene	NA	gene_id: 46678,havana_gene: OTTHUMG00000132197.7,gene_name: MIR22HG | transcript_id: ENST00000334146.7,havana_transcript: OTTHUMT00000255250.3,transcript_name: MIR22HG-201,bp: 1383,biotype: lncRNA | transcript_id: ENST00000574306.1,havana_transcript: OTTHUMT00000438299.2,transcript_name: MIR22HG-208,bp: 2626,biotype: lncRNA | transcript_id: ENST00000576749.5,havana_transcript: OTTHUMT00000438374.…	N1	0.05 Gy	Male	ENSG00000186594
ENSG00000258584.2	FAM181A-AS1	-0.716585	-1.87553	-2.36009	0.0191476	0.767848	-3.25939	0.00643211	0.600555	FAM181A antisense RNA 1	NA	gene_id: 41213,havana_gene: OTTHUMG00000171296.3,gene_name: FAM181A-AS1 | transcript_id: ENST00000554742.1,havana_transcript: OTTHUMT00000412835.1,transcript_name: FAM181A-AS1-202,bp: 2402,biotype: lncRNA | transcript_id: ENST00000555732.2,havana_transcript: OTTHUMT00000499211.2,transcript_name: FAM181A-AS1-203,bp: 1904,biotype: lncRNA | transcript_id: ENST00000556290.1,havana_transcript: OTTHUMT…	N1	0.05 Gy	Male	ENSG00000258584
ENSG00000267053.8	AC092296.2	-0.578926	-0.733168	-2.35914	0.0191951	0.767848	-3.21176	0.00181658	0.86678	NA	NA	gene_id: 52505,havana_gene: OTTHUMG00000180576.7,gene_name: AC092296.2 | transcript_id: ENST00000586345.6,havana_transcript: OTTHUMT00000451979.2,transcript_name: AC092296.2-201,bp: 952,biotype: lncRNA | transcript_id: ENST00000586488.6,havana_transcript: OTTHUMT00000451980.2,transcript_name: AC092296.2-202,bp: 566,biotype: lncRNA | transcript_id: ENST00000660925.1,havana_transcript: OTTHUMT00000…	N1	0.05 Gy	Male	ENSG00000267053
ENSG00000288580.1	AC023296.1	0.648249	-3.55119	2.35609	0.0193497	0.767887	-3.33743	0.000431284	0.969919	NA	NA	gene_id: 24646,havana_gene: OTTHUMG00000195508.1,gene_name: AC023296.1 | transcript_id: ENST00000667660.1,havana_transcript: OTTHUMT00000527926.1,transcript_name: AC023296.1-201,bp: 2784,biotype: lncRNA	N1	0.05 Gy	Male	ENSG00000288580
ENSG00000171671.6	SHANK2-AS3	0.486988	-1.72502	2.35571	0.0193689	0.767887	-3.25999	-0.00706941	0.432767	SHANK2 antisense RNA 3	NA	gene_id: 33741,havana_gene: OTTHUMG00000150217.1,gene_name: SHANK2-AS3 | transcript_id: ENST00000307548.2,havana_transcript: OTTHUMT00000316872.1,transcript_name: SHANK2-AS3-201,bp: 1683,biotype: lncRNA	N1	0.05 Gy	Male	ENSG00000171671
ENSG00000266896.1	AL354892.3	-0.29142	0.193589	-2.35188	0.0195646	0.772643	-3.20892	-0.000752733	0.900268	NA	NA	gene_id: 21543,havana_gene: OTTHUMG00000180499.1,gene_name: AL354892.3 | transcript_id: ENST00000586101.1,havana_transcript: OTTHUMT00000451632.1,transcript_name: AL354892.3-201,bp: 1630,biotype: lncRNA	N1	0.05 Gy	Male	ENSG00000266896
ENSG00000283674.3	AC068587.4	0.178663	2.19564	2.34714	0.0198086	0.774153	-3.33468	0.00417763	0.198708	NA	NA	gene_id: 24931,havana_gene: OTTHUMG00000191723.3,gene_name: AC068587.4 | transcript_id: ENST00000641618.1,havana_transcript: OTTHUMT00000492935.1,transcript_name: AC068587.4-201,bp: 4514,biotype: lncRNA | transcript_id: ENST00000660816.1,havana_transcript: OTTHUMT00000527198.1,transcript_name: AC068587.4-202,bp: 3013,biotype: lncRNA | transcript_id: ENST00000641839.1,havana_transcript: OTTHUMT000…	N1	0.05 Gy	Male	ENSG00000283674
ENSG00000263878.2	DLGAP1-AS4	-0.596483	-2.15726	-2.34653	0.0198404	0.774153	-3.29558	0.00835602	0.447816	DLGAP1 antisense RNA 4	NA	gene_id: 49778,havana_gene: OTTHUMG00000178387.4,gene_name: DLGAP1-AS4 | transcript_id: ENST00000652891.1,havana_transcript: OTTHUMT00000441774.2,transcript_name: DLGAP1-AS4-202,bp: 1526,biotype: lncRNA | transcript_id: ENST00000661068.1,havana_transcript: OTTHUMT00000506703.1,transcript_name: DLGAP1-AS4-203,bp: 925,biotype: lncRNA | transcript_id: ENST00000662752.1,havana_transcript: OTTHUMT0000…	N1	0.05 Gy	Male	ENSG00000263878
ENSG00000249807.1	AC034229.1	0.724745	-3.40778	2.34285	0.0200321	0.774923	-3.35238	0.0036341	0.775792	NA	NA	gene_id: 15723,havana_gene: OTTHUMG00000161773.1,gene_name: AC034229.1 | transcript_id: ENST00000506299.1,havana_transcript: OTTHUMT00000366063.1,transcript_name: AC034229.1-201,bp: 943,biotype: lncRNA	N1	0.05 Gy	Male	ENSG00000249807
ENSG00000258537.5	FRMD6-AS2	0.614493	-3.68613	2.3397	0.0201979	0.774923	-3.37032	0.00142479	0.894653	FRMD6 antisense RNA 2	NA	gene_id: 40409,havana_gene: OTTHUMG00000171076.1,gene_name: FRMD6-AS2 | transcript_id: ENST00000556617.5,havana_transcript: OTTHUMT00000411555.1,transcript_name: FRMD6-AS2-201,bp: 548,biotype: lncRNA | transcript_id: ENST00000557625.1,havana_transcript: OTTHUMT00000411556.1,transcript_name: FRMD6-AS2-202,bp: 581,biotype: lncRNA	N1	0.05 Gy	Male	ENSG00000258537
ENSG00000260785.2	CASC17	0.602781	-2.11486	2.33922	0.0202229	0.774923	-3.30667	0.00592463	0.582079	cancer susceptibility 17	NA	gene_id: 49212,havana_gene: OTTHUMG00000176079.15,gene_name: CASC17 | transcript_id: ENST00000659670.1,havana_transcript: OTTHUMT00000514772.1,transcript_name: CASC17-203,bp: 2096,biotype: lncRNA | transcript_id: ENST00000569074.1,havana_transcript: OTTHUMT00000431480.1,transcript_name: CASC17-201,bp: 2059,biotype: lncRNA | transcript_id: ENST00000665992.1,havana_transcript: OTTHUMT00000518525.1,…	N1	0.05 Gy	Male	ENSG00000260785
ENSG00000180458.2	AC022148.1	-0.387969	-1.10969	-2.33776	0.0203003	0.774923	-3.25992	-0.000399641	0.954859	NA	NA	gene_id: 52555,havana_gene: OTTHUMG00000182015.1,gene_name: AC022148.1 | transcript_id: ENST00000316807.2,havana_transcript: OTTHUMT00000458665.1,transcript_name: AC022148.1-201,bp: 3267,biotype: lncRNA	N1	0.05 Gy	Male	ENSG00000180458
ENSG00000256802.2	AC022613.1	0.665211	-2.42431	2.33748	0.020315	0.774923	-3.32136	-0.0178493	0.12456	NA	NA	gene_id: 42210,havana_gene: OTTHUMG00000172189.1,gene_name: AC022613.1 | transcript_id: ENST00000536835.2,havana_transcript: OTTHUMT00000417261.1,transcript_name: AC022613.1-201,bp: 2530,biotype: lncRNA | transcript_id: ENST00000560994.1,havana_transcript: OTTHUMT00000417262.1,transcript_name: AC022613.1-202,bp: 410,biotype: lncRNA	N1	0.05 Gy	Male	ENSG00000256802
ENSG00000272054.1	AC007390.1	0.21711	0.283261	2.33583	0.0204024	0.774923	-3.24076	0.000362487	0.929714	NA	NA	gene_id: 6089,havana_gene: OTTHUMG00000185598.1,gene_name: AC007390.1 | transcript_id: ENST00000606229.1,havana_transcript: OTTHUMT00000470809.1,transcript_name: AC007390.1-201,bp: 3803,biotype: lncRNA	N1	0.05 Gy	Male	ENSG00000272054
ENSG00000274605.2	PCCA-DT	-0.253131	0.251338	-2.33392	0.0205045	0.77675	-3.2435	0.00329952	0.444171	NA	NA	gene_id: 39340,havana_gene: OTTHUMG00000187284.2,gene_name: PCCA-DT | transcript_id: ENST00000654763.1,havana_transcript: OTTHUMT00000519043.1,transcript_name: PCCA-DT-202,bp: 1380,biotype: lncRNA | transcript_id: ENST00000612598.1,havana_transcript: OTTHUMT00000474702.1,transcript_name: PCCA-DT-201,bp: 913,biotype: lncRNA	N1	0.05 Gy	Male	ENSG00000274605
ENSG00000284693.1	LINC02606	0.412422	0.0752044	2.33151	0.0206336	0.77806	-3.24603	0.00390059	0.635861	long intergenic non-protein coding RNA 2606	NA	gene_id: 325,havana_gene: OTTHUMG00000192293.1,gene_name: LINC02606 | transcript_id: ENST00000641325.1,havana_transcript: OTTHUMT00000493405.1,transcript_name: LINC02606-201,bp: 2442,biotype: lncRNA | transcript_id: ENST00000641940.1,havana_transcript: OTTHUMT00000493406.1,transcript_name: LINC02606-203,bp: 839,biotype: lncRNA | transcript_id: ENST00000641507.1,havana_transcript: OTTHUMT000004934…	N1	0.05 Gy	Male	ENSG00000284693
ENSG00000228925.1	AC016722.2	0.6421	-3.0053	2.33027	0.0207002	0.779381	-3.35718	-0.00660508	0.56936	NA	NA	gene_id: 6261,havana_gene: OTTHUMG00000153091.2,gene_name: AC016722.2 | transcript_id: ENST00000429761.1,havana_transcript: OTTHUMT00000329487.2,transcript_name: AC016722.2-201,bp: 1835,biotype: lncRNA	N1	0.05 Gy	Male	ENSG00000228925
ENSG00000272582.1	AL031587.3	0.429	-1.64014	2.32872	0.0207841	0.78135	-3.30056	0.00123772	0.868695	NA	NA	gene_id: 57223,havana_gene: OTTHUMG00000186180.1,gene_name: AL031587.3 | transcript_id: ENST00000609976.1,havana_transcript: OTTHUMT00000472369.1,transcript_name: AL031587.3-201,bp: 814,biotype: lncRNA	N1	0.05 Gy	Male	ENSG00000272582
ENSG00000273027.1	AL844908.2	0.596261	-2.93391	2.32533	0.0209677	0.784345	-3.35601	-0.0123074	0.256948	NA	NA	gene_id: 56179,havana_gene: OTTHUMG00000186257.1,gene_name: AL844908.2 | transcript_id: ENST00000609461.1,havana_transcript: OTTHUMT00000472509.1,transcript_name: AL844908.2-201,bp: 460,biotype: lncRNA	N1	0.05 Gy	Male	ENSG00000273027
ENSG00000258169.1	LINC00485	0.618694	-2.49806	2.32377	0.021053	0.784345	-3.347	0.00561049	0.61139	long intergenic non-protein coding RNA 485	NA	gene_id: 37353,havana_gene: OTTHUMG00000169965.1,gene_name: LINC00485 | transcript_id: ENST00000547179.1,havana_transcript: OTTHUMT00000406691.1,transcript_name: LINC00485-201,bp: 3722,biotype: lncRNA	N1	0.05 Gy	Male	ENSG00000258169
ENSG00000220256.4	AC093802.1	0.767741	-2.94358	2.32197	0.0211514	0.785591	-3.36918	0.0196041	0.158974	NA	NA	gene_id: 9592,havana_gene: OTTHUMG00000152415.2,gene_name: AC093802.1 | transcript_id: ENST00000407524.1,havana_transcript: OTTHUMT00000326161.1,transcript_name: AC093802.1-201,bp: 3238,biotype: lncRNA | transcript_id: ENST00000650925.1,havana_transcript: OTTHUMT00000501738.1,transcript_name: AC093802.1-202,bp: 2902,biotype: lncRNA | transcript_id: ENST00000650712.1,havana_transcript: OTTHUMT0000…	N1	0.05 Gy	Male	ENSG00000220256
ENSG00000230492.1	AL049651.1	-0.676032	-3.09266	-2.3208	0.021216	0.786007	-3.37499	0.0141609	0.26062	NA	NA	gene_id: 54347,havana_gene: OTTHUMG00000032052.1,gene_name: AL049651.1 | transcript_id: ENST00000440798.1,havana_transcript: OTTHUMT00000078306.1,transcript_name: AL049651.1-201,bp: 719,biotype: lncRNA	N1	0.05 Gy	Male	ENSG00000230492
ENSG00000273792.1	AC022898.2	0.538648	-2.43045	2.32022	0.021248	0.786007	-3.34853	0.0029825	0.760037	NA	NA	gene_id: 42998,havana_gene: OTTHUMG00000186917.1,gene_name: AC022898.2 | transcript_id: ENST00000616822.1,havana_transcript: OTTHUMT00000474007.1,transcript_name: AC022898.2-201,bp: 1312,biotype: lncRNA	N1	0.05 Gy	Male	ENSG00000273792
ENSG00000232294.6	AL031674.1	0.919991	-2.08562	2.31233	0.0216865	0.786842	-3.32462	-0.0632092	0.000315663	NA	NA	gene_id: 55074,havana_gene: OTTHUMG00000032760.27,gene_name: AL031674.1 | transcript_id: ENST00000661530.1,havana_transcript: OTTHUMT00000519917.1,transcript_name: AL031674.1-216,bp: 1291,biotype: lncRNA | transcript_id: ENST00000661421.1,havana_transcript: OTTHUMT00000259161.2,transcript_name: AL031674.1-203,bp: 1309,biotype: lncRNA | transcript_id: ENST00000653245.1,havana_transcript: OTTHUMT00…	N1	0.05 Gy	Male	ENSG00000232294
ENSG00000226756.1	AC007365.1	-0.569495	-3.94263	-2.31139	0.0217397	0.786842	-3.42111	-0.000677124	0.947675	NA	NA	gene_id: 6531,havana_gene: OTTHUMG00000152702.1,gene_name: AC007365.1 | transcript_id: ENST00000439964.1,havana_transcript: OTTHUMT00000327468.1,transcript_name: AC007365.1-201,bp: 627,biotype: lncRNA	N1	0.05 Gy	Male	ENSG00000226756
ENSG00000236036.2	LINC00445	-0.68481	-3.68812	-2.3037	0.0221759	0.788084	-3.41952	-0.0176933	0.155845	long intergenic non-protein coding RNA 445	NA	gene_id: 38525,havana_gene: OTTHUMG00000016726.5,gene_name: LINC00445 | transcript_id: ENST00000656633.1,havana_transcript: OTTHUMT00000512108.1,transcript_name: LINC00445-204,bp: 883,biotype: lncRNA | transcript_id: ENST00000670790.1,havana_transcript: OTTHUMT00000515608.1,transcript_name: LINC00445-205,bp: 1322,biotype: lncRNA | transcript_id: ENST00000456848.2,havana_transcript: OTTHUMT0000004…	N1	0.05 Gy	Male	ENSG00000236036
ENSG00000225269.3	LINC00705	0.575314	-1.37807	2.30147	0.0223036	0.788084	-3.32969	-0.00603569	0.554406	NA	NA	gene_id: 29476,havana_gene: OTTHUMG00000017575.9,gene_name: LINC00705 | transcript_id: ENST00000417883.2,havana_transcript: OTTHUMT00000046511.1,transcript_name: LINC00705-201,bp: 1745,biotype: lncRNA | transcript_id: ENST00000665287.1,havana_transcript: OTTHUMT00000514124.1,transcript_name: LINC00705-208,bp: 1934,biotype: lncRNA | transcript_id: ENST00000654330.1,havana_transcript: OTTHUMT000005…	N1	0.05 Gy	Male	ENSG00000225269
ENSG00000225032.5	AL162586.1	-0.492975	-1.22039	-2.30136	0.0223101	0.788084	-3.32195	-0.00714955	0.42103	NA	NA	gene_id: 29005,havana_gene: OTTHUMG00000020714.1,gene_name: AL162586.1 | transcript_id: ENST00000439298.5,havana_transcript: OTTHUMT00000054233.1,transcript_name: AL162586.1-201,bp: 2055,biotype: lncRNA | transcript_id: ENST00000425991.1,havana_transcript: OTTHUMT00000054234.1,transcript_name: AL162586.1-202,bp: 521,biotype: lncRNA	N1	0.05 Gy	Male	ENSG00000225032
ENSG00000267009.6	AC007780.1	0.804279	-0.972615	2.30088	0.0223375	0.788084	-3.31525	-0.0162572	0.272395	NA	NA	gene_id: 49173,havana_gene: OTTHUMG00000180138.3,gene_name: AC007780.1 | transcript_id: ENST00000590353.1,havana_transcript: OTTHUMT00000471455.1,transcript_name: AC007780.1-201,bp: 719,biotype: lncRNA | transcript_id: ENST00000591567.1,havana_transcript: OTTHUMT00000450026.1,transcript_name: AC007780.1-202,bp: 549,biotype: lncRNA | transcript_id: ENST00000586515.5,havana_transcript: OTTHUMT00000…	N1	0.05 Gy	Male	ENSG00000267009
ENSG00000260558.2	AC018557.2	0.68426	-3.55889	2.29816	0.0224948	0.788084	-3.42575	0.007647	0.528176	NA	NA	gene_id: 45901,havana_gene: OTTHUMG00000173476.2,gene_name: AC018557.2 | transcript_id: ENST00000649944.1,havana_transcript: OTTHUMT00000500242.1,transcript_name: AC018557.2-201,bp: 1090,biotype: lncRNA | transcript_id: ENST00000565082.1,havana_transcript: OTTHUMT00000423239.1,transcript_name: AC018557.2-202,bp: 536,biotype: lncRNA	N1	0.05 Gy	Male	ENSG00000260558
ENSG00000235358.2	AC093151.2	-0.623934	-3.73407	-2.297	0.0225622	0.788208	-3.4311	0.0123568	0.278326	NA	NA	gene_id: 1339,havana_gene: OTTHUMG00000005710.2,gene_name: AC093151.2 | transcript_id: ENST00000425554.1,havana_transcript: OTTHUMT00000015625.1,transcript_name: AC093151.2-201,bp: 623,biotype: lncRNA | transcript_id: ENST00000670398.1,havana_transcript: OTTHUMT00000506629.1,transcript_name: AC093151.2-204,bp: 1066,biotype: lncRNA | transcript_id: ENST00000445073.1,havana_transcript: OTTHUMT00000…	N1	0.05 Gy	Male	ENSG00000235358
ENSG00000261742.6	LINC00922	-0.560966	-2.79002	-2.29641	0.0225963	0.788284	-3.40102	0.00925312	0.359908	long intergenic non-protein coding RNA 922	NA	gene_id: 45873,havana_gene: OTTHUMG00000172812.7,gene_name: LINC00922 | transcript_id: ENST00000663911.1,havana_transcript: OTTHUMT00000512987.1,transcript_name: LINC00922-208,bp: 1833,biotype: lncRNA | transcript_id: ENST00000569736.5,havana_transcript: OTTHUMT00000420601.2,transcript_name: LINC00922-203,bp: 1760,biotype: lncRNA | transcript_id: ENST00000663762.1,havana_transcript: OTTHUMT000005…	N1	0.05 Gy	Male	ENSG00000261742
ENSG00000224506.3	LINC02523	0.663476	-3.48907	2.29164	0.0228753	0.789103	-3.43139	0.00523892	0.660407	long intergenic non-protein coding RNA 2523	NA	gene_id: 20818,havana_gene: OTTHUMG00000015509.3,gene_name: LINC02523 | transcript_id: ENST00000423208.2,havana_transcript: OTTHUMT00000042072.2,transcript_name: LINC02523-201,bp: 2963,biotype: lncRNA | transcript_id: ENST00000670227.1,havana_transcript: OTTHUMT00000512922.1,transcript_name: LINC02523-202,bp: 1188,biotype: lncRNA	N1	0.05 Gy	Male	ENSG00000224506
ENSG00000240888.1	AC131210.1	-0.552378	-4.0997	-2.28978	0.0229851	0.790457	-3.45421	-0.0073627	0.449214	NA	NA	gene_id: 11914,havana_gene: OTTHUMG00000159376.1,gene_name: AC131210.1 | transcript_id: ENST00000491347.1,havana_transcript: OTTHUMT00000355002.1,transcript_name: AC131210.1-201,bp: 441,biotype: lncRNA	N1	0.05 Gy	Male	ENSG00000240888
ENSG00000255389.1	Z97989.1	-0.2944	-0.469291	-2.28083	0.0235187	0.801203	-3.33973	-0.00636317	0.256569	NA	NA	gene_id: 20655,havana_gene: OTTHUMG00000165195.2,gene_name: Z97989.1 | transcript_id: ENST00000531702.1,havana_transcript: OTTHUMT00000382594.2,transcript_name: Z97989.1-201,bp: 2421,biotype: lncRNA	N1	0.05 Gy	Male	ENSG00000255389
ENSG00000253214.2	AC079209.1	-0.867083	-2.32762	-2.27976	0.0235829	0.801203	-3.40438	-0.00534532	0.742295	NA	NA	gene_id: 26066,havana_gene: OTTHUMG00000164595.9,gene_name: AC079209.1 | transcript_id: ENST00000668603.1,havana_transcript: OTTHUMT00000522929.1,transcript_name: AC079209.1-208,bp: 1456,biotype: lncRNA | transcript_id: ENST00000653749.1,havana_transcript: OTTHUMT00000518293.1,transcript_name: AC079209.1-204,bp: 1121,biotype: lncRNA | transcript_id: ENST00000663184.1,havana_transcript: OTTHUMT000…	N1	0.05 Gy	Male	ENSG00000253214
ENSG00000249406.3	AC015909.1	-0.385567	-0.997402	-2.27197	0.0240577	0.810641	-3.36691	0.000491121	0.945076	NA	NA	gene_id: 48697,havana_gene: OTTHUMG00000162055.12,gene_name: AC015909.1 | transcript_id: ENST00000509943.2,havana_transcript: OTTHUMT00000519010.1,transcript_name: AC015909.1-211,bp: 1438,biotype: lncRNA | transcript_id: ENST00000662496.1,havana_transcript: OTTHUMT00000512087.1,transcript_name: AC015909.1-209,bp: 1663,biotype: lncRNA | transcript_id: ENST00000654981.1,havana_transcript: OTTHUMT00…	N1	0.05 Gy	Male	ENSG00000249406
ENSG00000271781.1	AC026740.1	0.590468	-3.49551	2.26251	0.024645	0.813027	-3.47397	-0.00653439	0.554974	NA	NA	gene_id: 15545,havana_gene: OTTHUMG00000185406.1,gene_name: AC026740.1 | transcript_id: ENST00000607068.1,havana_transcript: OTTHUMT00000470455.1,transcript_name: AC026740.1-201,bp: 791,biotype: lncRNA	N1	0.05 Gy	Male	ENSG00000271781
ENSG00000276390.1	AC004241.3	-0.54317	-3.31577	-2.25729	0.0249746	0.813027	-3.47274	-0.0105329	0.323987	NA	NA	gene_id: 36093,havana_gene: OTTHUMG00000187397.1,gene_name: AC004241.3 | transcript_id: ENST00000611728.1,havana_transcript: OTTHUMT00000474892.1,transcript_name: AC004241.3-201,bp: 517,biotype: lncRNA	N1	0.05 Gy	Male	ENSG00000276390
ENSG00000286011.1	AC062037.3	0.468859	-1.4294	2.25697	0.0249948	0.813027	-3.40483	0.00244402	0.789214	NA	NA	gene_id: 6899,havana_gene: OTTHUMG00000193441.6,gene_name: AC062037.3 | transcript_id: ENST00000650829.1,havana_transcript: OTTHUMT00000501698.4,transcript_name: AC062037.3-201,bp: 1063,biotype: lncRNA | transcript_id: ENST00000469800.6,havana_transcript: OTTHUMT00000329396.3,transcript_name: AC062037.3-202,bp: 701,biotype: lncRNA | transcript_id: ENST00000650927.1,havana_transcript: OTTHUMT00000…	N1	0.05 Gy	Male	ENSG00000286011
ENSG00000283064.1	AL353759.1	0.379077	-0.626636	2.25634	0.0250348	0.813027	-3.38465	-0.00315778	0.627486	NA	NA	gene_id: 18967,havana_gene: OTTHUMG00000191593.1,gene_name: AL353759.1 | transcript_id: ENST00000635439.1,havana_transcript: OTTHUMT00000488740.1,transcript_name: AL353759.1-201,bp: 1578,biotype: lncRNA	N1	0.05 Gy	Male	ENSG00000283064
ENSG00000260868.1	LINC01960	0.519624	-2.56395	2.25584	0.0250667	0.813027	-3.45215	0.00448444	0.641516	long intergenic non-protein coding RNA 1960	NA	gene_id: 8425,havana_gene: OTTHUMG00000176260.1,gene_name: LINC01960 | transcript_id: ENST00000563759.1,havana_transcript: OTTHUMT00000431692.1,transcript_name: LINC01960-201,bp: 1884,biotype: lncRNA	N1	0.05 Gy	Male	ENSG00000260868
ENSG00000261783.1	AC009054.2	0.392978	-1.29324	2.25488	0.0251281	0.813027	-3.40424	-0.00441833	0.540915	NA	NA	gene_id: 46226,havana_gene: OTTHUMG00000177128.1,gene_name: AC009054.2 | transcript_id: ENST00000561956.1,havana_transcript: OTTHUMT00000435474.1,transcript_name: AC009054.2-201,bp: 374,biotype: lncRNA	N1	0.05 Gy	Male	ENSG00000261783
ENSG00000237310.2	GS1-124K5.4	-0.347219	-0.924238	-2.25455	0.0251488	0.813027	-3.39405	0.000559514	0.936929	uncharacterized LOC100289098	NA	gene_id: 22817,havana_gene: OTTHUMG00000156593.5,gene_name: GS1-124K5.4 | transcript_id: ENST00000669732.1,havana_transcript: OTTHUMT00000508901.1,transcript_name: GS1-124K5.4-206,bp: 640,biotype: lncRNA | transcript_id: ENST00000654121.1,havana_transcript: OTTHUMT00000518053.1,transcript_name: GS1-124K5.4-203,bp: 926,biotype: lncRNA | transcript_id: ENST00000666724.1,havana_transcript: OTTHUMT00…	N1	0.05 Gy	Male	ENSG00000237310
ENSG00000249892.1	AC093857.1	-0.68684	-2.83615	-2.25337	0.0252248	0.813027	-3.46423	-0.000575653	0.964192	NA	NA	gene_id: 13745,havana_gene: OTTHUMG00000161731.2,gene_name: AC093857.1 | transcript_id: ENST00000511603.1,havana_transcript: OTTHUMT00000365891.2,transcript_name: AC093857.1-201,bp: 760,biotype: lncRNA	N1	0.05 Gy	Male	ENSG00000249892
ENSG00000258017.2	AC011603.3	0.44187	0.324734	2.25231	0.0252928	0.813027	-3.39734	-0.00629562	0.447453	NA	NA	gene_id: 36188,havana_gene: OTTHUMG00000170411.2,gene_name: AC011603.3 | transcript_id: ENST00000548149.1,havana_transcript: OTTHUMT00000409015.1,transcript_name: AC011603.3-201,bp: 675,biotype: lncRNA | transcript_id: ENST00000552893.1,havana_transcript: OTTHUMT00000409016.1,transcript_name: AC011603.3-202,bp: 504,biotype: lncRNA | transcript_id: ENST00000547387.1,havana_transcript: OTTHUMT00000…	N1	0.05 Gy	Male	ENSG00000258017
ENSG00000251536.2	AC055717.1	-0.634185	-2.38048	-2.25229	0.0252937	0.813027	-3.44129	-0.0251872	0.0415433	NA	NA	gene_id: 38009,havana_gene: OTTHUMG00000168394.1,gene_name: AC055717.1 | transcript_id: ENST00000502221.2,havana_transcript: OTTHUMT00000399541.1,transcript_name: AC055717.1-201,bp: 1986,biotype: lncRNA	N1	0.05 Gy	Male	ENSG00000251536
ENSG00000275549.1	STPG3-AS1	-0.565849	-2.7944	-2.25143	0.0253493	0.813027	-3.46371	-0.0183153	0.0889895	STPG3 antisense RNA 1	NA	gene_id: 29366,havana_gene: OTTHUMG00000187409.1,gene_name: STPG3-AS1 | transcript_id: ENST00000612170.1,havana_transcript: OTTHUMT00000474912.1,transcript_name: STPG3-AS1-201,bp: 1701,biotype: lncRNA	N1	0.05 Gy	Male	ENSG00000275549
ENSG00000224660.2	SH3BP5-AS1	0.228349	1.01785	2.25102	0.0253758	0.813027	-3.43219	0.00270211	0.540795	SH3BP5 antisense RNA 1	NA	gene_id: 9909,havana_gene: OTTHUMG00000155575.4,gene_name: SH3BP5-AS1 | transcript_id: ENST00000420195.1,havana_transcript: OTTHUMT00000340701.1,transcript_name: SH3BP5-AS1-202,bp: 5570,biotype: lncRNA | transcript_id: ENST00000668440.1,havana_transcript: OTTHUMT00000340703.3,transcript_name: SH3BP5-AS1-206,bp: 3699,biotype: lncRNA | transcript_id: ENST00000659956.1,havana_transcript: OTTHUMT0000…	N1	0.05 Gy	Male	ENSG00000224660
ENSG00000227540.1	DNAJC9-AS1	0.59286	-3.40744	2.24945	0.0254768	0.813027	-3.49049	-0.0132799	0.218788	DNAJC9 antisense RNA 1	NA	gene_id: 30602,havana_gene: OTTHUMG00000018458.1,gene_name: DNAJC9-AS1 | transcript_id: ENST00000457147.1,havana_transcript: OTTHUMT00000048624.1,transcript_name: DNAJC9-AS1-202,bp: 762,biotype: lncRNA | transcript_id: ENST00000457758.1,havana_transcript: OTTHUMT00000048625.1,transcript_name: DNAJC9-AS1-203,bp: 548,biotype: lncRNA | transcript_id: ENST00000394864.2,havana_transcript: OTTHUMT00000…	N1	0.05 Gy	Male	ENSG00000227540
ENSG00000285672.1	AL160396.2	0.551613	-2.67606	2.24782	0.0255823	0.813027	-3.46894	0.00589572	0.563617	NA	NA	gene_id: 39548,havana_gene: OTTHUMG00000193107.2,gene_name: AL160396.2 | transcript_id: ENST00000649577.1,havana_transcript: OTTHUMT00000500155.2,transcript_name: AL160396.2-201,bp: 1202,biotype: lncRNA	N1	0.05 Gy	Male	ENSG00000285672
ENSG00000280384.1	FP325332.1	-0.461404	-0.83388	-2.24633	0.0256791	0.813027	-3.40648	0.00632686	0.485041	NA	NA	gene_id: 57512,havana_gene: OTTHUMG00000189191.1,gene_name: FP325332.1 | transcript_id: ENST00000624818.1,havana_transcript: OTTHUMT00000479014.1,transcript_name: FP325332.1-201,bp: 2045,biotype: lncRNA	N1	0.05 Gy	Male	ENSG00000280384
ENSG00000258402.1	AC016526.1	0.508569	-1.447	2.24611	0.0256934	0.813027	-3.42325	-0.00279635	0.75635	NA	NA	gene_id: 40958,havana_gene: OTTHUMG00000171617.1,gene_name: AC016526.1 | transcript_id: ENST00000555465.1,havana_transcript: OTTHUMT00000414483.1,transcript_name: AC016526.1-201,bp: 520,biotype: lncRNA	N1	0.05 Gy	Male	ENSG00000258402
ENSG00000250708.2	LINC02269	-0.75905	-3.18621	-2.24486	0.025775	0.813027	-3.48654	0.00923667	0.526335	long intergenic non-protein coding RNA 2269	NA	gene_id: 15272,havana_gene: OTTHUMG00000160736.24,gene_name: LINC02269 | transcript_id: ENST00000660497.1,havana_transcript: OTTHUMT00000522073.1,transcript_name: LINC02269-212,bp: 1388,biotype: lncRNA | transcript_id: ENST00000665435.1,havana_transcript: OTTHUMT00000512446.1,transcript_name: LINC02269-219,bp: 613,biotype: lncRNA | transcript_id: ENST00000665324.1,havana_transcript: OTTHUMT000005…	N1	0.05 Gy	Male	ENSG00000250708
ENSG00000233621.2	LINC01137	-0.320059	-0.36818	-2.24147	0.0259967	0.815873	-3.40864	0.0103034	0.0865001	long intergenic non-protein coding RNA 1137	NA	gene_id: 1202,havana_gene: OTTHUMG00000004224.3,gene_name: LINC01137 | transcript_id: ENST00000668045.1,havana_transcript: OTTHUMT00000528325.1,transcript_name: LINC01137-202,bp: 1867,biotype: lncRNA | transcript_id: ENST00000424989.1,havana_transcript: OTTHUMT00000012168.1,transcript_name: LINC01137-201,bp: 1395,biotype: lncRNA	N1	0.05 Gy	Male	ENSG00000233621
ENSG00000232623.1	MRAP-AS1	-0.577952	-3.405	-2.24039	0.0260677	0.816772	-3.50188	0.00123921	0.907803	NA	NA	gene_id: 55835,havana_gene: OTTHUMG00000085304.1,gene_name: MRAP-AS1 | transcript_id: ENST00000450936.1,havana_transcript: OTTHUMT00000193085.1,transcript_name: MRAP-AS1-201,bp: 582,biotype: lncRNA	N1	0.05 Gy	Male	ENSG00000232623
ENSG00000248358.2	AC243972.1	0.284611	0.92971	2.23617	0.026347	0.820415	-3.45044	0.0150434	0.00466223	NA	NA	gene_id: 39758,havana_gene: OTTHUMG00000168893.1,gene_name: AC243972.1 | transcript_id: ENST00000542992.1,havana_transcript: OTTHUMT00000401528.1,transcript_name: AC243972.1-201,bp: 570,biotype: lncRNA	N1	0.05 Gy	Male	ENSG00000248358
ENSG00000253210.2	AC040970.1	0.364937	-0.443853	2.23527	0.0264071	0.820415	-3.41977	0.0106543	0.118393	NA	NA	gene_id: 26882,havana_gene: OTTHUMG00000164774.2,gene_name: AC040970.1 | transcript_id: ENST00000664702.1,havana_transcript: OTTHUMT00000527224.1,transcript_name: AC040970.1-201,bp: 1490,biotype: lncRNA | transcript_id: ENST00000667929.1,havana_transcript: OTTHUMT00000527225.1,transcript_name: AC040970.1-202,bp: 1444,biotype: lncRNA | transcript_id: ENST00000668517.1,havana_transcript: OTTHUMT000…	N1	0.05 Gy	Male	ENSG00000253210
ENSG00000271751.1	AP003392.4	-0.542573	-3.94143	-2.23231	0.0266052	0.822318	-3.53024	0.00698677	0.501671	NA	NA	gene_id: 34743,havana_gene: OTTHUMG00000185714.1,gene_name: AP003392.4 | transcript_id: ENST00000607857.1,havana_transcript: OTTHUMT00000471052.1,transcript_name: AP003392.4-201,bp: 415,biotype: lncRNA	N1	0.05 Gy	Male	ENSG00000271751
ENSG00000286122.1	AC016074.2	0.337273	-0.144224	2.23189	0.0266335	0.822318	-3.42611	-0.0025065	0.692995	NA	NA	gene_id: 26711,havana_gene: OTTHUMG00000193742.1,gene_name: AC016074.2 | transcript_id: ENST00000651999.1,havana_transcript: OTTHUMT00000504077.1,transcript_name: AC016074.2-201,bp: 3061,biotype: lncRNA | transcript_id: ENST00000652177.1,havana_transcript: OTTHUMT00000504078.1,transcript_name: AC016074.2-202,bp: 868,biotype: lncRNA	N1	0.05 Gy	Male	ENSG00000286122
ENSG00000272338.2	AC067838.1	0.285201	-0.733	2.23108	0.0266874	0.822318	-3.42951	-0.00220041	0.681473	NA	NA	gene_id: 25320,havana_gene: OTTHUMG00000185434.2,gene_name: AC067838.1 | transcript_id: ENST00000606064.2,havana_transcript: OTTHUMT00000470520.2,transcript_name: AC067838.1-201,bp: 577,biotype: lncRNA	N1	0.05 Gy	Male	ENSG00000272338
ENSG00000256894.1	AC022509.3	-0.512219	-2.02429	-2.22989	0.026768	0.822318	-3.46781	-0.0122373	0.222635	NA	NA	gene_id: 35774,havana_gene: OTTHUMG00000169175.1,gene_name: AC022509.3 | transcript_id: ENST00000535914.1,havana_transcript: OTTHUMT00000402723.1,transcript_name: AC022509.3-201,bp: 436,biotype: lncRNA | transcript_id: ENST00000545819.1,havana_transcript: OTTHUMT00000402724.1,transcript_name: AC022509.3-202,bp: 566,biotype: lncRNA	N1	0.05 Gy	Male	ENSG00000256894
ENSG00000268460.2	AC006262.1	-0.552325	-1.50288	-2.22845	0.026865	0.823248	-3.45729	0.00477467	0.652866	NA	NA	gene_id: 53012,havana_gene: OTTHUMG00000182498.4,gene_name: AC006262.1 | transcript_id: ENST00000656054.1,havana_transcript: OTTHUMT00000515469.1,transcript_name: AC006262.1-204,bp: 1413,biotype: lncRNA | transcript_id: ENST00000666402.1,havana_transcript: OTTHUMT00000520788.1,transcript_name: AC006262.1-206,bp: 2074,biotype: lncRNA | transcript_id: ENST00000656560.1,havana_transcript: OTTHUMT000…	N1	0.05 Gy	Male	ENSG00000268460
ENSG00000284697.1	AC006511.5	-0.640932	-2.46155	-2.22398	0.0271693	0.826717	-3.49362	-0.00379312	0.760583	NA	NA	gene_id: 35364,havana_gene: OTTHUMG00000191960.1,gene_name: AC006511.5 | transcript_id: ENST00000639368.1,havana_transcript: OTTHUMT00000491403.1,transcript_name: AC006511.5-201,bp: 1209,biotype: retained_intron | transcript_id: ENST00000546339.2,havana_transcript: OTTHUMT00000491404.1,transcript_name: AC006511.5-202,bp: 1198,biotype: lncRNA	N1	0.05 Gy	Male	ENSG00000284697
ENSG00000227959.1	AL451042.2	0.585267	-3.55284	2.22146	0.0273414	0.829612	-3.53279	0.00203647	0.852367	NA	NA	gene_id: 547,havana_gene: OTTHUMG00000009528.1,gene_name: AL451042.2 | transcript_id: ENST00000424774.1,havana_transcript: OTTHUMT00000026325.1,transcript_name: AL451042.2-201,bp: 904,biotype: lncRNA	N1	0.05 Gy	Male	ENSG00000227959
ENSG00000276571.1	AC002550.2	-0.570134	-3.74324	-2.21851	0.0275448	0.831474	-3.54365	0.00209911	0.845758	NA	NA	gene_id: 44793,havana_gene: OTTHUMG00000186793.1,gene_name: AC002550.2 | transcript_id: ENST00000621246.1,havana_transcript: OTTHUMT00000473796.1,transcript_name: AC002550.2-201,bp: 394,biotype: lncRNA	N1	0.05 Gy	Male	ENSG00000276571
ENSG00000286071.1	AL136171.2	0.718274	-1.07909	2.21452	0.0278221	0.832631	-3.46499	0.00359858	0.785005	NA	NA	gene_id: 5085,havana_gene: OTTHUMG00000193465.3,gene_name: AL136171.2 | transcript_id: ENST00000651424.1,havana_transcript: OTTHUMT00000501937.1,transcript_name: AL136171.2-201,bp: 1435,biotype: lncRNA | transcript_id: ENST00000650690.1,havana_transcript: OTTHUMT00000501938.1,transcript_name: AL136171.2-202,bp: 1218,biotype: lncRNA | transcript_id: ENST00000652106.1,havana_transcript: OTTHUMT0000…	N1	0.05 Gy	Male	ENSG00000286071
ENSG00000229589.1	ACVR2B-AS1	-0.37912	-1.12067	-2.21422	0.0278427	0.832631	-3.46603	0.00342819	0.629215	ACVR2B antisense RNA 1	NA	gene_id: 10195,havana_gene: OTTHUMG00000156031.1,gene_name: ACVR2B-AS1 | transcript_id: ENST00000441531.1,havana_transcript: OTTHUMT00000342775.1,transcript_name: ACVR2B-AS1-201,bp: 2517,biotype: lncRNA	N1	0.05 Gy	Male	ENSG00000229589
ENSG00000231365.6	WARS2-AS1	-0.136172	3.69773	-2.21398	0.0278593	0.832631	-3.80172	-0.000440529	0.866378	WARS2 antisense RNA 1	NA	gene_id: 2803,havana_gene: OTTHUMG00000012342.2,gene_name: WARS2-AS1 | transcript_id: ENST00000667138.1,havana_transcript: OTTHUMT00000528284.1,transcript_name: WARS2-AS1-207,bp: 2128,biotype: lncRNA | transcript_id: ENST00000425884.5,havana_transcript: OTTHUMT00000034377.1,transcript_name: WARS2-AS1-203,bp: 745,biotype: lncRNA | transcript_id: ENST00000440150.5,havana_transcript: OTTHUMT00000034…	N1	0.05 Gy	Male	ENSG00000231365
ENSG00000245849.8	RAD51-AS1	0.31004	0.0489593	2.21281	0.0279417	0.832631	-3.46386	-0.00732873	0.278129	RAD51 antisense RNA 1	NA	gene_id: 42482,havana_gene: OTTHUMG00000166119.6,gene_name: RAD51-AS1 | transcript_id: ENST00000526635.2,havana_transcript: OTTHUMT00000387931.2,transcript_name: RAD51-AS1-202,bp: 1962,biotype: lncRNA | transcript_id: ENST00000650326.1,havana_transcript: OTTHUMT00000500150.1,transcript_name: RAD51-AS1-204,bp: 1242,biotype: lncRNA | transcript_id: ENST00000533146.5,havana_transcript: OTTHUMT000003…	N1	0.05 Gy	Male	ENSG00000245849
ENSG00000247982.6	LINC00926	-0.508773	-1.29884	-2.21245	0.0279663	0.832631	-3.4756	0.000771242	0.938804	long intergenic non-protein coding RNA 926	NA	gene_id: 42901,havana_gene: OTTHUMG00000172641.2,gene_name: LINC00926 | transcript_id: ENST00000620766.4,havana_transcript: OTTHUMT00000473991.1,transcript_name: LINC00926-204,bp: 624,biotype: lncRNA | transcript_id: ENST00000501726.1,havana_transcript: OTTHUMT00000419622.1,transcript_name: LINC00926-201,bp: 2530,biotype: lncRNA | transcript_id: ENST00000502027.1,havana_transcript: OTTHUMT0000041…	N1	0.05 Gy	Male	ENSG00000247982
ENSG00000229727.7	AC013460.1	0.714287	-3.59429	2.21081	0.0280818	0.833646	-3.55167	0.00254369	0.849156	NA	NA	gene_id: 5580,havana_gene: OTTHUMG00000151593.16,gene_name: AC013460.1 | transcript_id: ENST00000654090.1,havana_transcript: OTTHUMT00000527729.1,transcript_name: AC013460.1-216,bp: 2431,biotype: lncRNA | transcript_id: ENST00000662573.1,havana_transcript: OTTHUMT00000524966.1,transcript_name: AC013460.1-215,bp: 776,biotype: lncRNA | transcript_id: ENST00000657444.1,havana_transcript: OTTHUMT0000…	N1	0.05 Gy	Male	ENSG00000229727
ENSG00000227068.1	AL162584.1	0.565992	-3.4781	2.21023	0.0281225	0.83385	-3.54794	0.00386337	0.720452	NA	NA	gene_id: 28959,havana_gene: OTTHUMG00000020681.1,gene_name: AL162584.1 | transcript_id: ENST00000437097.1,havana_transcript: OTTHUMT00000054082.1,transcript_name: AL162584.1-201,bp: 633,biotype: lncRNA	N1	0.05 Gy	Male	ENSG00000227068
ENSG00000250326.2	AC104596.1	-0.451693	-1.70042	-2.20863	0.0282354	0.835193	-3.49271	-0.0119556	0.163196	NA	NA	gene_id: 14840,havana_gene: OTTHUMG00000161406.2,gene_name: AC104596.1 | transcript_id: ENST00000507826.1,havana_transcript: OTTHUMT00000364807.1,transcript_name: AC104596.1-201,bp: 579,biotype: lncRNA | transcript_id: ENST00000657857.1,havana_transcript: OTTHUMT00000527072.1,transcript_name: AC104596.1-203,bp: 1289,biotype: lncRNA | transcript_id: ENST00000507486.1,havana_transcript: OTTHUMT0000…	N1	0.05 Gy	Male	ENSG00000250326
ENSG00000272368.2	AC074032.1	0.403532	-1.0489	2.20713	0.0283412	0.836647	-3.47547	-0.0110744	0.153025	NA	NA	gene_id: 36235,havana_gene: OTTHUMG00000170084.2,gene_name: AC074032.1 | transcript_id: ENST00000548468.2,havana_transcript: OTTHUMT00000406991.2,transcript_name: AC074032.1-201,bp: 698,biotype: lncRNA | transcript_id: ENST00000552815.1,havana_transcript: OTTHUMT00000406994.1,transcript_name: AC074032.1-202,bp: 467,biotype: lncRNA	N1	0.05 Gy	Male	ENSG00000272368
ENSG00000228624.7	HDAC2-AS2	-0.563732	-2.15629	-2.20698	0.0283523	0.836647	-3.51195	0.00332506	0.745238	HDAC2 and HS3ST5 antisense RNA 2	NA	gene_id: 20693,havana_gene: OTTHUMG00000164691.5,gene_name: HDAC2-AS2 | transcript_id: ENST00000519104.5,havana_transcript: OTTHUMT00000379761.1,transcript_name: HDAC2-AS2-208,bp: 2016,biotype: lncRNA | transcript_id: ENST00000520554.5,havana_transcript: OTTHUMT00000379842.1,transcript_name: HDAC2-AS2-212,bp: 568,biotype: lncRNA | transcript_id: ENST00000436876.6,havana_transcript: OTTHUMT0000037…	N1	0.05 Gy	Male	ENSG00000228624
ENSG00000226762.4	LINC02668	-0.55345	-4.02325	-2.2025	0.0286709	0.841023	-3.57485	0.00326256	0.755233	NA	NA	gene_id: 29454,havana_gene: OTTHUMG00000195999.1,gene_name: LINC02668 | transcript_id: ENST00000669318.1,havana_transcript: OTTHUMT00000512384.2,transcript_name: LINC02668-205,bp: 2264,biotype: lncRNA | transcript_id: ENST00000655354.1,havana_transcript: OTTHUMT00000523594.1,transcript_name: LINC02668-202,bp: 3169,biotype: lncRNA | transcript_id: ENST00000417149.2,havana_transcript: OTTHUMT000000…	N1	0.05 Gy	Male	ENSG00000226762
ENSG00000240137.6	ERICH6-AS1	0.431943	0.303336	2.20153	0.028741	0.841962	-3.48952	0.00406549	0.637407	ERICH6 antisense RNA 1	NA	gene_id: 12020,havana_gene: OTTHUMG00000159845.3,gene_name: ERICH6-AS1 | transcript_id: ENST00000471093.5,havana_transcript: OTTHUMT00000357694.1,transcript_name: ERICH6-AS1-202,bp: 302,biotype: lncRNA | transcript_id: ENST00000475393.2,havana_transcript: OTTHUMT00000357693.2,transcript_name: ERICH6-AS1-203,bp: 671,biotype: lncRNA | transcript_id: ENST00000655051.1,havana_transcript: OTTHUMT00000…	N1	0.05 Gy	Male	ENSG00000240137
ENSG00000267308.3	LINC01764	0.578629	-1.71932	2.1995	0.0288863	0.842197	-3.50592	-0.0125778	0.283282	NA	NA	gene_id: 51799,havana_gene: OTTHUMG00000160750.32,gene_name: LINC01764 | transcript_id: ENST00000674509.1,havana_transcript: -,transcript_name: LINC01764-204,bp: 1054,biotype: lncRNA | transcript_id: ENST00000667266.2,havana_transcript: OTTHUMT00000460366.31,transcript_name: LINC01764-203,bp: 470,biotype: lncRNA | transcript_id: ENST00000663214.1,havana_transcript: OTTHUMT00000503389.1,transcript…	N1	0.05 Gy	Male	ENSG00000267308
ENSG00000250075.7	AC104806.2	-0.708646	-3.53302	-2.19886	0.0289328	0.842197	-3.56489	-0.0072704	0.575461	NA	NA	gene_id: 13800,havana_gene: OTTHUMG00000160726.5,gene_name: AC104806.2 | transcript_id: ENST00000502400.5,havana_transcript: OTTHUMT00000361926.2,transcript_name: AC104806.2-201,bp: 1991,biotype: lncRNA | transcript_id: ENST00000660927.1,havana_transcript: OTTHUMT00000527555.1,transcript_name: AC104806.2-205,bp: 2005,biotype: lncRNA | transcript_id: ENST00000503987.1,havana_transcript: OTTHUMT000…	N1	0.05 Gy	Male	ENSG00000250075
ENSG00000247934.4	AC022364.1	0.253965	0.582104	2.19796	0.0289981	0.842197	-3.50828	0.00483321	0.362729	NA	NA	gene_id: 35823,havana_gene: OTTHUMG00000169142.2,gene_name: AC022364.1 | transcript_id: ENST00000473753.2,havana_transcript: OTTHUMT00000402461.1,transcript_name: AC022364.1-201,bp: 739,biotype: lncRNA | transcript_id: ENST00000617468.1,havana_transcript: OTTHUMT00000474518.1,transcript_name: AC022364.1-202,bp: 2409,biotype: lncRNA	N1	0.05 Gy	Male	ENSG00000247934
ENSG00000286415.1	AC017050.1	-0.803262	-2.27886	-2.18825	0.0297074	0.842812	-3.54346	0.00291209	0.847977	NA	NA	gene_id: 6052,havana_gene: OTTHUMG00000195658.1,gene_name: AC017050.1 | transcript_id: ENST00000669243.1,havana_transcript: OTTHUMT00000528091.1,transcript_name: AC017050.1-201,bp: 1812,biotype: lncRNA | transcript_id: ENST00000658639.1,havana_transcript: OTTHUMT00000528092.1,transcript_name: AC017050.1-202,bp: 2278,biotype: lncRNA	N1	0.05 Gy	Male	ENSG00000286415
ENSG00000228288.7	PCAT6	-0.219269	0.570661	-2.18795	0.0297295	0.842812	-3.5242	0.00402089	0.341587	prostate cancer associated transcript 6	NA	gene_id: 4424,havana_gene: OTTHUMG00000041399.3,gene_name: PCAT6 | transcript_id: ENST00000553157.1,havana_transcript: OTTHUMT00000408017.1,transcript_name: PCAT6-203,bp: 551,biotype: lncRNA | transcript_id: ENST00000660963.1,havana_transcript: OTTHUMT00000507616.1,transcript_name: PCAT6-204,bp: 754,biotype: lncRNA | transcript_id: ENST00000417262.5,havana_transcript: OTTHUMT00000099181.2,transcr…	N1	0.05 Gy	Male	ENSG00000228288
ENSG00000262879.6	AC005670.3	-0.119826	5.69913	-2.18771	0.029747	0.842812	-4.05179	0.00564439	0.0262258	NA	NA	gene_id: 48538,havana_gene: OTTHUMG00000178188.23,gene_name: AC005670.3 | transcript_id: ENST00000668245.1,havana_transcript: OTTHUMT00000518296.1,transcript_name: AC005670.3-201,bp: 1432,biotype: lncRNA | transcript_id: ENST00000656035.1,havana_transcript: OTTHUMT00000526198.1,transcript_name: AC005670.3-202,bp: 1275,biotype: lncRNA | transcript_id: ENST00000655083.1,havana_transcript: OTTHUMT00…	N1	0.05 Gy	Male	ENSG00000262879
ENSG00000260141.1	AC145350.2	-0.562159	-3.09216	-2.18596	0.0298763	0.842812	-3.56807	-0.0173199	0.128101	NA	NA	gene_id: 45340,havana_gene: OTTHUMG00000176450.1,gene_name: AC145350.2 | transcript_id: ENST00000561541.1,havana_transcript: OTTHUMT00000432096.1,transcript_name: AC145350.2-201,bp: 821,biotype: lncRNA | transcript_id: ENST00000564165.1,havana_transcript: OTTHUMT00000432097.1,transcript_name: AC145350.2-202,bp: 685,biotype: lncRNA	N1	0.05 Gy	Male	ENSG00000260141
ENSG00000287985.1	AC073270.2	0.582587	-3.33324	2.18536	0.0299212	0.842812	-3.58099	0.025999	0.0212612	NA	NA	gene_id: 22737,havana_gene: OTTHUMG00000194098.1,gene_name: AC073270.2 | transcript_id: ENST00000653713.1,havana_transcript: OTTHUMT00000510791.1,transcript_name: AC073270.2-201,bp: 1194,biotype: lncRNA	N1	0.05 Gy	Male	ENSG00000287985
ENSG00000250509.2	AC034213.1	-0.561737	-3.47867	-2.18485	0.0299591	0.842812	-3.58303	-0.000337608	0.975463	NA	NA	gene_id: 18450,havana_gene: OTTHUMG00000163288.3,gene_name: AC034213.1 | transcript_id: ENST00000662761.1,havana_transcript: OTTHUMT00000520653.1,transcript_name: AC034213.1-201,bp: 794,biotype: lncRNA | transcript_id: ENST00000507681.2,havana_transcript: OTTHUMT00000372473.2,transcript_name: AC034213.1-202,bp: 965,biotype: lncRNA	N1	0.05 Gy	Male	ENSG00000250509
ENSG00000245213.7	AC105285.1	-0.238955	0.3871	-2.18422	0.030006	0.842812	-3.52451	-0.00369097	0.404341	NA	NA	gene_id: 15253,havana_gene: OTTHUMG00000160808.2,gene_name: AC105285.1 | transcript_id: ENST00000656803.1,havana_transcript: OTTHUMT00000527305.1,transcript_name: AC105285.1-204,bp: 1304,biotype: lncRNA | transcript_id: ENST00000663396.1,havana_transcript: OTTHUMT00000527306.1,transcript_name: AC105285.1-205,bp: 1360,biotype: lncRNA | transcript_id: ENST00000500914.6,havana_transcript: OTTHUMT000…	N1	0.05 Gy	Male	ENSG00000245213
ENSG00000261773.1	AC244090.2	-0.573721	-3.46697	-2.18403	0.0300203	0.842812	-3.58437	0.00628774	0.569676	NA	NA	gene_id: 59989,havana_gene: OTTHUMG00000175554.3,gene_name: AC244090.2 | transcript_id: ENST00000567614.1,havana_transcript: OTTHUMT00000430474.1,transcript_name: AC244090.2-201,bp: 792,biotype: lncRNA	N1	0.05 Gy	Male	ENSG00000261773
ENSG00000271780.1	AL118558.3	-0.244367	0.00334014	-2.184	0.0300219	0.842812	-3.51318	-0.00474606	0.309721	NA	NA	gene_id: 41506,havana_gene: OTTHUMG00000185362.1,gene_name: AL118558.3 | transcript_id: ENST00000607414.1,havana_transcript: OTTHUMT00000470326.1,transcript_name: AL118558.3-201,bp: 1079,biotype: lncRNA	N1	0.05 Gy	Male	ENSG00000271780
ENSG00000235140.2	AC026391.1	0.756649	-3.33105	2.18305	0.0300927	0.842812	-3.58	-0.00462843	0.745414	NA	NA	gene_id: 30378,havana_gene: OTTHUMG00000018280.2,gene_name: AC026391.1 | transcript_id: ENST00000647375.1,havana_transcript: OTTHUMT00000493988.1,transcript_name: AC026391.1-201,bp: 749,biotype: lncRNA | transcript_id: ENST00000450677.1,havana_transcript: OTTHUMT00000048170.2,transcript_name: AC026391.1-202,bp: 537,biotype: lncRNA | transcript_id: ENST00000644636.1,havana_transcript: OTTHUMT00000…	N1	0.05 Gy	Male	ENSG00000235140
ENSG00000245534.7	RORA-AS1	0.578991	-3.91451	2.17551	0.0306608	0.843818	-3.60635	-0.0090941	0.406968	RORA antisense RNA 1	NA	gene_id: 42987,havana_gene: OTTHUMG00000172103.5,gene_name: RORA-AS1 | transcript_id: ENST00000501579.7,havana_transcript: OTTHUMT00000416837.3,transcript_name: RORA-AS1-201,bp: 972,biotype: lncRNA | transcript_id: ENST00000660694.1,havana_transcript: OTTHUMT00000520702.1,transcript_name: RORA-AS1-207,bp: 890,biotype: lncRNA | transcript_id: ENST00000559824.5,havana_transcript: OTTHUMT00000416836…	N1	0.05 Gy	Male	ENSG00000245534
ENSG00000223770.5	CACNA2D1-AS1	-0.695791	-2.93807	-2.1735	0.0308136	0.843818	-3.57886	0.00327546	0.810821	NA	NA	gene_id: 23102,havana_gene: OTTHUMG00000154779.1,gene_name: CACNA2D1-AS1 | transcript_id: ENST00000439234.5,havana_transcript: OTTHUMT00000337033.1,transcript_name: CACNA2D1-AS1-201,bp: 2651,biotype: lncRNA | transcript_id: ENST00000454066.1,havana_transcript: OTTHUMT00000337034.1,transcript_name: CACNA2D1-AS1-202,bp: 940,biotype: lncRNA	N1	0.05 Gy	Male	ENSG00000223770
ENSG00000270640.1	AC104695.3	0.408475	-1.718	2.17344	0.0308176	0.843818	-3.5484	0.0128405	0.106993	NA	NA	gene_id: 5963,havana_gene: OTTHUMG00000185291.1,gene_name: AC104695.3 | transcript_id: ENST00000604052.1,havana_transcript: OTTHUMT00000470096.1,transcript_name: AC104695.3-201,bp: 296,biotype: lncRNA	N1	0.05 Gy	Male	ENSG00000270640
ENSG00000259291.2	ZNF710-AS1	0.172	1.64086	2.1711	0.0309964	0.843818	-3.63838	-0.00795945	0.0288641	ZNF710 antisense RNA 1	NA	gene_id: 43778,havana_gene: OTTHUMG00000172032.2,gene_name: ZNF710-AS1 | transcript_id: ENST00000620791.1,havana_transcript: OTTHUMT00000416560.2,transcript_name: ZNF710-AS1-202,bp: 2133,biotype: lncRNA | transcript_id: ENST00000558334.1,havana_transcript: OTTHUMT00000416559.1,transcript_name: ZNF710-AS1-201,bp: 1168,biotype: lncRNA	N1	0.05 Gy	Male	ENSG00000259291
ENSG00000259478.2	AC024651.1	-0.563595	-2.85408	-2.16847	0.0311989	0.843818	-3.5879	-0.00235903	0.836221	NA	NA	gene_id: 43950,havana_gene: OTTHUMG00000172045.1,gene_name: AC024651.1 | transcript_id: ENST00000561121.1,havana_transcript: OTTHUMT00000416597.1,transcript_name: AC024651.1-201,bp: 1963,biotype: lncRNA	N1	0.05 Gy	Male	ENSG00000259478
ENSG00000246731.3	MGC16275	0.427538	-1.31642	2.16744	0.0312782	0.843818	-3.54463	-0.00412709	0.654533	uncharacterized protein MGC16275	NA	gene_id: 49257,havana_gene: OTTHUMG00000166017.2,gene_name: MGC16275 | transcript_id: ENST00000499670.2,havana_transcript: OTTHUMT00000387456.1,transcript_name: MGC16275-201,bp: 2501,biotype: lncRNA | transcript_id: ENST00000662857.1,havana_transcript: OTTHUMT00000523756.1,transcript_name: MGC16275-204,bp: 2490,biotype: lncRNA | transcript_id: ENST00000670574.1,havana_transcript: OTTHUMT000005237…	N1	0.05 Gy	Male	ENSG00000246731
ENSG00000280213.1	UCKL1-AS1	-0.578444	-2.4606	-2.16691	0.0313188	0.843818	-3.57822	-0.00219762	0.846115	UCKL1 antisense RNA 1	NA	gene_id: 55349,havana_gene: OTTHUMG00000187354.1,gene_name: UCKL1-AS1 | transcript_id: ENST00000623569.1,havana_transcript: OTTHUMT00000474801.1,transcript_name: UCKL1-AS1-201,bp: 3602,biotype: lncRNA	N1	0.05 Gy	Male	ENSG00000280213
ENSG00000258779.8	LINC01568	-0.49216	-1.62857	-2.16589	0.0313981	0.843854	-3.55592	-0.00411018	0.688882	long intergenic non-protein coding RNA 1568	NA	gene_id: 46180,havana_gene: OTTHUMG00000170832.21,gene_name: LINC01568 | transcript_id: ENST00000671224.1,havana_transcript: OTTHUMT00000508519.1,transcript_name: LINC01568-223,bp: 1223,biotype: lncRNA | transcript_id: ENST00000668007.1,havana_transcript: OTTHUMT00000503118.2,transcript_name: LINC01568-217,bp: 1494,biotype: lncRNA | transcript_id: ENST00000665707.1,havana_transcript: OTTHUMT00000…	N1	0.05 Gy	Male	ENSG00000258779
ENSG00000260101.1	AC008074.2	0.29099	-0.797681	2.16466	0.0314931	0.845043	-3.54066	-0.00394195	0.485816	NA	NA	gene_id: 6525,havana_gene: OTTHUMG00000175896.1,gene_name: AC008074.2 | transcript_id: ENST00000561559.1,havana_transcript: OTTHUMT00000431248.1,transcript_name: AC008074.2-201,bp: 1907,biotype: lncRNA	N1	0.05 Gy	Male	ENSG00000260101
ENSG00000228889.7	UBAC2-AS1	-0.274093	-0.612144	-2.16085	0.03179	0.845043	-3.5461	-0.0053455	0.349497	UBAC2 antisense RNA 1	NA	gene_id: 39310,havana_gene: OTTHUMG00000017261.7,gene_name: UBAC2-AS1 | transcript_id: ENST00000671580.1,havana_transcript: OTTHUMT00000522852.1,transcript_name: UBAC2-AS1-207,bp: 1354,biotype: lncRNA | transcript_id: ENST00000668596.1,havana_transcript: OTTHUMT00000505437.1,transcript_name: UBAC2-AS1-205,bp: 753,biotype: lncRNA | transcript_id: ENST00000662755.1,havana_transcript: OTTHUMT0000050…	N1	0.05 Gy	Male	ENSG00000228889
ENSG00000287735.1	AL355075.6	-0.641562	-2.20002	-2.15981	0.0318715	0.845043	-3.57777	-0.0149401	0.237127	NA	NA	gene_id: 39661,havana_gene: OTTHUMG00000194535.1,gene_name: AL355075.6 | transcript_id: ENST00000667399.1,havana_transcript: OTTHUMT00000518133.1,transcript_name: AL355075.6-201,bp: 1021,biotype: lncRNA	N1	0.05 Gy	Male	ENSG00000287735
ENSG00000265100.1	AC005332.1	0.439159	-1.07587	2.1593	0.0319118	0.845043	-3.55234	-0.0110825	0.191367	NA	NA	gene_id: 49170,havana_gene: OTTHUMG00000179801.1,gene_name: AC005332.1 | transcript_id: ENST00000577698.1,havana_transcript: OTTHUMT00000448260.1,transcript_name: AC005332.1-201,bp: 1310,biotype: lncRNA	N1	0.05 Gy	Male	ENSG00000265100
ENSG00000227893.1	LINC00352	0.399164	-0.60763	2.15922	0.0319176	0.845043	-3.54888	0.0103444	0.165731	NA	NA	gene_id: 38301,havana_gene: OTTHUMG00000016567.1,gene_name: LINC00352 | transcript_id: ENST00000425800.1,havana_transcript: OTTHUMT00000044155.1,transcript_name: LINC00352-201,bp: 552,biotype: lncRNA	N1	0.05 Gy	Male	ENSG00000227893
ENSG00000261759.1	AC099518.5	0.542138	-3.83487	2.15589	0.0321806	0.845043	-3.63331	0.00333819	0.751109	NA	NA	gene_id: 44776,havana_gene: OTTHUMG00000177200.1,gene_name: AC099518.5 | transcript_id: ENST00000567236.1,havana_transcript: OTTHUMT00000435828.1,transcript_name: AC099518.5-201,bp: 1137,biotype: lncRNA	N1	0.05 Gy	Male	ENSG00000261759
ENSG00000254662.1	AP000781.1	0.50729	-4.00573	2.15522	0.0322332	0.845043	-3.63697	-0.00941005	0.337743	NA	NA	gene_id: 33055,havana_gene: OTTHUMG00000167023.1,gene_name: AP000781.1 | transcript_id: ENST00000534162.1,havana_transcript: OTTHUMT00000392459.1,transcript_name: AP000781.1-201,bp: 311,biotype: lncRNA	N1	0.05 Gy	Male	ENSG00000254662
ENSG00000223935.3	LGALSL-DT	-0.44451	-1.11133	-2.15394	0.0323347	0.845043	-3.56243	0.000995154	0.916016	NA	NA	gene_id: 6521,havana_gene: OTTHUMG00000152670.3,gene_name: LGALSL-DT | transcript_id: ENST00000441630.1,havana_transcript: OTTHUMT00000327285.1,transcript_name: LGALSL-DT-201,bp: 723,biotype: lncRNA | transcript_id: ENST00000647983.1,havana_transcript: OTTHUMT00000499130.1,transcript_name: LGALSL-DT-202,bp: 527,biotype: lncRNA | transcript_id: ENST00000669208.1,havana_transcript: OTTHUMT000005288…	N1	0.05 Gy	Male	ENSG00000223935
ENSG00000265073.1	AC010761.2	-0.727447	-0.475504	-2.1532	0.0323934	0.845043	-3.55939	0.029027	0.0566443	NA	NA	gene_id: 47657,havana_gene: OTTHUMG00000179453.39,gene_name: AC010761.2 | transcript_id: ENST00000584779.1,havana_transcript: OTTHUMT00000446488.1,transcript_name: AC010761.2-201,bp: 442,biotype: lncRNA | transcript_id: ENST00000582536.1,havana_transcript: OTTHUMT00000446473.38,transcript_name: AC010761.2-202,bp: 391,biotype: lncRNA	N1	0.05 Gy	Male	ENSG00000265073
ENSG00000260197.1	AC010889.1	-0.380155	-1.4474	-2.15272	0.0324319	0.845043	-3.57282	0.0257791	0.048606	NA	NA	gene_id: 60390,havana_gene: OTTHUMG00000175431.1,gene_name: AC010889.1 | transcript_id: ENST00000566193.1,havana_transcript: OTTHUMT00000429943.1,transcript_name: AC010889.1-201,bp: 2666,biotype: lncRNA	N1	0.05 Gy	Male	ENSG00000260197
ENSG00000260126.2	AC136431.1	-0.295867	-0.201633	-2.15044	0.0326137	0.845043	-3.56661	0.00253342	0.641116	NA	NA	gene_id: 44716,havana_gene: OTTHUMG00000177276.2,gene_name: AC136431.1 | transcript_id: ENST00000567465.2,havana_transcript: OTTHUMT00000436080.2,transcript_name: AC136431.1-201,bp: 1014,biotype: lncRNA	N1	0.05 Gy	Male	ENSG00000260126
ENSG00000227355.3	AL359644.1	0.584061	-3.57555	2.14889	0.0327382	0.845043	-3.63532	-0.00126844	0.909281	NA	NA	gene_id: 28859,havana_gene: OTTHUMG00000020591.3,gene_name: AL359644.1 | transcript_id: ENST00000658975.1,havana_transcript: OTTHUMT00000511951.1,transcript_name: AL359644.1-205,bp: 972,biotype: lncRNA | transcript_id: ENST00000635872.1,havana_transcript: OTTHUMT00000491040.1,transcript_name: AL359644.1-201,bp: 471,biotype: lncRNA | transcript_id: ENST00000637541.1,havana_transcript: OTTHUMT00000…	N1	0.05 Gy	Male	ENSG00000227355
ENSG00000249667.1	LINC01259	-0.607033	-3.63361	-2.14788	0.0328198	0.845043	-3.63793	0.00272698	0.813608	long intergenic non-protein coding RNA 1259	NA	gene_id: 13421,havana_gene: OTTHUMG00000160486.1,gene_name: LINC01259 | transcript_id: ENST00000507056.1,havana_transcript: OTTHUMT00000360796.1,transcript_name: LINC01259-201,bp: 757,biotype: lncRNA	N1	0.05 Gy	Male	ENSG00000249667
ENSG00000276174.1	AC087683.2	0.556654	-3.76308	2.1476	0.0328423	0.845043	-3.64197	0.00157309	0.882793	NA	NA	gene_id: 50351,havana_gene: OTTHUMG00000186543.1,gene_name: AC087683.2 | transcript_id: ENST00000611384.1,havana_transcript: OTTHUMT00000473314.1,transcript_name: AC087683.2-201,bp: 326,biotype: lncRNA	N1	0.05 Gy	Male	ENSG00000276174
ENSG00000229272.2	AL157388.1	0.741017	-2.80057	2.1473	0.0328662	0.845043	-3.61414	-0.00542063	0.69233	NA	NA	gene_id: 31462,havana_gene: OTTHUMG00000019140.2,gene_name: AL157388.1 | transcript_id: ENST00000663084.1,havana_transcript: OTTHUMT00000523955.1,transcript_name: AL157388.1-202,bp: 2876,biotype: lncRNA | transcript_id: ENST00000437838.1,havana_transcript: OTTHUMT00000050620.1,transcript_name: AL157388.1-201,bp: 229,biotype: lncRNA	N1	0.05 Gy	Male	ENSG00000229272
ENSG00000271216.2	LINC01050	0.397243	-0.827213	2.14685	0.0329026	0.845043	-3.56981	-0.00841352	0.323089	long intergenic non-protein coding RNA 1050	NA	gene_id: 38641,havana_gene: OTTHUMG00000184191.2,gene_name: LINC01050 | transcript_id: ENST00000604485.2,havana_transcript: OTTHUMT00000468263.2,transcript_name: LINC01050-201,bp: 1927,biotype: lncRNA	N1	0.05 Gy	Male	ENSG00000271216
ENSG00000255471.1	AP001528.1	-0.615149	0.989405	-2.14592	0.0329771	0.845043	-3.62617	0.0106025	0.374952	NA	NA	gene_id: 34109,havana_gene: OTTHUMG00000167229.1,gene_name: AP001528.1 | transcript_id: ENST00000528660.1,havana_transcript: OTTHUMT00000393815.1,transcript_name: AP001528.1-201,bp: 1156,biotype: lncRNA | transcript_id: ENST00000533672.1,havana_transcript: OTTHUMT00000393816.1,transcript_name: AP001528.1-202,bp: 239,biotype: lncRNA	N1	0.05 Gy	Male	ENSG00000255471
ENSG00000230448.5	LINC00276	0.596105	-2.33956	2.143	0.0332141	0.845043	-3.60978	-0.00818694	0.493685	long intergenic non-protein coding RNA 276	NA	gene_id: 5697,havana_gene: OTTHUMG00000151716.2,gene_name: LINC00276 | transcript_id: ENST00000417751.5,havana_transcript: OTTHUMT00000323616.2,transcript_name: LINC00276-201,bp: 596,biotype: lncRNA | transcript_id: ENST00000418420.1,havana_transcript: OTTHUMT00000323615.1,transcript_name: LINC00276-202,bp: 3503,biotype: lncRNA	N1	0.05 Gy	Male	ENSG00000230448
ENSG00000249362.2	LINC02488	0.554123	-4.01031	2.14233	0.0332687	0.845043	-3.65637	0.00592841	0.584794	NA	NA	gene_id: 16850,havana_gene: OTTHUMG00000162592.2,gene_name: LINC02488 | transcript_id: ENST00000655396.1,havana_transcript: OTTHUMT00000516413.1,transcript_name: LINC02488-202,bp: 1557,biotype: lncRNA | transcript_id: ENST00000504287.1,havana_transcript: OTTHUMT00000369702.1,transcript_name: LINC02488-201,bp: 652,biotype: lncRNA	N1	0.05 Gy	Male	ENSG00000249362
ENSG00000269352.1	PTOV1-AS2	0.419498	-1.20637	2.14102	0.0333757	0.845043	-3.5842	0.00520016	0.531931	NA	NA	gene_id: 53238,havana_gene: OTTHUMG00000183259.1,gene_name: PTOV1-AS2 | transcript_id: ENST00000593654.1,havana_transcript: OTTHUMT00000465824.1,transcript_name: PTOV1-AS2-201,bp: 596,biotype: lncRNA | transcript_id: ENST00000601893.1,havana_transcript: OTTHUMT00000465825.1,transcript_name: PTOV1-AS2-203,bp: 719,biotype: lncRNA | transcript_id: ENST00000599259.1,havana_transcript: OTTHUMT00000465…	N1	0.05 Gy	Male	ENSG00000269352
ENSG00000265778.3	AC018413.1	0.575645	-1.67443	2.13815	0.03361	0.845043	-3.59859	-0.00868125	0.455238	NA	NA	gene_id: 50841,havana_gene: OTTHUMG00000179140.3,gene_name: AC018413.1 | transcript_id: ENST00000657360.1,havana_transcript: OTTHUMT00000518713.1,transcript_name: AC018413.1-203,bp: 631,biotype: lncRNA | transcript_id: ENST00000581996.2,havana_transcript: OTTHUMT00000444934.2,transcript_name: AC018413.1-201,bp: 1200,biotype: lncRNA | transcript_id: ENST00000613453.1,havana_transcript: OTTHUMT0000…	N1	0.05 Gy	Male	ENSG00000265778
ENSG00000266208.1	AC080112.1	0.15141	1.68216	2.13709	0.0336975	0.845043	-3.70512	-0.00138901	0.669329	NA	NA	gene_id: 48151,havana_gene: OTTHUMG00000179633.1,gene_name: AC080112.1 | transcript_id: ENST00000578774.1,havana_transcript: OTTHUMT00000447448.1,transcript_name: AC080112.1-201,bp: 2094,biotype: lncRNA	N1	0.05 Gy	Male	ENSG00000266208
ENSG00000266010.2	GATA6-AS1	1.03285	-2.40815	2.1347	0.0338949	0.845043	-3.62352	0.00977187	0.611421	GATA6 antisense RNA 1 (head to head)	NA	gene_id: 50092,havana_gene: OTTHUMG00000179440.2,gene_name: GATA6-AS1 | transcript_id: ENST00000649008.1,havana_transcript: OTTHUMT00000498370.1,transcript_name: GATA6-AS1-206,bp: 710,biotype: lncRNA | transcript_id: ENST00000650586.1,havana_transcript: OTTHUMT00000498371.1,transcript_name: GATA6-AS1-209,bp: 419,biotype: lncRNA | transcript_id: ENST00000583490.1,havana_transcript: OTTHUMT00000446…	N1	0.05 Gy	Male	ENSG00000266010
ENSG00000241151.1	LINC02066	0.550647	-2.91127	2.13373	0.0339752	0.845043	-3.63539	-0.00636577	0.55474	NA	NA	gene_id: 12044,havana_gene: OTTHUMG00000159875.1,gene_name: LINC02066 | transcript_id: ENST00000492731.1,havana_transcript: OTTHUMT00000357882.1,transcript_name: LINC02066-201,bp: 580,biotype: lncRNA	N1	0.05 Gy	Male	ENSG00000241151
ENSG00000288011.1	AC024597.1	0.569357	-3.44779	2.1334	0.0340023	0.845043	-3.65196	-0.0103442	0.337652	NA	NA	gene_id: 30402,havana_gene: OTTHUMG00000194809.1,gene_name: AC024597.1 | transcript_id: ENST00000669855.1,havana_transcript: OTTHUMT00000522262.1,transcript_name: AC024597.1-201,bp: 2623,biotype: lncRNA | transcript_id: ENST00000653033.1,havana_transcript: OTTHUMT00000522263.1,transcript_name: AC024597.1-202,bp: 1499,biotype: lncRNA | transcript_id: ENST00000659216.1,havana_transcript: OTTHUMT000…	N1	0.05 Gy	Male	ENSG00000288011
ENSG00000255267.4	LINC02687	-0.635199	-3.03287	-2.13337	0.0340048	0.845043	-3.63866	-0.026201	0.0362406	long intergenic non-protein coding RNA 2687	NA	gene_id: 32739,havana_gene: OTTHUMG00000166507.3,gene_name: LINC02687 | transcript_id: ENST00000528390.1,havana_transcript: OTTHUMT00000390118.1,transcript_name: LINC02687-201,bp: 2597,biotype: lncRNA | transcript_id: ENST00000664257.1,havana_transcript: OTTHUMT00000513127.1,transcript_name: LINC02687-202,bp: 972,biotype: lncRNA	N1	0.05 Gy	Male	ENSG00000255267
ENSG00000264869.2	AC068112.1	-0.598782	-3.7617	-2.13096	0.0342054	0.845043	-3.6645	0.00856982	0.464674	NA	NA	gene_id: 50731,havana_gene: OTTHUMG00000178546.2,gene_name: AC068112.1 | transcript_id: ENST00000580057.2,havana_transcript: OTTHUMT00000442423.2,transcript_name: AC068112.1-201,bp: 876,biotype: lncRNA	N1	0.05 Gy	Male	ENSG00000264869
ENSG00000270108.1	AL049840.7	-0.351175	-1.3585	-2.13083	0.034216	0.845043	-3.6032	-0.00987456	0.196871	NA	NA	gene_id: 41566,havana_gene: OTTHUMG00000183943.1,gene_name: AL049840.7 | transcript_id: ENST00000602827.1,havana_transcript: OTTHUMT00000467558.1,transcript_name: AL049840.7-201,bp: 552,biotype: lncRNA	N1	0.05 Gy	Male	ENSG00000270108
ENSG00000226235.1	LEMD1-AS1	-0.685795	-1.85558	-2.13067	0.0342294	0.845043	-3.61518	0.0101872	0.452131	LEMD1 antisense RNA 1	NA	gene_id: 4511,havana_gene: OTTHUMG00000037200.1,gene_name: LEMD1-AS1 | transcript_id: ENST00000447832.1,havana_transcript: OTTHUMT00000090400.1,transcript_name: LEMD1-AS1-201,bp: 2781,biotype: lncRNA	N1	0.05 Gy	Male	ENSG00000226235
ENSG00000230542.6	LINC00102	0.528724	-3.93026	2.13033	0.0342578	0.845043	-3.66962	0.00039705	0.970053	long intergenic non-protein coding RNA 102	NA	gene_id: 57662,havana_gene: OTTHUMG00000021072.1,gene_name: LINC00102 | transcript_id: ENST00000445785.6,havana_transcript: OTTHUMT00000055623.1,transcript_name: LINC00102-201,bp: 1340,biotype: lncRNA	N1	0.05 Gy	Male	ENSG00000230542
ENSG00000244380.1	AC134772.1	0.503163	-1.46933	2.1301	0.0342767	0.845043	-3.60814	0.0126714	0.22106	NA	NA	gene_id: 10457,havana_gene: OTTHUMG00000156589.2,gene_name: AC134772.1 | transcript_id: ENST00000438872.1,havana_transcript: OTTHUMT00000344705.2,transcript_name: AC134772.1-201,bp: 885,biotype: lncRNA | transcript_id: ENST00000435578.1,havana_transcript: OTTHUMT00000344704.2,transcript_name: AC134772.1-202,bp: 549,biotype: lncRNA	N1	0.05 Gy	Male	ENSG00000244380
ENSG00000267745.1	AC060766.7	-0.31511	0.311357	-2.12997	0.0342877	0.845043	-3.61764	0.000454549	0.945192	NA	NA	gene_id: 47927,havana_gene: OTTHUMG00000179887.1,gene_name: AC060766.7 | transcript_id: ENST00000587012.1,havana_transcript: OTTHUMT00000448826.1,transcript_name: AC060766.7-201,bp: 1212,biotype: lncRNA	N1	0.05 Gy	Male	ENSG00000267745
ENSG00000248491.6	AC093772.1	0.779045	-3.58938	2.12838	0.0344211	0.845043	-3.66283	0.00321889	0.835747	NA	NA	gene_id: 14662,havana_gene: OTTHUMG00000161765.4,gene_name: AC093772.1 | transcript_id: ENST00000513519.2,havana_transcript: OTTHUMT00000366024.2,transcript_name: AC093772.1-201,bp: 1295,biotype: lncRNA | transcript_id: ENST00000504050.5,havana_transcript: OTTHUMT00000366023.1,transcript_name: AC093772.1-202,bp: 645,biotype: lncRNA | transcript_id: ENST00000667124.1,havana_transcript: OTTHUMT0000…	N1	0.05 Gy	Male	ENSG00000248491
ENSG00000238009.6	AL627309.1	0.736262	-0.544959	2.12782	0.0344679	0.845043	-3.60104	-0.0145121	0.357174	NA	NA	gene_id: 10,havana_gene: OTTHUMG00000001096.2,gene_name: AL627309.1 | transcript_id: ENST00000466430.5,havana_transcript: OTTHUMT00000003225.1,transcript_name: AL627309.1-201,bp: 2748,biotype: lncRNA | transcript_id: ENST00000477740.5,havana_transcript: OTTHUMT00000003688.1,transcript_name: AL627309.1-202,bp: 491,biotype: lncRNA | transcript_id: ENST00000471248.1,havana_transcript: OTTHUMT0000000…	N1	0.05 Gy	Male	ENSG00000238009
ENSG00000237596.7	AL138828.1	0.332286	0.524677	2.12736	0.0345064	0.845043	-3.6302	0.0100657	0.127997	NA	NA	gene_id: 20989,havana_gene: OTTHUMG00000015640.6,gene_name: AL138828.1 | transcript_id: ENST00000626414.1,havana_transcript: OTTHUMT00000481075.1,transcript_name: AL138828.1-201,bp: 291,biotype: lncRNA | transcript_id: ENST00000576956.3,havana_transcript: OTTHUMT00000436274.2,transcript_name: AL138828.1-202,bp: 1881,biotype: lncRNA | transcript_id: ENST00000419926.3,havana_transcript: OTTHUMT0000…	N1	0.05 Gy	Male	ENSG00000237596
ENSG00000240875.6	LINC00886	0.445548	-0.494229	2.12301	0.0348732	0.845043	-3.60868	0.00970868	0.319867	long intergenic non-protein coding RNA 886	NA	gene_id: 12125,havana_gene: OTTHUMG00000158647.5,gene_name: LINC00886 | transcript_id: ENST00000664482.1,havana_transcript: OTTHUMT00000519003.1,transcript_name: LINC00886-205,bp: 437,biotype: lncRNA | transcript_id: ENST00000472943.5,havana_transcript: OTTHUMT00000351622.1,transcript_name: LINC00886-201,bp: 3306,biotype: lncRNA | transcript_id: ENST00000654528.1,havana_transcript: OTTHUMT0000051…	N1	0.05 Gy	Male	ENSG00000240875
ENSG00000240240.9	BX664727.3	0.616226	-1.97502	2.11785	0.0353133	0.849414	-3.63766	0.0168675	0.18628	NA	NA	gene_id: 27770,havana_gene: OTTHUMG00000058636.7,gene_name: BX664727.3 | transcript_id: ENST00000654136.1,havana_transcript: OTTHUMT00000504777.1,transcript_name: BX664727.3-201,bp: 3760,biotype: lncRNA | transcript_id: ENST00000659103.1,havana_transcript: OTTHUMT00000504778.1,transcript_name: BX664727.3-202,bp: 3952,biotype: lncRNA | transcript_id: ENST00000590154.5,havana_transcript: OTTHUMT000…	N1	0.05 Gy	Male	ENSG00000240240
ENSG00000259818.1	AL606760.3	-0.503638	-2.51881	-2.11778	0.0353192	0.849414	-3.64986	-0.00347176	0.754855	NA	NA	gene_id: 1692,havana_gene: OTTHUMG00000175833.1,gene_name: AL606760.3 | transcript_id: ENST00000569869.1,havana_transcript: OTTHUMT00000431154.1,transcript_name: AL606760.3-201,bp: 3591,biotype: lncRNA	N1	0.05 Gy	Male	ENSG00000259818
ENSG00000259002.2	AL445363.1	0.624614	-3.18224	2.11397	0.0356474	0.85195	-3.67139	-0.00970879	0.438808	NA	NA	gene_id: 40144,havana_gene: OTTHUMG00000171338.2,gene_name: AL445363.1 | transcript_id: ENST00000623749.1,havana_transcript: OTTHUMT00000479722.1,transcript_name: AL445363.1-201,bp: 952,biotype: lncRNA | transcript_id: ENST00000553697.1,havana_transcript: OTTHUMT00000413026.1,transcript_name: AL445363.1-202,bp: 545,biotype: lncRNA	N1	0.05 Gy	Male	ENSG00000259002
ENSG00000272980.4	Z94721.2	0.61019	-1.90348	2.11075	0.035926	0.856502	-3.64589	-0.00182234	0.874265	NA	NA	gene_id: 21479,havana_gene: OTTHUMG00000185866.1,gene_name: Z94721.2 | transcript_id: ENST00000609590.1,havana_transcript: OTTHUMT00000471563.1,transcript_name: Z94721.2-201,bp: 5310,biotype: retained_intron	N1	0.05 Gy	Male	ENSG00000272980
ENSG00000261553.5	AL137782.1	-0.487292	0.730317	-2.10947	0.0360373	0.857388	-3.67538	0.0155785	0.129564	NA	NA	gene_id: 39053,havana_gene: OTTHUMG00000172802.1,gene_name: AL137782.1 | transcript_id: ENST00000563635.5,havana_transcript: OTTHUMT00000420532.1,transcript_name: AL137782.1-201,bp: 4128,biotype: lncRNA | transcript_id: ENST00000570285.1,havana_transcript: OTTHUMT00000420533.1,transcript_name: AL137782.1-202,bp: 386,biotype: lncRNA	N1	0.05 Gy	Male	ENSG00000261553
ENSG00000227200.1	AL162724.1	-0.53509	-2.77047	-2.10615	0.036328	0.858019	-3.67499	0.00556074	0.613007	NA	NA	gene_id: 28925,havana_gene: OTTHUMG00000020649.1,gene_name: AL162724.1 | transcript_id: ENST00000437461.1,havana_transcript: OTTHUMT00000054014.1,transcript_name: AL162724.1-201,bp: 373,biotype: lncRNA	N1	0.05 Gy	Male	ENSG00000227200
ENSG00000288068.1	AC027088.5	0.53703	-2.69095	2.10583	0.0363559	0.858019	-3.67238	-0.00885163	0.412269	NA	NA	gene_id: 43190,havana_gene: OTTHUMG00000195880.1,gene_name: AC027088.5 | transcript_id: ENST00000656674.1,havana_transcript: OTTHUMT00000529213.1,transcript_name: AC027088.5-201,bp: 4007,biotype: lncRNA	N1	0.05 Gy	Male	ENSG00000288068
ENSG00000274270.1	AL137060.3	-0.376857	-1.71244	-2.10556	0.0363802	0.858019	-3.64808	-0.00709391	0.341078	NA	NA	gene_id: 38804,havana_gene: OTTHUMG00000187356.1,gene_name: AL137060.3 | transcript_id: ENST00000618151.1,havana_transcript: OTTHUMT00000474805.1,transcript_name: AL137060.3-201,bp: 2648,biotype: lncRNA	N1	0.05 Gy	Male	ENSG00000274270
ENSG00000268565.1	AC005339.1	-0.510749	-3.70215	-2.10529	0.0364038	0.858019	-3.69631	0.000801901	0.938039	NA	NA	gene_id: 51209,havana_gene: OTTHUMG00000182014.1,gene_name: AC005339.1 | transcript_id: ENST00000598070.1,havana_transcript: OTTHUMT00000458664.1,transcript_name: AC005339.1-201,bp: 392,biotype: lncRNA	N1	0.05 Gy	Male	ENSG00000268565
ENSG00000253116.1	AC027698.1	-0.603948	-3.77016	-2.10372	0.0365421	0.858019	-3.70109	0.00951712	0.410948	NA	NA	gene_id: 25725,havana_gene: OTTHUMG00000164284.1,gene_name: AC027698.1 | transcript_id: ENST00000518536.1,havana_transcript: OTTHUMT00000378097.1,transcript_name: AC027698.1-201,bp: 625,biotype: lncRNA	N1	0.05 Gy	Male	ENSG00000253116
ENSG00000265055.2	AC145343.1	0.71435	-3.42323	2.10252	0.0366482	0.858019	-3.69367	-0.00674904	0.604664	NA	NA	gene_id: 49157,havana_gene: OTTHUMG00000179786.3,gene_name: AC145343.1 | transcript_id: ENST00000579629.2,havana_transcript: OTTHUMT00000448121.2,transcript_name: AC145343.1-201,bp: 672,biotype: lncRNA | transcript_id: ENST00000666251.1,havana_transcript: OTTHUMT00000511960.1,transcript_name: AC145343.1-202,bp: 1369,biotype: lncRNA | transcript_id: ENST00000584047.1,havana_transcript: OTTHUMT0000…	N1	0.05 Gy	Male	ENSG00000265055
ENSG00000286669.1	AC008532.1	-0.387483	-1.71651	-2.10167	0.0367232	0.858019	-3.65675	0.01583	0.0588639	NA	NA	gene_id: 53061,havana_gene: OTTHUMG00000194063.1,gene_name: AC008532.1 | transcript_id: ENST00000671594.1,havana_transcript: OTTHUMT00000509822.1,transcript_name: AC008532.1-201,bp: 628,biotype: lncRNA	N1	0.05 Gy	Male	ENSG00000286669
ENSG00000287222.1	AC234917.3	0.227198	0.2689	2.10159	0.0367308	0.858019	-3.6617	0.0023402	0.612815	NA	NA	gene_id: 26986,havana_gene: OTTHUMG00000195627.1,gene_name: AC234917.3 | transcript_id: ENST00000654408.1,havana_transcript: OTTHUMT00000527893.1,transcript_name: AC234917.3-201,bp: 2674,biotype: lncRNA	N1	0.05 Gy	Male	ENSG00000287222
ENSG00000270580.5	PKD1P6-NPIPP1	0.371814	1.43231	2.09981	0.0368884	0.858019	-3.74764	-6.70836e-05	0.993674	PKD1P6-NPIPP1 readthrough	NA	gene_id: 44669,havana_gene: OTTHUMG00000168168.2,gene_name: PKD1P6-NPIPP1 | transcript_id: ENST00000605794.5,havana_transcript: OTTHUMT00000398563.1,transcript_name: PKD1P6-NPIPP1-202,bp: 2902,biotype: lncRNA | transcript_id: ENST00000340301.5,havana_transcript: OTTHUMT00000398565.1,transcript_name: PKD1P6-NPIPP1-201,bp: 547,biotype: lncRNA	N1	0.05 Gy	Male	ENSG00000270580
ENSG00000275155.1	AC027348.1	0.546717	-3.78608	2.09886	0.0369729	0.858019	-3.70479	-0.00967013	0.379599	NA	NA	gene_id: 45563,havana_gene: OTTHUMG00000186926.1,gene_name: AC027348.1 | transcript_id: ENST00000615979.1,havana_transcript: OTTHUMT00000474024.1,transcript_name: AC027348.1-201,bp: 615,biotype: lncRNA	N1	0.05 Gy	Male	ENSG00000275155
ENSG00000236008.3	LINC01814	0.622835	-1.11493	2.09691	0.0371469	0.859075	-3.6512	-0.00841045	0.525191	long intergenic non-protein coding RNA 1814	NA	gene_id: 5592,havana_gene: OTTHUMG00000151623.11,gene_name: LINC01814 | transcript_id: ENST00000670008.1,havana_transcript: OTTHUMT00000526553.1,transcript_name: LINC01814-211,bp: 1711,biotype: lncRNA | transcript_id: ENST00000650238.2,havana_transcript: OTTHUMT00000500870.2,transcript_name: LINC01814-206,bp: 1303,biotype: lncRNA | transcript_id: ENST00000648900.1,havana_transcript: OTTHUMT000005…	N1	0.05 Gy	Male	ENSG00000236008
ENSG00000258718.3	LINC02311	-0.298078	-0.282013	-2.09564	0.0372606	0.860898	-3.65624	0.00101907	0.867852	long intergenic non-protein coding RNA 2311	NA	gene_id: 41053,havana_gene: OTTHUMG00000171400.4,gene_name: LINC02311 | transcript_id: ENST00000556819.1,havana_transcript: OTTHUMT00000413274.1,transcript_name: LINC02311-202,bp: 477,biotype: lncRNA | transcript_id: ENST00000648079.1,havana_transcript: OTTHUMT00000500200.1,transcript_name: LINC02311-203,bp: 748,biotype: lncRNA | transcript_id: ENST00000663755.1,havana_transcript: OTTHUMT00000413…	N1	0.05 Gy	Male	ENSG00000258718
ENSG00000267940.1	AC022762.2	0.560188	-3.43101	2.08767	0.0379819	0.861265	-3.71365	-0.00140459	0.897252	NA	NA	gene_id: 32100,havana_gene: OTTHUMG00000183056.1,gene_name: AC022762.2 | transcript_id: ENST00000600308.1,havana_transcript: OTTHUMT00000464846.1,transcript_name: AC022762.2-201,bp: 1353,biotype: lncRNA	N1	0.05 Gy	Male	ENSG00000267940
ENSG00000222000.7	AC092675.1	-0.50298	-4.0113	-2.08526	0.0382023	0.861265	-3.73043	-0.000865693	0.93066	NA	NA	gene_id: 7262,havana_gene: OTTHUMG00000153102.1,gene_name: AC092675.1 | transcript_id: ENST00000409490.5,havana_transcript: OTTHUMT00000329534.1,transcript_name: AC092675.1-201,bp: 561,biotype: lncRNA | transcript_id: ENST00000467398.2,havana_transcript: OTTHUMT00000329535.1,transcript_name: AC092675.1-202,bp: 588,biotype: lncRNA | transcript_id: ENST00000454230.1,havana_transcript: OTTHUMT000003…	N1	0.05 Gy	Male	ENSG00000222000
ENSG00000274038.1	AC007014.2	0.564195	-3.54806	2.085	0.0382257	0.861265	-3.72051	0.00933458	0.39821	NA	NA	gene_id: 44557,havana_gene: OTTHUMG00000186777.1,gene_name: AC007014.2 | transcript_id: ENST00000615581.1,havana_transcript: OTTHUMT00000473762.1,transcript_name: AC007014.2-201,bp: 479,biotype: lncRNA	N1	0.05 Gy	Male	ENSG00000274038
ENSG00000250764.1	AC025178.1	-0.505851	-2.92158	-2.08385	0.0383315	0.861265	-3.70604	-0.0126221	0.218725	NA	NA	gene_id: 16000,havana_gene: OTTHUMG00000162178.1,gene_name: AC025178.1 | transcript_id: ENST00000503441.1,havana_transcript: OTTHUMT00000367747.1,transcript_name: AC025178.1-201,bp: 834,biotype: lncRNA	N1	0.05 Gy	Male	ENSG00000250764
ENSG00000272861.1	AC012360.2	-0.522148	-3.51569	-2.08348	0.0383658	0.861265	-3.72465	0.0165239	0.117661	NA	NA	gene_id: 7385,havana_gene: OTTHUMG00000186031.1,gene_name: AC012360.2 | transcript_id: ENST00000609349.1,havana_transcript: OTTHUMT00000472092.1,transcript_name: AC012360.2-201,bp: 391,biotype: lncRNA	N1	0.05 Gy	Male	ENSG00000272861
ENSG00000224870.7	MRPL20-AS1	0.181143	1.91628	2.08331	0.0383814	0.861265	-3.8301	-0.00319591	0.395265	MRPL20 antisense RNA 1	NA	gene_id: 109,havana_gene: OTTHUMG00000002908.6,gene_name: MRPL20-AS1 | transcript_id: ENST00000659048.1,havana_transcript: OTTHUMT00000528647.1,transcript_name: MRPL20-AS1-209,bp: 2199,biotype: lncRNA | transcript_id: ENST00000448629.6,havana_transcript: OTTHUMT00000099684.4,transcript_name: MRPL20-AS1-204,bp: 1748,biotype: lncRNA | transcript_id: ENST00000444362.2,havana_transcript: OTTHUMT00000…	N1	0.05 Gy	Male	ENSG00000224870
ENSG00000266990.1	AC004528.1	-0.615467	-2.1663	-2.07981	0.0387046	0.861265	-3.69746	-0.00278984	0.826131	NA	NA	gene_id: 50991,havana_gene: OTTHUMG00000189099.1,gene_name: AC004528.1 | transcript_id: ENST00000588380.1,havana_transcript: OTTHUMT00000478713.1,transcript_name: AC004528.1-201,bp: 641,biotype: lncRNA	N1	0.05 Gy	Male	ENSG00000266990
ENSG00000250899.3	AC125807.2	-0.160502	1.62369	-2.07744	0.0389251	0.861265	-3.81498	-0.010184	0.00156375	NA	NA	gene_id: 35175,havana_gene: OTTHUMG00000168179.2,gene_name: AC125807.2 | transcript_id: ENST00000513358.3,havana_transcript: OTTHUMT00000398625.2,transcript_name: AC125807.2-201,bp: 3514,biotype: lncRNA	N1	0.05 Gy	Male	ENSG00000250899
ENSG00000228971.3	LINC02607	-0.556858	-3.93452	-2.0769	0.0389749	0.861265	-3.73975	0.00278425	0.80395	long intergenic non-protein coding RNA 2607	NA	gene_id: 2374,havana_gene: OTTHUMG00000010665.12,gene_name: LINC02607 | transcript_id: ENST00000653589.1,havana_transcript: OTTHUMT00000521069.1,transcript_name: LINC02607-204,bp: 1732,biotype: lncRNA | transcript_id: ENST00000655217.1,havana_transcript: OTTHUMT00000527918.1,transcript_name: LINC02607-206,bp: 4396,biotype: lncRNA | transcript_id: ENST00000440116.2,havana_transcript: OTTHUMT000000…	N1	0.05 Gy	Male	ENSG00000228971
ENSG00000244041.7	LINC01011	-0.260272	-0.13304	-2.076	0.0390594	0.861265	-3.69545	0.000901161	0.87589	NA	NA	gene_id: 18561,havana_gene: OTTHUMG00000014128.5,gene_name: LINC01011 | transcript_id: ENST00000450238.5,havana_transcript: OTTHUMT00000255316.2,transcript_name: LINC01011-202,bp: 886,biotype: lncRNA | transcript_id: ENST00000445000.2,havana_transcript: OTTHUMT00000255317.2,transcript_name: LINC01011-201,bp: 2811,biotype: lncRNA | transcript_id: ENST00000605901.1,havana_transcript: OTTHUMT0000047…	N1	0.05 Gy	Male	ENSG00000244041
ENSG00000254910.1	AC136475.2	-0.757133	-2.84537	-2.07346	0.0392975	0.861265	-3.72165	0.0023374	0.874082	NA	NA	gene_id: 31757,havana_gene: OTTHUMG00000165358.1,gene_name: AC136475.2 | transcript_id: ENST00000526612.1,havana_transcript: OTTHUMT00000383594.1,transcript_name: AC136475.2-201,bp: 392,biotype: lncRNA	N1	0.05 Gy	Male	ENSG00000254910
ENSG00000268403.2	AC132192.2	0.41529	-1.82041	2.07341	0.0393018	0.861265	-3.69804	-0.0117154	0.169755	NA	NA	gene_id: 32214,havana_gene: OTTHUMG00000187446.1,gene_name: AC132192.2 | transcript_id: ENST00000596206.2,havana_transcript: OTTHUMT00000474986.1,transcript_name: AC132192.2-201,bp: 1147,biotype: lncRNA	N1	0.05 Gy	Male	ENSG00000268403
ENSG00000244968.7	LIFR-AS1	-0.286437	0.406725	-2.07216	0.0394191	0.861265	-3.72206	-0.00204243	0.714299	LIFR antisense RNA 1	NA	gene_id: 16117,havana_gene: OTTHUMG00000162109.3,gene_name: LIFR-AS1 | transcript_id: ENST00000670079.1,havana_transcript: OTTHUMT00000526808.1,transcript_name: LIFR-AS1-211,bp: 3626,biotype: lncRNA | transcript_id: ENST00000660661.1,havana_transcript: OTTHUMT00000526809.1,transcript_name: LIFR-AS1-207,bp: 3542,biotype: lncRNA | transcript_id: ENST00000500733.6,havana_transcript: OTTHUMT000003673…	N1	0.05 Gy	Male	ENSG00000244968
ENSG00000285651.1	AL450992.2	0.581438	-3.66591	2.07082	0.0395454	0.861265	-3.74008	-0.0121028	0.301535	NA	NA	gene_id: 3220,havana_gene: OTTHUMG00000192814.1,gene_name: AL450992.2 | transcript_id: ENST00000648930.1,havana_transcript: OTTHUMT00000499249.1,transcript_name: AL450992.2-201,bp: 2795,biotype: lncRNA	N1	0.05 Gy	Male	ENSG00000285651
ENSG00000281548.1	LINC00895	0.558352	-3.8157	2.07035	0.0395898	0.861265	-3.74447	-0.000887055	0.940104	NA	NA	gene_id: 56445,havana_gene: OTTHUMG00000189517.1,gene_name: LINC00895 | transcript_id: ENST00000629028.1,havana_transcript: OTTHUMT00000479847.1,transcript_name: LINC00895-201,bp: 1637,biotype: lncRNA	N1	0.05 Gy	Male	ENSG00000281548
ENSG00000267633.1	AC008686.1	0.76874	-2.38194	2.06981	0.0396408	0.861265	-3.713	0.00975065	0.546757	NA	NA	gene_id: 51685,havana_gene: OTTHUMG00000180913.1,gene_name: AC008686.1 | transcript_id: ENST00000586894.1,havana_transcript: OTTHUMT00000453618.1,transcript_name: AC008686.1-201,bp: 565,biotype: lncRNA | transcript_id: ENST00000586297.1,havana_transcript: OTTHUMT00000453619.1,transcript_name: AC008686.1-202,bp: 428,biotype: lncRNA | transcript_id: ENST00000591826.1,havana_transcript: OTTHUMT00000…	N1	0.05 Gy	Male	ENSG00000267633
ENSG00000228697.4	AL023755.1	0.562925	-2.49062	2.06935	0.0396844	0.861265	-3.71971	0.00140654	0.896581	NA	NA	gene_id: 3853,havana_gene: OTTHUMG00000040769.8,gene_name: AL023755.1 | transcript_id: ENST00000441851.1,havana_transcript: OTTHUMT00000083820.1,transcript_name: AL023755.1-201,bp: 1801,biotype: lncRNA | transcript_id: ENST00000636459.1,havana_transcript: OTTHUMT00000488956.1,transcript_name: AL023755.1-202,bp: 1665,biotype: lncRNA | transcript_id: ENST00000650143.1,havana_transcript: OTTHUMT0000…	N1	0.05 Gy	Male	ENSG00000228697
ENSG00000287729.1	AF241728.2	-0.463704	-2.47174	-2.06877	0.0397394	0.861265	-3.71702	-0.00184755	0.847419	NA	NA	gene_id: 58082,havana_gene: OTTHUMG00000194695.1,gene_name: AF241728.2 | transcript_id: ENST00000669592.1,havana_transcript: OTTHUMT00000520905.1,transcript_name: AF241728.2-201,bp: 1223,biotype: lncRNA	N1	0.05 Gy	Male	ENSG00000287729
ENSG00000125804.14	FAM182A	0.335736	-0.637692	2.06742	0.0398681	0.861265	-3.6985	-0.00856531	0.245458	family with sequence similarity 182 member A	NA	gene_id: 54440,havana_gene: OTTHUMG00000032144.18,gene_name: FAM182A | transcript_id: ENST00000669090.1,havana_transcript: OTTHUMT00000520555.1,transcript_name: FAM182A-216,bp: 848,biotype: lncRNA | transcript_id: ENST00000667959.1,havana_transcript: OTTHUMT00000521627.1,transcript_name: FAM182A-215,bp: 508,biotype: lncRNA | transcript_id: ENST00000667322.1,havana_transcript: OTTHUMT00000524845.1…	N1	0.05 Gy	Male	ENSG00000125804
ENSG00000286855.1	AC074024.1	-0.452497	-2.24466	-2.06578	0.0400241	0.861265	-3.71843	-0.00315269	0.735436	NA	NA	gene_id: 23073,havana_gene: OTTHUMG00000195051.1,gene_name: AC074024.1 | transcript_id: ENST00000654246.1,havana_transcript: OTTHUMT00000524038.1,transcript_name: AC074024.1-201,bp: 1483,biotype: lncRNA	N1	0.05 Gy	Male	ENSG00000286855
ENSG00000234492.4	RPL34-DT	0.597226	-1.34437	2.06538	0.0400621	0.861265	-3.70352	0.00624131	0.620794	NA	NA	gene_id: 14418,havana_gene: OTTHUMG00000161030.3,gene_name: RPL34-DT | transcript_id: ENST00000507248.1,havana_transcript: OTTHUMT00000363481.2,transcript_name: RPL34-DT-202,bp: 3713,biotype: lncRNA | transcript_id: ENST00000506795.1,havana_transcript: OTTHUMT00000363482.2,transcript_name: RPL34-DT-201,bp: 1136,biotype: lncRNA | transcript_id: ENST00000509984.1,havana_transcript: OTTHUMT000003634…	N1	0.05 Gy	Male	ENSG00000234492
ENSG00000241168.1	AC128685.1	-0.419166	-1.37073	-2.06251	0.0403374	0.861265	-3.70697	-0.00640414	0.507114	NA	NA	gene_id: 12214,havana_gene: OTTHUMG00000158020.1,gene_name: AC128685.1 | transcript_id: ENST00000490357.1,havana_transcript: OTTHUMT00000350008.1,transcript_name: AC128685.1-201,bp: 1834,biotype: lncRNA	N1	0.05 Gy	Male	ENSG00000241168
ENSG00000235072.2	ARNILA	0.542397	-2.54406	2.06173	0.0404122	0.861265	-3.72798	-0.0068244	0.549132	NA	NA	gene_id: 5866,havana_gene: OTTHUMG00000152130.2,gene_name: ARNILA | transcript_id: ENST00000313031.2,havana_transcript: OTTHUMT00000473376.1,transcript_name: ARNILA-201,bp: 1552,biotype: lncRNA | transcript_id: ENST00000431557.1,havana_transcript: OTTHUMT00000325375.2,transcript_name: ARNILA-202,bp: 419,biotype: lncRNA	N1	0.05 Gy	Male	ENSG00000235072
ENSG00000288018.1	AP003120.1	-0.645963	-3.53607	-2.06074	0.040507	0.861265	-3.74911	-0.0127933	0.304613	NA	NA	gene_id: 34142,havana_gene: OTTHUMG00000194876.1,gene_name: AP003120.1 | transcript_id: ENST00000654676.1,havana_transcript: OTTHUMT00000522814.1,transcript_name: AP003120.1-201,bp: 1468,biotype: lncRNA	N1	0.05 Gy	Male	ENSG00000288018
ENSG00000255142.1	AP006621.2	-0.503193	-2.52499	-2.05941	0.040636	0.861519	-3.72868	-0.0236834	0.0214932	NA	NA	gene_id: 31797,havana_gene: OTTHUMG00000165233.1,gene_name: AP006621.2 | transcript_id: ENST00000533938.1,havana_transcript: OTTHUMT00000382844.1,transcript_name: AP006621.2-201,bp: 284,biotype: lncRNA	N1	0.05 Gy	Male	ENSG00000255142
ENSG00000253704.2	AC023632.2	-0.501597	-1.81241	-2.05765	0.040806	0.863487	-3.72174	0.000728497	0.938345	NA	NA	gene_id: 26258,havana_gene: OTTHUMG00000164453.6,gene_name: AC023632.2 | transcript_id: ENST00000658286.1,havana_transcript: OTTHUMT00000527247.1,transcript_name: AC023632.2-206,bp: 2711,biotype: lncRNA | transcript_id: ENST00000657799.1,havana_transcript: OTTHUMT00000520036.1,transcript_name: AC023632.2-204,bp: 1386,biotype: lncRNA | transcript_id: ENST00000662944.1,havana_transcript: OTTHUMT000…	N1	0.05 Gy	Male	ENSG00000253704
ENSG00000224746.2	AC015987.1	0.624814	-1.89127	2.05606	0.0409608	0.864694	-3.72636	0.0156011	0.219789	NA	NA	gene_id: 24021,havana_gene: OTTHUMG00000155616.2,gene_name: AC015987.1 | transcript_id: ENST00000419211.2,havana_transcript: OTTHUMT00000340907.2,transcript_name: AC015987.1-201,bp: 1668,biotype: lncRNA	N1	0.05 Gy	Male	ENSG00000224746
ENSG00000229433.2	LINC02069	0.524411	-2.26826	2.0549	0.041073	0.86506	-3.73422	0.0208573	0.063622	long intergenic non-protein coding RNA 2069	NA	gene_id: 12553,havana_gene: OTTHUMG00000156711.3,gene_name: LINC02069 | transcript_id: ENST00000657359.1,havana_transcript: OTTHUMT00000523577.1,transcript_name: LINC02069-202,bp: 1121,biotype: lncRNA | transcript_id: ENST00000457449.1,havana_transcript: OTTHUMT00000345416.1,transcript_name: LINC02069-201,bp: 2591,biotype: lncRNA | transcript_id: ENST00000665196.1,havana_transcript: OTTHUMT000005…	N1	0.05 Gy	Male	ENSG00000229433
ENSG00000283897.2	AC011416.3	-0.653834	-3.34295	-2.05482	0.0410814	0.86506	-3.75572	0.000687174	0.96016	NA	NA	gene_id: 17333,havana_gene: OTTHUMG00000192000.2,gene_name: AC011416.3 | transcript_id: ENST00000639283.1,havana_transcript: OTTHUMT00000491905.1,transcript_name: AC011416.3-201,bp: 2195,biotype: lncRNA | transcript_id: ENST00000640865.1,havana_transcript: OTTHUMT00000491906.1,transcript_name: AC011416.3-202,bp: 635,biotype: lncRNA | transcript_id: ENST00000639976.1,havana_transcript: OTTHUMT0000…	N1	0.05 Gy	Male	ENSG00000283897
ENSG00000274421.1	AL162390.1	-0.416075	-2.03981	-2.05367	0.0411935	0.86506	-3.72985	-0.00259515	0.783619	NA	NA	gene_id: 28060,havana_gene: OTTHUMG00000188620.1,gene_name: AL162390.1 | transcript_id: ENST00000622201.1,havana_transcript: OTTHUMT00000477747.1,transcript_name: AL162390.1-201,bp: 1246,biotype: lncRNA	N1	0.05 Gy	Male	ENSG00000274421
ENSG00000267665.2	AC021683.3	-0.588287	-1.95608	-2.05362	0.0411988	0.86506	-3.73017	0.00564253	0.624092	NA	NA	gene_id: 49431,havana_gene: OTTHUMG00000177427.20,gene_name: AC021683.3 | transcript_id: ENST00000660167.1,havana_transcript: OTTHUMT00000516743.1,transcript_name: AC021683.3-201,bp: 1170,biotype: lncRNA | transcript_id: ENST00000660001.1,havana_transcript: OTTHUMT00000516860.1,transcript_name: AC021683.3-202,bp: 1165,biotype: lncRNA | transcript_id: ENST00000664436.1,havana_transcript: OTTHUMT00…	N1	0.05 Gy	Male	ENSG00000267665
ENSG00000287884.1	AC005594.1	0.423011	-2.13722	2.05193	0.0413635	0.86506	-3.73571	0.00414811	0.659921	NA	NA	gene_id: 51212,havana_gene: OTTHUMG00000195713.1,gene_name: AC005594.1 | transcript_id: ENST00000655857.1,havana_transcript: OTTHUMT00000528381.1,transcript_name: AC005594.1-201,bp: 1875,biotype: lncRNA	N1	0.05 Gy	Male	ENSG00000287884
ENSG00000287870.1	AC093433.2	0.49956	-3.74892	2.05143	0.0414127	0.865357	-3.76672	-0.00104081	0.921648	NA	NA	gene_id: 2064,havana_gene: OTTHUMG00000195444.1,gene_name: AC093433.2 | transcript_id: ENST00000654296.1,havana_transcript: OTTHUMT00000526928.1,transcript_name: AC093433.2-201,bp: 1211,biotype: lncRNA	N1	0.05 Gy	Male	ENSG00000287870
ENSG00000253320.7	AZIN1-AS1	0.328024	0.429465	2.04697	0.0418529	0.870089	-3.76539	0.00362253	0.58582	NA	NA	gene_id: 26442,havana_gene: OTTHUMG00000164825.6,gene_name: AZIN1-AS1 | transcript_id: ENST00000659614.1,havana_transcript: OTTHUMT00000527621.1,transcript_name: AZIN1-AS1-218,bp: 4569,biotype: lncRNA | transcript_id: ENST00000520750.6,havana_transcript: OTTHUMT00000499603.1,transcript_name: AZIN1-AS1-214,bp: 3878,biotype: lncRNA | transcript_id: ENST00000522939.1,havana_transcript: OTTHUMT000003…	N1	0.05 Gy	Male	ENSG00000253320
ENSG00000231172.2	AC007099.1	0.607244	-2.4063	2.04619	0.0419302	0.870089	-3.7476	0.0083559	0.495842	NA	NA	gene_id: 6787,havana_gene: OTTHUMG00000152941.2,gene_name: AC007099.1 | transcript_id: ENST00000451622.2,havana_transcript: OTTHUMT00000328729.2,transcript_name: AC007099.1-201,bp: 1185,biotype: lncRNA	N1	0.05 Gy	Male	ENSG00000231172
ENSG00000286454.1	AC091893.2	0.533556	-3.61177	2.04166	0.0423823	0.871307	-3.77752	0.00251171	0.814026	NA	NA	gene_id: 15914,havana_gene: OTTHUMG00000195353.1,gene_name: AC091893.2 | transcript_id: ENST00000662665.1,havana_transcript: OTTHUMT00000526529.1,transcript_name: AC091893.2-201,bp: 2965,biotype: lncRNA	N1	0.05 Gy	Male	ENSG00000286454
ENSG00000270164.1	LINC01480	-0.662098	-3.48597	-2.04164	0.0423837	0.871307	-3.77627	-0.00188641	0.886832	long intergenic non-protein coding RNA 1480	NA	gene_id: 52769,havana_gene: OTTHUMG00000184156.2,gene_name: LINC01480 | transcript_id: ENST00000597199.1,havana_transcript: OTTHUMT00000468138.2,transcript_name: LINC01480-204,bp: 1718,biotype: lncRNA | transcript_id: ENST00000487420.2,havana_transcript: OTTHUMT00000468139.1,transcript_name: LINC01480-202,bp: 749,biotype: lncRNA | transcript_id: ENST00000483481.2,havana_transcript: OTTHUMT0000046…	N1	0.05 Gy	Male	ENSG00000270164
ENSG00000239828.7	AC063944.1	0.661113	-3.64087	2.04051	0.0424971	0.871791	-3.78017	-0.0161592	0.23395	NA	NA	gene_id: 11224,havana_gene: OTTHUMG00000159172.4,gene_name: AC063944.1 | transcript_id: ENST00000496943.1,havana_transcript: OTTHUMT00000353690.1,transcript_name: AC063944.1-201,bp: 295,biotype: lncRNA | transcript_id: ENST00000599431.3,havana_transcript: OTTHUMT00000461626.2,transcript_name: AC063944.1-202,bp: 787,biotype: lncRNA | transcript_id: ENST00000595232.2,havana_transcript: OTTHUMT00000…	N1	0.05 Gy	Male	ENSG00000239828
ENSG00000266993.3	AL050343.2	-1.12964	-2.06099	-2.03798	0.0427522	0.873397	-3.75214	-0.0147065	0.518165	NA	NA	gene_id: 1631,havana_gene: OTTHUMG00000008380.6,gene_name: AL050343.2 | transcript_id: ENST00000629102.1,havana_transcript: OTTHUMT00000480337.1,transcript_name: AL050343.2-201,bp: 232,biotype: lncRNA | transcript_id: ENST00000588291.1,havana_transcript: OTTHUMT00000460084.1,transcript_name: AL050343.2-202,bp: 562,biotype: lncRNA | transcript_id: ENST00000586761.2,havana_transcript: OTTHUMT000000…	N1	0.05 Gy	Male	ENSG00000266993
ENSG00000273014.1	AC018645.3	0.245201	0.378154	2.03598	0.0429539	0.875596	-3.78439	0.00103119	0.824795	NA	NA	gene_id: 22146,havana_gene: OTTHUMG00000186213.3,gene_name: AC018645.3 | transcript_id: ENST00000609151.1,havana_transcript: OTTHUMT00000472426.2,transcript_name: AC018645.3-201,bp: 472,biotype: lncRNA	N1	0.05 Gy	Male	ENSG00000273014
ENSG00000266541.1	AP001381.1	-0.578371	-3.41305	-2.03391	0.0431648	0.877395	-3.78591	0.0111534	0.33599	NA	NA	gene_id: 49873,havana_gene: OTTHUMG00000178596.2,gene_name: AP001381.1 | transcript_id: ENST00000584109.1,havana_transcript: OTTHUMT00000442625.1,transcript_name: AP001381.1-201,bp: 534,biotype: lncRNA	N1	0.05 Gy	Male	ENSG00000266541
ENSG00000131484.4	AC091132.1	0.727194	-2.82766	2.03049	0.0435131	0.877395	-3.77879	0.00867142	0.578664	NA	NA	gene_id: 48489,havana_gene: OTTHUMG00000180601.1,gene_name: AC091132.1 | transcript_id: ENST00000588189.1,havana_transcript: OTTHUMT00000452144.1,transcript_name: AC091132.1-201,bp: 547,biotype: lncRNA	N1	0.05 Gy	Male	ENSG00000131484
ENSG00000266744.1	AC005304.3	0.531531	-3.82419	2.03042	0.0435201	0.877395	-3.79602	-0.0109316	0.29565	NA	NA	gene_id: 47144,havana_gene: OTTHUMG00000178357.1,gene_name: AC005304.3 | transcript_id: ENST00000581533.1,havana_transcript: OTTHUMT00000441706.1,transcript_name: AC005304.3-201,bp: 511,biotype: lncRNA	N1	0.05 Gy	Male	ENSG00000266744
ENSG00000260136.6	AC008915.3	-0.259555	-0.388043	-2.02876	0.0436908	0.877395	-3.76212	0.000530353	0.920382	NA	NA	gene_id: 44901,havana_gene: OTTHUMG00000177094.2,gene_name: AC008915.3 | transcript_id: ENST00000570080.1,havana_transcript: OTTHUMT00000435277.1,transcript_name: AC008915.3-201,bp: 730,biotype: lncRNA | transcript_id: ENST00000656451.1,havana_transcript: OTTHUMT00000510596.1,transcript_name: AC008915.3-202,bp: 658,biotype: lncRNA | transcript_id: ENST00000565747.5,havana_transcript: OTTHUMT00000…	N1	0.05 Gy	Male	ENSG00000260136
ENSG00000251580.3	LINC02482	0.311501	0.309054	2.02798	0.0437715	0.877395	-3.79445	-0.00222207	0.765064	long intergenic non-protein coding RNA 2482	NA	gene_id: 13036,havana_gene: OTTHUMG00000162381.7,gene_name: LINC02482 | transcript_id: ENST00000647523.2,havana_transcript: OTTHUMT00000495423.2,transcript_name: LINC02482-203,bp: 893,biotype: lncRNA | transcript_id: ENST00000667300.1,havana_transcript: OTTHUMT00000524862.1,transcript_name: LINC02482-207,bp: 1607,biotype: lncRNA | transcript_id: ENST00000656634.1,havana_transcript: OTTHUMT0000052…	N1	0.05 Gy	Male	ENSG00000251580
ENSG00000187013.4	LINC02875	0.401425	-1.9489	2.02698	0.0438747	0.877395	-3.76615	-0.00711958	0.382449	NA	NA	gene_id: 48963,havana_gene: OTTHUMG00000180077.1,gene_name: LINC02875 | transcript_id: ENST00000623772.1,havana_transcript: OTTHUMT00000449646.1,transcript_name: LINC02875-201,bp: 1530,biotype: lncRNA	N1	0.05 Gy	Male	ENSG00000187013
ENSG00000286281.1	AL353152.2	-0.509669	-3.70032	-2.02619	0.0439554	0.877395	-3.79934	-0.000983356	0.927457	NA	NA	gene_id: 18775,havana_gene: OTTHUMG00000195432.1,gene_name: AL353152.2 | transcript_id: ENST00000658931.1,havana_transcript: OTTHUMT00000526878.1,transcript_name: AL353152.2-201,bp: 2977,biotype: lncRNA	N1	0.05 Gy	Male	ENSG00000286281
ENSG00000251314.2	AC104123.1	-0.448909	-2.22429	-2.02429	0.044152	0.880019	-3.7751	0.00216035	0.820466	NA	NA	gene_id: 16953,havana_gene: OTTHUMG00000162821.1,gene_name: AC104123.1 | transcript_id: ENST00000502645.2,havana_transcript: OTTHUMT00000370533.1,transcript_name: AC104123.1-201,bp: 473,biotype: lncRNA | transcript_id: ENST00000511775.1,havana_transcript: OTTHUMT00000370534.1,transcript_name: AC104123.1-202,bp: 581,biotype: lncRNA | transcript_id: ENST00000513158.1,havana_transcript: OTTHUMT00000…	N1	0.05 Gy	Male	ENSG00000251314
ENSG00000250585.3	LINC00604	0.575477	-3.73743	2.02367	0.0442165	0.880019	-3.80337	-0.00235256	0.846149	NA	NA	gene_id: 16137,havana_gene: OTTHUMG00000162074.3,gene_name: LINC00604 | transcript_id: ENST00000637924.2,havana_transcript: OTTHUMT00000489486.2,transcript_name: LINC00604-202,bp: 694,biotype: lncRNA | transcript_id: ENST00000508437.1,havana_transcript: OTTHUMT00000367107.2,transcript_name: LINC00604-201,bp: 499,biotype: lncRNA	N1	0.05 Gy	Male	ENSG00000250585
ENSG00000258583.7	LINC01500	-0.520692	-3.91482	-2.01862	0.0447441	0.882906	-3.81214	-0.00507351	0.642829	long intergenic non-protein coding RNA 1500	NA	gene_id: 40557,havana_gene: OTTHUMG00000171092.30,gene_name: LINC01500 | transcript_id: ENST00000648996.1,havana_transcript: OTTHUMT00000500001.1,transcript_name: LINC01500-205,bp: 2103,biotype: lncRNA | transcript_id: ENST00000666814.1,havana_transcript: OTTHUMT00000513615.1,transcript_name: LINC01500-227,bp: 1221,biotype: lncRNA | transcript_id: ENST00000654440.1,havana_transcript: OTTHUMT00000…	N1	0.05 Gy	Male	ENSG00000258583
ENSG00000263826.1	AC112907.3	0.528655	-3.51717	2.01725	0.0448879	0.882906	-3.80743	-0.0116866	0.295637	NA	NA	gene_id: 12598,havana_gene: OTTHUMG00000178374.1,gene_name: AC112907.3 | transcript_id: ENST00000577781.1,havana_transcript: OTTHUMT00000441755.1,transcript_name: AC112907.3-201,bp: 2400,biotype: lncRNA	N1	0.05 Gy	Male	ENSG00000263826
ENSG00000287367.1	AC016583.2	0.519712	-3.50588	2.01634	0.044984	0.882906	-3.8087	-0.00192896	0.8621	NA	NA	gene_id: 16288,havana_gene: OTTHUMG00000195295.1,gene_name: AC016583.2 | transcript_id: ENST00000662448.1,havana_transcript: OTTHUMT00000525988.1,transcript_name: AC016583.2-201,bp: 4924,biotype: lncRNA	N1	0.05 Gy	Male	ENSG00000287367
ENSG00000226758.1	DISC1-IT1	-0.400062	-1.93101	-2.01534	0.0450893	0.882906	-3.78492	0.00900438	0.275836	DISC1 intronic transcript 1	NA	gene_id: 5087,havana_gene: OTTHUMG00000037834.1,gene_name: DISC1-IT1 | transcript_id: ENST00000456782.1,havana_transcript: OTTHUMT00000092350.1,transcript_name: DISC1-IT1-201,bp: 762,biotype: lncRNA	N1	0.05 Gy	Male	ENSG00000226758
ENSG00000260360.1	AL353708.1	0.34124	-1.11652	2.0145	0.0451781	0.882906	-3.77691	-0.00244862	0.737016	NA	NA	gene_id: 4081,havana_gene: OTTHUMG00000176152.1,gene_name: AL353708.1 | transcript_id: ENST00000567904.1,havana_transcript: OTTHUMT00000431573.1,transcript_name: AL353708.1-201,bp: 1257,biotype: lncRNA	N1	0.05 Gy	Male	ENSG00000260360
ENSG00000236337.1	FMR1-IT1	0.529374	0.0567364	2.01068	0.0455837	0.886918	-3.80916	-0.00641596	0.565367	NA	NA	gene_id: 59805,havana_gene: OTTHUMG00000046184.1,gene_name: FMR1-IT1 | transcript_id: ENST00000441414.1,havana_transcript: OTTHUMT00000106479.1,transcript_name: FMR1-IT1-201,bp: 343,biotype: lncRNA	N1	0.05 Gy	Male	ENSG00000236337
ENSG00000259555.1	AC067863.1	-0.635794	-2.6843	-2.00747	0.0459269	0.88799	-3.80493	-0.00977487	0.4732	NA	NA	gene_id: 43476,havana_gene: OTTHUMG00000172513.1,gene_name: AC067863.1 | transcript_id: ENST00000559120.1,havana_transcript: OTTHUMT00000418872.1,transcript_name: AC067863.1-201,bp: 1980,biotype: lncRNA	N1	0.05 Gy	Male	ENSG00000259555
ENSG00000248874.5	C5orf17	-0.612788	-2.44863	-2.00674	0.0460044	0.888089	-3.80316	-0.0105114	0.412307	chromosome 5 open reading frame 17 (putative)	NA	gene_id: 15902,havana_gene: OTTHUMG00000161911.1,gene_name: C5orf17 | transcript_id: ENST00000512559.5,havana_transcript: OTTHUMT00000366365.1,transcript_name: C5orf17-202,bp: 1984,biotype: lncRNA | transcript_id: ENST00000507936.1,havana_transcript: OTTHUMT00000366366.1,transcript_name: C5orf17-201,bp: 477,biotype: lncRNA	N1	0.05 Gy	Male	ENSG00000248874
ENSG00000286535.1	AC139019.1	-0.487934	-2.17946	-2.0062	0.0460627	0.888089	-3.79946	-0.00334965	0.753548	NA	NA	gene_id: 26779,havana_gene: OTTHUMG00000195550.1,gene_name: AC139019.1 | transcript_id: ENST00000665729.1,havana_transcript: OTTHUMT00000527520.1,transcript_name: AC139019.1-201,bp: 3369,biotype: lncRNA	N1	0.05 Gy	Male	ENSG00000286535
ENSG00000277558.1	AL109923.1	-0.496061	-3.64994	-2.0046	0.046235	0.888089	-3.8266	0.00276675	0.796681	NA	NA	gene_id: 54609,havana_gene: OTTHUMG00000186779.1,gene_name: AL109923.1 | transcript_id: ENST00000618799.1,havana_transcript: OTTHUMT00000473769.1,transcript_name: AL109923.1-201,bp: 583,biotype: lncRNA	N1	0.05 Gy	Male	ENSG00000277558
ENSG00000203993.6	ARRDC1-AS1	0.0945799	2.2412	2.00437	0.0462596	0.888089	-4.0187	0.000647649	0.765219	ARRDC1 antisense RNA 1	NA	gene_id: 29385,havana_gene: OTTHUMG00000020988.4,gene_name: ARRDC1-AS1 | transcript_id: ENST00000371417.3,havana_transcript: OTTHUMT00000055328.1,transcript_name: ARRDC1-AS1-201,bp: 1409,biotype: lncRNA | transcript_id: ENST00000496793.2,havana_transcript: OTTHUMT00000055329.2,transcript_name: ARRDC1-AS1-202,bp: 1825,biotype: lncRNA | transcript_id: ENST00000623970.1,havana_transcript: OTTHUMT000…	N1	0.05 Gy	Male	ENSG00000203993
ENSG00000260676.5	LINC01541	-0.615108	-3.09326	-2.00243	0.0464699	0.888089	-3.81868	-0.0038901	0.768656	long intergenic non-protein coding RNA 1541	NA	gene_id: 50773,havana_gene: OTTHUMG00000176200.2,gene_name: LINC01541 | transcript_id: ENST00000568095.5,havana_transcript: OTTHUMT00000431622.1,transcript_name: LINC01541-202,bp: 3105,biotype: lncRNA | transcript_id: ENST00000566582.1,havana_transcript: OTTHUMT00000431624.1,transcript_name: LINC01541-201,bp: 2414,biotype: lncRNA	N1	0.05 Gy	Male	ENSG00000260676
ENSG00000261359.2	PYCARD-AS1	0.509669	-3.31016	1.99567	0.0472071	0.896806	-3.83173	-0.00252604	0.809815	PYCARD antisense RNA 1	NA	gene_id: 45233,havana_gene: OTTHUMG00000132405.33,gene_name: PYCARD-AS1 | transcript_id: ENST00000561916.2,havana_transcript: OTTHUMT00000433566.32,transcript_name: PYCARD-AS1-201,bp: 1095,biotype: lncRNA	N1	0.05 Gy	Male	ENSG00000261359
ENSG00000264546.1	AC008026.3	-0.288994	-0.470472	-1.9929	0.0475112	0.89853	-3.81654	0.00805335	0.199286	NA	NA	gene_id: 48989,havana_gene: OTTHUMG00000179177.1,gene_name: AC008026.3 | transcript_id: ENST00000583426.1,havana_transcript: OTTHUMT00000445151.1,transcript_name: AC008026.3-201,bp: 1707,biotype: lncRNA	N1	0.05 Gy	Male	ENSG00000264546
ENSG00000257568.1	AC079035.1	0.498094	-3.92315	1.99073	0.0477511	0.899227	-3.84916	0.00999959	0.340994	NA	NA	gene_id: 36703,havana_gene: OTTHUMG00000170015.1,gene_name: AC079035.1 | transcript_id: ENST00000551713.1,havana_transcript: OTTHUMT00000406867.1,transcript_name: AC079035.1-201,bp: 848,biotype: lncRNA	N1	0.05 Gy	Male	ENSG00000257568
ENSG00000178457.3	LINC00314	0.534819	-3.77933	1.9893	0.0479103	0.899227	-3.8492	0.0132536	0.245532	long intergenic non-protein coding RNA 314	NA	gene_id: 55732,havana_gene: OTTHUMG00000074158.1,gene_name: LINC00314 | transcript_id: ENST00000324988.3,havana_transcript: OTTHUMT00000157551.1,transcript_name: LINC00314-201,bp: 607,biotype: lncRNA	N1	0.05 Gy	Male	ENSG00000178457
ENSG00000286481.1	AC011246.1	0.516885	-3.65232	1.98596	0.0482827	0.902752	-3.84841	-0.0168488	0.119959	NA	NA	gene_id: 7700,havana_gene: OTTHUMG00000195768.1,gene_name: AC011246.1 | transcript_id: ENST00000657880.1,havana_transcript: OTTHUMT00000528642.1,transcript_name: AC011246.1-201,bp: 2366,biotype: lncRNA | transcript_id: ENST00000655733.1,havana_transcript: OTTHUMT00000528643.1,transcript_name: AC011246.1-202,bp: 4218,biotype: lncRNA	N1	0.05 Gy	Male	ENSG00000286481
ENSG00000274105.1	AC084824.3	0.456246	-2.72715	1.98544	0.0483408	0.903153	-3.83489	-0.0119709	0.243196	NA	NA	gene_id: 35924,havana_gene: OTTHUMG00000187255.1,gene_name: AC084824.3 | transcript_id: ENST00000620472.1,havana_transcript: OTTHUMT00000474649.1,transcript_name: AC084824.3-201,bp: 856,biotype: lncRNA	N1	0.05 Gy	Male	ENSG00000274105
ENSG00000232518.3	AC074366.1	0.549049	-2.14577	1.9832	0.0485921	0.903163	-3.83158	0.00639564	0.58963	NA	NA	gene_id: 6123,havana_gene: OTTHUMG00000153449.2,gene_name: AC074366.1 | transcript_id: ENST00000630361.2,havana_transcript: OTTHUMT00000480728.1,transcript_name: AC074366.1-201,bp: 849,biotype: lncRNA | transcript_id: ENST00000629644.2,havana_transcript: OTTHUMT00000480729.1,transcript_name: AC074366.1-202,bp: 938,biotype: lncRNA | transcript_id: ENST00000626762.2,havana_transcript: OTTHUMT000004…	N1	0.05 Gy	Male	ENSG00000232518
ENSG00000231829.4	AL157834.1	0.447211	-1.79244	1.98311	0.0486024	0.903163	-3.82637	-0.0136281	0.200573	NA	NA	gene_id: 31041,havana_gene: OTTHUMG00000018806.3,gene_name: AL157834.1 | transcript_id: ENST00000655264.1,havana_transcript: OTTHUMT00000524889.1,transcript_name: AL157834.1-201,bp: 1634,biotype: lncRNA	N1	0.05 Gy	Male	ENSG00000231829
ENSG00000231652.2	AL590428.1	-0.234568	-0.211211	-1.97949	0.0490108	0.90372	-3.8469	-0.00539176	0.300009	NA	NA	gene_id: 20173,havana_gene: OTTHUMG00000015038.2,gene_name: AL590428.1 | transcript_id: ENST00000428865.2,havana_transcript: OTTHUMT00000041227.2,transcript_name: AL590428.1-201,bp: 1973,biotype: lncRNA	N1	0.05 Gy	Male	ENSG00000231652
ENSG00000275055.1	AC011468.5	0.510466	-2.89364	1.9778	0.0492025	0.905717	-3.84766	0.000617835	0.953309	NA	NA	gene_id: 53399,havana_gene: OTTHUMG00000186778.1,gene_name: AC011468.5 | transcript_id: ENST00000614138.1,havana_transcript: OTTHUMT00000473763.1,transcript_name: AC011468.5-201,bp: 748,biotype: lncRNA	N1	0.05 Gy	Male	ENSG00000275055
ENSG00000196979.1	GPRACR	0.570981	-1.54011	1.97773	0.0492114	0.905717	-3.83204	0.000208373	0.985851	GPR107 adjacent cis regulating lncRNA	NA	gene_id: 29115,havana_gene: OTTHUMG00000187231.1,gene_name: GPRACR | transcript_id: ENST00000358748.1,havana_transcript: OTTHUMT00000474610.1,transcript_name: GPRACR-201,bp: 3258,biotype: lncRNA	N1	0.05 Gy	Male	ENSG00000196979
ENSG00000259244.1	AC048382.2	0.680844	-3.01205	1.97431	0.0496014	0.906731	-3.85248	-0.0188642	0.191333	NA	NA	gene_id: 43644,havana_gene: OTTHUMG00000172444.1,gene_name: AC048382.2 | transcript_id: ENST00000560239.1,havana_transcript: OTTHUMT00000418581.1,transcript_name: AC048382.2-201,bp: 492,biotype: lncRNA	N1	0.05 Gy	Male	ENSG00000259244
ENSG00000226397.8	C12orf77	0.701039	-2.7186	1.97243	0.0498171	0.906731	-3.85112	-0.0215121	0.161254	chromosome 12 open reading frame 77	NA	gene_id: 35746,havana_gene: OTTHUMG00000170185.3,gene_name: C12orf77 | transcript_id: ENST00000623395.3,havana_transcript: OTTHUMT00000407827.2,transcript_name: C12orf77-203,bp: 1516,biotype: lncRNA | transcript_id: ENST00000549262.6,havana_transcript: OTTHUMT00000407828.3,transcript_name: C12orf77-202,bp: 1443,biotype: lncRNA | transcript_id: ENST00000434912.3,havana_transcript: OTTHUMT000004078…	N1	0.05 Gy	Male	ENSG00000226397
ENSG00000287913.1	AL132986.1	-0.530853	-2.67286	-1.97204	0.0498615	0.906731	-3.85208	-0.00485929	0.677201	NA	NA	gene_id: 40748,havana_gene: OTTHUMG00000194915.1,gene_name: AL132986.1 | transcript_id: ENST00000659224.1,havana_transcript: OTTHUMT00000523113.1,transcript_name: AL132986.1-201,bp: 3097,biotype: lncRNA	N1	0.05 Gy	Male	ENSG00000287913
ENSG00000234684.7	SDCBP2-AS1	0.266199	1.069	1.97116	0.0499626	0.906731	-3.94255	0.00252904	0.647672	SDCBP2 antisense RNA 1	NA	gene_id: 53949,havana_gene: OTTHUMG00000031671.5,gene_name: SDCBP2-AS1 | transcript_id: ENST00000609745.1,havana_transcript: OTTHUMT00000471489.1,transcript_name: SDCBP2-AS1-205,bp: 855,biotype: lncRNA | transcript_id: ENST00000609470.6,havana_transcript: OTTHUMT00000471490.2,transcript_name: SDCBP2-AS1-204,bp: 2163,biotype: lncRNA | transcript_id: ENST00000658491.1,havana_transcript: OTTHUMT0000…	N1	0.05 Gy	Male	ENSG00000234684
ENSG00000249776.5	AC124854.1	0.685529	-3.34029	1.96924	0.0501848	0.906731	-3.86453	0.0180242	0.195839	NA	NA	gene_id: 16901,havana_gene: OTTHUMG00000162673.2,gene_name: AC124854.1 | transcript_id: ENST00000512210.5,havana_transcript: OTTHUMT00000370022.1,transcript_name: AC124854.1-201,bp: 511,biotype: lncRNA | transcript_id: ENST00000513779.1,havana_transcript: OTTHUMT00000370023.1,transcript_name: AC124854.1-202,bp: 339,biotype: lncRNA | transcript_id: ENST00000512284.1,havana_transcript: OTTHUMT00000…	N1	0.05 Gy	Male	ENSG00000249776
ENSG00000268333.1	AL132655.1	-0.493361	-3.37961	-1.96817	0.0503077	0.906731	-3.86801	0.00616606	0.562881	NA	NA	gene_id: 55182,havana_gene: OTTHUMG00000183176.1,gene_name: AL132655.1 | transcript_id: ENST00000601795.1,havana_transcript: OTTHUMT00000465470.1,transcript_name: AL132655.1-201,bp: 1153,biotype: lncRNA	N1	0.05 Gy	Male	ENSG00000268333
ENSG00000236611.1	LINC02556	0.554273	-3.83763	1.96583	0.0505797	0.906731	-3.87852	-0.0131293	0.255721	long intergenic non-protein coding RNA 2556	NA	gene_id: 56730,havana_gene: OTTHUMG00000150838.1,gene_name: LINC02556 | transcript_id: ENST00000450776.1,havana_transcript: OTTHUMT00000320286.1,transcript_name: LINC02556-201,bp: 346,biotype: lncRNA	N1	0.05 Gy	Male	ENSG00000236611
ENSG00000286147.1	AC092445.1	0.12454	3.54069	1.96519	0.0506537	0.906731	-4.27101	0.00222049	0.438522	NA	NA	gene_id: 14400,havana_gene: OTTHUMG00000192966.1,gene_name: AC092445.1 | transcript_id: ENST00000650850.1,havana_transcript: OTTHUMT00000499720.1,transcript_name: AC092445.1-201,bp: 4893,biotype: lncRNA	N1	0.05 Gy	Male	ENSG00000286147
ENSG00000231764.10	DLX6-AS1	0.596792	0.0662843	1.96496	0.0506815	0.906731	-3.8879	-0.00573958	0.660895	NA	NA	gene_id: 23279,havana_gene: OTTHUMG00000154198.11,gene_name: DLX6-AS1 | transcript_id: ENST00000430027.3,havana_transcript: OTTHUMT00000334364.3,transcript_name: DLX6-AS1-201,bp: 15364,biotype: lncRNA | transcript_id: ENST00000659765.1,havana_transcript: OTTHUMT00000504750.1,transcript_name: DLX6-AS1-211,bp: 3978,biotype: lncRNA | transcript_id: ENST00000458352.4,havana_transcript: OTTHUMT0000033…	N1	0.05 Gy	Male	ENSG00000231764
ENSG00000223834.5	AL161935.1	0.601435	-2.2787	1.96444	0.0507418	0.906731	-3.85667	-0.00894761	0.485586	NA	NA	gene_id: 29943,havana_gene: OTTHUMG00000017909.7,gene_name: AL161935.1 | transcript_id: ENST00000649682.2,havana_transcript: OTTHUMT00000500213.3,transcript_name: AL161935.1-201,bp: 1007,biotype: lncRNA | transcript_id: ENST00000666021.1,havana_transcript: OTTHUMT00000510211.1,transcript_name: AL161935.1-202,bp: 794,biotype: lncRNA | transcript_id: ENST00000672831.1,havana_transcript: OTTHUMT0000…	N1	0.05 Gy	Male	ENSG00000223834
ENSG00000259476.1	AC018904.2	-0.488096	-3.90901	-1.9635	0.050851	0.906731	-3.88324	0.00396048	0.696253	NA	NA	gene_id: 42929,havana_gene: OTTHUMG00000171978.1,gene_name: AC018904.2 | transcript_id: ENST00000561202.1,havana_transcript: OTTHUMT00000416217.1,transcript_name: AC018904.2-201,bp: 1757,biotype: lncRNA	N1	0.05 Gy	Male	ENSG00000259476
ENSG00000279072.1	AC118758.3	-0.430139	-1.50726	-1.96344	0.0508579	0.906731	-3.85207	0.00345734	0.707044	NA	NA	gene_id: 22583,havana_gene: OTTHUMG00000189377.1,gene_name: AC118758.3 | transcript_id: ENST00000624628.1,havana_transcript: OTTHUMT00000479517.1,transcript_name: AC118758.3-201,bp: 24137,biotype: lncRNA | transcript_id: ENST00000623439.1,havana_transcript: -,transcript_name: AC118758.3-205,bp: 648,biotype: lncRNA | transcript_id: ENST00000623859.1,havana_transcript: -,transcript_name: AC118758.3…	N1	0.05 Gy	Male	ENSG00000279072
ENSG00000227619.3	AL391056.1	-0.517569	-1.37997	-1.96327	0.0508788	0.906731	-3.85177	0.00881612	0.427926	NA	NA	gene_id: 29095,havana_gene: OTTHUMG00000020784.9,gene_name: AL391056.1 | transcript_id: ENST00000658659.1,havana_transcript: OTTHUMT00000514063.1,transcript_name: AL391056.1-206,bp: 1860,biotype: lncRNA | transcript_id: ENST00000665659.1,havana_transcript: OTTHUMT00000508225.1,transcript_name: AL391056.1-203,bp: 1197,biotype: lncRNA | transcript_id: ENST00000667707.1,havana_transcript: OTTHUMT000…	N1	0.05 Gy	Male	ENSG00000227619
ENSG00000246067.8	RAB30-DT	-0.181758	2.43543	-1.96216	0.0510084	0.906731	-4.11988	-0.0025595	0.520421	RAB30 divergent transcript	NA	gene_id: 34044,havana_gene: OTTHUMG00000167010.9,gene_name: RAB30-DT | transcript_id: ENST00000656330.1,havana_transcript: OTTHUMT00000392426.3,transcript_name: RAB30-DT-210,bp: 2467,biotype: lncRNA | transcript_id: ENST00000527627.5,havana_transcript: OTTHUMT00000392427.1,transcript_name: RAB30-DT-203,bp: 504,biotype: lncRNA | transcript_id: ENST00000658004.1,havana_transcript: OTTHUMT0000050722…	N1	0.05 Gy	Male	ENSG00000246067
ENSG00000270060.1	AC090589.3	0.509357	-2.81811	1.95956	0.0513135	0.906731	-3.87036	0.000373592	0.972292	NA	NA	gene_id: 32794,havana_gene: OTTHUMG00000183948.1,gene_name: AC090589.3 | transcript_id: ENST00000524412.1,havana_transcript: OTTHUMT00000467565.1,transcript_name: AC090589.3-201,bp: 574,biotype: lncRNA	N1	0.05 Gy	Male	ENSG00000270060
ENSG00000286340.1	AL356776.2	0.346266	-2.30453	1.9594	0.051333	0.906731	-3.86535	0.00931046	0.267661	NA	NA	gene_id: 20224,havana_gene: OTTHUMG00000193850.1,gene_name: AL356776.2 | transcript_id: ENST00000665268.1,havana_transcript: OTTHUMT00000505330.1,transcript_name: AL356776.2-201,bp: 2584,biotype: lncRNA | transcript_id: ENST00000669651.1,havana_transcript: OTTHUMT00000505331.1,transcript_name: AL356776.2-202,bp: 2229,biotype: lncRNA	N1	0.05 Gy	Male	ENSG00000286340
ENSG00000231528.3	FAM225A	0.713903	1.8541	1.95937	0.0513356	0.906731	-4.06221	-0.0435651	0.0243968	family with sequence similarity 225 member A	NA	gene_id: 28760,havana_gene: OTTHUMG00000020516.4,gene_name: FAM225A | transcript_id: ENST00000453010.2,havana_transcript: OTTHUMT00000053706.2,transcript_name: FAM225A-202,bp: 5656,biotype: lncRNA | transcript_id: ENST00000434051.1,havana_transcript: OTTHUMT00000144713.2,transcript_name: FAM225A-201,bp: 6100,biotype: lncRNA	N1	0.05 Gy	Male	ENSG00000231528
ENSG00000177993.3	ZNRF3-AS1	-0.590096	-2.28637	-1.95914	0.0513628	0.906731	-3.86504	0.00377779	0.755416	ZNRF3 antisense RNA 1	NA	gene_id: 56922,havana_gene: OTTHUMG00000153511.1,gene_name: ZNRF3-AS1 | transcript_id: ENST00000325660.3,havana_transcript: OTTHUMT00000331448.1,transcript_name: ZNRF3-AS1-201,bp: 2170,biotype: lncRNA	N1	0.05 Gy	Male	ENSG00000177993
ENSG00000282859.1	AC003992.1	0.518491	-3.88965	1.95899	0.0513808	0.906731	-3.88775	0.00386814	0.726846	NA	NA	gene_id: 23662,havana_gene: OTTHUMG00000191570.1,gene_name: AC003992.1 | transcript_id: ENST00000635364.1,havana_transcript: OTTHUMT00000488577.1,transcript_name: AC003992.1-201,bp: 557,biotype: lncRNA	N1	0.05 Gy	Male	ENSG00000282859
ENSG00000275763.3	ZNF516-DT	-0.437607	-2.52483	-1.95662	0.0516604	0.906731	-3.87171	0.00230148	0.806051	NA	NA	gene_id: 50842,havana_gene: OTTHUMG00000165996.5,gene_name: ZNF516-DT | transcript_id: ENST00000622985.1,havana_transcript: OTTHUMT00000387364.5,transcript_name: ZNF516-DT-201,bp: 2076,biotype: lncRNA	N1	0.05 Gy	Male	ENSG00000275763
ENSG00000251129.2	LINC02506	-0.729602	-3.01003	-1.9565	0.0516752	0.906731	-3.87486	-0.0237477	0.136313	long intergenic non-protein coding RNA 2506	NA	gene_id: 13370,havana_gene: OTTHUMG00000160440.9,gene_name: LINC02506 | transcript_id: ENST00000662669.1,havana_transcript: OTTHUMT00000519517.1,transcript_name: LINC02506-206,bp: 1172,biotype: lncRNA | transcript_id: ENST00000657576.1,havana_transcript: OTTHUMT00000520210.1,transcript_name: LINC02506-203,bp: 1118,biotype: lncRNA | transcript_id: ENST00000659613.1,havana_transcript: OTTHUMT000005…	N1	0.05 Gy	Male	ENSG00000251129
ENSG00000260701.2	AC025284.1	0.424129	-1.72965	1.95574	0.0517652	0.906731	-3.86419	0.00822456	0.406642	NA	NA	gene_id: 46274,havana_gene: OTTHUMG00000176820.2,gene_name: AC025284.1 | transcript_id: ENST00000564358.1,havana_transcript: OTTHUMT00000433945.1,transcript_name: AC025284.1-201,bp: 579,biotype: lncRNA | transcript_id: ENST00000670344.1,havana_transcript: OTTHUMT00000526520.1,transcript_name: AC025284.1-202,bp: 578,biotype: lncRNA | transcript_id: ENST00000659510.1,havana_transcript: OTTHUMT00000…	N1	0.05 Gy	Male	ENSG00000260701
ENSG00000266965.1	AC090220.1	0.458921	-2.45151	1.95358	0.0520217	0.906731	-3.87451	-0.00889683	0.376412	NA	NA	gene_id: 50298,havana_gene: OTTHUMG00000178766.1,gene_name: AC090220.1 | transcript_id: ENST00000593078.1,havana_transcript: OTTHUMT00000443211.1,transcript_name: AC090220.1-201,bp: 1699,biotype: lncRNA	N1	0.05 Gy	Male	ENSG00000266965
ENSG00000226471.6	Z93930.2	0.473305	-0.93671	1.95279	0.0521169	0.906731	-3.87021	-0.00963964	0.349417	NA	NA	gene_id: 56917,havana_gene: OTTHUMG00000151093.2,gene_name: Z93930.2 | transcript_id: ENST00000458080.1,havana_transcript: OTTHUMT00000321270.1,transcript_name: Z93930.2-201,bp: 505,biotype: lncRNA | transcript_id: ENST00000418292.1,havana_transcript: OTTHUMT00000321271.1,transcript_name: Z93930.2-202,bp: 208,biotype: lncRNA | transcript_id: ENST00000585003.1,havana_transcript: OTTHUMT00000447487…	N1	0.05 Gy	Male	ENSG00000226471
ENSG00000258325.2	ITFG2-AS1	0.418227	-2.02147	1.95225	0.0521803	0.906731	-3.87064	-0.0056124	0.571904	ITFG2 antisense RNA 1	NA	gene_id: 35164,havana_gene: OTTHUMG00000169389.2,gene_name: ITFG2-AS1 | transcript_id: ENST00000547834.1,havana_transcript: OTTHUMT00000403841.1,transcript_name: ITFG2-AS1-204,bp: 411,biotype: lncRNA | transcript_id: ENST00000547794.2,havana_transcript: OTTHUMT00000403843.2,transcript_name: ITFG2-AS1-203,bp: 442,biotype: lncRNA | transcript_id: ENST00000552469.1,havana_transcript: OTTHUMT00000403…	N1	0.05 Gy	Male	ENSG00000258325
ENSG00000229325.1	ACAP2-IT1	0.498489	-3.68084	1.95182	0.0522324	0.906731	-3.89429	0.0132833	0.200387	NA	NA	gene_id: 12740,havana_gene: OTTHUMG00000155905.1,gene_name: ACAP2-IT1 | transcript_id: ENST00000419899.1,havana_transcript: OTTHUMT00000342226.1,transcript_name: ACAP2-IT1-201,bp: 690,biotype: lncRNA	N1	0.05 Gy	Male	ENSG00000229325
ENSG00000261390.6	MAFTRR	-0.664686	-2.63841	-1.95074	0.0523615	0.906731	-3.87973	-0.0049765	0.722919	MAF transcriptional regulator RNA	NA	gene_id: 46319,havana_gene: OTTHUMG00000176976.12,gene_name: MAFTRR | transcript_id: ENST00000562921.6,havana_transcript: OTTHUMT00000434552.3,transcript_name: MAFTRR-201,bp: 1874,biotype: lncRNA | transcript_id: ENST00000668946.1,havana_transcript: OTTHUMT00000511194.1,transcript_name: MAFTRR-209,bp: 2086,biotype: lncRNA | transcript_id: ENST00000658463.1,havana_transcript: OTTHUMT00000510006.1,…	N1	0.05 Gy	Male	ENSG00000261390
ENSG00000230185.5	C9orf147	-0.441434	-2.05968	-1.95071	0.0523648	0.906731	-3.87344	-0.00602467	0.549026	NA	NA	gene_id: 28741,havana_gene: OTTHUMG00000020505.2,gene_name: C9orf147 | transcript_id: ENST00000656504.1,havana_transcript: OTTHUMT00000521544.1,transcript_name: C9orf147-205,bp: 754,biotype: lncRNA | transcript_id: ENST00000412934.2,havana_transcript: OTTHUMT00000053688.2,transcript_name: C9orf147-201,bp: 584,biotype: lncRNA | transcript_id: ENST00000457681.1,havana_transcript: OTTHUMT00000053685…	N1	0.05 Gy	Male	ENSG00000230185
ENSG00000286784.1	AC116611.1	-0.5912	-2.91453	-1.95013	0.0524345	0.906731	-3.8839	-0.00325445	0.791163	NA	NA	gene_id: 13373,havana_gene: OTTHUMG00000195469.1,gene_name: AC116611.1 | transcript_id: ENST00000659320.1,havana_transcript: OTTHUMT00000527082.1,transcript_name: AC116611.1-201,bp: 1657,biotype: lncRNA | transcript_id: ENST00000664015.1,havana_transcript: OTTHUMT00000527083.1,transcript_name: AC116611.1-202,bp: 1874,biotype: lncRNA	N1	0.05 Gy	Male	ENSG00000286784
ENSG00000278601.1	AL158163.2	0.535066	-3.30025	1.94965	0.0524921	0.906731	-3.89029	-0.00357504	0.752667	NA	NA	gene_id: 31346,havana_gene: OTTHUMG00000186514.1,gene_name: AL158163.2 | transcript_id: ENST00000619110.1,havana_transcript: OTTHUMT00000473277.1,transcript_name: AL158163.2-201,bp: 700,biotype: lncRNA	N1	0.05 Gy	Male	ENSG00000278601
ENSG00000230825.2	AC005532.1	-0.607467	-2.96915	-1.94699	0.0528122	0.907706	-3.88973	-0.00805622	0.555806	NA	NA	gene_id: 21754,havana_gene: OTTHUMG00000151907.6,gene_name: AC005532.1 | transcript_id: ENST00000430266.2,havana_transcript: OTTHUMT00000324359.2,transcript_name: AC005532.1-201,bp: 763,biotype: lncRNA | transcript_id: ENST00000659742.1,havana_transcript: OTTHUMT00000512398.1,transcript_name: AC005532.1-202,bp: 733,biotype: lncRNA | transcript_id: ENST00000657192.1,havana_transcript: OTTHUMT00000…	N1	0.05 Gy	Male	ENSG00000230825
ENSG00000268416.1	AC010329.1	0.452563	-1.87122	1.94655	0.0528659	0.907706	-3.87759	-0.00252929	0.787808	NA	NA	gene_id: 52071,havana_gene: OTTHUMG00000182743.1,gene_name: AC010329.1 | transcript_id: ENST00000593903.1,havana_transcript: OTTHUMT00000463423.1,transcript_name: AC010329.1-201,bp: 8328,biotype: lncRNA	N1	0.05 Gy	Male	ENSG00000268416
ENSG00000264066.6	AC024267.1	-0.521728	-3.36293	-1.94565	0.052974	0.907983	-3.89564	-0.00518128	0.646579	NA	NA	gene_id: 47666,havana_gene: OTTHUMG00000179497.3,gene_name: AC024267.1 | transcript_id: ENST00000582320.2,havana_transcript: OTTHUMT00000446722.3,transcript_name: AC024267.1-201,bp: 895,biotype: lncRNA	N1	0.05 Gy	Male	ENSG00000264066
ENSG00000232949.2	AC002480.2	-0.731894	-2.47039	-1.9435	0.0532349	0.909952	-3.88704	6.15011e-05	0.996925	NA	NA	gene_id: 21921,havana_gene: OTTHUMG00000152531.2,gene_name: AC002480.2 | transcript_id: ENST00000658234.1,havana_transcript: OTTHUMT00000523804.1,transcript_name: AC002480.2-202,bp: 1797,biotype: lncRNA | transcript_id: ENST00000439823.1,havana_transcript: OTTHUMT00000326622.1,transcript_name: AC002480.2-201,bp: 557,biotype: lncRNA	N1	0.05 Gy	Male	ENSG00000232949
ENSG00000259940.2	AC109449.1	0.410263	-2.33324	1.94269	0.053333	0.910346	-3.88807	0.00348149	0.688362	NA	NA	gene_id: 44970,havana_gene: OTTHUMG00000177038.2,gene_name: AC109449.1 | transcript_id: ENST00000567108.2,havana_transcript: OTTHUMT00000434972.2,transcript_name: AC109449.1-201,bp: 1686,biotype: lncRNA	N1	0.05 Gy	Male	ENSG00000259940
ENSG00000253348.1	AC008514.1	0.541491	-2.71242	1.9409	0.0535514	0.911555	-3.89448	0.00142502	0.903298	NA	NA	gene_id: 18181,havana_gene: OTTHUMG00000163164.2,gene_name: AC008514.1 | transcript_id: ENST00000521965.1,havana_transcript: OTTHUMT00000371870.1,transcript_name: AC008514.1-201,bp: 602,biotype: lncRNA | transcript_id: ENST00000503797.2,havana_transcript: OTTHUMT00000371871.1,transcript_name: AC008514.1-202,bp: 345,biotype: lncRNA | transcript_id: ENST00000518172.1,havana_transcript: OTTHUMT00000…	N1	0.05 Gy	Male	ENSG00000253348
ENSG00000255224.1	AC109322.1	-0.267759	-1.01569	-1.9396	0.0537109	0.912055	-3.88739	0.00220475	0.694787	NA	NA	gene_id: 27001,havana_gene: OTTHUMG00000165436.1,gene_name: AC109322.1 | transcript_id: ENST00000524499.1,havana_transcript: OTTHUMT00000384064.1,transcript_name: AC109322.1-201,bp: 1264,biotype: lncRNA	N1	0.05 Gy	Male	ENSG00000255224
ENSG00000231185.7	SPRY4-AS1	-0.435632	-1.24839	-1.93935	0.0537406	0.912055	-3.88618	-0.0105074	0.225346	SPRY4 antisense RNA 1	NA	gene_id: 17774,havana_gene: OTTHUMG00000133693.5,gene_name: SPRY4-AS1 | transcript_id: ENST00000510311.5,havana_transcript: OTTHUMT00000370676.1,transcript_name: SPRY4-AS1-204,bp: 591,biotype: lncRNA | transcript_id: ENST00000515288.1,havana_transcript: OTTHUMT00000370677.1,transcript_name: SPRY4-AS1-206,bp: 539,biotype: lncRNA | transcript_id: ENST00000514303.1,havana_transcript: OTTHUMT00000370…	N1	0.05 Gy	Male	ENSG00000231185
ENSG00000253519.1	AC106801.1	0.615304	-3.65972	1.93839	0.0538583	0.912055	-3.91054	0.0182105	0.167414	NA	NA	gene_id: 18028,havana_gene: OTTHUMG00000163509.1,gene_name: AC106801.1 | transcript_id: ENST00000518054.1,havana_transcript: OTTHUMT00000373920.1,transcript_name: AC106801.1-201,bp: 1845,biotype: lncRNA	N1	0.05 Gy	Male	ENSG00000253519
ENSG00000233907.1	LINC01761	-0.35759	-1.58315	-1.93795	0.0539132	0.912055	-3.8877	0.00553931	0.530269	long intergenic non-protein coding RNA 1761	NA	gene_id: 2373,havana_gene: OTTHUMG00000010909.1,gene_name: LINC01761 | transcript_id: ENST00000424943.1,havana_transcript: OTTHUMT00000030074.1,transcript_name: LINC01761-201,bp: 2755,biotype: lncRNA	N1	0.05 Gy	Male	ENSG00000233907
ENSG00000224655.7	LINC01823	0.423372	-2.33663	1.93633	0.0541125	0.912927	-3.89541	-0.00502276	0.611463	NA	NA	gene_id: 7699,havana_gene: OTTHUMG00000153333.18,gene_name: LINC01823 | transcript_id: ENST00000661690.1,havana_transcript: OTTHUMT00000523174.1,transcript_name: LINC01823-213,bp: 1324,biotype: lncRNA | transcript_id: ENST00000657823.1,havana_transcript: OTTHUMT00000524794.1,transcript_name: LINC01823-211,bp: 1151,biotype: lncRNA | transcript_id: ENST00000663836.1,havana_transcript: OTTHUMT000005…	N1	0.05 Gy	Male	ENSG00000224655
ENSG00000288172.1	AL356419.1	-0.537322	-3.17835	-1.93522	0.0542484	0.913012	-3.90686	0.00467113	0.67516	NA	NA	gene_id: 31448,havana_gene: OTTHUMG00000195915.1,gene_name: AL356419.1 | transcript_id: ENST00000672708.1,havana_transcript: OTTHUMT00000529571.1,transcript_name: AL356419.1-201,bp: 1438,biotype: lncRNA	N1	0.05 Gy	Male	ENSG00000288172
ENSG00000234740.1	AL162386.2	-0.441049	-2.3474	-1.93029	0.0548602	0.914956	-3.90395	-0.00012709	0.988647	NA	NA	gene_id: 27247,havana_gene: OTTHUMG00000019561.1,gene_name: AL162386.2 | transcript_id: ENST00000442428.1,havana_transcript: OTTHUMT00000051735.1,transcript_name: AL162386.2-201,bp: 457,biotype: lncRNA	N1	0.05 Gy	Male	ENSG00000234740
ENSG00000225647.2	AC005487.1	0.467696	-1.78072	1.93021	0.0548698	0.914956	-3.89961	0.00834272	0.414691	NA	NA	gene_id: 23609,havana_gene: OTTHUMG00000154871.6,gene_name: AC005487.1 | transcript_id: ENST00000440208.2,havana_transcript: OTTHUMT00000337424.2,transcript_name: AC005487.1-201,bp: 694,biotype: lncRNA | transcript_id: ENST00000668672.1,havana_transcript: OTTHUMT00000514417.1,transcript_name: AC005487.1-202,bp: 896,biotype: lncRNA | transcript_id: ENST00000661717.1,havana_transcript: OTTHUMT00000…	N1	0.05 Gy	Male	ENSG00000225647
ENSG00000230013.2	CT70	-0.521167	-3.66535	-1.92976	0.0549264	0.914956	-3.92151	0.00437814	0.697226	NA	NA	gene_id: 28629,havana_gene: OTTHUMG00000020419.9,gene_name: CT70 | transcript_id: ENST00000661986.1,havana_transcript: OTTHUMT00000505779.1,transcript_name: CT70-205,bp: 923,biotype: lncRNA | transcript_id: ENST00000654661.1,havana_transcript: OTTHUMT00000509278.1,transcript_name: CT70-202,bp: 1731,biotype: lncRNA | transcript_id: ENST00000665890.1,havana_transcript: OTTHUMT00000509592.1,transcri…	N1	0.05 Gy	Male	ENSG00000230013
ENSG00000273117.1	AC144652.1	-0.217323	0.0477861	-1.92943	0.0549678	0.914956	-3.93635	-0.00295067	0.512777	NA	NA	gene_id: 24523,havana_gene: OTTHUMG00000186379.1,gene_name: AC144652.1 | transcript_id: ENST00000609974.1,havana_transcript: OTTHUMT00000473052.1,transcript_name: AC144652.1-201,bp: 1624,biotype: lncRNA	N1	0.05 Gy	Male	ENSG00000273117
ENSG00000220161.4	LINC02076	-0.483415	-1.81249	-1.92746	0.0552142	0.915693	-3.9025	-0.012233	0.274012	long intergenic non-protein coding RNA 2076	NA	gene_id: 47327,havana_gene: OTTHUMG00000179643.1,gene_name: LINC02076 | transcript_id: ENST00000577684.1,havana_transcript: OTTHUMT00000447480.1,transcript_name: LINC02076-201,bp: 1871,biotype: lncRNA	N1	0.05 Gy	Male	ENSG00000220161
ENSG00000226017.2	PRICKLE2-AS3	-0.592081	-2.79006	-1.92695	0.0552775	0.915693	-3.91204	-0.00168337	0.901821	PRICKLE2 antisense RNA 3	NA	gene_id: 10818,havana_gene: OTTHUMG00000158795.1,gene_name: PRICKLE2-AS3 | transcript_id: ENST00000473434.1,havana_transcript: OTTHUMT00000352241.1,transcript_name: PRICKLE2-AS3-201,bp: 2496,biotype: lncRNA	N1	0.05 Gy	Male	ENSG00000226017
ENSG00000287550.1	AL450345.2	-0.563209	-3.54795	-1.92638	0.0553497	0.915818	-3.92198	-0.0195989	0.108139	NA	NA	gene_id: 21436,havana_gene: OTTHUMG00000195536.1,gene_name: AL450345.2 | transcript_id: ENST00000656215.1,havana_transcript: OTTHUMT00000527445.1,transcript_name: AL450345.2-201,bp: 3218,biotype: lncRNA | transcript_id: ENST00000656968.1,havana_transcript: OTTHUMT00000527446.1,transcript_name: AL450345.2-202,bp: 2357,biotype: lncRNA | transcript_id: ENST00000664420.1,havana_transcript: OTTHUMT000…	N1	0.05 Gy	Male	ENSG00000287550
ENSG00000227733.10	AC239809.3	0.377341	0.89331	1.9263	0.0553592	0.915818	-4.0022	0.00872494	0.318844	NA	NA	gene_id: 3034,havana_gene: OTTHUMG00000013881.20,gene_name: AC239809.3 | transcript_id: ENST00000599640.6,havana_transcript: OTTHUMT00000351198.4,transcript_name: AC239809.3-201,bp: 4994,biotype: lncRNA | transcript_id: ENST00000628902.1,havana_transcript: OTTHUMT00000480467.1,transcript_name: AC239809.3-202,bp: 686,biotype: lncRNA | transcript_id: ENST00000611286.4,havana_transcript: OTTHUMT0000…	N1	0.05 Gy	Male	ENSG00000227733
[truncated: 74,239 more rows]
