# Supplementary material for: Identification of lncRNAs involved in response to ionizing radiation in fibroblasts of long-term survivors of childhood cancer and cancer-free controls
Source: Front Oncol. 2023 Apr 27;13:1158176. doi: 10.3389/fonc.2023.1158176 (PMC10174438; doi:10.3389/fonc.2023.1158176)
Supplement: Supplementary file 1 [file DataSheet_1.zip › Data Sheet 1/Table S1D.XLSX]

## Sheet: ST_S1D_lncRNAs_sexstrat
Supplementary Table S1D: Differentially expressed lncRNAs stratified by sex and adjusted for age. Abbreviations: Gy = Gray, N0 = fibroblasts of cancer-free controls, N1 = fibroblasts of long-term survivors of childhood-cancer without and, N2+ = fibroblasts of long-term survivors of childhood-cancer with at least one second primary neoplasm, p_adj = p-value adjusted for false discovery rate.
Gene	GeneID	log2FC	p-value	p_adj	Group	Dose	Sex	Biotype	Module
ENSG00000266258	LINC01909	1.47576	2.16e-06	0.0133203	N1	0.05 Gy	Male	lncRNA	Grey Module
ENSG00000274414	AL121772.1	0.877319	9.89e-06	0.0419131	N1	0.05 Gy	Male	lncRNA	Grey Module
ENSG00000267586	LINC00907	-0.789694	0.000108871	0.179267	N1	0.05 Gy	Male	lncRNA	Grey Module
ENSG00000235078	AC231981.1	-0.883852	0.000148974	0.211884	N1	0.05 Gy	Male	lncRNA	Grey Module
ENSG00000254837	AP001372.2	-0.412911	0.000154416	0.211884	N1	0.05 Gy	Male	lncRNA	Grey Module
ENSG00000286174	AL596330.1	0.910287	0.000272979	0.306468	N1	0.05 Gy	Male	lncRNA	Grey Module
ENSG00000253554	LINC01414	-0.930015	0.000315361	0.311564	N1	0.05 Gy	Male	lncRNA	Grey Module
ENSG00000263724	DLGAP1-AS3	-0.960695	0.000417038	0.329392	N1	0.05 Gy	Male	lncRNA	Grey Module
ENSG00000267348	GEMIN7-AS1	-0.593979	0.000423231	0.329392	N1	0.05 Gy	Male	lncRNA	Grey Module
ENSG00000234647	AL606970.3	-0.969032	0.000427827	0.329392	N1	0.05 Gy	Male	lncRNA	Grey Module
ENSG00000198358	AL354714.1	-0.436323	0.000461409	0.329392	N1	0.05 Gy	Male	lncRNA	Grey Module
ENSG00000254288	AC087672.2	0.878027	0.000462539	0.329392	N1	0.05 Gy	Male	lncRNA	Grey Module
ENSG00000265799	AC090844.3	-1.18909	0.000621899	0.362933	N1	0.05 Gy	Male	lncRNA	Grey Module
ENSG00000287335	AL139351.3	0.681052	0.000626222	0.362933	N1	0.05 Gy	Male	lncRNA	Grey Module
ENSG00000277287	AL109976.1	0.324393	0.000699905	0.382261	N1	0.05 Gy	Male	lncRNA	Salmon Module
ENSG00000125462	C1orf61	-1.1167	0.000711932	0.382261	N1	0.05 Gy	Male	lncRNA	Grey Module
ENSG00000253361	AC069120.1	-0.938915	0.000770761	0.397631	N1	0.05 Gy	Male	lncRNA	Grey Module
ENSG00000275438	AL031008.1	-0.834493	0.0009183	0.444727	N1	0.05 Gy	Male	lncRNA	Grey Module
ENSG00000286249	AC016743.1	0.626385	0.00120533	0.507745	N1	0.05 Gy	Male	lncRNA	Grey Module
ENSG00000248837	AC097512.1	-0.643031	0.0012107	0.507745	N1	0.05 Gy	Male	lncRNA	Grey Module
ENSG00000283148	AC137936.1	0.843458	0.00127713	0.507745	N1	0.05 Gy	Male	lncRNA	Grey Module
ENSG00000241369	LINC01192	-1.00751	0.00132152	0.507745	N1	0.05 Gy	Male	lncRNA	Grey Module
ENSG00000226530	AL158055.1	-0.896827	0.00137129	0.507745	N1	0.05 Gy	Male	lncRNA	Grey Module
ENSG00000206567	AC022007.1	-0.796897	0.00140236	0.507745	N1	0.05 Gy	Male	lncRNA	Grey Module
ENSG00000239569	KMT2E-AS1	0.534252	0.00144523	0.507745	N1	0.05 Gy	Male	lncRNA	Grey Module
ENSG00000267605	AC016590.1	1.06523	0.0014843	0.507745	N1	0.05 Gy	Male	lncRNA	Grey Module
ENSG00000260912	AL158206.1	0.416567	0.00158045	0.507745	N1	0.05 Gy	Male	lncRNA	Salmon Module
ENSG00000278192	AL118505.1	0.750386	0.0016108	0.507745	N1	0.05 Gy	Male	lncRNA	Grey Module
ENSG00000258824	AL122035.1	0.420986	0.00161115	0.507745	N1	0.05 Gy	Male	lncRNA	Grey Module
ENSG00000235663	SAPCD1-AS1	-0.772316	0.00171961	0.507745	N1	0.05 Gy	Male	lncRNA	Grey Module
ENSG00000235840	AC012363.2	0.84221	0.00192197	0.507745	N1	0.05 Gy	Male	lncRNA	Grey Module
ENSG00000267033	AC020911.1	0.939926	0.00197114	0.507745	N1	0.05 Gy	Male	lncRNA	Grey Module
ENSG00000273008	AC010864.1	0.479414	0.00202648	0.510736	N1	0.05 Gy	Male	lncRNA	Grey Module
ENSG00000261476	AC009163.4	-0.794258	0.00208753	0.515598	N1	0.05 Gy	Male	lncRNA	Grey Module
ENSG00000260923	LINC02193	0.425386	0.00215681	0.521758	N1	0.05 Gy	Male	lncRNA	Grey Module
ENSG00000278266	AC079949.2	-0.708964	0.00226718	0.521758	N1	0.05 Gy	Male	lncRNA	Grey Module
ENSG00000259275	AC087477.2	0.430576	0.00246725	0.543098	N1	0.05 Gy	Male	lncRNA	Grey Module
ENSG00000286627	AP005900.1	-0.839841	0.00248974	0.543098	N1	0.05 Gy	Male	lncRNA	Grey Module
ENSG00000275212	LINC02826	0.85578	0.00258729	0.553493	N1	0.05 Gy	Male	lncRNA	Grey Module
ENSG00000272696	AL359091.3	0.740777	0.00260333	0.553493	N1	0.05 Gy	Male	lncRNA	Grey Module
ENSG00000284430	AC020912.1	-0.821405	0.00274534	0.553493	N1	0.05 Gy	Male	lncRNA	Grey Module
ENSG00000235158	AC087430.1	-0.844159	0.00287043	0.553493	N1	0.05 Gy	Male	lncRNA	Grey Module
ENSG00000285565	AL671762.1	-1.27598	0.00288432	0.553493	N1	0.05 Gy	Male	lncRNA	Grey Module
ENSG00000243694	LINC02027	0.727169	0.00303523	0.557363	N1	0.05 Gy	Male	lncRNA	Grey Module
ENSG00000224592	MIR3659HG	0.879992	0.00308544	0.557363	N1	0.05 Gy	Male	lncRNA	Grey Module
ENSG00000267270	PARD6G-AS1	-0.407524	0.00309166	0.557363	N1	0.05 Gy	Male	lncRNA	Grey Module
ENSG00000286018	AF129075.3	-0.941864	0.00312713	0.557363	N1	0.05 Gy	Male	lncRNA	Grey Module
ENSG00000213599	SLX1A-SULT1A3	-0.506308	0.00346926	0.571415	N1	0.05 Gy	Male	lncRNA	Grey Module
ENSG00000285633	AL132633.1	-0.738079	0.00347996	0.571415	N1	0.05 Gy	Male	lncRNA	Grey Module
ENSG00000249894	AC024581.1	-1.1629	0.00358899	0.571415	N1	0.05 Gy	Male	lncRNA	Grey Module
ENSG00000256603	AP003170.4	0.745866	0.00360234	0.571415	N1	0.05 Gy	Male	lncRNA	Grey Module
ENSG00000224715	Z82186.1	-0.778782	0.00361559	0.571415	N1	0.05 Gy	Male	lncRNA	Grey Module
ENSG00000272103	AC026741.1	0.639875	0.00367805	0.571415	N1	0.05 Gy	Male	lncRNA	Grey Module
ENSG00000260228	AC009119.1	1.06167	0.00385663	0.572991	N1	0.05 Gy	Male	lncRNA	Grey Module
ENSG00000285637	AL161449.2	0.718159	0.00393473	0.575052	N1	0.05 Gy	Male	lncRNA	Grey Module
ENSG00000231674	LINC00410	0.614864	0.00400916	0.575198	N1	0.05 Gy	Male	lncRNA	Grey Module
ENSG00000273784	AL137058.2	0.507019	0.00405718	0.575198	N1	0.05 Gy	Male	lncRNA	Grey Module
ENSG00000264920	AC018521.5	0.346205	0.00434931	0.592055	N1	0.05 Gy	Male	lncRNA	Grey Module
ENSG00000286699	AC084198.4	-0.287736	0.004491	0.602844	N1	0.05 Gy	Male	lncRNA	Grey Module
ENSG00000272256	AC044849.1	0.734134	0.00460904	0.609901	N1	0.05 Gy	Male	lncRNA	Grey Module
ENSG00000286831	AC244472.1	0.6446	0.00486031	0.614467	N1	0.05 Gy	Male	lncRNA	Grey Module
ENSG00000280118	AC090983.1	0.623865	0.00487064	0.614467	N1	0.05 Gy	Male	lncRNA	Grey Module
ENSG00000236078	LINC01447	0.648063	0.00495853	0.615431	N1	0.05 Gy	Male	lncRNA	Grey Module
ENSG00000229956	ZRANB2-AS2	-0.663261	0.0050549	0.616406	N1	0.05 Gy	Male	lncRNA	Grey Module
ENSG00000287310	AL133445.3	-0.753404	0.00519363	0.616406	N1	0.05 Gy	Male	lncRNA	Grey Module
ENSG00000227543	SPAG5-AS1	0.748435	0.00535912	0.617383	N1	0.05 Gy	Male	lncRNA	Grey Module
ENSG00000259939	AC022167.1	0.636627	0.00536778	0.617383	N1	0.05 Gy	Male	lncRNA	Grey Module
ENSG00000272369	AC008035.1	0.617187	0.00556481	0.619198	N1	0.05 Gy	Male	lncRNA	Grey Module
ENSG00000261064	LINC02256	0.443831	0.00561562	0.619198	N1	0.05 Gy	Male	lncRNA	Grey Module
ENSG00000214381	LINC00488	0.756153	0.00582332	0.623483	N1	0.05 Gy	Male	lncRNA	Grey Module
ENSG00000279249	AC007614.1	0.769393	0.00608842	0.628516	N1	0.05 Gy	Male	lncRNA	Grey Module
ENSG00000281731	METTL14-DT	0.770516	0.00627184	0.628637	N1	0.05 Gy	Male	lncRNA	Grey Module
ENSG00000282772	AL358790.1	-0.927452	0.00640411	0.628637	N1	0.05 Gy	Male	lncRNA	Grey Module
ENSG00000287525	AL627308.3	-0.670148	0.00641699	0.628637	N1	0.05 Gy	Male	lncRNA	Grey Module
ENSG00000228526	MIR34AHG	0.466255	0.00645771	0.628637	N1	0.05 Gy	Male	lncRNA	Grey Module
ENSG00000224074	LINC00691	0.662088	0.00649024	0.628637	N1	0.05 Gy	Male	lncRNA	Grey Module
ENSG00000285867	BX470102.2	0.185226	0.00652316	0.629358	N1	0.05 Gy	Male	lncRNA	Grey Module
ENSG00000271011	AC010680.3	0.608949	0.0065928	0.633602	N1	0.05 Gy	Male	lncRNA	Grey Module
ENSG00000183308	AC005037.1	-0.762851	0.00679021	0.643671	N1	0.05 Gy	Male	lncRNA	Grey Module
ENSG00000257740	AC073896.3	-1.09524	0.00694847	0.650741	N1	0.05 Gy	Male	lncRNA	Grey Module
ENSG00000237529	AL137847.2	-0.381558	0.00695557	0.650741	N1	0.05 Gy	Male	lncRNA	Grey Module
ENSG00000266783	AP005136.3	0.592312	0.00699636	0.652087	N1	0.05 Gy	Male	lncRNA	Grey Module
ENSG00000253878	AC087752.3	0.354495	0.00743396	0.669939	N1	0.05 Gy	Male	lncRNA	Grey Module
ENSG00000228862	AC068389.1	-0.857666	0.00745288	0.669939	N1	0.05 Gy	Male	lncRNA	Grey Module
ENSG00000273218	AC005776.2	-0.407305	0.00748775	0.669939	N1	0.05 Gy	Male	lncRNA	Grey Module
ENSG00000224905	AP001347.1	-0.549433	0.00752892	0.669939	N1	0.05 Gy	Male	lncRNA	Grey Module
ENSG00000287463	AC110620.2	-0.625718	0.00754344	0.669939	N1	0.05 Gy	Male	lncRNA	Grey Module
ENSG00000287303	AP006248.6	0.734518	0.0078033	0.670198	N1	0.05 Gy	Male	lncRNA	Grey Module
ENSG00000286445	AL355334.2	-0.600429	0.00792197	0.670198	N1	0.05 Gy	Male	lncRNA	Grey Module
ENSG00000250198	LINC02199	0.809278	0.00798417	0.670198	N1	0.05 Gy	Male	lncRNA	Grey Module
ENSG00000237914	SIRPG-AS1	0.855196	0.00815403	0.670198	N1	0.05 Gy	Male	lncRNA	Grey Module
ENSG00000262265	AC002558.3	0.386601	0.00817885	0.670198	N1	0.05 Gy	Male	lncRNA	Grey Module
ENSG00000237927	AL078604.2	0.679107	0.00818359	0.670198	N1	0.05 Gy	Male	lncRNA	Grey Module
ENSG00000231863	AL139393.1	-0.46785	0.00824686	0.670198	N1	0.05 Gy	Male	lncRNA	Grey Module
ENSG00000258945	AL049775.3	0.680178	0.00829197	0.670198	N1	0.05 Gy	Male	lncRNA	Grey Module
ENSG00000271590	AC108463.3	-0.668166	0.0083032	0.670198	N1	0.05 Gy	Male	lncRNA	Grey Module
ENSG00000185332	TMEM105	1.99926	0.00849653	0.67836	N1	0.05 Gy	Male	lncRNA	Grey Module
ENSG00000260719	AC009133.3	-0.624303	0.00856063	0.679868	N1	0.05 Gy	Male	lncRNA	Grey Module
ENSG00000287574	AC004938.2	0.647811	0.00861182	0.680727	N1	0.05 Gy	Male	lncRNA	Grey Module
ENSG00000271860	AL589740.1	-0.809763	0.00906114	0.693993	N1	0.05 Gy	Male	lncRNA	Grey Module
ENSG00000259119	AL132796.2	0.705848	0.00916038	0.693993	N1	0.05 Gy	Male	lncRNA	Grey Module
ENSG00000178722	C5orf64	0.378558	0.00922751	0.693993	N1	0.05 Gy	Male	lncRNA	Grey Module
ENSG00000272374	Z97832.2	0.313077	0.00928661	0.693993	N1	0.05 Gy	Male	lncRNA	Grey Module
ENSG00000259438	MAPK6-DT	-0.645745	0.0093789	0.693993	N1	0.05 Gy	Male	lncRNA	Grey Module
ENSG00000288087	AC112770.1	0.815056	0.00939386	0.693993	N1	0.05 Gy	Male	lncRNA	Grey Module
ENSG00000246263	UBR5-AS1	0.406472	0.0094305	0.693993	N1	0.05 Gy	Male	lncRNA	Grey Module
ENSG00000272370	AC092354.2	-0.543102	0.00956462	0.693993	N1	0.05 Gy	Male	lncRNA	Grey Module
ENSG00000204620	AC115618.1	-0.697303	0.00969639	0.693993	N1	0.05 Gy	Male	lncRNA	Grey Module
ENSG00000232732	AC097717.1	-0.769734	0.00970856	0.693993	N1	0.05 Gy	Male	lncRNA	Grey Module
ENSG00000288007	AC092803.4	-0.623687	0.00972192	0.693993	N1	0.05 Gy	Male	lncRNA	Grey Module
ENSG00000283122	HYMAI	0.360191	0.00978299	0.69634	N1	0.05 Gy	Male	lncRNA	Grey Module
ENSG00000243818	AC021074.3	-0.820757	0.0103883	0.70691	N1	0.05 Gy	Male	lncRNA	Grey Module
ENSG00000203876	ADD3-AS1	-0.679979	0.0105001	0.70691	N1	0.05 Gy	Male	lncRNA	Grey Module
ENSG00000272825	AL844908.1	0.737292	0.0105403	0.70691	N1	0.05 Gy	Male	lncRNA	Grey Module
ENSG00000287190	AC239799.2	0.412742	0.0105867	0.70691	N1	0.05 Gy	Male	lncRNA	Grey Module
ENSG00000231252	AC099792.1	-0.71968	0.0105898	0.70691	N1	0.05 Gy	Male	lncRNA	Grey Module
ENSG00000273010	AL360270.3	0.642846	0.010814	0.707827	N1	0.05 Gy	Male	lncRNA	Grey Module
ENSG00000248664	AC010273.2	-0.6188	0.0108163	0.707827	N1	0.05 Gy	Male	lncRNA	Grey Module
ENSG00000226149	AL356124.1	-0.382297	0.0108762	0.707827	N1	0.05 Gy	Male	lncRNA	Grey Module
ENSG00000243004	AC005062.1	0.675369	0.0109413	0.707827	N1	0.05 Gy	Male	lncRNA	Grey Module
ENSG00000254319	AC246817.2	0.699942	0.011046	0.707827	N1	0.05 Gy	Male	lncRNA	Grey Module
ENSG00000269038	AP001462.1	-0.644557	0.0111285	0.707827	N1	0.05 Gy	Male	lncRNA	Grey Module
ENSG00000272455	MRPL20-DT	0.25652	0.0111406	0.707827	N1	0.05 Gy	Male	lncRNA	Grey Module
ENSG00000256955	AC131009.2	-0.66442	0.0115034	0.707827	N1	0.05 Gy	Male	lncRNA	Grey Module
ENSG00000225361	PPP1R26-AS1	-0.669225	0.0118237	0.707827	N1	0.05 Gy	Male	lncRNA	Grey Module
ENSG00000239219	AC008040.1	-0.743797	0.0118854	0.707827	N1	0.05 Gy	Male	lncRNA	Grey Module
ENSG00000280634	THRIL	0.742938	0.011892	0.707827	N1	0.05 Gy	Male	lncRNA	Grey Module
ENSG00000226519	LINC00390	-0.780803	0.0119131	0.707827	N1	0.05 Gy	Male	lncRNA	Grey Module
ENSG00000233695	GAS6-AS1	0.309808	0.012025	0.707827	N1	0.05 Gy	Male	lncRNA	Grey Module
ENSG00000223382	LINC01778	-0.682132	0.0120685	0.707827	N1	0.05 Gy	Male	lncRNA	Grey Module
ENSG00000275329	AL138781.1	-0.631111	0.0120692	0.707827	N1	0.05 Gy	Male	lncRNA	Grey Module
ENSG00000259460	AC078909.1	0.633414	0.0121022	0.707827	N1	0.05 Gy	Male	lncRNA	Grey Module
ENSG00000177788	AL162595.1	-0.248658	0.0123344	0.707827	N1	0.05 Gy	Male	lncRNA	Grey Module
ENSG00000232648	AC107214.1	-0.677251	0.0123648	0.707827	N1	0.05 Gy	Male	lncRNA	Grey Module
ENSG00000276533	AC018926.2	0.63762	0.0125533	0.707827	N1	0.05 Gy	Male	lncRNA	Grey Module
ENSG00000204054	LINC00963	-0.140652	0.0129298	0.714158	N1	0.05 Gy	Male	lncRNA	Grey Module
ENSG00000286791	AC079949.5	-0.653801	0.013052	0.714158	N1	0.05 Gy	Male	lncRNA	Grey Module
ENSG00000265618	AC002094.2	0.747205	0.0132452	0.714158	N1	0.05 Gy	Male	lncRNA	Grey Module
ENSG00000278467	AC138393.3	0.690403	0.0133007	0.714158	N1	0.05 Gy	Male	lncRNA	Grey Module
ENSG00000272076	AC090186.1	0.636863	0.0133627	0.71552	N1	0.05 Gy	Male	lncRNA	Grey Module
ENSG00000254485	AC026191.1	-1.33175	0.0135874	0.720161	N1	0.05 Gy	Male	lncRNA	Grey Module
ENSG00000267169	AC022098.1	0.354593	0.0137128	0.72264	N1	0.05 Gy	Male	lncRNA	Grey Module
ENSG00000214546	AC087491.1	0.680505	0.0139395	0.724822	N1	0.05 Gy	Male	lncRNA	Grey Module
ENSG00000282024	AL009031.1	-0.702191	0.0139987	0.72485	N1	0.05 Gy	Male	lncRNA	Grey Module
ENSG00000271788	AC008875.1	0.529909	0.014112	0.727664	N1	0.05 Gy	Male	lncRNA	Grey Module
ENSG00000250001	AC027335.1	-0.649302	0.0141426	0.727724	N1	0.05 Gy	Male	lncRNA	Grey Module
ENSG00000231010	AL121672.1	0.601817	0.0142907	0.728822	N1	0.05 Gy	Male	lncRNA	Grey Module
ENSG00000246465	AC138904.1	0.445684	0.0144766	0.732355	N1	0.05 Gy	Male	lncRNA	Grey Module
ENSG00000231329	AL031772.1	0.573985	0.014549	0.732355	N1	0.05 Gy	Male	lncRNA	Grey Module
ENSG00000286631	AL133405.1	-0.71009	0.0145884	0.732355	N1	0.05 Gy	Male	lncRNA	Grey Module
ENSG00000272008	AL139274.2	-0.635151	0.0146399	0.732355	N1	0.05 Gy	Male	lncRNA	Grey Module
ENSG00000286130	AC006040.1	-0.674697	0.0147212	0.732355	N1	0.05 Gy	Male	lncRNA	Grey Module
ENSG00000232712	KIZ-AS1	0.81009	0.0147292	0.732355	N1	0.05 Gy	Male	lncRNA	Grey Module
ENSG00000244203	FOXP1-AS1	0.48795	0.0147307	0.732355	N1	0.05 Gy	Male	lncRNA	Grey Module
ENSG00000287592	AC073348.2	-0.640325	0.0147959	0.732355	N1	0.05 Gy	Male	lncRNA	Grey Module
ENSG00000232671	ZNF687-AS1	0.705335	0.0148425	0.733192	N1	0.05 Gy	Male	lncRNA	Grey Module
ENSG00000272159	AC087623.3	-0.508716	0.0150162	0.735777	N1	0.05 Gy	Male	lncRNA	Grey Module
ENSG00000265749	AC135178.4	0.770548	0.0151531	0.735777	N1	0.05 Gy	Male	lncRNA	Grey Module
ENSG00000260948	AL390195.2	0.253282	0.015246	0.735777	N1	0.05 Gy	Male	lncRNA	Grey Module
ENSG00000259719	LINC02284	0.693593	0.0153417	0.735777	N1	0.05 Gy	Male	lncRNA	Grey Module
ENSG00000230896	AL604028.1	0.256709	0.0154636	0.738457	N1	0.05 Gy	Male	lncRNA	Grey Module
ENSG00000267123	SCAT1	0.351736	0.0154873	0.738457	N1	0.05 Gy	Male	lncRNA	Grey Module
ENSG00000241593	AC099542.1	0.672929	0.0157591	0.740263	N1	0.05 Gy	Male	lncRNA	Grey Module
ENSG00000180769	WDFY3-AS2	-0.217743	0.0158065	0.740263	N1	0.05 Gy	Male	lncRNA	Grey Module
ENSG00000270022	Z93241.1	0.419915	0.0158677	0.740263	N1	0.05 Gy	Male	lncRNA	Grey Module
ENSG00000232774	AL355916.1	0.310584	0.0161671	0.740263	N1	0.05 Gy	Male	lncRNA	Grey Module
ENSG00000266644	AC103810.5	-0.58971	0.0163347	0.741955	N1	0.05 Gy	Male	lncRNA	Grey Module
ENSG00000255920	CCND2-AS1	0.826009	0.0164792	0.745097	N1	0.05 Gy	Male	lncRNA	Grey Module
ENSG00000249241	LINC02265	0.578269	0.0165027	0.745097	N1	0.05 Gy	Male	lncRNA	Grey Module
ENSG00000261342	AC006538.1	-0.289006	0.0166863	0.749829	N1	0.05 Gy	Male	lncRNA	Grey Module
ENSG00000287143	AC117480.1	0.691511	0.016716	0.749829	N1	0.05 Gy	Male	lncRNA	Grey Module
ENSG00000249413	AC116049.1	0.754189	0.0167759	0.749829	N1	0.05 Gy	Male	lncRNA	Grey Module
ENSG00000236723	AL606760.2	-0.514542	0.0168736	0.749829	N1	0.05 Gy	Male	lncRNA	Grey Module
ENSG00000225187	AC073283.1	-0.630447	0.0170391	0.753973	N1	0.05 Gy	Male	lncRNA	Grey Module
ENSG00000273680	AC009318.2	0.276468	0.0171824	0.75514	N1	0.05 Gy	Male	lncRNA	Grey Module
ENSG00000261080	RUNX2-AS1	-0.41412	0.0172716	0.757615	N1	0.05 Gy	Male	lncRNA	Grey Module
ENSG00000236914	LINC01852	-0.482222	0.0178175	0.767829	N1	0.05 Gy	Male	lncRNA	Grey Module
ENSG00000231768	LINC01354	-0.401126	0.0178606	0.767829	N1	0.05 Gy	Male	lncRNA	Grey Module
ENSG00000224511	LINC00365	0.74864	0.0180039	0.767829	N1	0.05 Gy	Male	lncRNA	Grey Module
ENSG00000271862	AC104118.1	0.332406	0.0182442	0.767848	N1	0.05 Gy	Male	lncRNA	Grey Module
ENSG00000273189	AC010619.2	-0.729249	0.0183275	0.767848	N1	0.05 Gy	Male	lncRNA	Grey Module
ENSG00000274341	AC005899.6	0.589161	0.0184247	0.767848	N1	0.05 Gy	Male	lncRNA	Grey Module
ENSG00000259065	AC005520.2	0.566272	0.0185109	0.767848	N1	0.05 Gy	Male	lncRNA	Grey Module
ENSG00000242282	AC108488.1	-0.901686	0.0185322	0.767848	N1	0.05 Gy	Male	lncRNA	Grey Module
ENSG00000224116	INHBA-AS1	-0.565809	0.0186291	0.767848	N1	0.05 Gy	Male	lncRNA	Grey Module
ENSG00000251026	LINC02163	-0.698619	0.0189649	0.767848	N1	0.05 Gy	Male	lncRNA	Grey Module
ENSG00000285646	AL021155.4	0.339534	0.0190849	0.767848	N1	0.05 Gy	Male	lncRNA	Grey Module
ENSG00000186594	MIR22HG	-0.196984	0.0191057	0.767848	N1	0.05 Gy	Male	lncRNA	Grey Module
ENSG00000258584	FAM181A-AS1	-0.716585	0.0191476	0.767848	N1	0.05 Gy	Male	lncRNA	Grey Module
ENSG00000267053	AC092296.2	-0.578926	0.0191951	0.767848	N1	0.05 Gy	Male	lncRNA	Grey Module
ENSG00000288580	AC023296.1	0.648249	0.0193497	0.767887	N1	0.05 Gy	Male	lncRNA	Grey Module
ENSG00000171671	SHANK2-AS3	0.486988	0.0193689	0.767887	N1	0.05 Gy	Male	lncRNA	Grey Module
ENSG00000266896	AL354892.3	-0.29142	0.0195646	0.772643	N1	0.05 Gy	Male	lncRNA	Cyan Module
ENSG00000283674	AC068587.4	0.178663	0.0198086	0.774153	N1	0.05 Gy	Male	lncRNA	Grey Module
ENSG00000263878	DLGAP1-AS4	-0.596483	0.0198404	0.774153	N1	0.05 Gy	Male	lncRNA	Grey Module
ENSG00000249807	AC034229.1	0.724745	0.0200321	0.774923	N1	0.05 Gy	Male	lncRNA	Grey Module
ENSG00000258537	FRMD6-AS2	0.614493	0.0201979	0.774923	N1	0.05 Gy	Male	lncRNA	Grey Module
ENSG00000260785	CASC17	0.602781	0.0202229	0.774923	N1	0.05 Gy	Male	lncRNA	Grey Module
ENSG00000180458	AC022148.1	-0.387969	0.0203003	0.774923	N1	0.05 Gy	Male	lncRNA	Grey Module
ENSG00000256802	AC022613.1	0.665211	0.020315	0.774923	N1	0.05 Gy	Male	lncRNA	Grey Module
ENSG00000272054	AC007390.1	0.21711	0.0204024	0.774923	N1	0.05 Gy	Male	lncRNA	Grey Module
ENSG00000274605	PCCA-DT	-0.253131	0.0205045	0.77675	N1	0.05 Gy	Male	lncRNA	Grey Module
ENSG00000284693	LINC02606	0.412422	0.0206336	0.77806	N1	0.05 Gy	Male	lncRNA	Grey Module
ENSG00000228925	AC016722.2	0.6421	0.0207002	0.779381	N1	0.05 Gy	Male	lncRNA	Grey Module
ENSG00000272582	AL031587.3	0.429	0.0207841	0.78135	N1	0.05 Gy	Male	lncRNA	Grey Module
ENSG00000273027	AL844908.2	0.596261	0.0209677	0.784345	N1	0.05 Gy	Male	lncRNA	Grey Module
ENSG00000258169	LINC00485	0.618694	0.021053	0.784345	N1	0.05 Gy	Male	lncRNA	Grey Module
ENSG00000220256	AC093802.1	0.767741	0.0211514	0.785591	N1	0.05 Gy	Male	lncRNA	Grey Module
ENSG00000230492	AL049651.1	-0.676032	0.021216	0.786007	N1	0.05 Gy	Male	lncRNA	Grey Module
ENSG00000273792	AC022898.2	0.538648	0.021248	0.786007	N1	0.05 Gy	Male	lncRNA	Grey Module
ENSG00000232294	AL031674.1	0.919991	0.0216865	0.786842	N1	0.05 Gy	Male	lncRNA	Grey Module
ENSG00000226756	AC007365.1	-0.569495	0.0217397	0.786842	N1	0.05 Gy	Male	lncRNA	Grey Module
ENSG00000236036	LINC00445	-0.68481	0.0221759	0.788084	N1	0.05 Gy	Male	lncRNA	Grey Module
ENSG00000225269	LINC00705	0.575314	0.0223036	0.788084	N1	0.05 Gy	Male	lncRNA	Grey Module
ENSG00000225032	AL162586.1	-0.492975	0.0223101	0.788084	N1	0.05 Gy	Male	lncRNA	Grey Module
ENSG00000267009	AC007780.1	0.804279	0.0223375	0.788084	N1	0.05 Gy	Male	lncRNA	Grey Module
ENSG00000260558	AC018557.2	0.68426	0.0224948	0.788084	N1	0.05 Gy	Male	lncRNA	Grey Module
ENSG00000235358	AC093151.2	-0.623934	0.0225622	0.788208	N1	0.05 Gy	Male	lncRNA	Grey Module
ENSG00000261742	LINC00922	-0.560966	0.0225963	0.788284	N1	0.05 Gy	Male	lncRNA	Grey Module
ENSG00000224506	LINC02523	0.663476	0.0228753	0.789103	N1	0.05 Gy	Male	lncRNA	Grey Module
ENSG00000240888	AC131210.1	-0.552378	0.0229851	0.790457	N1	0.05 Gy	Male	lncRNA	Grey Module
ENSG00000255389	Z97989.1	-0.2944	0.0235187	0.801203	N1	0.05 Gy	Male	lncRNA	Grey Module
ENSG00000253214	AC079209.1	-0.867083	0.0235829	0.801203	N1	0.05 Gy	Male	lncRNA	Grey Module
ENSG00000249406	AC015909.1	-0.385567	0.0240577	0.810641	N1	0.05 Gy	Male	lncRNA	Grey Module
ENSG00000271781	AC026740.1	0.590468	0.024645	0.813027	N1	0.05 Gy	Male	lncRNA	Grey Module
ENSG00000276390	AC004241.3	-0.54317	0.0249746	0.813027	N1	0.05 Gy	Male	lncRNA	Grey Module
ENSG00000286011	AC062037.3	0.468859	0.0249948	0.813027	N1	0.05 Gy	Male	lncRNA	Grey Module
ENSG00000283064	AL353759.1	0.379077	0.0250348	0.813027	N1	0.05 Gy	Male	lncRNA	Grey Module
ENSG00000260868	LINC01960	0.519624	0.0250667	0.813027	N1	0.05 Gy	Male	lncRNA	Grey Module
ENSG00000261783	AC009054.2	0.392978	0.0251281	0.813027	N1	0.05 Gy	Male	lncRNA	Grey Module
ENSG00000237310	GS1-124K5.4	-0.347219	0.0251488	0.813027	N1	0.05 Gy	Male	lncRNA	Grey Module
ENSG00000249892	AC093857.1	-0.68684	0.0252248	0.813027	N1	0.05 Gy	Male	lncRNA	Grey Module
ENSG00000258017	AC011603.3	0.44187	0.0252928	0.813027	N1	0.05 Gy	Male	lncRNA	Grey Module
ENSG00000251536	AC055717.1	-0.634185	0.0252937	0.813027	N1	0.05 Gy	Male	lncRNA	Grey Module
ENSG00000275549	STPG3-AS1	-0.565849	0.0253493	0.813027	N1	0.05 Gy	Male	lncRNA	Grey Module
ENSG00000224660	SH3BP5-AS1	0.228349	0.0253758	0.813027	N1	0.05 Gy	Male	lncRNA	Grey Module
ENSG00000227540	DNAJC9-AS1	0.59286	0.0254768	0.813027	N1	0.05 Gy	Male	lncRNA	Grey Module
ENSG00000285672	AL160396.2	0.551613	0.0255823	0.813027	N1	0.05 Gy	Male	lncRNA	Grey Module
ENSG00000280384	FP325332.1	-0.461404	0.0256791	0.813027	N1	0.05 Gy	Male	lncRNA	Grey Module
ENSG00000258402	AC016526.1	0.508569	0.0256934	0.813027	N1	0.05 Gy	Male	lncRNA	Grey Module
ENSG00000250708	LINC02269	-0.75905	0.025775	0.813027	N1	0.05 Gy	Male	lncRNA	Grey Module
ENSG00000233621	LINC01137	-0.320059	0.0259967	0.815873	N1	0.05 Gy	Male	lncRNA	Grey Module
ENSG00000232623	MRAP-AS1	-0.577952	0.0260677	0.816772	N1	0.05 Gy	Male	lncRNA	Grey Module
ENSG00000248358	AC243972.1	0.284611	0.026347	0.820415	N1	0.05 Gy	Male	lncRNA	Grey Module
ENSG00000253210	AC040970.1	0.364937	0.0264071	0.820415	N1	0.05 Gy	Male	lncRNA	Grey Module
ENSG00000271751	AP003392.4	-0.542573	0.0266052	0.822318	N1	0.05 Gy	Male	lncRNA	Grey Module
ENSG00000286122	AC016074.2	0.337273	0.0266335	0.822318	N1	0.05 Gy	Male	lncRNA	Grey Module
ENSG00000272338	AC067838.1	0.285201	0.0266874	0.822318	N1	0.05 Gy	Male	lncRNA	Grey Module
ENSG00000256894	AC022509.3	-0.512219	0.026768	0.822318	N1	0.05 Gy	Male	lncRNA	Grey Module
ENSG00000268460	AC006262.1	-0.552325	0.026865	0.823248	N1	0.05 Gy	Male	lncRNA	Grey Module
ENSG00000284697	AC006511.5	-0.640932	0.0271693	0.826717	N1	0.05 Gy	Male	lncRNA	Grey Module
ENSG00000227959	AL451042.2	0.585267	0.0273414	0.829612	N1	0.05 Gy	Male	lncRNA	Grey Module
ENSG00000276571	AC002550.2	-0.570134	0.0275448	0.831474	N1	0.05 Gy	Male	lncRNA	Grey Module
ENSG00000286071	AL136171.2	0.718274	0.0278221	0.832631	N1	0.05 Gy	Male	lncRNA	Grey Module
ENSG00000229589	ACVR2B-AS1	-0.37912	0.0278427	0.832631	N1	0.05 Gy	Male	lncRNA	Grey Module
ENSG00000231365	WARS2-AS1	-0.136172	0.0278593	0.832631	N1	0.05 Gy	Male	lncRNA	Grey Module
ENSG00000245849	RAD51-AS1	0.31004	0.0279417	0.832631	N1	0.05 Gy	Male	lncRNA	Grey Module
ENSG00000247982	LINC00926	-0.508773	0.0279663	0.832631	N1	0.05 Gy	Male	lncRNA	Grey Module
ENSG00000229727	AC013460.1	0.714287	0.0280818	0.833646	N1	0.05 Gy	Male	lncRNA	Grey Module
ENSG00000227068	AL162584.1	0.565992	0.0281225	0.83385	N1	0.05 Gy	Male	lncRNA	Grey Module
ENSG00000250326	AC104596.1	-0.451693	0.0282354	0.835193	N1	0.05 Gy	Male	lncRNA	Grey Module
ENSG00000272368	AC074032.1	0.403532	0.0283412	0.836647	N1	0.05 Gy	Male	lncRNA	Grey Module
ENSG00000228624	HDAC2-AS2	-0.563732	0.0283523	0.836647	N1	0.05 Gy	Male	lncRNA	Grey Module
ENSG00000226762	LINC02668	-0.55345	0.0286709	0.841023	N1	0.05 Gy	Male	lncRNA	Grey Module
ENSG00000240137	ERICH6-AS1	0.431943	0.028741	0.841962	N1	0.05 Gy	Male	lncRNA	Grey Module
ENSG00000267308	LINC01764	0.578629	0.0288863	0.842197	N1	0.05 Gy	Male	lncRNA	Grey Module
ENSG00000250075	AC104806.2	-0.708646	0.0289328	0.842197	N1	0.05 Gy	Male	lncRNA	Grey Module
ENSG00000247934	AC022364.1	0.253965	0.0289981	0.842197	N1	0.05 Gy	Male	lncRNA	Grey Module
ENSG00000286415	AC017050.1	-0.803262	0.0297074	0.842812	N1	0.05 Gy	Male	lncRNA	Grey Module
ENSG00000228288	PCAT6	-0.219269	0.0297295	0.842812	N1	0.05 Gy	Male	lncRNA	Grey Module
ENSG00000262879	AC005670.3	-0.119826	0.029747	0.842812	N1	0.05 Gy	Male	lncRNA	Grey Module
ENSG00000260141	AC145350.2	-0.562159	0.0298763	0.842812	N1	0.05 Gy	Male	lncRNA	Grey Module
ENSG00000287985	AC073270.2	0.582587	0.0299212	0.842812	N1	0.05 Gy	Male	lncRNA	Grey Module
ENSG00000250509	AC034213.1	-0.561737	0.0299591	0.842812	N1	0.05 Gy	Male	lncRNA	Grey Module
ENSG00000245213	AC105285.1	-0.238955	0.030006	0.842812	N1	0.05 Gy	Male	lncRNA	Grey Module
ENSG00000261773	AC244090.2	-0.573721	0.0300203	0.842812	N1	0.05 Gy	Male	lncRNA	Grey Module
ENSG00000271780	AL118558.3	-0.244367	0.0300219	0.842812	N1	0.05 Gy	Male	lncRNA	Grey Module
ENSG00000235140	AC026391.1	0.756649	0.0300927	0.842812	N1	0.05 Gy	Male	lncRNA	Grey Module
ENSG00000245534	RORA-AS1	0.578991	0.0306608	0.843818	N1	0.05 Gy	Male	lncRNA	Grey Module
ENSG00000223770	CACNA2D1-AS1	-0.695791	0.0308136	0.843818	N1	0.05 Gy	Male	lncRNA	Grey Module
ENSG00000270640	AC104695.3	0.408475	0.0308176	0.843818	N1	0.05 Gy	Male	lncRNA	Grey Module
ENSG00000259291	ZNF710-AS1	0.172	0.0309964	0.843818	N1	0.05 Gy	Male	lncRNA	Grey Module
ENSG00000259478	AC024651.1	-0.563595	0.0311989	0.843818	N1	0.05 Gy	Male	lncRNA	Grey Module
ENSG00000246731	MGC16275	0.427538	0.0312782	0.843818	N1	0.05 Gy	Male	lncRNA	Grey Module
ENSG00000280213	UCKL1-AS1	-0.578444	0.0313188	0.843818	N1	0.05 Gy	Male	lncRNA	Grey Module
ENSG00000258779	LINC01568	-0.49216	0.0313981	0.843854	N1	0.05 Gy	Male	lncRNA	Grey Module
ENSG00000260101	AC008074.2	0.29099	0.0314931	0.845043	N1	0.05 Gy	Male	lncRNA	Grey Module
ENSG00000228889	UBAC2-AS1	-0.274093	0.03179	0.845043	N1	0.05 Gy	Male	lncRNA	Grey Module
ENSG00000287735	AL355075.6	-0.641562	0.0318715	0.845043	N1	0.05 Gy	Male	lncRNA	Grey Module
ENSG00000265100	AC005332.1	0.439159	0.0319118	0.845043	N1	0.05 Gy	Male	lncRNA	Grey Module
ENSG00000227893	LINC00352	0.399164	0.0319176	0.845043	N1	0.05 Gy	Male	lncRNA	Grey Module
ENSG00000261759	AC099518.5	0.542138	0.0321806	0.845043	N1	0.05 Gy	Male	lncRNA	Grey Module
ENSG00000254662	AP000781.1	0.50729	0.0322332	0.845043	N1	0.05 Gy	Male	lncRNA	Grey Module
ENSG00000223935	LGALSL-DT	-0.44451	0.0323347	0.845043	N1	0.05 Gy	Male	lncRNA	Grey Module
ENSG00000265073	AC010761.2	-0.727447	0.0323934	0.845043	N1	0.05 Gy	Male	lncRNA	Grey Module
ENSG00000260197	AC010889.1	-0.380155	0.0324319	0.845043	N1	0.05 Gy	Male	lncRNA	Grey Module
ENSG00000260126	AC136431.1	-0.295867	0.0326137	0.845043	N1	0.05 Gy	Male	lncRNA	Grey Module
ENSG00000227355	AL359644.1	0.584061	0.0327382	0.845043	N1	0.05 Gy	Male	lncRNA	Grey Module
ENSG00000249667	LINC01259	-0.607033	0.0328198	0.845043	N1	0.05 Gy	Male	lncRNA	Grey Module
ENSG00000276174	AC087683.2	0.556654	0.0328423	0.845043	N1	0.05 Gy	Male	lncRNA	Grey Module
ENSG00000229272	AL157388.1	0.741017	0.0328662	0.845043	N1	0.05 Gy	Male	lncRNA	Grey Module
ENSG00000271216	LINC01050	0.397243	0.0329026	0.845043	N1	0.05 Gy	Male	lncRNA	Grey Module
ENSG00000255471	AP001528.1	-0.615149	0.0329771	0.845043	N1	0.05 Gy	Male	lncRNA	Grey Module
ENSG00000230448	LINC00276	0.596105	0.0332141	0.845043	N1	0.05 Gy	Male	lncRNA	Grey Module
ENSG00000249362	LINC02488	0.554123	0.0332687	0.845043	N1	0.05 Gy	Male	lncRNA	Grey Module
ENSG00000269352	PTOV1-AS2	0.419498	0.0333757	0.845043	N1	0.05 Gy	Male	lncRNA	Grey Module
ENSG00000265778	AC018413.1	0.575645	0.03361	0.845043	N1	0.05 Gy	Male	lncRNA	Grey Module
ENSG00000266208	AC080112.1	0.15141	0.0336975	0.845043	N1	0.05 Gy	Male	lncRNA	Grey Module
ENSG00000266010	GATA6-AS1	1.03285	0.0338949	0.845043	N1	0.05 Gy	Male	lncRNA	Grey Module
ENSG00000241151	LINC02066	0.550647	0.0339752	0.845043	N1	0.05 Gy	Male	lncRNA	Yellow Module
ENSG00000288011	AC024597.1	0.569357	0.0340023	0.845043	N1	0.05 Gy	Male	lncRNA	Grey Module
ENSG00000255267	LINC02687	-0.635199	0.0340048	0.845043	N1	0.05 Gy	Male	lncRNA	Grey Module
ENSG00000264869	AC068112.1	-0.598782	0.0342054	0.845043	N1	0.05 Gy	Male	lncRNA	Grey Module
ENSG00000270108	AL049840.7	-0.351175	0.034216	0.845043	N1	0.05 Gy	Male	lncRNA	Grey Module
ENSG00000226235	LEMD1-AS1	-0.685795	0.0342294	0.845043	N1	0.05 Gy	Male	lncRNA	Grey Module
ENSG00000230542	LINC00102	0.528724	0.0342578	0.845043	N1	0.05 Gy	Male	lncRNA	Grey Module
ENSG00000244380	AC134772.1	0.503163	0.0342767	0.845043	N1	0.05 Gy	Male	lncRNA	Grey Module
ENSG00000267745	AC060766.7	-0.31511	0.0342877	0.845043	N1	0.05 Gy	Male	lncRNA	Grey Module
ENSG00000248491	AC093772.1	0.779045	0.0344211	0.845043	N1	0.05 Gy	Male	lncRNA	Grey Module
ENSG00000238009	AL627309.1	0.736262	0.0344679	0.845043	N1	0.05 Gy	Male	lncRNA	Grey Module
ENSG00000237596	AL138828.1	0.332286	0.0345064	0.845043	N1	0.05 Gy	Male	lncRNA	Grey Module
ENSG00000240875	LINC00886	0.445548	0.0348732	0.845043	N1	0.05 Gy	Male	lncRNA	Grey Module
ENSG00000240240	BX664727.3	0.616226	0.0353133	0.849414	N1	0.05 Gy	Male	lncRNA	Grey Module
ENSG00000259818	AL606760.3	-0.503638	0.0353192	0.849414	N1	0.05 Gy	Male	lncRNA	Grey Module
ENSG00000259002	AL445363.1	0.624614	0.0356474	0.85195	N1	0.05 Gy	Male	lncRNA	Grey Module
ENSG00000272980	Z94721.2	0.61019	0.035926	0.856502	N1	0.05 Gy	Male	lncRNA	Grey Module
ENSG00000261553	AL137782.1	-0.487292	0.0360373	0.857388	N1	0.05 Gy	Male	lncRNA	Grey Module
ENSG00000227200	AL162724.1	-0.53509	0.0363279	0.858019	N1	0.05 Gy	Male	lncRNA	Grey Module
ENSG00000288068	AC027088.5	0.53703	0.0363559	0.858019	N1	0.05 Gy	Male	lncRNA	Grey Module
ENSG00000274270	AL137060.3	-0.376857	0.0363802	0.858019	N1	0.05 Gy	Male	lncRNA	Grey Module
ENSG00000268565	AC005339.1	-0.510749	0.0364038	0.858019	N1	0.05 Gy	Male	lncRNA	Grey Module
ENSG00000253116	AC027698.1	-0.603948	0.0365421	0.858019	N1	0.05 Gy	Male	lncRNA	Grey Module
ENSG00000265055	AC145343.1	0.71435	0.0366482	0.858019	N1	0.05 Gy	Male	lncRNA	Grey Module
ENSG00000286669	AC008532.1	-0.387483	0.0367232	0.858019	N1	0.05 Gy	Male	lncRNA	Grey Module
ENSG00000287222	AC234917.3	0.227198	0.0367308	0.858019	N1	0.05 Gy	Male	lncRNA	Grey Module
ENSG00000270580	PKD1P6-NPIPP1	0.371814	0.0368884	0.858019	N1	0.05 Gy	Male	lncRNA	Pink Module
ENSG00000275155	AC027348.1	0.546717	0.0369729	0.858019	N1	0.05 Gy	Male	lncRNA	Grey Module
ENSG00000236008	LINC01814	0.622835	0.0371469	0.859075	N1	0.05 Gy	Male	lncRNA	Grey Module
ENSG00000258718	LINC02311	-0.298078	0.0372606	0.860898	N1	0.05 Gy	Male	lncRNA	Grey Module
ENSG00000267940	AC022762.2	0.560188	0.0379819	0.861265	N1	0.05 Gy	Male	lncRNA	Grey Module
ENSG00000222000	AC092675.1	-0.50298	0.0382023	0.861265	N1	0.05 Gy	Male	lncRNA	Grey Module
ENSG00000274038	AC007014.2	0.564195	0.0382257	0.861265	N1	0.05 Gy	Male	lncRNA	Grey Module
ENSG00000250764	AC025178.1	-0.505851	0.0383315	0.861265	N1	0.05 Gy	Male	lncRNA	Grey Module
ENSG00000272861	AC012360.2	-0.522148	0.0383658	0.861265	N1	0.05 Gy	Male	lncRNA	Grey Module
ENSG00000224870	MRPL20-AS1	0.181143	0.0383814	0.861265	N1	0.05 Gy	Male	lncRNA	Grey Module
ENSG00000266990	AC004528.1	-0.615467	0.0387046	0.861265	N1	0.05 Gy	Male	lncRNA	Grey Module
ENSG00000250899	AC125807.2	-0.160502	0.0389251	0.861265	N1	0.05 Gy	Male	lncRNA	Grey Module
ENSG00000228971	LINC02607	-0.556858	0.0389749	0.861265	N1	0.05 Gy	Male	lncRNA	Grey Module
ENSG00000244041	LINC01011	-0.260272	0.0390594	0.861265	N1	0.05 Gy	Male	lncRNA	Grey Module
ENSG00000254910	AC136475.2	-0.757133	0.0392975	0.861265	N1	0.05 Gy	Male	lncRNA	Grey Module
ENSG00000268403	AC132192.2	0.41529	0.0393018	0.861265	N1	0.05 Gy	Male	lncRNA	Grey Module
ENSG00000244968	LIFR-AS1	-0.286437	0.0394191	0.861265	N1	0.05 Gy	Male	lncRNA	Grey Module
ENSG00000285651	AL450992.2	0.581438	0.0395454	0.861265	N1	0.05 Gy	Male	lncRNA	Grey Module
ENSG00000281548	LINC00895	0.558352	0.0395898	0.861265	N1	0.05 Gy	Male	lncRNA	Grey Module
ENSG00000267633	AC008686.1	0.76874	0.0396408	0.861265	N1	0.05 Gy	Male	lncRNA	Grey Module
ENSG00000228697	AL023755.1	0.562925	0.0396844	0.861265	N1	0.05 Gy	Male	lncRNA	Grey Module
ENSG00000287729	AF241728.2	-0.463704	0.0397394	0.861265	N1	0.05 Gy	Male	lncRNA	Grey Module
ENSG00000125804	FAM182A	0.335736	0.0398681	0.861265	N1	0.05 Gy	Male	lncRNA	Grey Module
ENSG00000286855	AC074024.1	-0.452497	0.0400241	0.861265	N1	0.05 Gy	Male	lncRNA	Grey Module
ENSG00000234492	RPL34-DT	0.597226	0.0400621	0.861265	N1	0.05 Gy	Male	lncRNA	Grey Module
ENSG00000241168	AC128685.1	-0.419166	0.0403374	0.861265	N1	0.05 Gy	Male	lncRNA	Grey Module
ENSG00000235072	ARNILA	0.542397	0.0404122	0.861265	N1	0.05 Gy	Male	lncRNA	Grey Module
ENSG00000288018	AP003120.1	-0.645963	0.040507	0.861265	N1	0.05 Gy	Male	lncRNA	Grey Module
ENSG00000255142	AP006621.2	-0.503193	0.040636	0.861519	N1	0.05 Gy	Male	lncRNA	Grey Module
ENSG00000253704	AC023632.2	-0.501597	0.040806	0.863487	N1	0.05 Gy	Male	lncRNA	Grey Module
ENSG00000224746	AC015987.1	0.624814	0.0409608	0.864694	N1	0.05 Gy	Male	lncRNA	Grey Module
ENSG00000229433	LINC02069	0.524411	0.041073	0.86506	N1	0.05 Gy	Male	lncRNA	Grey Module
ENSG00000283897	AC011416.3	-0.653834	0.0410814	0.86506	N1	0.05 Gy	Male	lncRNA	Grey Module
ENSG00000274421	AL162390.1	-0.416075	0.0411935	0.86506	N1	0.05 Gy	Male	lncRNA	Grey Module
ENSG00000267665	AC021683.3	-0.588287	0.0411988	0.86506	N1	0.05 Gy	Male	lncRNA	Grey Module
ENSG00000287884	AC005594.1	0.423011	0.0413635	0.86506	N1	0.05 Gy	Male	lncRNA	Grey Module
ENSG00000287870	AC093433.2	0.49956	0.0414127	0.865357	N1	0.05 Gy	Male	lncRNA	Grey Module
ENSG00000253320	AZIN1-AS1	0.328024	0.0418529	0.870089	N1	0.05 Gy	Male	lncRNA	Grey Module
ENSG00000231172	AC007099.1	0.607244	0.0419302	0.870089	N1	0.05 Gy	Male	lncRNA	Grey Module
ENSG00000286454	AC091893.2	0.533556	0.0423823	0.871307	N1	0.05 Gy	Male	lncRNA	Grey Module
ENSG00000270164	LINC01480	-0.662098	0.0423837	0.871307	N1	0.05 Gy	Male	lncRNA	Grey Module
ENSG00000239828	AC063944.1	0.661113	0.0424971	0.871791	N1	0.05 Gy	Male	lncRNA	Grey Module
ENSG00000266993	AL050343.2	-1.12964	0.0427522	0.873397	N1	0.05 Gy	Male	lncRNA	Grey Module
ENSG00000273014	AC018645.3	0.245201	0.0429539	0.875596	N1	0.05 Gy	Male	lncRNA	Grey Module
ENSG00000266541	AP001381.1	-0.578371	0.0431648	0.877395	N1	0.05 Gy	Male	lncRNA	Grey Module
ENSG00000131484	AC091132.1	0.727194	0.0435131	0.877395	N1	0.05 Gy	Male	lncRNA	Grey Module
ENSG00000266744	AC005304.3	0.531531	0.0435201	0.877395	N1	0.05 Gy	Male	lncRNA	Grey Module
ENSG00000260136	AC008915.3	-0.259555	0.0436908	0.877395	N1	0.05 Gy	Male	lncRNA	Grey Module
ENSG00000251580	LINC02482	0.311501	0.0437715	0.877395	N1	0.05 Gy	Male	lncRNA	Grey Module
ENSG00000187013	LINC02875	0.401425	0.0438747	0.877395	N1	0.05 Gy	Male	lncRNA	Grey Module
ENSG00000286281	AL353152.2	-0.509669	0.0439554	0.877395	N1	0.05 Gy	Male	lncRNA	Grey Module
ENSG00000251314	AC104123.1	-0.448909	0.044152	0.880019	N1	0.05 Gy	Male	lncRNA	Grey Module
ENSG00000250585	LINC00604	0.575477	0.0442165	0.880019	N1	0.05 Gy	Male	lncRNA	Grey Module
ENSG00000258583	LINC01500	-0.520692	0.0447441	0.882906	N1	0.05 Gy	Male	lncRNA	Grey Module
ENSG00000263826	AC112907.3	0.528655	0.0448879	0.882906	N1	0.05 Gy	Male	lncRNA	Grey Module
ENSG00000287367	AC016583.2	0.519712	0.044984	0.882906	N1	0.05 Gy	Male	lncRNA	Grey Module
ENSG00000226758	DISC1-IT1	-0.400062	0.0450893	0.882906	N1	0.05 Gy	Male	lncRNA	Grey Module
ENSG00000260360	AL353708.1	0.34124	0.0451781	0.882906	N1	0.05 Gy	Male	lncRNA	Grey Module
ENSG00000236337	FMR1-IT1	0.529374	0.0455837	0.886918	N1	0.05 Gy	Male	lncRNA	Grey Module
ENSG00000259555	AC067863.1	-0.635794	0.0459269	0.88799	N1	0.05 Gy	Male	lncRNA	Grey Module
ENSG00000248874	C5orf17	-0.612788	0.0460045	0.888089	N1	0.05 Gy	Male	lncRNA	Grey Module
ENSG00000286535	AC139019.1	-0.487934	0.0460627	0.888089	N1	0.05 Gy	Male	lncRNA	Grey Module
ENSG00000277558	AL109923.1	-0.496061	0.046235	0.888089	N1	0.05 Gy	Male	lncRNA	Grey Module
ENSG00000203993	ARRDC1-AS1	0.0945799	0.0462596	0.888089	N1	0.05 Gy	Male	lncRNA	Grey Module
ENSG00000260676	LINC01541	-0.615108	0.0464699	0.888089	N1	0.05 Gy	Male	lncRNA	Grey Module
ENSG00000261359	PYCARD-AS1	0.509669	0.0472071	0.896806	N1	0.05 Gy	Male	lncRNA	Grey Module
ENSG00000264546	AC008026.3	-0.288994	0.0475112	0.89853	N1	0.05 Gy	Male	lncRNA	Grey Module
ENSG00000257568	AC079035.1	0.498094	0.0477511	0.899227	N1	0.05 Gy	Male	lncRNA	Grey Module
ENSG00000178457	LINC00314	0.534819	0.0479103	0.899227	N1	0.05 Gy	Male	lncRNA	Grey Module
ENSG00000286481	AC011246.1	0.516885	0.0482827	0.902752	N1	0.05 Gy	Male	lncRNA	Grey Module
ENSG00000274105	AC084824.3	0.456246	0.0483408	0.903153	N1	0.05 Gy	Male	lncRNA	Grey Module
ENSG00000232518	AC074366.1	0.549049	0.0485921	0.903163	N1	0.05 Gy	Male	lncRNA	Grey Module
ENSG00000231829	AL157834.1	0.447211	0.0486024	0.903163	N1	0.05 Gy	Male	lncRNA	Grey Module
ENSG00000231652	AL590428.1	-0.234568	0.0490108	0.90372	N1	0.05 Gy	Male	lncRNA	Grey Module
ENSG00000275055	AC011468.5	0.510466	0.0492025	0.905717	N1	0.05 Gy	Male	lncRNA	Grey Module
ENSG00000196979	GPRACR	0.570981	0.0492114	0.905717	N1	0.05 Gy	Male	lncRNA	Grey Module
ENSG00000259244	AC048382.2	0.680844	0.0496014	0.906731	N1	0.05 Gy	Male	lncRNA	Grey Module
ENSG00000226397	C12orf77	0.701039	0.0498171	0.906731	N1	0.05 Gy	Male	lncRNA	Grey Module
ENSG00000287913	AL132986.1	-0.530853	0.0498615	0.906731	N1	0.05 Gy	Male	lncRNA	Grey Module
ENSG00000234684	SDCBP2-AS1	0.266199	0.0499626	0.906731	N1	0.05 Gy	Male	lncRNA	Grey Module
ENSG00000249776	AC124854.1	0.685529	0.0501848	0.906731	N1	0.05 Gy	Male	lncRNA	Grey Module
ENSG00000268333	AL132655.1	-0.493361	0.0503077	0.906731	N1	0.05 Gy	Male	lncRNA	Grey Module
ENSG00000236611	LINC02556	0.554273	0.0505797	0.906731	N1	0.05 Gy	Male	lncRNA	Grey Module
ENSG00000286147	AC092445.1	0.12454	0.0506537	0.906731	N1	0.05 Gy	Male	lncRNA	Cyan Module
ENSG00000231764	DLX6-AS1	0.596792	0.0506815	0.906731	N1	0.05 Gy	Male	lncRNA	Grey Module
ENSG00000223834	AL161935.1	0.601435	0.0507418	0.906731	N1	0.05 Gy	Male	lncRNA	Grey Module
ENSG00000259476	AC018904.2	-0.488096	0.050851	0.906731	N1	0.05 Gy	Male	lncRNA	Grey Module
ENSG00000279072	AC118758.3	-0.430139	0.0508579	0.906731	N1	0.05 Gy	Male	lncRNA	Grey Module
ENSG00000227619	AL391056.1	-0.517569	0.0508788	0.906731	N1	0.05 Gy	Male	lncRNA	Grey Module
ENSG00000246067	RAB30-DT	-0.181758	0.0510084	0.906731	N1	0.05 Gy	Male	lncRNA	Grey Module
ENSG00000270060	AC090589.3	0.509357	0.0513135	0.906731	N1	0.05 Gy	Male	lncRNA	Grey Module
ENSG00000286340	AL356776.2	0.346266	0.051333	0.906731	N1	0.05 Gy	Male	lncRNA	Grey Module
ENSG00000231528	FAM225A	0.713903	0.0513356	0.906731	N1	0.05 Gy	Male	lncRNA	Brown Module
ENSG00000177993	ZNRF3-AS1	-0.590096	0.0513628	0.906731	N1	0.05 Gy	Male	lncRNA	Grey Module
ENSG00000282859	AC003992.1	0.518491	0.0513808	0.906731	N1	0.05 Gy	Male	lncRNA	Grey Module
ENSG00000275763	ZNF516-DT	-0.437607	0.0516604	0.906731	N1	0.05 Gy	Male	lncRNA	Grey Module
ENSG00000251129	LINC02506	-0.729602	0.0516752	0.906731	N1	0.05 Gy	Male	lncRNA	Grey Module
ENSG00000260701	AC025284.1	0.424129	0.0517652	0.906731	N1	0.05 Gy	Male	lncRNA	Grey Module
ENSG00000266965	AC090220.1	0.458921	0.0520217	0.906731	N1	0.05 Gy	Male	lncRNA	Grey Module
ENSG00000226471	Z93930.2	0.473305	0.0521169	0.906731	N1	0.05 Gy	Male	lncRNA	Grey Module
ENSG00000258325	ITFG2-AS1	0.418227	0.0521803	0.906731	N1	0.05 Gy	Male	lncRNA	Grey Module
ENSG00000229325	ACAP2-IT1	0.498489	0.0522324	0.906731	N1	0.05 Gy	Male	lncRNA	Grey Module
ENSG00000261390	MAFTRR	-0.664686	0.0523615	0.906731	N1	0.05 Gy	Male	lncRNA	Grey Module
ENSG00000230185	C9orf147	-0.441434	0.0523648	0.906731	N1	0.05 Gy	Male	lncRNA	Grey Module
ENSG00000286784	AC116611.1	-0.5912	0.0524345	0.906731	N1	0.05 Gy	Male	lncRNA	Grey Module
ENSG00000278601	AL158163.2	0.535066	0.0524921	0.906731	N1	0.05 Gy	Male	lncRNA	Grey Module
ENSG00000230825	AC005532.1	-0.607467	0.0528122	0.907706	N1	0.05 Gy	Male	lncRNA	Grey Module
ENSG00000268416	AC010329.1	0.452563	0.0528659	0.907706	N1	0.05 Gy	Male	lncRNA	Grey Module
ENSG00000264066	AC024267.1	-0.521728	0.052974	0.907983	N1	0.05 Gy	Male	lncRNA	Grey Module
ENSG00000232949	AC002480.2	-0.731894	0.0532349	0.909952	N1	0.05 Gy	Male	lncRNA	Grey Module
ENSG00000259940	AC109449.1	0.410263	0.053333	0.910346	N1	0.05 Gy	Male	lncRNA	Grey Module
ENSG00000253348	AC008514.1	0.541491	0.0535514	0.911555	N1	0.05 Gy	Male	lncRNA	Grey Module
ENSG00000255224	AC109322.1	-0.267759	0.0537109	0.912055	N1	0.05 Gy	Male	lncRNA	Grey Module
ENSG00000231185	SPRY4-AS1	-0.435632	0.0537406	0.912055	N1	0.05 Gy	Male	lncRNA	Grey Module
ENSG00000253519	AC106801.1	0.615304	0.0538583	0.912055	N1	0.05 Gy	Male	lncRNA	Grey Module
ENSG00000233907	LINC01761	-0.35759	0.0539132	0.912055	N1	0.05 Gy	Male	lncRNA	Grey Module
ENSG00000224655	LINC01823	0.423372	0.0541125	0.912927	N1	0.05 Gy	Male	lncRNA	Grey Module
ENSG00000288172	AL356419.1	-0.537322	0.0542484	0.913012	N1	0.05 Gy	Male	lncRNA	Grey Module
ENSG00000234740	AL162386.2	-0.441049	0.0548602	0.914956	N1	0.05 Gy	Male	lncRNA	Grey Module
ENSG00000225647	AC005487.1	0.467696	0.0548698	0.914956	N1	0.05 Gy	Male	lncRNA	Grey Module
ENSG00000230013	CT70	-0.521167	0.0549264	0.914956	N1	0.05 Gy	Male	lncRNA	Grey Module
ENSG00000273117	AC144652.1	-0.217323	0.0549678	0.914956	N1	0.05 Gy	Male	lncRNA	Grey Module
ENSG00000220161	LINC02076	-0.483415	0.0552142	0.915693	N1	0.05 Gy	Male	lncRNA	Grey Module
ENSG00000226017	PRICKLE2-AS3	-0.592081	0.0552775	0.915693	N1	0.05 Gy	Male	lncRNA	Grey Module
ENSG00000287550	AL450345.2	-0.563209	0.0553497	0.915818	N1	0.05 Gy	Male	lncRNA	Grey Module
ENSG00000227733	AC239809.3	0.377341	0.0553592	0.915818	N1	0.05 Gy	Male	lncRNA	Grey Module
ENSG00000286656	AC008875.2	0.42102	0.0554135	0.916103	N1	0.05 Gy	Male	lncRNA	Grey Module
ENSG00000286863	AL513166.1	-0.49996	0.0554708	0.916426	N1	0.05 Gy	Male	lncRNA	Grey Module
ENSG00000287077	AL157893.2	-0.27566	0.0556884	0.91754	N1	0.05 Gy	Male	lncRNA	Grey Module
ENSG00000223511	AL683807.1	0.531127	0.0562658	0.918305	N1	0.05 Gy	Male	lncRNA	Grey Module
ENSG00000233215	LINC01687	0.469055	0.0563882	0.918305	N1	0.05 Gy	Male	lncRNA	Grey Module
ENSG00000239440	LINC02008	0.556046	0.0565326	0.918305	N1	0.05 Gy	Male	lncRNA	Grey Module
ENSG00000233723	LINC01122	0.630853	0.0566542	0.918305	N1	0.05 Gy	Male	lncRNA	Grey Module
ENSG00000277744	AC011462.4	0.483274	0.0567024	0.918305	N1	0.05 Gy	Male	lncRNA	Grey Module
ENSG00000287122	AC026495.2	-0.470798	0.0567747	0.918305	N1	0.05 Gy	Male	lncRNA	Grey Module
ENSG00000258099	ATXN2-AS	-0.514899	0.0574735	0.923069	N1	0.05 Gy	Male	lncRNA	Grey Module
ENSG00000288542	AL133318.1	-0.465237	0.0574739	0.923069	N1	0.05 Gy	Male	lncRNA	Grey Module
ENSG00000262380	AC026401.2	0.49216	0.0576888	0.923069	N1	0.05 Gy	Male	lncRNA	Grey Module
ENSG00000267749	AC092068.3	0.523433	0.0578729	0.924512	N1	0.05 Gy	Male	lncRNA	Grey Module
ENSG00000259238	AC092755.2	-0.467598	0.0578908	0.924512	N1	0.05 Gy	Male	lncRNA	Grey Module
ENSG00000231439	WASIR2	-0.617579	0.0579552	0.924657	N1	0.05 Gy	Male	lncRNA	Grey Module
ENSG00000229140	CCDC26	0.24381	0.0581771	0.924657	N1	0.05 Gy	Male	lncRNA	Grey Module
ENSG00000234076	TPRG1-AS1	0.482776	0.0585813	0.925443	N1	0.05 Gy	Male	lncRNA	Grey Module
ENSG00000261617	LINC02177	-0.560199	0.0594359	0.92889	N1	0.05 Gy	Male	lncRNA	Grey Module
ENSG00000283352	AL021368.4	0.261383	0.0595295	0.92889	N1	0.05 Gy	Male	lncRNA	Grey Module
ENSG00000259779	LINC01922	0.497533	0.0597839	0.92889	N1	0.05 Gy	Male	lncRNA	Grey Module
ENSG00000234264	DEPDC1-AS1	0.450509	0.0601605	0.931602	N1	0.05 Gy	Male	lncRNA	Grey Module
ENSG00000259969	AL049838.1	0.205527	0.0602782	0.932255	N1	0.05 Gy	Male	lncRNA	Grey Module
ENSG00000259775	AL138976.2	0.276576	0.0608878	0.935241	N1	0.05 Gy	Male	lncRNA	Grey Module
ENSG00000224745	AC063965.2	-0.457435	0.0613043	0.936883	N1	0.05 Gy	Male	lncRNA	Grey Module
ENSG00000236514	AL135791.1	0.471197	0.0619719	0.937464	N1	0.05 Gy	Male	lncRNA	Grey Module
ENSG00000275092	AL031710.2	-0.489474	0.0622781	0.937464	N1	0.05 Gy	Male	lncRNA	Grey Module
ENSG00000224141	MIR548XHG	0.557907	0.06228	0.937464	N1	0.05 Gy	Male	lncRNA	Grey Module
ENSG00000181908	LINC02724	0.574371	0.0623573	0.937464	N1	0.05 Gy	Male	lncRNA	Grey Module
ENSG00000278903	CU633906.2	0.757841	0.0625542	0.937464	N1	0.05 Gy	Male	lncRNA	Grey Module
ENSG00000230537	AL158071.2	0.489748	0.0627714	0.937464	N1	0.05 Gy	Male	lncRNA	Grey Module
ENSG00000176593	AC008969.1	-0.188803	0.0627818	0.937464	N1	0.05 Gy	Male	lncRNA	Grey Module
ENSG00000248228	SLIT2-IT1	0.493478	0.0628636	0.937464	N1	0.05 Gy	Male	lncRNA	Grey Module
ENSG00000270964	AC016355.1	-0.31999	0.0630251	0.937464	N1	0.05 Gy	Male	lncRNA	Grey Module
ENSG00000279548	AL022323.4	0.504103	0.0631392	0.937464	N1	0.05 Gy	Male	lncRNA	Grey Module
ENSG00000237424	FOXD2-AS1	-0.236546	0.0633395	0.937464	N1	0.05 Gy	Male	lncRNA	Grey Module
ENSG00000248008	NRAV	0.14862	0.0641616	0.940953	N1	0.05 Gy	Male	lncRNA	Blue Module
ENSG00000286364	AL512308.1	-0.601545	0.0643102	0.940953	N1	0.05 Gy	Male	lncRNA	Grey Module
ENSG00000272434	AC137630.3	-0.349918	0.0643741	0.940953	N1	0.05 Gy	Male	lncRNA	Grey Module
ENSG00000235245	AL360181.2	-0.375273	0.0644525	0.940953	N1	0.05 Gy	Male	lncRNA	Grey Module
ENSG00000286957	AC079776.5	0.537116	0.0645018	0.940953	N1	0.05 Gy	Male	lncRNA	Grey Module
ENSG00000285591	AC092617.1	-0.525087	0.0648108	0.942784	N1	0.05 Gy	Male	lncRNA	Grey Module
ENSG00000250999	AC136604.2	-0.401835	0.0649888	0.943979	N1	0.05 Gy	Male	lncRNA	Grey Module
ENSG00000288598	AL354833.1	0.478594	0.0650974	0.943979	N1	0.05 Gy	Male	lncRNA	Grey Module
ENSG00000222032	AC112721.2	0.496022	0.0653676	0.943979	N1	0.05 Gy	Male	lncRNA	Grey Module
ENSG00000269019	HOMER3-AS1	0.312172	0.0657931	0.943979	N1	0.05 Gy	Male	lncRNA	Grey Module
ENSG00000287671	AC068418.3	0.204552	0.0659271	0.943979	N1	0.05 Gy	Male	lncRNA	Cyan Module
ENSG00000206337	HCP5	-0.860583	0.0659415	0.943979	N1	0.05 Gy	Male	lncRNA	Grey Module
ENSG00000251555	AC096711.2	-0.508479	0.066098	0.943979	N1	0.05 Gy	Male	lncRNA	Grey Module
ENSG00000284612	AL591543.1	0.275457	0.0661364	0.943979	N1	0.05 Gy	Male	lncRNA	Grey Module
ENSG00000226453	LINC02542	-0.492597	0.0663937	0.943979	N1	0.05 Gy	Male	lncRNA	Grey Module
ENSG00000274492	AL121768.1	-0.351679	0.066455	0.943979	N1	0.05 Gy	Male	lncRNA	Grey Module
ENSG00000239445	ST3GAL6-AS1	0.374049	0.0665615	0.943979	N1	0.05 Gy	Male	lncRNA	Grey Module
ENSG00000287117	AC105916.1	-0.580092	0.066904	0.945535	N1	0.05 Gy	Male	lncRNA	Grey Module
ENSG00000264235	AP005329.1	-0.488931	0.0670759	0.945535	N1	0.05 Gy	Male	lncRNA	Grey Module
ENSG00000237949	LINC00844	-0.447705	0.0671404	0.945535	N1	0.05 Gy	Male	lncRNA	Grey Module
ENSG00000260917	AL158212.3	-0.110414	0.067209	0.945535	N1	0.05 Gy	Male	lncRNA	Grey Module
ENSG00000237877	LINC01473	-0.398523	0.067218	0.945535	N1	0.05 Gy	Male	lncRNA	Grey Module
ENSG00000237590	AL137026.2	0.504499	0.0674035	0.945535	N1	0.05 Gy	Male	lncRNA	Grey Module
ENSG00000251661	AC136475.1	0.487595	0.0677761	0.945594	N1	0.05 Gy	Male	lncRNA	Grey Module
ENSG00000261467	AC099398.1	0.332514	0.0678341	0.945594	N1	0.05 Gy	Male	lncRNA	Grey Module
ENSG00000234156	AL359636.2	-0.772201	0.0678823	0.945594	N1	0.05 Gy	Male	lncRNA	Grey Module
ENSG00000269688	AC008982.2	0.543989	0.0681161	0.945594	N1	0.05 Gy	Male	lncRNA	Grey Module
ENSG00000285958	AC073174.1	-0.486125	0.0681877	0.945594	N1	0.05 Gy	Male	lncRNA	Grey Module
ENSG00000231189	AC013448.1	0.345675	0.0681887	0.945594	N1	0.05 Gy	Male	lncRNA	Grey Module
ENSG00000257126	FOXG1-AS1	0.462816	0.0683429	0.945748	N1	0.05 Gy	Male	lncRNA	Grey Module
ENSG00000272754	AL133245.1	0.416631	0.0684044	0.945748	N1	0.05 Gy	Male	lncRNA	Grey Module
ENSG00000273442	AC006946.3	-0.470091	0.0684457	0.945748	N1	0.05 Gy	Male	lncRNA	Grey Module
ENSG00000243176	AC092944.1	0.226615	0.0686628	0.946736	N1	0.05 Gy	Male	lncRNA	Grey Module
ENSG00000258711	AL358334.2	0.223861	0.0688895	0.946736	N1	0.05 Gy	Male	lncRNA	Grey Module
ENSG00000275799	AP001059.1	-0.511149	0.069152	0.947221	N1	0.05 Gy	Male	lncRNA	Grey Module
ENSG00000276934	AC009704.2	0.445087	0.0705604	0.951295	N1	0.05 Gy	Male	lncRNA	Grey Module
ENSG00000269906	AL606834.1	-0.204618	0.0708494	0.952058	N1	0.05 Gy	Male	lncRNA	Grey Module
ENSG00000279442	AP000542.2	0.175388	0.070858	0.952058	N1	0.05 Gy	Male	lncRNA	Cyan Module
ENSG00000272121	AC006058.3	0.492231	0.0708809	0.952058	N1	0.05 Gy	Male	lncRNA	Grey Module
ENSG00000226798	AL138749.1	-0.44514	0.0713018	0.952058	N1	0.05 Gy	Male	lncRNA	Grey Module
ENSG00000259929	AC010601.1	0.476968	0.0713603	0.952058	N1	0.05 Gy	Male	lncRNA	Grey Module
ENSG00000287070	AL499604.1	0.51461	0.0713999	0.952058	N1	0.05 Gy	Male	lncRNA	Grey Module
ENSG00000223960	CHROMR	-0.144424	0.0716737	0.952058	N1	0.05 Gy	Male	lncRNA	Grey Module
ENSG00000266903	AC243964.3	0.278331	0.0719514	0.952058	N1	0.05 Gy	Male	lncRNA	Grey Module
ENSG00000237633	AC104623.1	0.489183	0.0722134	0.952058	N1	0.05 Gy	Male	lncRNA	Grey Module
ENSG00000250992	AC139491.3	-0.513261	0.0722648	0.952058	N1	0.05 Gy	Male	lncRNA	Grey Module
ENSG00000277020	AL590096.1	-0.44973	0.0723055	0.952058	N1	0.05 Gy	Male	lncRNA	Grey Module
ENSG00000285898	AC007317.1	0.56358	0.0723952	0.952058	N1	0.05 Gy	Male	lncRNA	Grey Module
ENSG00000282381	AC104073.4	0.494787	0.0727869	0.952364	N1	0.05 Gy	Male	lncRNA	Grey Module
ENSG00000271855	AC073195.1	-0.461554	0.072915	0.952364	N1	0.05 Gy	Male	lncRNA	Grey Module
ENSG00000265246	AC129926.1	-0.46527	0.0734317	0.952364	N1	0.05 Gy	Male	lncRNA	Grey Module
ENSG00000274827	LINC01297	0.463453	0.0734524	0.952364	N1	0.05 Gy	Male	lncRNA	Grey Module
ENSG00000219665	ZNF433-AS1	0.185531	0.073573	0.952364	N1	0.05 Gy	Male	lncRNA	Grey Module
ENSG00000281195	AC007878.1	0.223496	0.073906	0.952364	N1	0.05 Gy	Male	lncRNA	Grey Module
ENSG00000286295	AL450307.1	0.394952	0.0739135	0.952364	N1	0.05 Gy	Male	lncRNA	Grey Module
ENSG00000261420	AL022069.1	-0.378649	0.0740471	0.952364	N1	0.05 Gy	Male	lncRNA	Grey Module
ENSG00000225092	AL355336.1	0.310528	0.0742344	0.952364	N1	0.05 Gy	Male	lncRNA	Grey Module
ENSG00000203809	LIN28B-AS1	-0.352682	0.0742666	0.952364	N1	0.05 Gy	Male	lncRNA	Grey Module
ENSG00000167912	AC090152.1	-0.379009	0.0742933	0.952364	N1	0.05 Gy	Male	lncRNA	Grey Module
ENSG00000287189	AL121956.6	0.468067	0.0748436	0.952364	N1	0.05 Gy	Male	lncRNA	Grey Module
ENSG00000204277	LINC01993	-0.439782	0.0750438	0.952364	N1	0.05 Gy	Male	lncRNA	Grey Module
ENSG00000245149	RNF139-AS1	0.257509	0.0750695	0.952364	N1	0.05 Gy	Male	lncRNA	Grey Module
ENSG00000246859	STARD4-AS1	-0.421393	0.0751042	0.952364	N1	0.05 Gy	Male	lncRNA	Grey Module
ENSG00000288002	AC091912.3	0.448611	0.0751118	0.952364	N1	0.05 Gy	Male	lncRNA	Grey Module
ENSG00000260790	AC092338.2	0.503742	0.0751754	0.952364	N1	0.05 Gy	Male	lncRNA	Grey Module
ENSG00000286661	AC092933.2	-0.51312	0.0751801	0.952364	N1	0.05 Gy	Male	lncRNA	Grey Module
ENSG00000284652	BX323043.1	-0.455044	0.075257	0.952364	N1	0.05 Gy	Male	lncRNA	Grey Module
ENSG00000238358	AC004969.1	0.48331	0.0753843	0.952364	N1	0.05 Gy	Male	lncRNA	Grey Module
ENSG00000233672	RNASEH2B-AS1	0.361997	0.0754229	0.952364	N1	0.05 Gy	Male	lncRNA	Grey Module
ENSG00000267980	AC007292.1	0.60367	0.075437	0.952364	N1	0.05 Gy	Male	lncRNA	Grey Module
ENSG00000248538	AC022784.1	-0.34277	0.0754732	0.952364	N1	0.05 Gy	Male	lncRNA	Grey Module
ENSG00000250508	LINC02701	0.452485	0.0756421	0.952364	N1	0.05 Gy	Male	lncRNA	Grey Module
ENSG00000277089	AC243829.4	-0.575403	0.0757059	0.952364	N1	0.05 Gy	Male	lncRNA	Grey Module
ENSG00000270344	POC1B-AS1	0.247104	0.0759894	0.952364	N1	0.05 Gy	Male	lncRNA	Grey Module
ENSG00000269919	AL022067.1	-0.419445	0.0760419	0.952364	N1	0.05 Gy	Male	lncRNA	Grey Module
ENSG00000237574	LINC01856	-0.552864	0.0762752	0.952364	N1	0.05 Gy	Male	lncRNA	Grey Module
ENSG00000234912	SNHG20	-0.156302	0.0762983	0.952364	N1	0.05 Gy	Male	lncRNA	Grey Module
ENSG00000281649	EBLN3P	0.118712	0.0763384	0.952364	N1	0.05 Gy	Male	lncRNA	Grey Module
ENSG00000273064	AC017083.1	0.423822	0.0765966	0.952364	N1	0.05 Gy	Male	lncRNA	Grey Module
ENSG00000248727	LINC01948	-0.441694	0.0766303	0.952364	N1	0.05 Gy	Male	lncRNA	Grey Module
ENSG00000276397	LINC01879	0.463575	0.0767851	0.952364	N1	0.05 Gy	Male	lncRNA	Grey Module
ENSG00000275371	AC012645.4	0.581458	0.0769412	0.952364	N1	0.05 Gy	Male	lncRNA	Grey Module
ENSG00000270673	YTHDF3-AS1	0.44734	0.077052	0.952364	N1	0.05 Gy	Male	lncRNA	Grey Module
ENSG00000287477	AL356495.1	0.472168	0.0772106	0.952364	N1	0.05 Gy	Male	lncRNA	Grey Module
ENSG00000264443	NCMAP-DT	-0.451145	0.0773784	0.952364	N1	0.05 Gy	Male	lncRNA	Grey Module
ENSG00000233821	ENOX1-AS1	0.446052	0.0774464	0.952364	N1	0.05 Gy	Male	lncRNA	Grey Module
ENSG00000234690	EPCAM-DT	-0.395001	0.0775388	0.952364	N1	0.05 Gy	Male	lncRNA	Grey Module
ENSG00000261630	AC007496.2	-0.540817	0.077601	0.952618	N1	0.05 Gy	Male	lncRNA	Grey Module
ENSG00000284391	AL139398.1	0.441131	0.0777998	0.953937	N1	0.05 Gy	Male	lncRNA	Grey Module
ENSG00000280206	AC026401.3	-0.142929	0.0778147	0.953937	N1	0.05 Gy	Male	lncRNA	Red Module
ENSG00000267219	AC010504.1	0.476353	0.0780423	0.953937	N1	0.05 Gy	Male	lncRNA	Grey Module
ENSG00000273113	AC133528.1	0.455358	0.078156	0.953937	N1	0.05 Gy	Male	lncRNA	Grey Module
ENSG00000264956	AC138761.1	0.566974	0.0783942	0.955705	N1	0.05 Gy	Male	lncRNA	Grey Module
ENSG00000265113	AC026474.1	0.468093	0.0785648	0.955716	N1	0.05 Gy	Male	lncRNA	Grey Module
ENSG00000286786	AC116158.3	-0.18411	0.0785897	0.955716	N1	0.05 Gy	Male	lncRNA	Grey Module
ENSG00000286389	AL731702.1	-0.345761	0.0786273	0.955716	N1	0.05 Gy	Male	lncRNA	Grey Module
ENSG00000275454	AC105020.6	-0.347525	0.0789179	0.956147	N1	0.05 Gy	Male	lncRNA	Grey Module
ENSG00000272142	LYRM4-AS1	0.115748	0.0790905	0.956147	N1	0.05 Gy	Male	lncRNA	Grey Module
ENSG00000260473	AC068987.2	-0.432585	0.0791159	0.956147	N1	0.05 Gy	Male	lncRNA	Grey Module
ENSG00000232855	AF165147.1	-0.340913	0.0791272	0.956147	N1	0.05 Gy	Male	lncRNA	Grey Module
ENSG00000249267	LINC00939	-0.304728	0.0791935	0.95648	N1	0.05 Gy	Male	lncRNA	Grey Module
ENSG00000272021	AC008592.4	-0.468509	0.0793137	0.956854	N1	0.05 Gy	Male	lncRNA	Grey Module
ENSG00000272906	AL353708.3	-0.401916	0.0796701	0.958008	N1	0.05 Gy	Male	lncRNA	Grey Module
ENSG00000275236	AC009120.5	0.435786	0.0799102	0.958008	N1	0.05 Gy	Male	lncRNA	Grey Module
ENSG00000227698	AP001619.1	-0.45903	0.0800978	0.958008	N1	0.05 Gy	Male	lncRNA	Grey Module
ENSG00000223776	LGALS8-AS1	-0.427523	0.0802234	0.958008	N1	0.05 Gy	Male	lncRNA	Grey Module
ENSG00000264107	AC138207.2	0.426763	0.080264	0.958008	N1	0.05 Gy	Male	lncRNA	Grey Module
ENSG00000273507	AL354809.1	0.342569	0.0803074	0.958008	N1	0.05 Gy	Male	lncRNA	Grey Module
ENSG00000227517	LINC01483	-0.477536	0.0803598	0.958008	N1	0.05 Gy	Male	lncRNA	Grey Module
ENSG00000288067	AC105180.2	0.370126	0.0803654	0.958008	N1	0.05 Gy	Male	lncRNA	Grey Module
ENSG00000237476	LINC01637	0.390259	0.0803739	0.958008	N1	0.05 Gy	Male	lncRNA	Grey Module
ENSG00000255400	AC124276.2	0.45868	0.0806301	0.958008	N1	0.05 Gy	Male	lncRNA	Grey Module
ENSG00000286376	AC006041.2	0.478416	0.0807661	0.958008	N1	0.05 Gy	Male	lncRNA	Grey Module
ENSG00000270100	AC012065.3	0.45773	0.08086	0.958331	N1	0.05 Gy	Male	lncRNA	Grey Module
ENSG00000231868	AL031848.1	-0.482116	0.0814152	0.958683	N1	0.05 Gy	Male	lncRNA	Grey Module
ENSG00000224533	TMLHE-AS1	-1.20721	0.0814803	0.958683	N1	0.05 Gy	Male	lncRNA	Grey Module
ENSG00000254966	AC103974.1	-0.446709	0.0814983	0.958683	N1	0.05 Gy	Male	lncRNA	Grey Module
ENSG00000275202	AL161421.1	-0.291119	0.0815693	0.958683	N1	0.05 Gy	Male	lncRNA	Grey Module
ENSG00000273035	AC007684.2	0.450947	0.0817449	0.958698	N1	0.05 Gy	Male	lncRNA	Grey Module
ENSG00000271933	AL603756.1	-0.477478	0.0821412	0.960527	N1	0.05 Gy	Male	lncRNA	Grey Module
ENSG00000260633	AC010207.1	-0.444011	0.0825002	0.961067	N1	0.05 Gy	Male	lncRNA	Grey Module
ENSG00000281131	SCHLAP1	0.506821	0.0825266	0.961067	N1	0.05 Gy	Male	lncRNA	Grey Module
ENSG00000280832	GSEC	0.165059	0.0829565	0.964545	N1	0.05 Gy	Male	lncRNA	Grey Module
ENSG00000233912	AC026202.2	-0.465122	0.0830989	0.964815	N1	0.05 Gy	Male	lncRNA	Grey Module
ENSG00000235099	AL138731.1	0.502003	0.08319	0.965106	N1	0.05 Gy	Male	lncRNA	Grey Module
ENSG00000227354	RBM26-AS1	0.248605	0.0835254	0.96515	N1	0.05 Gy	Male	lncRNA	Grey Module
ENSG00000272689	AC004832.4	0.448723	0.0835727	0.96515	N1	0.05 Gy	Male	lncRNA	Grey Module
ENSG00000287686	AC062029.1	0.412796	0.0835798	0.96515	N1	0.05 Gy	Male	lncRNA	Grey Module
ENSG00000286918	AL035411.3	0.177694	0.0838743	0.96515	N1	0.05 Gy	Male	lncRNA	Grey Module
ENSG00000203441	LINC00449	-0.513141	0.0838972	0.96515	N1	0.05 Gy	Male	lncRNA	Grey Module
ENSG00000261616	AC036108.3	0.448219	0.0842036	0.965975	N1	0.05 Gy	Male	lncRNA	Grey Module
ENSG00000233086	LNCARSR	-0.419704	0.0842516	0.966077	N1	0.05 Gy	Male	lncRNA	Grey Module
ENSG00000286136	AC107071.1	0.407745	0.0844221	0.966604	N1	0.05 Gy	Male	lncRNA	Grey Module
ENSG00000203356	LINC01562	0.185611	0.0844377	0.966604	N1	0.05 Gy	Male	lncRNA	Cyan Module
ENSG00000285424	AL162718.1	-0.501195	0.0847463	0.966604	N1	0.05 Gy	Male	lncRNA	Grey Module
ENSG00000273901	AC012313.9	-0.468985	0.0847798	0.966604	N1	0.05 Gy	Male	lncRNA	Grey Module
ENSG00000286161	AC104066.5	0.429162	0.0847901	0.966604	N1	0.05 Gy	Male	lncRNA	Grey Module
ENSG00000278035	AL121895.2	-0.441752	0.0853251	0.966604	N1	0.05 Gy	Male	lncRNA	Grey Module
ENSG00000267191	AC006213.3	0.398993	0.0854077	0.966604	N1	0.05 Gy	Male	lncRNA	Grey Module
ENSG00000228126	FALEC	0.456925	0.0854249	0.966604	N1	0.05 Gy	Male	lncRNA	Grey Module
ENSG00000274904	AC093512.1	-0.426032	0.0857874	0.966604	N1	0.05 Gy	Male	lncRNA	Grey Module
ENSG00000281371	INE2	-0.464467	0.085893	0.966604	N1	0.05 Gy	Male	lncRNA	Grey Module
ENSG00000270894	AC015849.4	-0.433758	0.0859121	0.966604	N1	0.05 Gy	Male	lncRNA	Grey Module
ENSG00000204860	FAM201A	-0.490579	0.086024	0.966604	N1	0.05 Gy	Male	lncRNA	Grey Module
ENSG00000257252	AC124947.1	-0.380811	0.0861948	0.966604	N1	0.05 Gy	Male	lncRNA	Grey Module
ENSG00000264587	AC117569.1	0.444083	0.0862692	0.966604	N1	0.05 Gy	Male	lncRNA	Grey Module
ENSG00000288106	AL022318.5	-0.463671	0.0862926	0.966604	N1	0.05 Gy	Male	lncRNA	Grey Module
ENSG00000261173	AC018845.3	-0.416695	0.0862962	0.966604	N1	0.05 Gy	Male	lncRNA	Grey Module
ENSG00000272914	AL359532.1	0.39649	0.0865088	0.966604	N1	0.05 Gy	Male	lncRNA	Grey Module
ENSG00000157306	ZFHX2-AS1	-0.429292	0.0866452	0.966604	N1	0.05 Gy	Male	lncRNA	Grey Module
ENSG00000227617	CERS6-AS1	-0.512828	0.0867087	0.966604	N1	0.05 Gy	Male	lncRNA	Grey Module
ENSG00000229017	LINC01277	-0.468904	0.0870608	0.966604	N1	0.05 Gy	Male	lncRNA	Grey Module
ENSG00000259664	LINC02254	-0.138267	0.0870937	0.966604	N1	0.05 Gy	Male	lncRNA	Cyan Module
ENSG00000272173	U47924.2	0.237932	0.0872485	0.966604	N1	0.05 Gy	Male	lncRNA	Grey Module
ENSG00000231826	LINC01819	0.475797	0.0874345	0.966604	N1	0.05 Gy	Male	lncRNA	Grey Module
ENSG00000267265	AC011476.3	-0.482212	0.0876585	0.966604	N1	0.05 Gy	Male	lncRNA	Grey Module
ENSG00000269951	AC090181.2	-0.388716	0.0876641	0.966604	N1	0.05 Gy	Male	lncRNA	Grey Module
ENSG00000237188	AC242426.2	0.910475	0.0878197	0.966604	N1	0.05 Gy	Male	lncRNA	Grey Module
ENSG00000269397	AC011503.2	0.344891	0.0880925	0.967881	N1	0.05 Gy	Male	lncRNA	Grey Module
ENSG00000259485	LINC02253	0.416305	0.088181	0.968422	N1	0.05 Gy	Male	lncRNA	Grey Module
ENSG00000259644	AC022613.3	-0.395955	0.0883781	0.969294	N1	0.05 Gy	Male	lncRNA	Grey Module
ENSG00000253669	GASAL1	-0.327558	0.0886329	0.969837	N1	0.05 Gy	Male	lncRNA	Grey Module
ENSG00000236213	AC006369.1	0.48897	0.0889176	0.97113	N1	0.05 Gy	Male	lncRNA	Grey Module
ENSG00000213600	U73169.1	0.457257	0.0893786	0.971391	N1	0.05 Gy	Male	lncRNA	Grey Module
ENSG00000281849	AL732314.6	-0.453655	0.0894767	0.971391	N1	0.05 Gy	Male	lncRNA	Grey Module
ENSG00000274317	LINC02334	-0.507452	0.089492	0.971391	N1	0.05 Gy	Male	lncRNA	Grey Module
ENSG00000245651	AC083805.1	-0.414886	0.0895493	0.971391	N1	0.05 Gy	Male	lncRNA	Grey Module
ENSG00000267288	AC138150.2	0.430152	0.0897159	0.971391	N1	0.05 Gy	Male	lncRNA	Grey Module
ENSG00000261379	AC010735.1	-0.453199	0.0898446	0.971391	N1	0.05 Gy	Male	lncRNA	Grey Module
ENSG00000261104	AC093904.4	0.42397	0.0900676	0.971391	N1	0.05 Gy	Male	lncRNA	Grey Module
ENSG00000205885	C1RL-AS1	-0.276791	0.0901861	0.971391	N1	0.05 Gy	Male	lncRNA	Grey Module
ENSG00000249500	LINC01179	0.526536	0.0904279	0.971391	N1	0.05 Gy	Male	lncRNA	Grey Module
ENSG00000285979	AC009090.6	0.465318	0.0904359	0.971391	N1	0.05 Gy	Male	lncRNA	Grey Module
ENSG00000177553	C1orf167-AS1	-0.397926	0.090526	0.971391	N1	0.05 Gy	Male	lncRNA	Grey Module
ENSG00000286830	AC105052.5	0.531291	0.0907194	0.971666	N1	0.05 Gy	Male	lncRNA	Grey Module
ENSG00000229214	LINC00242	0.277176	0.0908554	0.971666	N1	0.05 Gy	Male	lncRNA	Grey Module
ENSG00000205853	RFPL3S	-0.369414	0.0910693	0.972412	N1	0.05 Gy	Male	lncRNA	Grey Module
ENSG00000287555	AC023424.2	-0.430691	0.0916768	0.974139	N1	0.05 Gy	Male	lncRNA	Grey Module
ENSG00000272158	AL139022.2	0.432566	0.0919065	0.974859	N1	0.05 Gy	Male	lncRNA	Grey Module
ENSG00000242622	AC092910.3	-0.166526	0.0919859	0.974859	N1	0.05 Gy	Male	lncRNA	Grey Module
ENSG00000287286	AC024560.5	0.445808	0.0920484	0.974859	N1	0.05 Gy	Male	lncRNA	Grey Module
ENSG00000283635	AC012485.3	0.41351	0.0920777	0.974859	N1	0.05 Gy	Male	lncRNA	Grey Module
ENSG00000285881	AC105206.3	-0.500138	0.0920825	0.974859	N1	0.05 Gy	Male	lncRNA	Grey Module
ENSG00000270953	AC007938.3	0.465519	0.0926503	0.977518	N1	0.05 Gy	Male	lncRNA	Grey Module
ENSG00000262039	AC091180.5	0.522439	0.0931482	0.979478	N1	0.05 Gy	Male	lncRNA	Grey Module
ENSG00000269889	AC078802.1	-0.431368	0.0933279	0.979478	N1	0.05 Gy	Male	lncRNA	Grey Module
ENSG00000287966	AL590062.1	-0.390628	0.0933444	0.979478	N1	0.05 Gy	Male	lncRNA	Grey Module
ENSG00000284948	AC107959.4	-0.536933	0.093653	0.979478	N1	0.05 Gy	Male	lncRNA	Grey Module
ENSG00000224376	AC017104.1	-0.311992	0.0938473	0.979478	N1	0.05 Gy	Male	lncRNA	Grey Module
ENSG00000259437	AC093334.1	0.420251	0.0940297	0.979478	N1	0.05 Gy	Male	lncRNA	Grey Module
ENSG00000276384	AC016876.4	0.456037	0.0941812	0.979478	N1	0.05 Gy	Male	lncRNA	Grey Module
ENSG00000287085	AC012066.1	-0.533013	0.094217	0.979478	N1	0.05 Gy	Male	lncRNA	Grey Module
ENSG00000275601	AC011330.2	0.310054	0.0942242	0.979478	N1	0.05 Gy	Male	lncRNA	Grey Module
ENSG00000260121	AC138028.4	-0.291356	0.0942473	0.979478	N1	0.05 Gy	Male	lncRNA	Grey Module
ENSG00000232542	DPYD-IT1	0.51099	0.0944025	0.979478	N1	0.05 Gy	Male	lncRNA	Grey Module
ENSG00000258609	LINC-ROR	-0.406544	0.094496	0.979478	N1	0.05 Gy	Male	lncRNA	Grey Module
ENSG00000273080	AC009309.2	-0.290364	0.0946203	0.979478	N1	0.05 Gy	Male	lncRNA	Grey Module
ENSG00000225879	AL513210.1	-0.474245	0.094824	0.979478	N1	0.05 Gy	Male	lncRNA	Grey Module
ENSG00000249419	AC023136.1	-0.466207	0.0948586	0.979478	N1	0.05 Gy	Male	lncRNA	Grey Module
ENSG00000261997	AC007336.1	0.308346	0.0955186	0.98112	N1	0.05 Gy	Male	lncRNA	Grey Module
ENSG00000249700	SRD5A3-AS1	0.237685	0.0955224	0.98112	N1	0.05 Gy	Male	lncRNA	Grey Module
ENSG00000285184	AC244033.2	0.144559	0.0956592	0.98112	N1	0.05 Gy	Male	lncRNA	Grey Module
ENSG00000255067	AC013549.4	-0.56373	0.0957195	0.98112	N1	0.05 Gy	Male	lncRNA	Grey Module
ENSG00000281196	LINC00934	-0.443073	0.0960873	0.98112	N1	0.05 Gy	Male	lncRNA	Grey Module
ENSG00000226007	BX005266.2	0.684816	0.096247	0.98112	N1	0.05 Gy	Male	lncRNA	Grey Module
ENSG00000287929	AL354953.1	-0.419864	0.0963842	0.98112	N1	0.05 Gy	Male	lncRNA	Grey Module
ENSG00000249738	AC008691.1	-0.571349	0.096527	0.98112	N1	0.05 Gy	Male	lncRNA	Grey Module
ENSG00000267198	AC091132.4	0.421507	0.0969555	0.981671	N1	0.05 Gy	Male	lncRNA	Grey Module
ENSG00000237773	AC073332.1	-0.355181	0.0974283	0.981794	N1	0.05 Gy	Male	lncRNA	Grey Module
ENSG00000285634	AL583827.1	-0.257531	0.097518	0.981794	N1	0.05 Gy	Male	lncRNA	Grey Module
ENSG00000287338	AL929091.1	0.413943	0.0975303	0.981794	N1	0.05 Gy	Male	lncRNA	Grey Module
ENSG00000175772	LINC01106	-0.56298	0.0976014	0.981794	N1	0.05 Gy	Male	lncRNA	Grey Module
ENSG00000261671	AL158211.1	-0.450445	0.0976793	0.981794	N1	0.05 Gy	Male	lncRNA	Grey Module
ENSG00000288022	AC117488.1	-0.466917	0.0977524	0.981794	N1	0.05 Gy	Male	lncRNA	Grey Module
ENSG00000269867	AC010326.3	0.420078	0.0980764	0.981794	N1	0.05 Gy	Male	lncRNA	Grey Module
ENSG00000250397	AP006623.1	0.463124	0.0981041	0.981794	N1	0.05 Gy	Male	lncRNA	Grey Module
ENSG00000224216	AC234781.1	0.538294	0.0981577	0.981794	N1	0.05 Gy	Male	lncRNA	Grey Module
ENSG00000235813	AL672032.1	-0.426735	0.0983493	0.981794	N1	0.05 Gy	Male	lncRNA	Grey Module
ENSG00000254141	AC103853.2	-0.446341	0.0984739	0.981794	N1	0.05 Gy	Male	lncRNA	Grey Module
ENSG00000283415	AC087280.2	0.375617	0.0985805	0.981794	N1	0.05 Gy	Male	lncRNA	Grey Module
ENSG00000268746	AC010519.1	-0.421813	0.0986671	0.981794	N1	0.05 Gy	Male	lncRNA	Grey Module
ENSG00000286529	AC090398.2	-0.39153	0.0987076	0.981794	N1	0.05 Gy	Male	lncRNA	Grey Module
ENSG00000197332	AC008543.1	0.477616	0.0987077	0.981794	N1	0.05 Gy	Male	lncRNA	Grey Module
ENSG00000237989	LINC01679	0.269861	0.0987622	0.981794	N1	0.05 Gy	Male	lncRNA	Grey Module
ENSG00000258701	LINC00638	-0.197142	0.0987796	0.981794	N1	0.05 Gy	Male	lncRNA	Grey Module
ENSG00000288562	AL049198.1	-0.390696	0.0989976	0.982774	N1	0.05 Gy	Male	lncRNA	Grey Module
ENSG00000234913	AC016027.2	0.414653	0.0992183	0.982832	N1	0.05 Gy	Male	lncRNA	Grey Module
ENSG00000275210	AC245884.11	0.540908	0.0992676	0.982832	N1	0.05 Gy	Male	lncRNA	Grey Module
ENSG00000271848	AC073389.2	-0.330868	0.0995301	0.982887	N1	0.05 Gy	Male	lncRNA	Grey Module
ENSG00000253477	AC012213.1	-0.536398	0.0999098	0.982887	N1	0.05 Gy	Male	lncRNA	Grey Module
ENSG00000246851	AL157938.3	-0.369967	0.099983	0.982887	N1	0.05 Gy	Male	lncRNA	Grey Module
ENSG00000264448	MIR378D2HG	0.395909	0.100008	0.982887	N1	0.05 Gy	Male	lncRNA	Grey Module
ENSG00000245598	DACT3-AS1	-0.555104	0.100236	0.982984	N1	0.05 Gy	Male	lncRNA	Grey Module
ENSG00000245281	AC124242.1	-0.307023	0.100252	0.982984	N1	0.05 Gy	Male	lncRNA	Grey Module
ENSG00000260430	AC099518.1	-0.442678	0.100697	0.983427	N1	0.05 Gy	Male	lncRNA	Grey Module
ENSG00000287935	AC136297.1	-0.433113	0.100966	0.983427	N1	0.05 Gy	Male	lncRNA	Grey Module
ENSG00000249429	AC016598.1	0.492431	0.101643	0.983854	N1	0.05 Gy	Male	lncRNA	Grey Module
ENSG00000286401	AC069547.2	0.522384	0.102001	0.983903	N1	0.05 Gy	Male	lncRNA	Grey Module
ENSG00000261200	AC136944.2	0.206563	0.102035	0.983903	N1	0.05 Gy	Male	lncRNA	Grey Module
ENSG00000256742	KDM2B-DT	-0.274762	0.102539	0.983903	N1	0.05 Gy	Male	lncRNA	Grey Module
ENSG00000262873	AC127496.5	0.481957	0.102559	0.983903	N1	0.05 Gy	Male	lncRNA	Grey Module
ENSG00000249087	ZNF436-AS1	0.486701	0.102716	0.984854	N1	0.05 Gy	Male	lncRNA	Grey Module
ENSG00000259488	AC023355.1	-0.306638	0.102936	0.986023	N1	0.05 Gy	Male	lncRNA	Grey Module
ENSG00000267731	AC005332.2	-0.346566	0.102989	0.986023	N1	0.05 Gy	Male	lncRNA	Grey Module
ENSG00000288099	AL359259.1	-0.496986	0.103085	0.986023	N1	0.05 Gy	Male	lncRNA	Grey Module
ENSG00000267285	AC004672.2	0.424965	0.103117	0.986023	N1	0.05 Gy	Male	lncRNA	Grey Module
ENSG00000248455	LINC02217	0.474547	0.103526	0.987224	N1	0.05 Gy	Male	lncRNA	Grey Module
ENSG00000224635	AL391095.1	0.358161	0.103641	0.987224	N1	0.05 Gy	Male	lncRNA	Grey Module
ENSG00000287414	AC093787.2	-0.410935	0.103714	0.987224	N1	0.05 Gy	Male	lncRNA	Grey Module
ENSG00000288044	AL096870.10	0.18574	0.103796	0.987224	N1	0.05 Gy	Male	lncRNA	Grey Module
ENSG00000265533	AC114689.3	0.433979	0.103824	0.987224	N1	0.05 Gy	Male	lncRNA	Grey Module
ENSG00000286017	AC011322.1	-0.397736	0.103966	0.987224	N1	0.05 Gy	Male	lncRNA	Grey Module
ENSG00000286293	AP005901.5	0.13638	0.104042	0.987224	N1	0.05 Gy	Male	lncRNA	Cyan Module
ENSG00000266821	AC018521.7	-0.334693	0.104147	0.987242	N1	0.05 Gy	Male	lncRNA	Grey Module
ENSG00000286326	Z95115.2	0.420102	0.104285	0.987242	N1	0.05 Gy	Male	lncRNA	Grey Module
ENSG00000282961	PRNCR1	0.216744	0.104325	0.987242	N1	0.05 Gy	Male	lncRNA	Grey Module
ENSG00000233452	STXBP5-AS1	-0.234266	0.104486	0.987242	N1	0.05 Gy	Male	lncRNA	Red Module
ENSG00000287797	AC093577.1	0.314144	0.104504	0.987242	N1	0.05 Gy	Male	lncRNA	Grey Module
ENSG00000226239	AL031658.1	0.270819	0.104823	0.987242	N1	0.05 Gy	Male	lncRNA	Grey Module
ENSG00000257509	AC073487.1	0.426623	0.104845	0.987242	N1	0.05 Gy	Male	lncRNA	Grey Module
ENSG00000287134	AC106845.1	0.380266	0.104846	0.987242	N1	0.05 Gy	Male	lncRNA	Grey Module
ENSG00000260816	AC027279.1	0.396407	0.10493	0.987242	N1	0.05 Gy	Male	lncRNA	Grey Module
ENSG00000286548	AL596214.1	0.36824	0.10514	0.987242	N1	0.05 Gy	Male	lncRNA	Grey Module
ENSG00000258655	ARHGAP5-AS1	0.174117	0.105366	0.987242	N1	0.05 Gy	Male	lncRNA	Grey Module
ENSG00000287024	AL022162.1	-0.438952	0.105504	0.987242	N1	0.05 Gy	Male	lncRNA	Grey Module
ENSG00000235437	LINC01278	-0.0969514	0.105549	0.987242	N1	0.05 Gy	Male	lncRNA	Brown Module
ENSG00000232415	ELN-AS1	-0.366454	0.105768	0.987242	N1	0.05 Gy	Male	lncRNA	Grey Module
ENSG00000271614	ATP2B1-AS1	-0.14951	0.1059	0.987242	N1	0.05 Gy	Male	lncRNA	Grey Module
ENSG00000175728	LINC02873	0.403424	0.105964	0.987242	N1	0.05 Gy	Male	lncRNA	Grey Module
ENSG00000256008	AC125616.1	0.421039	0.106024	0.987242	N1	0.05 Gy	Male	lncRNA	Grey Module
ENSG00000261789	AC023830.2	0.192252	0.106273	0.987242	N1	0.05 Gy	Male	lncRNA	Grey Module
ENSG00000259826	AC072061.1	0.179024	0.106288	0.987242	N1	0.05 Gy	Male	lncRNA	Grey Module
ENSG00000260708	AL118516.1	-0.352383	0.106309	0.987242	N1	0.05 Gy	Male	lncRNA	Grey Module
ENSG00000280561	AL158835.3	-0.542	0.106452	0.987242	N1	0.05 Gy	Male	lncRNA	Grey Module
ENSG00000233396	LINC01719	-0.143914	0.106505	0.987242	N1	0.05 Gy	Male	lncRNA	Grey Module
ENSG00000262732	AC010401.1	-0.425145	0.106682	0.987242	N1	0.05 Gy	Male	lncRNA	Grey Module
ENSG00000270096	AC078795.2	0.292101	0.10675	0.987242	N1	0.05 Gy	Male	lncRNA	Grey Module
ENSG00000242539	AC007620.2	-0.479116	0.106942	0.987242	N1	0.05 Gy	Male	lncRNA	Grey Module
ENSG00000277999	AC009093.6	0.445847	0.106998	0.987242	N1	0.05 Gy	Male	lncRNA	Grey Module
ENSG00000287769	AL353748.3	-0.144894	0.107019	0.987242	N1	0.05 Gy	Male	lncRNA	Grey Module
ENSG00000286694	AL161935.3	0.256133	0.10728	0.987242	N1	0.05 Gy	Male	lncRNA	Grey Module
ENSG00000287074	AC137561.1	-0.429699	0.107455	0.987242	N1	0.05 Gy	Male	lncRNA	Grey Module
ENSG00000271917	AL357568.1	0.281669	0.107662	0.987242	N1	0.05 Gy	Male	lncRNA	Grey Module
ENSG00000258279	LINC00592	-0.460405	0.107726	0.987242	N1	0.05 Gy	Male	lncRNA	Grey Module
ENSG00000257337	AC068888.1	-0.184555	0.107779	0.987242	N1	0.05 Gy	Male	lncRNA	Grey Module
ENSG00000274677	AC040169.3	-0.357976	0.108231	0.987242	N1	0.05 Gy	Male	lncRNA	Grey Module
ENSG00000213121	AL590867.1	0.27212	0.108493	0.987242	N1	0.05 Gy	Male	lncRNA	Grey Module
ENSG00000232063	AL691447.2	0.114638	0.108721	0.987242	N1	0.05 Gy	Male	lncRNA	Grey Module
ENSG00000229950	TFAP2A-AS1	-0.456067	0.108861	0.987242	N1	0.05 Gy	Male	lncRNA	Grey Module
ENSG00000260186	LINC02137	-0.443471	0.108917	0.987242	N1	0.05 Gy	Male	lncRNA	Grey Module
ENSG00000258168	AC025569.1	-0.359141	0.108951	0.987242	N1	0.05 Gy	Male	lncRNA	Grey Module
ENSG00000251372	LINC00499	-0.359641	0.108965	0.987242	N1	0.05 Gy	Male	lncRNA	Grey Module
ENSG00000259106	AC008056.2	0.509169	0.109107	0.987242	N1	0.05 Gy	Male	lncRNA	Grey Module
ENSG00000232190	LINC02181	-0.468991	0.109224	0.987242	N1	0.05 Gy	Male	lncRNA	Grey Module
ENSG00000287559	AL136305.1	-0.413518	0.109387	0.987242	N1	0.05 Gy	Male	lncRNA	Grey Module
ENSG00000256940	PPP1R14B-AS1	-0.256118	0.109619	0.987242	N1	0.05 Gy	Male	lncRNA	Grey Module
ENSG00000249348	UGDH-AS1	0.085569	0.109643	0.987242	N1	0.05 Gy	Male	lncRNA	Cyan Module
ENSG00000235535	TRDN-AS1	0.712164	0.10984	0.987242	N1	0.05 Gy	Male	lncRNA	Grey Module
ENSG00000254990	AP001781.1	-0.393697	0.110235	0.987242	N1	0.05 Gy	Male	lncRNA	Grey Module
ENSG00000284642	AL139424.2	-0.691424	0.110263	0.987242	N1	0.05 Gy	Male	lncRNA	Grey Module
ENSG00000234678	ELF3-AS1	-0.383929	0.110692	0.987242	N1	0.05 Gy	Male	lncRNA	Grey Module
ENSG00000231177	LINC00852	-0.190348	0.110914	0.987242	N1	0.05 Gy	Male	lncRNA	Grey Module
ENSG00000230651	RGPD4-AS1	0.404155	0.111097	0.987242	N1	0.05 Gy	Male	lncRNA	Grey Module
ENSG00000250331	LINC01340	-0.47809	0.111317	0.987242	N1	0.05 Gy	Male	lncRNA	Grey Module
ENSG00000277301	AL034550.2	-0.532366	0.111442	0.987242	N1	0.05 Gy	Male	lncRNA	Grey Module
ENSG00000261730	AL034346.1	-0.362442	0.111444	0.987242	N1	0.05 Gy	Male	lncRNA	Grey Module
ENSG00000233554	B4GALT1-AS1	0.302193	0.111492	0.987242	N1	0.05 Gy	Male	lncRNA	Grey Module
ENSG00000272420	AL513477.2	-0.365498	0.111916	0.987242	N1	0.05 Gy	Male	lncRNA	Grey Module
ENSG00000255521	AL356215.1	0.415207	0.112222	0.987242	N1	0.05 Gy	Male	lncRNA	Grey Module
ENSG00000274315	AC009318.3	0.325095	0.112324	0.987242	N1	0.05 Gy	Male	lncRNA	Grey Module
ENSG00000287923	AL138701.2	-0.483795	0.112732	0.987242	N1	0.05 Gy	Male	lncRNA	Grey Module
ENSG00000268945	AC010422.2	-0.39691	0.112959	0.987242	N1	0.05 Gy	Male	lncRNA	Grey Module
ENSG00000260670	AC134508.1	0.408321	0.112988	0.987242	N1	0.05 Gy	Male	lncRNA	Grey Module
ENSG00000285347	AL359555.4	-0.581637	0.113011	0.987242	N1	0.05 Gy	Male	lncRNA	Grey Module
ENSG00000287063	AL356489.3	0.465488	0.113058	0.987242	N1	0.05 Gy	Male	lncRNA	Grey Module
ENSG00000278472	AC009268.2	-0.411621	0.113118	0.987242	N1	0.05 Gy	Male	lncRNA	Grey Module
ENSG00000276651	AC007950.2	-0.418884	0.113121	0.987242	N1	0.05 Gy	Male	lncRNA	Grey Module
ENSG00000244479	OR2A1-AS1	0.383937	0.113381	0.987242	N1	0.05 Gy	Male	lncRNA	Grey Module
ENSG00000253363	AC090809.1	-0.52205	0.113468	0.987242	N1	0.05 Gy	Male	lncRNA	Grey Module
ENSG00000263004	AC007114.1	-0.324154	0.113472	0.987242	N1	0.05 Gy	Male	lncRNA	Grey Module
ENSG00000242798	AC073842.2	0.466565	0.113682	0.987242	N1	0.05 Gy	Male	lncRNA	Grey Module
ENSG00000251152	AC025539.1	0.408133	0.113858	0.987242	N1	0.05 Gy	Male	lncRNA	Grey Module
ENSG00000248714	AC091180.2	0.354745	0.113891	0.987242	N1	0.05 Gy	Male	lncRNA	Grey Module
ENSG00000241882	AC124893.1	-0.393798	0.113936	0.987242	N1	0.05 Gy	Male	lncRNA	Grey Module
ENSG00000275769	AC068792.1	0.369865	0.114009	0.987242	N1	0.05 Gy	Male	lncRNA	Grey Module
ENSG00000223811	AL589684.1	0.390324	0.11404	0.987242	N1	0.05 Gy	Male	lncRNA	Grey Module
ENSG00000261451	AC104964.2	0.306069	0.114112	0.987242	N1	0.05 Gy	Male	lncRNA	Grey Module
ENSG00000226240	LINC00381	-0.444589	0.114451	0.987242	N1	0.05 Gy	Male	lncRNA	Grey Module
ENSG00000277938	AL035252.3	-0.247454	0.114674	0.987242	N1	0.05 Gy	Male	lncRNA	Grey Module
ENSG00000248516	AC105415.1	-0.429084	0.114692	0.987242	N1	0.05 Gy	Male	lncRNA	Grey Module
ENSG00000236289	GACAT3	-0.470311	0.114779	0.987242	N1	0.05 Gy	Male	lncRNA	Grey Module
ENSG00000285750	AL157385.2	0.343111	0.114956	0.987242	N1	0.05 Gy	Male	lncRNA	Grey Module
ENSG00000286947	AC022467.2	0.410786	0.115393	0.987242	N1	0.05 Gy	Male	lncRNA	Grey Module
ENSG00000288025	AC093849.4	-0.250406	0.115407	0.987242	N1	0.05 Gy	Male	lncRNA	Grey Module
ENSG00000235725	AC007389.2	0.228877	0.115724	0.987242	N1	0.05 Gy	Male	lncRNA	Grey Module
ENSG00000273355	AP000894.4	-0.403474	0.115731	0.987242	N1	0.05 Gy	Male	lncRNA	Grey Module
ENSG00000231050	AL109917.1	0.353748	0.116034	0.987242	N1	0.05 Gy	Male	lncRNA	Grey Module
ENSG00000226194	LINC02519	-0.506644	0.116077	0.987242	N1	0.05 Gy	Male	lncRNA	Grey Module
ENSG00000285373	LINC02478	-0.346137	0.116351	0.987242	N1	0.05 Gy	Male	lncRNA	Grey Module
ENSG00000286599	AC110611.1	-0.403329	0.116517	0.987242	N1	0.05 Gy	Male	lncRNA	Grey Module
ENSG00000268061	NAPA-AS1	-0.278783	0.11658	0.987242	N1	0.05 Gy	Male	lncRNA	Grey Module
ENSG00000257022	AC008250.1	0.410185	0.117023	0.987242	N1	0.05 Gy	Male	lncRNA	Grey Module
ENSG00000277855	AC097634.3	-0.388594	0.117112	0.987242	N1	0.05 Gy	Male	lncRNA	Grey Module
ENSG00000285577	AC019127.1	0.246193	0.117307	0.987242	N1	0.05 Gy	Male	lncRNA	Grey Module
ENSG00000230390	LINC01048	0.405739	0.117329	0.987242	N1	0.05 Gy	Male	lncRNA	Grey Module
ENSG00000229981	LINC01435	0.43176	0.117465	0.987242	N1	0.05 Gy	Male	lncRNA	Grey Module
ENSG00000262967	AC005921.2	-0.481758	0.117638	0.987242	N1	0.05 Gy	Male	lncRNA	Grey Module
ENSG00000225764	P3H2-AS1	0.492137	0.117764	0.987242	N1	0.05 Gy	Male	lncRNA	Grey Module
ENSG00000227782	AC002553.1	0.412037	0.117818	0.987242	N1	0.05 Gy	Male	lncRNA	Grey Module
ENSG00000261346	AC116348.3	-0.434957	0.117847	0.987242	N1	0.05 Gy	Male	lncRNA	Grey Module
ENSG00000286084	AL096794.1	-0.358704	0.117876	0.987242	N1	0.05 Gy	Male	lncRNA	Grey Module
ENSG00000261136	AC023908.3	-0.298845	0.117919	0.987242	N1	0.05 Gy	Male	lncRNA	Grey Module
ENSG00000285517	AC010198.2	0.18288	0.118207	0.987242	N1	0.05 Gy	Male	lncRNA	Grey Module
ENSG00000253377	AC068672.2	-0.412754	0.118364	0.987242	N1	0.05 Gy	Male	lncRNA	Grey Module
ENSG00000283549	AC007161.3	-0.575589	0.118844	0.987242	N1	0.05 Gy	Male	lncRNA	Grey Module
ENSG00000228137	AP001469.2	-0.411873	0.119421	0.987242	N1	0.05 Gy	Male	lncRNA	Grey Module
ENSG00000248866	USP46-DT	-0.158868	0.119543	0.987242	N1	0.05 Gy	Male	lncRNA	Grey Module
ENSG00000224388	BACE2-IT1	0.384321	0.119632	0.987242	N1	0.05 Gy	Male	lncRNA	Grey Module
ENSG00000267353	AC020928.2	0.483606	0.11969	0.987242	N1	0.05 Gy	Male	lncRNA	Grey Module
ENSG00000243701	DUBR	0.116266	0.119719	0.987242	N1	0.05 Gy	Male	lncRNA	Grey Module
ENSG00000286349	AC108471.3	0.268304	0.119752	0.987242	N1	0.05 Gy	Male	lncRNA	Grey Module
ENSG00000269559	AC093677.2	-0.423967	0.119769	0.987242	N1	0.05 Gy	Male	lncRNA	Grey Module
ENSG00000232079	LINC01697	0.456779	0.119991	0.987242	N1	0.05 Gy	Male	lncRNA	Grey Module
ENSG00000234147	AL035446.1	0.409004	0.120112	0.987242	N1	0.05 Gy	Male	lncRNA	Grey Module
ENSG00000275672	AC025580.3	-0.512026	0.120136	0.987242	N1	0.05 Gy	Male	lncRNA	Grey Module
ENSG00000236283	AC019197.1	-0.340063	0.12023	0.987242	N1	0.05 Gy	Male	lncRNA	Grey Module
ENSG00000234277	LINC01641	0.453111	0.120232	0.987242	N1	0.05 Gy	Male	lncRNA	Grey Module
ENSG00000258725	PRC1-AS1	-0.404753	0.12027	0.987242	N1	0.05 Gy	Male	lncRNA	Grey Module
ENSG00000248243	LINC02014	-0.353739	0.120336	0.987242	N1	0.05 Gy	Male	lncRNA	Grey Module
ENSG00000225465	RFPL1S	0.314779	0.120398	0.987242	N1	0.05 Gy	Male	lncRNA	Grey Module
ENSG00000271816	BMS1P4	-0.152814	0.12046	0.987242	N1	0.05 Gy	Male	lncRNA	Grey Module
ENSG00000271334	LINC02104	-0.401233	0.120589	0.987242	N1	0.05 Gy	Male	lncRNA	Grey Module
ENSG00000253505	AC103957.1	-0.229761	0.120627	0.987242	N1	0.05 Gy	Male	lncRNA	Grey Module
ENSG00000267321	SNHG30	-0.153397	0.12073	0.987242	N1	0.05 Gy	Male	lncRNA	Grey Module
ENSG00000225096	AL445250.1	0.251365	0.120781	0.987242	N1	0.05 Gy	Male	lncRNA	Grey Module
ENSG00000283183	AC116565.1	-0.365215	0.120899	0.987242	N1	0.05 Gy	Male	lncRNA	Grey Module
ENSG00000269694	AC005197.1	-0.384004	0.121047	0.987242	N1	0.05 Gy	Male	lncRNA	Grey Module
ENSG00000284734	AC099063.4	0.612953	0.121098	0.987242	N1	0.05 Gy	Male	lncRNA	Grey Module
ENSG00000229191	AL358473.1	0.426216	0.121177	0.987242	N1	0.05 Gy	Male	lncRNA	Grey Module
ENSG00000267672	AC010632.2	-0.389095	0.121484	0.987242	N1	0.05 Gy	Male	lncRNA	Grey Module
ENSG00000248265	FLJ12825	0.361142	0.121689	0.987242	N1	0.05 Gy	Male	lncRNA	Grey Module
ENSG00000262172	AC116025.2	-0.396738	0.121978	0.987242	N1	0.05 Gy	Male	lncRNA	Grey Module
ENSG00000259289	LINC02206	0.466365	0.122079	0.987242	N1	0.05 Gy	Male	lncRNA	Grey Module
ENSG00000266897	AC005546.1	-0.413295	0.122145	0.987242	N1	0.05 Gy	Male	lncRNA	Grey Module
ENSG00000203588	IGBP1-AS1	0.631223	0.122304	0.987242	N1	0.05 Gy	Male	lncRNA	Grey Module
ENSG00000232555	AC104088.1	-0.421123	0.122309	0.987242	N1	0.05 Gy	Male	lncRNA	Grey Module
ENSG00000228564	LINC01005	-0.460834	0.122489	0.987242	N1	0.05 Gy	Male	lncRNA	Grey Module
ENSG00000286305	AC004893.2	0.371735	0.122551	0.987242	N1	0.05 Gy	Male	lncRNA	Grey Module
ENSG00000285530	AL445928.2	0.338551	0.122764	0.987242	N1	0.05 Gy	Male	lncRNA	Grey Module
ENSG00000285872	AC007240.3	0.388119	0.122997	0.987242	N1	0.05 Gy	Male	lncRNA	Grey Module
ENSG00000233515	LINC01518	0.463599	0.123049	0.987242	N1	0.05 Gy	Male	lncRNA	Grey Module
ENSG00000132204	LINC00470	0.457963	0.123098	0.987242	N1	0.05 Gy	Male	lncRNA	Grey Module
ENSG00000204241	LINC02731	-0.302436	0.123326	0.987242	N1	0.05 Gy	Male	lncRNA	Grey Module
ENSG00000232118	BACH1-AS1	0.185473	0.123346	0.987242	N1	0.05 Gy	Male	lncRNA	Grey Module
ENSG00000257219	LNCOG	0.388529	0.123541	0.987242	N1	0.05 Gy	Male	lncRNA	Grey Module
ENSG00000254344	LINC01288	-0.379858	0.123974	0.987242	N1	0.05 Gy	Male	lncRNA	Grey Module
ENSG00000204850	AC011484.1	-0.154242	0.12431	0.987242	N1	0.05 Gy	Male	lncRNA	Grey Module
ENSG00000260086	AC007611.1	-0.192139	0.124804	0.987242	N1	0.05 Gy	Male	lncRNA	Grey Module
ENSG00000276408	AC025287.2	0.395314	0.125193	0.987242	N1	0.05 Gy	Male	lncRNA	Grey Module
ENSG00000269927	AC004817.3	0.306293	0.125376	0.987242	N1	0.05 Gy	Male	lncRNA	Grey Module
ENSG00000232160	RAP2C-AS1	-0.206447	0.125481	0.987242	N1	0.05 Gy	Male	lncRNA	Grey Module
ENSG00000259327	AC023906.3	-0.606694	0.125489	0.987242	N1	0.05 Gy	Male	lncRNA	Grey Module
ENSG00000231427	LINC01445	-0.199876	0.125495	0.987242	N1	0.05 Gy	Male	lncRNA	Grey Module
ENSG00000227407	AC245884.1	0.370163	0.125734	0.987242	N1	0.05 Gy	Male	lncRNA	Grey Module
ENSG00000286031	AC232271.2	0.443676	0.12591	0.987242	N1	0.05 Gy	Male	lncRNA	Grey Module
ENSG00000255046	AC069185.1	-0.395822	0.12607	0.987242	N1	0.05 Gy	Male	lncRNA	Grey Module
ENSG00000287774	AC025614.2	-0.526112	0.126166	0.987242	N1	0.05 Gy	Male	lncRNA	Grey Module
ENSG00000268573	AC011815.1	-0.162738	0.126303	0.987242	N1	0.05 Gy	Male	lncRNA	Grey Module
ENSG00000264589	MAPT-AS1	0.228282	0.126318	0.987242	N1	0.05 Gy	Male	lncRNA	Grey Module
ENSG00000288632	AC133555.6	-0.655199	0.126438	0.987242	N1	0.05 Gy	Male	lncRNA	Grey Module
ENSG00000277545	AL356752.1	-0.371516	0.126674	0.987242	N1	0.05 Gy	Male	lncRNA	Grey Module
ENSG00000250938	AC073475.1	0.493082	0.126798	0.987242	N1	0.05 Gy	Male	lncRNA	Grey Module
ENSG00000286195	AC007666.2	0.399582	0.12682	0.987242	N1	0.05 Gy	Male	lncRNA	Grey Module
ENSG00000279145	AC011912.1	0.191203	0.126855	0.987242	N1	0.05 Gy	Male	lncRNA	Grey Module
ENSG00000273211	AC137630.4	0.388038	0.126914	0.987242	N1	0.05 Gy	Male	lncRNA	Grey Module
ENSG00000278600	AC015871.3	-0.157066	0.127379	0.987242	N1	0.05 Gy	Male	lncRNA	Grey Module
ENSG00000261713	SSTR5-AS1	0.576347	0.12748	0.987242	N1	0.05 Gy	Male	lncRNA	Grey Module
ENSG00000267107	PCAT19	0.813276	0.127617	0.987242	N1	0.05 Gy	Male	lncRNA	Grey Module
ENSG00000223784	LINP1	0.440302	0.127803	0.987242	N1	0.05 Gy	Male	lncRNA	Grey Module
ENSG00000229692	SOS1-IT1	0.247585	0.128109	0.987242	N1	0.05 Gy	Male	lncRNA	Grey Module
ENSG00000226759	DAB1-AS1	-0.452594	0.12814	0.987242	N1	0.05 Gy	Male	lncRNA	Grey Module
ENSG00000232006	AC005537.1	0.458215	0.128167	0.987242	N1	0.05 Gy	Male	lncRNA	Grey Module
ENSG00000226029	LINC01772	0.143102	0.128239	0.987242	N1	0.05 Gy	Male	lncRNA	Grey Module
ENSG00000285821	AC011899.3	-0.437163	0.12827	0.987242	N1	0.05 Gy	Male	lncRNA	Grey Module
ENSG00000257452	AC004551.1	0.383883	0.128749	0.987242	N1	0.05 Gy	Male	lncRNA	Grey Module
ENSG00000205959	AC105345.1	-0.337715	0.128775	0.987242	N1	0.05 Gy	Male	lncRNA	Grey Module
ENSG00000229331	GK-IT1	-0.412189	0.128883	0.987242	N1	0.05 Gy	Male	lncRNA	Grey Module
ENSG00000267454	ZNF582-AS1	-0.231301	0.129136	0.987242	N1	0.05 Gy	Male	lncRNA	Grey Module
ENSG00000277182	AC006449.5	-0.288414	0.129166	0.987242	N1	0.05 Gy	Male	lncRNA	Grey Module
ENSG00000259062	ACTN1-AS1	-0.394043	0.129185	0.987242	N1	0.05 Gy	Male	lncRNA	Grey Module
ENSG00000286913	AC092943.2	-0.355169	0.129202	0.987242	N1	0.05 Gy	Male	lncRNA	Grey Module
ENSG00000244215	LINC02016	0.388815	0.129691	0.987242	N1	0.05 Gy	Male	lncRNA	Grey Module
ENSG00000254459	AP002812.2	0.384042	0.129719	0.987242	N1	0.05 Gy	Male	lncRNA	Grey Module
ENSG00000275088	AC026469.1	0.363832	0.129899	0.987242	N1	0.05 Gy	Male	lncRNA	Grey Module
ENSG00000270589	AL158163.1	-0.40061	0.129984	0.987242	N1	0.05 Gy	Male	lncRNA	Grey Module
ENSG00000268218	AC137932.3	-0.266606	0.130013	0.987242	N1	0.05 Gy	Male	lncRNA	Grey Module
ENSG00000267280	TBX2-AS1	-0.403139	0.130032	0.987242	N1	0.05 Gy	Male	lncRNA	Grey Module
ENSG00000223626	LINC01044	-0.529291	0.13007	0.987242	N1	0.05 Gy	Male	lncRNA	Grey Module
ENSG00000261101	AC234775.3	0.187128	0.130188	0.987242	N1	0.05 Gy	Male	lncRNA	Grey Module
ENSG00000225649	AC064875.1	-0.453743	0.130217	0.987242	N1	0.05 Gy	Male	lncRNA	Grey Module
ENSG00000262089	AC040977.1	0.258979	0.130296	0.987242	N1	0.05 Gy	Male	lncRNA	Grey Module
ENSG00000283769	CR392000.2	-0.447615	0.130318	0.987242	N1	0.05 Gy	Male	lncRNA	Grey Module
ENSG00000233665	AC060234.2	0.37337	0.130324	0.987242	N1	0.05 Gy	Male	lncRNA	Grey Module
ENSG00000269707	AC018730.1	-0.174759	0.130518	0.987451	N1	0.05 Gy	Male	lncRNA	Cyan Module
ENSG00000228544	CCDC183-AS1	-0.155292	0.130533	0.987451	N1	0.05 Gy	Male	lncRNA	Grey Module
ENSG00000253392	AC119403.1	-0.396347	0.130794	0.987545	N1	0.05 Gy	Male	lncRNA	Grey Module
ENSG00000256299	AC073912.2	0.374728	0.13091	0.987545	N1	0.05 Gy	Male	lncRNA	Grey Module
ENSG00000231711	LINC00899	0.218371	0.131022	0.987545	N1	0.05 Gy	Male	lncRNA	Grey Module
ENSG00000285563	AC106872.12	0.299298	0.131039	0.987545	N1	0.05 Gy	Male	lncRNA	Grey Module
ENSG00000286616	AL008730.1	0.177936	0.1311	0.987545	N1	0.05 Gy	Male	lncRNA	Grey Module
ENSG00000260280	SLX1B-SULT1A4	0.291997	0.131104	0.987545	N1	0.05 Gy	Male	lncRNA	Grey Module
ENSG00000230479	AP000695.1	0.398555	0.131341	0.987545	N1	0.05 Gy	Male	lncRNA	Grey Module
ENSG00000272979	AC093388.1	-0.398185	0.131373	0.987545	N1	0.05 Gy	Male	lncRNA	Grey Module
ENSG00000273320	AC007032.1	0.291438	0.131508	0.987545	N1	0.05 Gy	Male	lncRNA	Grey Module
ENSG00000260209	AP000842.3	0.381122	0.131956	0.987545	N1	0.05 Gy	Male	lncRNA	Grey Module
ENSG00000230615	AL139220.2	-0.294235	0.131981	0.987545	N1	0.05 Gy	Male	lncRNA	Grey Module
ENSG00000235590	GNAS-AS1	0.23087	0.132107	0.987545	N1	0.05 Gy	Male	lncRNA	Grey Module
ENSG00000248540	AC010931.1	-0.453214	0.132243	0.987545	N1	0.05 Gy	Male	lncRNA	Grey Module
ENSG00000205740	AL359878.1	0.202531	0.132564	0.988075	N1	0.05 Gy	Male	lncRNA	Grey Module
ENSG00000270604	HCG17	0.415355	0.132586	0.988075	N1	0.05 Gy	Male	lncRNA	Grey Module
ENSG00000261474	AC026471.4	0.228876	0.132654	0.988075	N1	0.05 Gy	Male	lncRNA	Grey Module
ENSG00000275902	AC139530.3	0.377532	0.132721	0.988075	N1	0.05 Gy	Male	lncRNA	Grey Module
ENSG00000272630	AL731563.3	0.15896	0.13285	0.988296	N1	0.05 Gy	Male	lncRNA	Grey Module
ENSG00000224596	ZMIZ1-AS1	0.176068	0.133289	0.988896	N1	0.05 Gy	Male	lncRNA	Grey Module
ENSG00000245832	MIR4300HG	0.507143	0.133322	0.988896	N1	0.05 Gy	Male	lncRNA	Grey Module
ENSG00000255507	UVRAG-DT	0.380387	0.133479	0.98898	N1	0.05 Gy	Male	lncRNA	Grey Module
ENSG00000203709	MIR29B2CHG	0.244618	0.133885	0.989968	N1	0.05 Gy	Male	lncRNA	Grey Module
ENSG00000266554	LINC01443	-0.26491	0.134443	0.991894	N1	0.05 Gy	Male	lncRNA	Grey Module
ENSG00000230732	AC016949.1	0.280862	0.134476	0.991894	N1	0.05 Gy	Male	lncRNA	Grey Module
ENSG00000232487	RASA3-IT1	-0.376559	0.134534	0.991894	N1	0.05 Gy	Male	lncRNA	Grey Module
ENSG00000269504	AC003973.1	0.402456	0.13467	0.99231	N1	0.05 Gy	Male	lncRNA	Grey Module
ENSG00000230426	LINC01036	0.44467	0.134851	0.992847	N1	0.05 Gy	Male	lncRNA	Grey Module
ENSG00000272004	FO704657.1	0.39821	0.13486	0.992847	N1	0.05 Gy	Male	lncRNA	Grey Module
ENSG00000287214	AC021321.2	-0.298608	0.134864	0.992847	N1	0.05 Gy	Male	lncRNA	Grey Module
ENSG00000286201	AC011751.1	0.330688	0.134954	0.992928	N1	0.05 Gy	Male	lncRNA	Grey Module
ENSG00000214184	GCC2-AS1	-0.385775	0.135124	0.993424	N1	0.05 Gy	Male	lncRNA	Grey Module
ENSG00000237512	UNC5B-AS1	-0.332021	0.135148	0.993424	N1	0.05 Gy	Male	lncRNA	Grey Module
ENSG00000260179	AL162741.1	0.406995	0.135431	0.994354	N1	0.05 Gy	Male	lncRNA	Grey Module
ENSG00000259293	LIPC-AS1	0.411295	0.135706	0.994698	N1	0.05 Gy	Male	lncRNA	Grey Module
ENSG00000233098	CCDC144NL-AS1	-0.244193	0.135765	0.994698	N1	0.05 Gy	Male	lncRNA	Brown Module
ENSG00000270996	AC005034.4	0.345091	0.135997	0.995501	N1	0.05 Gy	Male	lncRNA	Grey Module
ENSG00000284607	AL121936.1	0.33502	0.136341	0.995501	N1	0.05 Gy	Male	lncRNA	Grey Module
ENSG00000234948	LINC01524	-0.402428	0.136367	0.995501	N1	0.05 Gy	Male	lncRNA	Grey Module
ENSG00000250012	AC079848.1	0.437668	0.136478	0.995501	N1	0.05 Gy	Male	lncRNA	Grey Module
ENSG00000251323	LINC02728	-0.395167	0.136709	0.995736	N1	0.05 Gy	Male	lncRNA	Grey Module
ENSG00000258525	AL049830.3	-0.352368	0.136816	0.995736	N1	0.05 Gy	Male	lncRNA	Grey Module
ENSG00000288054	AL360178.2	-0.423507	0.13688	0.995736	N1	0.05 Gy	Male	lncRNA	Grey Module
ENSG00000270016	AC026150.4	-0.374837	0.137021	0.995736	N1	0.05 Gy	Male	lncRNA	Grey Module
ENSG00000198468	FLVCR1-DT	-0.253629	0.137062	0.995736	N1	0.05 Gy	Male	lncRNA	Grey Module
ENSG00000273796	BX322562.1	-0.367923	0.137085	0.995736	N1	0.05 Gy	Male	lncRNA	Grey Module
ENSG00000244502	HDAC11-AS1	0.359813	0.137352	0.995918	N1	0.05 Gy	Male	lncRNA	Grey Module
ENSG00000280927	CTBP1-AS	0.369298	0.137581	0.995918	N1	0.05 Gy	Male	lncRNA	Grey Module
ENSG00000249085	AC035140.1	-0.375125	0.137771	0.995918	N1	0.05 Gy	Male	lncRNA	Grey Module
ENSG00000267274	AC008770.3	-0.299191	0.137945	0.995918	N1	0.05 Gy	Male	lncRNA	Grey Module
ENSG00000231999	LRRC8C-DT	-0.469336	0.137976	0.995918	N1	0.05 Gy	Male	lncRNA	Grey Module
ENSG00000226803	ZNF451-AS1	-0.397771	0.138243	0.995918	N1	0.05 Gy	Male	lncRNA	Grey Module
ENSG00000286666	AL663058.2	-0.316746	0.138274	0.995918	N1	0.05 Gy	Male	lncRNA	Grey Module
ENSG00000286867	AC008798.3	-0.510674	0.138533	0.996013	N1	0.05 Gy	Male	lncRNA	Grey Module
ENSG00000272293	AC083964.1	-0.37292	0.138604	0.996013	N1	0.05 Gy	Male	lncRNA	Grey Module
ENSG00000230530	LIMD1-AS1	-0.389106	0.138762	0.996013	N1	0.05 Gy	Male	lncRNA	Grey Module
ENSG00000258731	AL356020.1	-0.29603	0.13893	0.996418	N1	0.05 Gy	Male	lncRNA	Grey Module
ENSG00000203739	AL645568.1	-0.151121	0.138932	0.996418	N1	0.05 Gy	Male	lncRNA	Grey Module
ENSG00000226125	LINC01907	0.479999	0.139044	0.996587	N1	0.05 Gy	Male	lncRNA	Grey Module
ENSG00000230082	PRRT3-AS1	-0.175825	0.139199	0.996587	N1	0.05 Gy	Male	lncRNA	Grey Module
ENSG00000261103	AC009063.3	0.420775	0.139644	0.996587	N1	0.05 Gy	Male	lncRNA	Grey Module
ENSG00000274598	AC087893.2	0.353869	0.140264	0.996587	N1	0.05 Gy	Male	lncRNA	Grey Module
ENSG00000286404	AC011228.2	0.448494	0.140608	0.996587	N1	0.05 Gy	Male	lncRNA	Grey Module
ENSG00000235366	LINC01055	-0.390873	0.140791	0.996587	N1	0.05 Gy	Male	lncRNA	Grey Module
ENSG00000214401	KANSL1-AS1	0.280923	0.141006	0.996587	N1	0.05 Gy	Male	lncRNA	Grey Module
ENSG00000261634	AC026992.2	-0.429679	0.141055	0.996587	N1	0.05 Gy	Male	lncRNA	Grey Module
ENSG00000272009	AL121944.2	0.316493	0.141205	0.996587	N1	0.05 Gy	Male	lncRNA	Grey Module
ENSG00000271643	AC112220.2	-0.122334	0.141312	0.996587	N1	0.05 Gy	Male	lncRNA	Grey Module
ENSG00000287262	AC021148.3	-0.260672	0.14142	0.996587	N1	0.05 Gy	Male	lncRNA	Grey Module
ENSG00000275630	AC004816.2	-0.384131	0.141444	0.996587	N1	0.05 Gy	Male	lncRNA	Grey Module
ENSG00000267098	AC113137.1	-0.493182	0.141614	0.996587	N1	0.05 Gy	Male	lncRNA	Grey Module
ENSG00000239653	PSMD6-AS2	-0.230463	0.141642	0.996587	N1	0.05 Gy	Male	lncRNA	Grey Module
ENSG00000261170	AC009053.3	0.325135	0.141881	0.996587	N1	0.05 Gy	Male	lncRNA	Grey Module
ENSG00000250208	FZD10-AS1	0.4469	0.142004	0.996587	N1	0.05 Gy	Male	lncRNA	Grey Module
ENSG00000261642	AL713866.1	-0.382841	0.142045	0.996587	N1	0.05 Gy	Male	lncRNA	Grey Module
ENSG00000226310	AL022157.1	-0.31018	0.142069	0.996587	N1	0.05 Gy	Male	lncRNA	Grey Module
ENSG00000234710	AC060834.2	0.347168	0.142119	0.996646	N1	0.05 Gy	Male	lncRNA	Grey Module
ENSG00000286360	AC107081.3	-0.388918	0.142196	0.996652	N1	0.05 Gy	Male	lncRNA	Grey Module
ENSG00000229153	EPHA1-AS1	0.354687	0.142366	0.99753	N1	0.05 Gy	Male	lncRNA	Grey Module
ENSG00000284735	AL139424.3	0.400037	0.142515	0.997651	N1	0.05 Gy	Male	lncRNA	Grey Module
ENSG00000228262	LINC01320	0.326483	0.142626	0.997651	N1	0.05 Gy	Male	lncRNA	Grey Module
ENSG00000287986	AL135841.1	0.461295	0.142738	0.997651	N1	0.05 Gy	Male	lncRNA	Grey Module
ENSG00000176912	TYMSOS	-0.170621	0.142765	0.997651	N1	0.05 Gy	Male	lncRNA	Salmon Module
ENSG00000272084	AL137127.1	0.27932	0.142897	0.997762	N1	0.05 Gy	Male	lncRNA	Grey Module
ENSG00000254635	WAC-AS1	-0.0738407	0.143075	0.998144	N1	0.05 Gy	Male	lncRNA	Grey Module
ENSG00000236453	AC003092.1	-0.329583	0.143246	0.998144	N1	0.05 Gy	Male	lncRNA	Grey Module
ENSG00000258240	AC002351.1	-0.432181	0.143507	0.998144	N1	0.05 Gy	Male	lncRNA	Grey Module
ENSG00000287787	AC092275.1	-0.205681	0.143511	0.998144	N1	0.05 Gy	Male	lncRNA	Brown Module
ENSG00000226620	LINC00343	0.182361	0.143617	0.998144	N1	0.05 Gy	Male	lncRNA	Grey Module
ENSG00000257407	AC009803.1	-0.408171	0.143641	0.998144	N1	0.05 Gy	Male	lncRNA	Grey Module
ENSG00000254691	AP002812.3	0.411995	0.143775	0.998144	N1	0.05 Gy	Male	lncRNA	Grey Module
ENSG00000255670	AC007619.1	0.383627	0.143934	0.998144	N1	0.05 Gy	Male	lncRNA	Grey Module
ENSG00000278932	CR381653.1	-0.415183	0.144332	0.999331	N1	0.05 Gy	Male	lncRNA	Grey Module
ENSG00000258657	AL136018.1	0.396491	0.144488	0.999331	N1	0.05 Gy	Male	lncRNA	Grey Module
ENSG00000230532	AC091133.1	0.39191	0.144641	0.999331	N1	0.05 Gy	Male	lncRNA	Grey Module
ENSG00000229775	LINC02624	0.465095	0.14486	0.999331	N1	0.05 Gy	Male	lncRNA	Grey Module
ENSG00000278916	CEP83-DT	0.374972	0.144891	0.999331	N1	0.05 Gy	Male	lncRNA	Grey Module
ENSG00000246016	LINC01513	0.475091	0.144988	0.999331	N1	0.05 Gy	Male	lncRNA	Grey Module
ENSG00000231187	AL356056.2	0.302319	0.144988	0.999331	N1	0.05 Gy	Male	lncRNA	Grey Module
ENSG00000272211	AC114760.2	-0.406156	0.145035	0.999331	N1	0.05 Gy	Male	lncRNA	Grey Module
ENSG00000286895	AC092745.5	-0.402423	0.145105	0.999331	N1	0.05 Gy	Male	lncRNA	Grey Module
ENSG00000277806	AC006213.4	0.219133	0.145142	0.999331	N1	0.05 Gy	Male	lncRNA	Grey Module
ENSG00000226609	AL390067.1	-0.38415	0.145565	0.999331	N1	0.05 Gy	Male	lncRNA	Grey Module
ENSG00000283907	AD000090.1	0.215217	0.145597	0.999331	N1	0.05 Gy	Male	lncRNA	Turquoise Module
ENSG00000272599	AC016394.1	-0.245206	0.145893	0.999331	N1	0.05 Gy	Male	lncRNA	Grey Module
ENSG00000236095	AL807757.2	0.363268	0.1459	0.999331	N1	0.05 Gy	Male	lncRNA	Grey Module
ENSG00000286572	AL592146.2	0.414752	0.146522	0.999331	N1	0.05 Gy	Male	lncRNA	Grey Module
ENSG00000204832	ST8SIA6-AS1	-0.327224	0.146714	0.999331	N1	0.05 Gy	Male	lncRNA	Grey Module
ENSG00000287171	AC006062.1	-0.47307	0.14672	0.999331	N1	0.05 Gy	Male	lncRNA	Grey Module
ENSG00000254973	AC105219.3	0.365229	0.146757	0.999331	N1	0.05 Gy	Male	lncRNA	Grey Module
ENSG00000285671	AL139405.1	0.443018	0.146864	0.999331	N1	0.05 Gy	Male	lncRNA	Grey Module
ENSG00000279467	AP000350.7	-0.126851	0.147211	0.999331	N1	0.05 Gy	Male	lncRNA	Grey Module
ENSG00000277550	AL031651.1	0.331848	0.147322	0.999331	N1	0.05 Gy	Male	lncRNA	Grey Module
ENSG00000224825	RORB-AS1	-0.453944	0.147689	0.999331	N1	0.05 Gy	Male	lncRNA	Grey Module
ENSG00000253559	OSGEPL1-AS1	0.369919	0.147786	0.999331	N1	0.05 Gy	Male	lncRNA	Grey Module
ENSG00000287957	AC007695.1	-0.448551	0.148191	0.999331	N1	0.05 Gy	Male	lncRNA	Grey Module
ENSG00000228151	AC004941.1	-0.373354	0.148329	0.999331	N1	0.05 Gy	Male	lncRNA	Grey Module
ENSG00000227542	AC092614.1	-0.284847	0.148475	0.999331	N1	0.05 Gy	Male	lncRNA	Grey Module
ENSG00000260417	AC092127.1	0.242125	0.148626	0.999331	N1	0.05 Gy	Male	lncRNA	Grey Module
ENSG00000276101	AC027601.3	-0.311177	0.148823	0.999331	N1	0.05 Gy	Male	lncRNA	Grey Module
ENSG00000287265	AL365272.1	-0.338708	0.149346	0.999331	N1	0.05 Gy	Male	lncRNA	Grey Module
ENSG00000261404	AC138627.1	-0.335136	0.149403	0.999331	N1	0.05 Gy	Male	lncRNA	Grey Module
ENSG00000203392	AC105020.1	-0.180013	0.149511	0.999331	N1	0.05 Gy	Male	lncRNA	Grey Module
ENSG00000266456	AP001178.3	-0.197389	0.15008	0.999331	N1	0.05 Gy	Male	lncRNA	Grey Module
ENSG00000254416	LINC02732	-0.416252	0.150115	0.999331	N1	0.05 Gy	Male	lncRNA	Grey Module
ENSG00000260693	AC026150.2	0.31736	0.150197	0.999331	N1	0.05 Gy	Male	lncRNA	Grey Module
ENSG00000204758	AC008429.1	0.271542	0.150933	0.999331	N1	0.05 Gy	Male	lncRNA	Grey Module
ENSG00000231170	AC002451.1	0.496003	0.151021	0.999331	N1	0.05 Gy	Male	lncRNA	Grey Module
ENSG00000260777	AC061975.1	0.367981	0.151082	0.999331	N1	0.05 Gy	Male	lncRNA	Grey Module
ENSG00000273424	AL008582.1	-0.352121	0.151398	0.999331	N1	0.05 Gy	Male	lncRNA	Grey Module
ENSG00000276272	AC024884.2	0.35992	0.151734	0.999331	N1	0.05 Gy	Male	lncRNA	Grey Module
ENSG00000275120	AC048382.5	-0.188281	0.151792	0.999331	N1	0.05 Gy	Male	lncRNA	Grey Module
ENSG00000269386	RAB11B-AS1	-0.312098	0.151899	0.999331	N1	0.05 Gy	Male	lncRNA	Grey Module
ENSG00000284644	AC074386.1	0.603979	0.151918	0.999331	N1	0.05 Gy	Male	lncRNA	Grey Module
ENSG00000234293	BACH1-IT3	0.376404	0.151923	0.999331	N1	0.05 Gy	Male	lncRNA	Grey Module
ENSG00000278611	ZNF426-DT	-0.282306	0.151948	0.999331	N1	0.05 Gy	Male	lncRNA	Grey Module
ENSG00000257366	AC138969.3	-0.427787	0.152024	0.999331	N1	0.05 Gy	Male	lncRNA	Grey Module
ENSG00000257563	AC126755.3	-0.427787	0.152024	0.999331	N1	0.05 Gy	Male	lncRNA	Grey Module
ENSG00000283117	MGC4859	0.367677	0.152151	0.999331	N1	0.05 Gy	Male	lncRNA	Grey Module
ENSG00000196166	C8orf86	0.526689	0.152255	0.999331	N1	0.05 Gy	Male	lncRNA	Grey Module
ENSG00000267496	FAM215A	-0.349255	0.152545	0.999331	N1	0.05 Gy	Male	lncRNA	Grey Module
ENSG00000228980	LINC01205	0.2002	0.152705	0.999331	N1	0.05 Gy	Male	lncRNA	Grey Module
ENSG00000215023	AC131097.1	-0.442095	0.153095	0.999331	N1	0.05 Gy	Male	lncRNA	Grey Module
ENSG00000230751	AC007036.2	-0.391461	0.153527	0.999331	N1	0.05 Gy	Male	lncRNA	Grey Module
ENSG00000286928	AC012325.1	-0.395234	0.153807	0.999331	N1	0.05 Gy	Male	lncRNA	Grey Module
ENSG00000238005	AL391832.2	-0.474168	0.153836	0.999331	N1	0.05 Gy	Male	lncRNA	Grey Module
ENSG00000287118	AC008056.3	-0.381243	0.153864	0.999331	N1	0.05 Gy	Male	lncRNA	Grey Module
ENSG00000259616	AC104574.2	0.386727	0.154046	0.999331	N1	0.05 Gy	Male	lncRNA	Grey Module
ENSG00000244459	AC147067.1	-0.311255	0.154076	0.999331	N1	0.05 Gy	Male	lncRNA	Grey Module
ENSG00000287697	Z99127.3	-0.287847	0.154309	0.999331	N1	0.05 Gy	Male	lncRNA	Grey Module
ENSG00000287867	AC007402.2	0.353799	0.154427	0.999331	N1	0.05 Gy	Male	lncRNA	Grey Module
ENSG00000272910	AC090425.3	0.381933	0.154438	0.999331	N1	0.05 Gy	Male	lncRNA	Grey Module
ENSG00000224842	AL161908.1	0.523415	0.154734	0.999331	N1	0.05 Gy	Male	lncRNA	Grey Module
ENSG00000274925	ZKSCAN2-DT	0.16246	0.154865	0.999331	N1	0.05 Gy	Male	lncRNA	Grey Module
ENSG00000287364	AL353709.1	-0.394721	0.154916	0.999331	N1	0.05 Gy	Male	lncRNA	Grey Module
ENSG00000286207	AC012443.2	0.360301	0.155011	0.999331	N1	0.05 Gy	Male	lncRNA	Grey Module
ENSG00000267432	DNAH17-AS1	0.447252	0.155053	0.999331	N1	0.05 Gy	Male	lncRNA	Grey Module
ENSG00000273669	AC015819.1	-0.383702	0.155147	0.999331	N1	0.05 Gy	Male	lncRNA	Grey Module
ENSG00000250790	AC127070.2	0.149376	0.155292	0.999331	N1	0.05 Gy	Male	lncRNA	Grey Module
ENSG00000286230	AC010327.7	0.376605	0.155348	0.999331	N1	0.05 Gy	Male	lncRNA	Grey Module
ENSG00000261659	Z92544.1	0.158293	0.155731	0.999331	N1	0.05 Gy	Male	lncRNA	Grey Module
ENSG00000285636	AL450163.1	0.51837	0.156271	0.999331	N1	0.05 Gy	Male	lncRNA	Grey Module
ENSG00000285887	AL009176.1	-0.460653	0.156412	0.999331	N1	0.05 Gy	Male	lncRNA	Grey Module
ENSG00000225806	AL121917.1	-0.447359	0.156445	0.999331	N1	0.05 Gy	Male	lncRNA	Grey Module
ENSG00000233532	LINC00460	0.38842	0.156525	0.999331	N1	0.05 Gy	Male	lncRNA	Grey Module
ENSG00000282943	AC004784.1	0.514621	0.156693	0.999331	N1	0.05 Gy	Male	lncRNA	Grey Module
ENSG00000236501	AC074286.1	0.334659	0.156753	0.999331	N1	0.05 Gy	Male	lncRNA	Grey Module
ENSG00000249346	LINC01016	0.23498	0.15711	0.999331	N1	0.05 Gy	Male	lncRNA	Grey Module
ENSG00000182165	TP53TG1	0.0786708	0.157193	0.999331	N1	0.05 Gy	Male	lncRNA	Grey Module
ENSG00000234840	LINC01239	0.396972	0.15721	0.999331	N1	0.05 Gy	Male	lncRNA	Grey Module
ENSG00000233048	LINC01722	0.305235	0.157247	0.999331	N1	0.05 Gy	Male	lncRNA	Grey Module
ENSG00000285761	AL645939.6	0.344931	0.157582	0.999331	N1	0.05 Gy	Male	lncRNA	Grey Module
ENSG00000285735	LINC02717	-0.374178	0.157725	0.999331	N1	0.05 Gy	Male	lncRNA	Grey Module
ENSG00000228242	AC093495.1	0.331878	0.157832	0.999331	N1	0.05 Gy	Male	lncRNA	Grey Module
ENSG00000256751	PLBD1-AS1	0.328955	0.157834	0.999331	N1	0.05 Gy	Male	lncRNA	Grey Module
ENSG00000259398	AC090970.1	-0.358847	0.157901	0.999331	N1	0.05 Gy	Male	lncRNA	Grey Module
ENSG00000250107	CACNA1G-AS1	-0.394267	0.157903	0.999331	N1	0.05 Gy	Male	lncRNA	Grey Module
ENSG00000267834	AL592211.1	-0.51855	0.15821	0.999331	N1	0.05 Gy	Male	lncRNA	Grey Module
ENSG00000287380	AL589935.3	0.251189	0.158223	0.999331	N1	0.05 Gy	Male	lncRNA	Grey Module
ENSG00000269560	AC010422.4	0.227859	0.158518	0.999331	N1	0.05 Gy	Male	lncRNA	Grey Module
ENSG00000286760	AL022069.3	-0.155048	0.158534	0.999331	N1	0.05 Gy	Male	lncRNA	Grey Module
ENSG00000272505	AC104964.3	0.331899	0.158641	0.999331	N1	0.05 Gy	Male	lncRNA	Grey Module
ENSG00000258867	LINC01146	0.42073	0.158868	0.999331	N1	0.05 Gy	Male	lncRNA	Grey Module
ENSG00000269968	AC006064.4	0.380775	0.15887	0.999331	N1	0.05 Gy	Male	lncRNA	Grey Module
ENSG00000237775	DDR1-DT	-0.210195	0.159306	0.999331	N1	0.05 Gy	Male	lncRNA	Grey Module
ENSG00000235016	SEMA3F-AS1	-0.330515	0.159323	0.999331	N1	0.05 Gy	Male	lncRNA	Grey Module
ENSG00000214691	LINC01913	0.38258	0.159401	0.999331	N1	0.05 Gy	Male	lncRNA	Grey Module
ENSG00000267277	AC024575.1	-0.344259	0.15961	0.999331	N1	0.05 Gy	Male	lncRNA	Grey Module
ENSG00000277851	LINC02391	0.351025	0.159718	0.999331	N1	0.05 Gy	Male	lncRNA	Grey Module
ENSG00000273387	AC005005.3	0.326263	0.160019	0.999331	N1	0.05 Gy	Male	lncRNA	Grey Module
ENSG00000249330	AC095060.1	-0.330435	0.160446	0.999331	N1	0.05 Gy	Male	lncRNA	Grey Module
ENSG00000265962	GACAT2	0.222281	0.16054	0.999331	N1	0.05 Gy	Male	lncRNA	Grey Module
ENSG00000271959	AC100803.4	0.351064	0.160769	0.999331	N1	0.05 Gy	Male	lncRNA	Grey Module
ENSG00000264707	L3MBTL4-AS1	0.216943	0.161152	0.999331	N1	0.05 Gy	Male	lncRNA	Grey Module
ENSG00000285844	FO393414.3	-0.335624	0.161411	0.999331	N1	0.05 Gy	Male	lncRNA	Grey Module
ENSG00000225334	LINC02813	0.330823	0.161485	0.999331	N1	0.05 Gy	Male	lncRNA	Grey Module
ENSG00000282602	Z82244.2	0.399361	0.161556	0.999331	N1	0.05 Gy	Male	lncRNA	Grey Module
ENSG00000270021	AC026691.1	-0.188612	0.161824	0.999331	N1	0.05 Gy	Male	lncRNA	Grey Module
ENSG00000229109	AL137847.1	-0.466451	0.161852	0.999331	N1	0.05 Gy	Male	lncRNA	Grey Module
ENSG00000254321	AC016813.2	-0.236954	0.16186	0.999331	N1	0.05 Gy	Male	lncRNA	Grey Module
ENSG00000233429	HOTAIRM1	0.308384	0.162304	0.999331	N1	0.05 Gy	Male	lncRNA	Grey Module
ENSG00000250220	AC053527.2	0.3406	0.162405	0.999331	N1	0.05 Gy	Male	lncRNA	Grey Module
ENSG00000259768	AC004943.2	0.101671	0.162749	0.999331	N1	0.05 Gy	Male	lncRNA	Red Module
ENSG00000279094	LINC01670	-0.328296	0.162796	0.999331	N1	0.05 Gy	Male	lncRNA	Grey Module
ENSG00000226091	LINC00937	0.64383	0.162996	0.999331	N1	0.05 Gy	Male	lncRNA	Grey Module
ENSG00000231249	ITPR1-DT	-0.369595	0.16302	0.999331	N1	0.05 Gy	Male	lncRNA	Grey Module
ENSG00000257164	LINC02451	0.39687	0.163067	0.999331	N1	0.05 Gy	Male	lncRNA	Grey Module
ENSG00000240758	AC010655.2	0.345712	0.16316	0.999331	N1	0.05 Gy	Male	lncRNA	Grey Module
ENSG00000287658	AC109642.1	0.387	0.163688	0.999331	N1	0.05 Gy	Male	lncRNA	Grey Module
ENSG00000287771	AC007271.1	0.365685	0.163808	0.999331	N1	0.05 Gy	Male	lncRNA	Grey Module
ENSG00000269947	AC135178.6	-0.308281	0.163961	0.999331	N1	0.05 Gy	Male	lncRNA	Grey Module
ENSG00000177234	LINC01561	-0.377752	0.16399	0.999331	N1	0.05 Gy	Male	lncRNA	Brown Module
ENSG00000273893	AL133520.1	-0.147842	0.164275	0.999331	N1	0.05 Gy	Male	lncRNA	Grey Module
ENSG00000261126	RBFADN	0.275985	0.16437	0.999331	N1	0.05 Gy	Male	lncRNA	Grey Module
ENSG00000228271	LINC02048	0.376214	0.164587	0.999331	N1	0.05 Gy	Male	lncRNA	Grey Module
ENSG00000287130	AC068616.3	0.327993	0.164625	0.999331	N1	0.05 Gy	Male	lncRNA	Grey Module
ENSG00000225725	FAM66E	0.577346	0.165051	0.999331	N1	0.05 Gy	Male	lncRNA	Grey Module
ENSG00000255145	STX17-AS1	0.13291	0.165135	0.999331	N1	0.05 Gy	Male	lncRNA	Grey Module
ENSG00000197291	RAMP2-AS1	-0.265712	0.165385	0.999331	N1	0.05 Gy	Male	lncRNA	Grey Module
ENSG00000224413	AP001476.1	-0.415342	0.165628	0.999331	N1	0.05 Gy	Male	lncRNA	Grey Module
ENSG00000259049	AL139317.3	0.308669	0.165664	0.999331	N1	0.05 Gy	Male	lncRNA	Grey Module
ENSG00000260329	AC007541.1	0.144348	0.165871	0.999331	N1	0.05 Gy	Male	lncRNA	Grey Module
ENSG00000286116	AL157394.3	-0.182634	0.165937	0.999331	N1	0.05 Gy	Male	lncRNA	Grey Module
ENSG00000229852	AC019205.1	-0.0902544	0.16606	0.999331	N1	0.05 Gy	Male	lncRNA	Grey Module
ENSG00000270195	AC016773.2	0.329924	0.16632	0.999331	N1	0.05 Gy	Male	lncRNA	Grey Module
ENSG00000254340	AC022784.5	0.350951	0.166542	0.999331	N1	0.05 Gy	Male	lncRNA	Grey Module
ENSG00000234456	MAGI2-AS3	0.203772	0.166647	0.999331	N1	0.05 Gy	Male	lncRNA	Grey Module
ENSG00000288538	AP002985.1	-0.306537	0.166817	0.999331	N1	0.05 Gy	Male	lncRNA	Grey Module
ENSG00000236263	AC234582.2	-0.0912064	0.167256	0.999331	N1	0.05 Gy	Male	lncRNA	Purple Module
ENSG00000233926	AL591368.1	-0.391129	0.167449	0.999331	N1	0.05 Gy	Male	lncRNA	Grey Module
ENSG00000260711	AL121839.2	-0.372659	0.167538	0.999331	N1	0.05 Gy	Male	lncRNA	Grey Module
ENSG00000246863	GPR176-DT	0.386008	0.167668	0.999331	N1	0.05 Gy	Male	lncRNA	Grey Module
ENSG00000236209	AC104135.1	0.439891	0.16824	0.999331	N1	0.05 Gy	Male	lncRNA	Grey Module
ENSG00000251002	AC244502.1	0.134305	0.168519	0.999331	N1	0.05 Gy	Male	lncRNA	Cyan Module
ENSG00000271755	AL031118.1	0.344816	0.168666	0.999331	N1	0.05 Gy	Male	lncRNA	Grey Module
ENSG00000253238	AC034114.2	0.440691	0.168771	0.999331	N1	0.05 Gy	Male	lncRNA	Grey Module
ENSG00000254746	AC103855.2	0.447269	0.168918	0.999331	N1	0.05 Gy	Male	lncRNA	Grey Module
ENSG00000226824	AC006001.2	-0.229238	0.169176	0.999331	N1	0.05 Gy	Male	lncRNA	Grey Module
ENSG00000249228	AC068944.1	0.333607	0.169361	0.999331	N1	0.05 Gy	Male	lncRNA	Grey Module
ENSG00000277200	AC005696.4	0.226081	0.169406	0.999331	N1	0.05 Gy	Male	lncRNA	Grey Module
ENSG00000255363	LINC02757	0.402366	0.16941	0.999331	N1	0.05 Gy	Male	lncRNA	Grey Module
ENSG00000214650	AC073592.1	0.419322	0.169641	0.999331	N1	0.05 Gy	Male	lncRNA	Grey Module
ENSG00000259737	AC087516.2	-0.42812	0.169652	0.999331	N1	0.05 Gy	Male	lncRNA	Grey Module
ENSG00000223466	LINC01825	-0.352886	0.169725	0.999331	N1	0.05 Gy	Male	lncRNA	Grey Module
ENSG00000182376	AC138028.1	-0.362828	0.170019	0.999331	N1	0.05 Gy	Male	lncRNA	Grey Module
ENSG00000249409	AC025741.1	-0.532707	0.170054	0.999331	N1	0.05 Gy	Male	lncRNA	Grey Module
ENSG00000258940	AL132639.2	0.281734	0.170347	0.999331	N1	0.05 Gy	Male	lncRNA	Grey Module
ENSG00000226496	LINC00323	0.424113	0.170752	0.999331	N1	0.05 Gy	Male	lncRNA	Grey Module
ENSG00000212663	AC003035.1	0.638003	0.17076	0.999331	N1	0.05 Gy	Male	lncRNA	Grey Module
ENSG00000288552	AL162573.1	-0.387063	0.170782	0.999331	N1	0.05 Gy	Male	lncRNA	Grey Module
ENSG00000267216	ZNF8-ERVK3-1	-0.322823	0.170831	0.999331	N1	0.05 Gy	Male	lncRNA	Grey Module
ENSG00000271737	AC008608.2	0.231726	0.171067	0.999331	N1	0.05 Gy	Male	lncRNA	Grey Module
ENSG00000259070	LINC00639	0.368302	0.171091	0.999331	N1	0.05 Gy	Male	lncRNA	Grey Module
ENSG00000287990	AL358334.4	0.351843	0.171237	0.999331	N1	0.05 Gy	Male	lncRNA	Grey Module
ENSG00000287893	AC083864.5	0.407623	0.171377	0.999331	N1	0.05 Gy	Male	lncRNA	Grey Module
ENSG00000272384	AC016405.3	-0.342046	0.171384	0.999331	N1	0.05 Gy	Male	lncRNA	Grey Module
ENSG00000283001	AL450426.1	0.266394	0.171494	0.999331	N1	0.05 Gy	Male	lncRNA	Grey Module
ENSG00000285679	AC079142.1	0.495452	0.171561	0.999331	N1	0.05 Gy	Male	lncRNA	Grey Module
ENSG00000287778	AC006230.1	0.394393	0.171919	0.999331	N1	0.05 Gy	Male	lncRNA	Grey Module
ENSG00000245648	AC022075.1	-0.322587	0.171994	0.999331	N1	0.05 Gy	Male	lncRNA	Grey Module
ENSG00000261392	AC087190.2	0.348106	0.172177	0.999331	N1	0.05 Gy	Male	lncRNA	Grey Module
ENSG00000225329	LHFPL3-AS2	0.431821	0.172236	0.999331	N1	0.05 Gy	Male	lncRNA	Grey Module
ENSG00000286797	AC009315.1	0.400475	0.172442	0.999331	N1	0.05 Gy	Male	lncRNA	Grey Module
ENSG00000271771	AC139792.1	0.324365	0.172556	0.999331	N1	0.05 Gy	Male	lncRNA	Grey Module
ENSG00000203865	ATP1A1-AS1	-0.328899	0.172764	0.999331	N1	0.05 Gy	Male	lncRNA	Grey Module
ENSG00000267886	AC074135.1	0.256668	0.172888	0.999331	N1	0.05 Gy	Male	lncRNA	Grey Module
ENSG00000273729	AC007686.3	0.132493	0.172979	0.999331	N1	0.05 Gy	Male	lncRNA	Grey Module
ENSG00000258738	AL121603.2	-0.103565	0.173302	0.999331	N1	0.05 Gy	Male	lncRNA	Grey Module
ENSG00000238035	AC138035.1	0.516531	0.173346	0.999331	N1	0.05 Gy	Male	lncRNA	Grey Module
ENSG00000278238	AL359513.1	-0.353878	0.17363	0.999331	N1	0.05 Gy	Male	lncRNA	Grey Module
ENSG00000238164	TNFRSF14-AS1	0.351444	0.174108	0.999331	N1	0.05 Gy	Male	lncRNA	Grey Module
ENSG00000260259	LINC02166	0.3619	0.174229	0.999331	N1	0.05 Gy	Male	lncRNA	Grey Module
ENSG00000250986	LINC02600	0.362003	0.174257	0.999331	N1	0.05 Gy	Male	lncRNA	Grey Module
ENSG00000227028	SLC8A1-AS1	0.547488	0.174458	0.999331	N1	0.05 Gy	Male	lncRNA	Grey Module
ENSG00000282393	AC016588.2	-0.0855618	0.174609	0.999331	N1	0.05 Gy	Male	lncRNA	Grey Module
ENSG00000257180	AC009135.1	0.377065	0.174623	0.999331	N1	0.05 Gy	Male	lncRNA	Grey Module
ENSG00000253671	AC027117.1	0.460155	0.174918	0.999331	N1	0.05 Gy	Male	lncRNA	Grey Module
ENSG00000233143	DIRC3-AS1	0.408776	0.175036	0.999331	N1	0.05 Gy	Male	lncRNA	Grey Module
ENSG00000288612	AL133351.4	-0.293838	0.175281	0.999331	N1	0.05 Gy	Male	lncRNA	Grey Module
ENSG00000232485	RPL37A-DT	-0.298666	0.175602	0.999331	N1	0.05 Gy	Male	lncRNA	Grey Module
ENSG00000261061	AC092718.4	0.138025	0.175765	0.999331	N1	0.05 Gy	Male	lncRNA	Red Module
ENSG00000205444	KU-MEL-3	0.372344	0.175811	0.999331	N1	0.05 Gy	Male	lncRNA	Grey Module
ENSG00000286518	AL354743.1	0.356272	0.175855	0.999331	N1	0.05 Gy	Male	lncRNA	Grey Module
ENSG00000254306	AC137579.2	-0.390458	0.176284	0.999331	N1	0.05 Gy	Male	lncRNA	Grey Module
ENSG00000240915	AC120042.1	0.462711	0.176312	0.999331	N1	0.05 Gy	Male	lncRNA	Grey Module
ENSG00000233178	AL161457.2	0.111232	0.176386	0.999331	N1	0.05 Gy	Male	lncRNA	Grey Module
ENSG00000247556	OIP5-AS1	-0.0484155	0.176638	0.999331	N1	0.05 Gy	Male	lncRNA	Grey Module
ENSG00000287676	AC096642.2	-0.218227	0.176716	0.999331	N1	0.05 Gy	Male	lncRNA	Grey Module
ENSG00000271851	AC087501.4	-0.114267	0.176729	0.999331	N1	0.05 Gy	Male	lncRNA	Grey Module
ENSG00000224934	AL391684.1	0.155964	0.17675	0.999331	N1	0.05 Gy	Male	lncRNA	Grey Module
ENSG00000235852	AC005540.1	0.249261	0.177081	0.999331	N1	0.05 Gy	Male	lncRNA	Grey Module
ENSG00000212743	LINC02656	0.39605	0.177093	0.999331	N1	0.05 Gy	Male	lncRNA	Grey Module
ENSG00000250241	AC105383.1	0.68253	0.177366	0.999331	N1	0.05 Gy	Male	lncRNA	Grey Module
ENSG00000286904	AC093675.1	0.379153	0.177401	0.999331	N1	0.05 Gy	Male	lncRNA	Grey Module
ENSG00000267872	AC073539.1	0.376596	0.177465	0.999331	N1	0.05 Gy	Male	lncRNA	Grey Module
ENSG00000285663	AC108457.1	-0.220623	0.17775	0.999331	N1	0.05 Gy	Male	lncRNA	Grey Module
ENSG00000267543	AC015802.3	0.45035	0.177799	0.999331	N1	0.05 Gy	Male	lncRNA	Grey Module
ENSG00000267778	AC004221.1	-0.333871	0.178035	0.999331	N1	0.05 Gy	Male	lncRNA	Grey Module
ENSG00000273783	AL136040.1	0.316893	0.17808	0.999331	N1	0.05 Gy	Male	lncRNA	Grey Module
ENSG00000272180	AC011306.1	0.367939	0.178186	0.999331	N1	0.05 Gy	Male	lncRNA	Grey Module
ENSG00000236673	AL117378.1	0.233958	0.178501	0.999331	N1	0.05 Gy	Male	lncRNA	Grey Module
ENSG00000259198	AC020658.2	0.352844	0.178575	0.999331	N1	0.05 Gy	Male	lncRNA	Grey Module
ENSG00000272106	AL691432.2	0.100418	0.178619	0.999331	N1	0.05 Gy	Male	lncRNA	Grey Module
ENSG00000287682	AC020651.2	0.283691	0.179384	0.999331	N1	0.05 Gy	Male	lncRNA	Grey Module
ENSG00000284966	AL138689.2	-0.394791	0.179439	0.999331	N1	0.05 Gy	Male	lncRNA	Grey Module
ENSG00000287294	AL035694.1	-0.33421	0.179484	0.999331	N1	0.05 Gy	Male	lncRNA	Grey Module
ENSG00000232310	AL078590.2	0.524275	0.179717	0.999331	N1	0.05 Gy	Male	lncRNA	Grey Module
ENSG00000285719	AL356275.1	0.367282	0.179825	0.999331	N1	0.05 Gy	Male	lncRNA	Grey Module
ENSG00000258199	AC073896.4	-0.143057	0.179865	0.999331	N1	0.05 Gy	Male	lncRNA	Grey Module
ENSG00000284237	LINC02767	0.331903	0.179946	0.999331	N1	0.05 Gy	Male	lncRNA	Grey Module
ENSG00000286613	AC006213.7	0.302451	0.180064	0.999331	N1	0.05 Gy	Male	lncRNA	Grey Module
ENSG00000285751	AC021723.2	0.39972	0.180088	0.999331	N1	0.05 Gy	Male	lncRNA	Grey Module
ENSG00000250781	AC024022.1	-0.374209	0.180381	0.999331	N1	0.05 Gy	Male	lncRNA	Grey Module
ENSG00000254823	LINC02727	0.43884	0.180566	0.999331	N1	0.05 Gy	Male	lncRNA	Grey Module
ENSG00000280164	CU638689.5	0.180184	0.180688	0.999331	N1	0.05 Gy	Male	lncRNA	Grey Module
ENSG00000259776	AC093426.1	0.285998	0.180767	0.999331	N1	0.05 Gy	Male	lncRNA	Grey Module
ENSG00000244055	AC007566.1	0.238139	0.180916	0.999331	N1	0.05 Gy	Male	lncRNA	Grey Module
ENSG00000265750	AC090772.3	0.354175	0.180996	0.999331	N1	0.05 Gy	Male	lncRNA	Grey Module
ENSG00000230091	TMEM254-AS1	-0.210946	0.181028	0.999331	N1	0.05 Gy	Male	lncRNA	Grey Module
ENSG00000265218	AC103810.2	0.422355	0.181128	0.999331	N1	0.05 Gy	Male	lncRNA	Grey Module
ENSG00000253490	LINC02099	-0.435642	0.181335	0.999331	N1	0.05 Gy	Male	lncRNA	Grey Module
ENSG00000251381	LINC00958	-0.249612	0.181375	0.999331	N1	0.05 Gy	Male	lncRNA	Grey Module
ENSG00000287259	AL359732.1	0.357058	0.181493	0.999331	N1	0.05 Gy	Male	lncRNA	Grey Module
ENSG00000244137	AL512328.1	0.378497	0.181741	0.999331	N1	0.05 Gy	Male	lncRNA	Grey Module
ENSG00000286113	AC022868.2	-0.32305	0.181815	0.999331	N1	0.05 Gy	Male	lncRNA	Grey Module
ENSG00000274776	AC090241.3	0.23812	0.182015	0.999331	N1	0.05 Gy	Male	lncRNA	Grey Module
ENSG00000262155	LINC02175	-0.162798	0.182175	0.999331	N1	0.05 Gy	Male	lncRNA	Grey Module
ENSG00000224893	LINC02840	-0.232625	0.182278	0.999331	N1	0.05 Gy	Male	lncRNA	Grey Module
ENSG00000255468	AP001107.9	-0.427326	0.182545	0.999331	N1	0.05 Gy	Male	lncRNA	Grey Module
ENSG00000226167	AP4B1-AS1	-0.2687	0.182597	0.999331	N1	0.05 Gy	Male	lncRNA	Grey Module
ENSG00000248787	AC092903.2	-0.255623	0.182894	0.999331	N1	0.05 Gy	Male	lncRNA	Grey Module
ENSG00000240350	SOCAR	-0.475745	0.1829	0.999331	N1	0.05 Gy	Male	lncRNA	Grey Module
ENSG00000266916	ZNF793-AS1	0.359766	0.182921	0.999331	N1	0.05 Gy	Male	lncRNA	Grey Module
ENSG00000283959	AP002851.1	0.251586	0.183029	0.999331	N1	0.05 Gy	Male	lncRNA	Grey Module
ENSG00000261826	AC121333.1	0.270836	0.183098	0.999331	N1	0.05 Gy	Male	lncRNA	Grey Module
ENSG00000272871	AL159169.2	0.349866	0.183121	0.999331	N1	0.05 Gy	Male	lncRNA	Grey Module
ENSG00000239268	AC092691.1	0.395268	0.183175	0.999331	N1	0.05 Gy	Male	lncRNA	Grey Module
ENSG00000260874	AC106820.5	0.344678	0.183627	0.999331	N1	0.05 Gy	Male	lncRNA	Grey Module
ENSG00000287292	AC002460.2	-0.312661	0.183749	0.999331	N1	0.05 Gy	Male	lncRNA	Grey Module
ENSG00000277589	AC244093.4	0.308414	0.183786	0.999331	N1	0.05 Gy	Male	lncRNA	Grey Module
ENSG00000263400	TMEM220-AS1	0.167003	0.183941	0.999331	N1	0.05 Gy	Male	lncRNA	Grey Module
ENSG00000281332	LINC00997	0.101353	0.184001	0.999331	N1	0.05 Gy	Male	lncRNA	Grey Module
ENSG00000287633	AL161640.3	0.335453	0.184048	0.999331	N1	0.05 Gy	Male	lncRNA	Grey Module
ENSG00000277459	AP001527.2	0.351042	0.184553	0.999331	N1	0.05 Gy	Male	lncRNA	Grey Module
ENSG00000285544	AC115220.1	0.355297	0.185177	0.999331	N1	0.05 Gy	Male	lncRNA	Grey Module
ENSG00000278434	AC023830.3	0.302946	0.185205	0.999331	N1	0.05 Gy	Male	lncRNA	Grey Module
ENSG00000226067	LINC00623	-0.503352	0.185243	0.999331	N1	0.05 Gy	Male	lncRNA	Grey Module
ENSG00000276740	AL445649.1	0.319632	0.18527	0.999331	N1	0.05 Gy	Male	lncRNA	Grey Module
ENSG00000226696	LENG8-AS1	-0.138699	0.185328	0.999331	N1	0.05 Gy	Male	lncRNA	Grey Module
ENSG00000286511	Z95118.2	-0.301213	0.185417	0.999331	N1	0.05 Gy	Male	lncRNA	Grey Module
ENSG00000286602	AC021660.4	0.349888	0.185452	0.999331	N1	0.05 Gy	Male	lncRNA	Grey Module
ENSG00000286538	AC008798.2	-0.329399	0.185622	0.999331	N1	0.05 Gy	Male	lncRNA	Grey Module
ENSG00000229276	REV3L-IT1	-0.198775	0.185673	0.999331	N1	0.05 Gy	Male	lncRNA	Grey Module
ENSG00000258620	AL135838.1	-0.37352	0.185757	0.999331	N1	0.05 Gy	Male	lncRNA	Grey Module
ENSG00000229867	STEAP3-AS1	0.342214	0.185968	0.999331	N1	0.05 Gy	Male	lncRNA	Grey Module
ENSG00000267160	AC091152.2	0.221874	0.186528	0.999331	N1	0.05 Gy	Male	lncRNA	Grey Module
ENSG00000232545	AC253536.3	0.32785	0.186667	0.999331	N1	0.05 Gy	Male	lncRNA	Grey Module
ENSG00000260361	AC106028.3	-0.277951	0.187001	0.999331	N1	0.05 Gy	Male	lncRNA	Grey Module
ENSG00000282057	AC092807.4	0.15556	0.187037	0.999331	N1	0.05 Gy	Male	lncRNA	Brown Module
ENSG00000224281	SLC25A5-AS1	-0.229266	0.187037	0.999331	N1	0.05 Gy	Male	lncRNA	Grey Module
ENSG00000268069	AC004466.1	0.294737	0.187054	0.999331	N1	0.05 Gy	Male	lncRNA	Grey Module
ENSG00000256632	AC135586.2	0.805527	0.187074	0.999331	N1	0.05 Gy	Male	lncRNA	Grey Module
ENSG00000277991	FP236241.1	-0.762821	0.187146	0.999331	N1	0.05 Gy	Male	lncRNA	Grey Module
ENSG00000273145	BX537318.1	-0.179868	0.187374	0.999331	N1	0.05 Gy	Male	lncRNA	Grey Module
ENSG00000236754	AC007666.1	0.269142	0.187501	0.999331	N1	0.05 Gy	Male	lncRNA	Grey Module
ENSG00000273987	AC121761.2	0.336956	0.187515	0.999331	N1	0.05 Gy	Male	lncRNA	Grey Module
ENSG00000259721	AC090877.2	-0.222012	0.187558	0.999331	N1	0.05 Gy	Male	lncRNA	Grey Module
ENSG00000235530	AC087294.1	0.227141	0.187563	0.999331	N1	0.05 Gy	Male	lncRNA	Grey Module
ENSG00000267234	AC092067.1	-0.336748	0.187607	0.999331	N1	0.05 Gy	Male	lncRNA	Grey Module
ENSG00000231770	TMEM44-AS1	-0.194911	0.187683	0.999331	N1	0.05 Gy	Male	lncRNA	Grey Module
ENSG00000259326	AC116158.1	0.266988	0.187746	0.999331	N1	0.05 Gy	Male	lncRNA	Grey Module
ENSG00000261367	AC012645.2	0.377888	0.187803	0.999331	N1	0.05 Gy	Male	lncRNA	Grey Module
ENSG00000269293	ZSCAN16-AS1	-0.100065	0.187831	0.999331	N1	0.05 Gy	Male	lncRNA	Grey Module
ENSG00000259436	AC010247.2	-0.282684	0.187959	0.999331	N1	0.05 Gy	Male	lncRNA	Grey Module
ENSG00000245667	AC006064.1	0.397505	0.188306	0.999331	N1	0.05 Gy	Male	lncRNA	Grey Module
ENSG00000267750	RUNDC3A-AS1	-0.14451	0.188387	0.999331	N1	0.05 Gy	Male	lncRNA	Cyan Module
ENSG00000281376	ABALON	-0.350244	0.188629	0.999331	N1	0.05 Gy	Male	lncRNA	Grey Module
ENSG00000287721	AC061975.8	0.643335	0.189085	0.999331	N1	0.05 Gy	Male	lncRNA	Grey Module
ENSG00000271670	AC010998.2	0.315922	0.18921	0.999331	N1	0.05 Gy	Male	lncRNA	Grey Module
ENSG00000230623	AC104461.1	-0.417304	0.189278	0.999331	N1	0.05 Gy	Male	lncRNA	Grey Module
ENSG00000267429	AC006116.7	0.370709	0.189637	0.999331	N1	0.05 Gy	Male	lncRNA	Grey Module
ENSG00000255284	AP006621.3	-0.251553	0.189903	0.999331	N1	0.05 Gy	Male	lncRNA	Grey Module
ENSG00000259642	ST20-AS1	0.0827738	0.189945	0.999331	N1	0.05 Gy	Male	lncRNA	Grey Module
ENSG00000248539	LINC02117	0.359734	0.190174	0.999331	N1	0.05 Gy	Male	lncRNA	Grey Module
ENSG00000250493	AP004147.1	0.341493	0.190314	0.999331	N1	0.05 Gy	Male	lncRNA	Grey Module
ENSG00000266469	AC005288.1	-0.256051	0.190691	0.999331	N1	0.05 Gy	Male	lncRNA	Grey Module
ENSG00000286545	AC092645.2	0.337739	0.190899	0.999331	N1	0.05 Gy	Male	lncRNA	Grey Module
ENSG00000275854	AC084824.4	0.299217	0.190919	0.999331	N1	0.05 Gy	Male	lncRNA	Grey Module
ENSG00000269680	AC008760.1	0.281409	0.191002	0.999331	N1	0.05 Gy	Male	lncRNA	Grey Module
ENSG00000287100	AL078600.1	0.326979	0.191182	0.999331	N1	0.05 Gy	Male	lncRNA	Grey Module
ENSG00000255455	AP003486.1	-0.0929604	0.191299	0.999331	N1	0.05 Gy	Male	lncRNA	Grey Module
ENSG00000258100	LINC02823	0.335071	0.191487	0.999331	N1	0.05 Gy	Male	lncRNA	Grey Module
ENSG00000287439	AC092078.3	-0.238693	0.191501	0.999331	N1	0.05 Gy	Male	lncRNA	Grey Module
ENSG00000253706	AC011632.1	0.382788	0.191581	0.999331	N1	0.05 Gy	Male	lncRNA	Grey Module
ENSG00000266049	AP001011.1	0.347473	0.191893	0.999331	N1	0.05 Gy	Male	lncRNA	Grey Module
ENSG00000237480	AL355306.2	-0.31395	0.192097	0.999331	N1	0.05 Gy	Male	lncRNA	Grey Module
ENSG00000243762	AC006547.2	0.332047	0.192344	0.999331	N1	0.05 Gy	Male	lncRNA	Grey Module
ENSG00000284726	AL109936.8	0.357017	0.192347	0.999331	N1	0.05 Gy	Male	lncRNA	Grey Module
ENSG00000234699	AL139339.1	0.337633	0.192596	0.999331	N1	0.05 Gy	Male	lncRNA	Grey Module
ENSG00000271538	LINC02427	-0.276842	0.192925	0.999331	N1	0.05 Gy	Male	lncRNA	Grey Module
ENSG00000234378	AC098828.1	-0.348106	0.193571	0.999331	N1	0.05 Gy	Male	lncRNA	Grey Module
ENSG00000238123	MID1IP1-AS1	0.346892	0.193808	0.999331	N1	0.05 Gy	Male	lncRNA	Grey Module
ENSG00000282917	AC107068.2	0.324674	0.194205	0.999331	N1	0.05 Gy	Male	lncRNA	Grey Module
ENSG00000264083	AC005899.1	0.270389	0.194367	0.999331	N1	0.05 Gy	Male	lncRNA	Grey Module
ENSG00000285559	AC022903.2	-0.357587	0.194485	0.999331	N1	0.05 Gy	Male	lncRNA	Grey Module
ENSG00000260589	STAM-AS1	-0.30002	0.194529	0.999331	N1	0.05 Gy	Male	lncRNA	Grey Module
ENSG00000261512	AC092368.3	-0.402682	0.194609	0.999331	N1	0.05 Gy	Male	lncRNA	Grey Module
ENSG00000279968	CCDC28A-AS1	0.585821	0.194915	0.999331	N1	0.05 Gy	Male	lncRNA	Grey Module
ENSG00000231616	AL354733.2	0.298789	0.195032	0.999331	N1	0.05 Gy	Male	lncRNA	Grey Module
ENSG00000286313	AL360178.1	-0.283573	0.195061	0.999331	N1	0.05 Gy	Male	lncRNA	Grey Module
ENSG00000227373	RABGAP1L-DT	-0.186563	0.195285	0.999331	N1	0.05 Gy	Male	lncRNA	Cyan Module
ENSG00000254394	AC060765.2	-0.374144	0.195302	0.999331	N1	0.05 Gy	Male	lncRNA	Grey Module
ENSG00000267011	AC011498.1	0.361614	0.195548	0.999331	N1	0.05 Gy	Male	lncRNA	Grey Module
ENSG00000285486	AC003043.2	0.257793	0.196366	0.999331	N1	0.05 Gy	Male	lncRNA	Grey Module
ENSG00000272755	AC245297.2	-0.30314	0.196412	0.999331	N1	0.05 Gy	Male	lncRNA	Grey Module
ENSG00000260920	AL031985.3	0.108558	0.196568	0.999331	N1	0.05 Gy	Male	lncRNA	Grey Module
ENSG00000273356	LINC02019	0.261892	0.19672	0.999331	N1	0.05 Gy	Male	lncRNA	Grey Module
ENSG00000273447	AC004067.1	-0.232076	0.196792	0.999331	N1	0.05 Gy	Male	lncRNA	Grey Module
ENSG00000260235	AC105020.3	-0.47556	0.196802	0.999331	N1	0.05 Gy	Male	lncRNA	Grey Module
ENSG00000237980	LINC02773	0.378487	0.196916	0.999331	N1	0.05 Gy	Male	lncRNA	Grey Module
ENSG00000214188	ST7-OT4	-0.281223	0.197034	0.999331	N1	0.05 Gy	Male	lncRNA	Grey Module
ENSG00000223923	AC010136.1	-0.483449	0.197095	0.999331	N1	0.05 Gy	Male	lncRNA	Grey Module
ENSG00000274918	AC116447.1	0.262379	0.197125	0.999331	N1	0.05 Gy	Male	lncRNA	Grey Module
ENSG00000253390	AC104561.1	0.299733	0.197315	0.999331	N1	0.05 Gy	Male	lncRNA	Grey Module
ENSG00000285752	CDC42-AS1	0.316323	0.197426	0.999331	N1	0.05 Gy	Male	lncRNA	Grey Module
ENSG00000225783	MIAT	-0.218557	0.197466	0.999331	N1	0.05 Gy	Male	lncRNA	Grey Module
ENSG00000237414	AL365204.2	0.311461	0.197753	0.999331	N1	0.05 Gy	Male	lncRNA	Grey Module
ENSG00000251249	AC097375.3	-0.332686	0.197869	0.999331	N1	0.05 Gy	Male	lncRNA	Grey Module
ENSG00000255015	AP000755.1	0.266949	0.197919	0.999331	N1	0.05 Gy	Male	lncRNA	Grey Module
ENSG00000287469	AC044798.3	0.226587	0.198243	0.999331	N1	0.05 Gy	Male	lncRNA	Grey Module
ENSG00000273420	AC008738.7	0.126547	0.198306	0.999331	N1	0.05 Gy	Male	lncRNA	Grey Module
ENSG00000232850	PTGES2-AS1	-0.181676	0.198413	0.999331	N1	0.05 Gy	Male	lncRNA	Grey Module
ENSG00000273319	AC058791.1	0.369358	0.198517	0.999331	N1	0.05 Gy	Male	lncRNA	Grey Module
ENSG00000261766	AC133550.3	0.342598	0.198571	0.999331	N1	0.05 Gy	Male	lncRNA	Grey Module
ENSG00000257391	AC126763.1	0.552924	0.198694	0.999331	N1	0.05 Gy	Male	lncRNA	Grey Module
ENSG00000250850	AL161781.2	-0.322162	0.198734	0.999331	N1	0.05 Gy	Male	lncRNA	Grey Module
ENSG00000269983	AC146944.3	0.531686	0.198954	0.999331	N1	0.05 Gy	Male	lncRNA	Grey Module
ENSG00000233885	YEATS2-AS1	-0.400186	0.199057	0.999331	N1	0.05 Gy	Male	lncRNA	Grey Module
ENSG00000270084	GAS5-AS1	-0.166399	0.199399	0.999331	N1	0.05 Gy	Male	lncRNA	Grey Module
ENSG00000254251	AC103770.1	-0.355135	0.199471	0.999331	N1	0.05 Gy	Male	lncRNA	Grey Module
ENSG00000268858	AL118506.1	-0.0619955	0.199484	0.999331	N1	0.05 Gy	Male	lncRNA	Grey Module
ENSG00000224577	LINC01117	-0.238719	0.199549	0.999331	N1	0.05 Gy	Male	lncRNA	Grey Module
ENSG00000269925	Z98884.2	0.302743	0.199688	0.999331	N1	0.05 Gy	Male	lncRNA	Grey Module
ENSG00000242082	SLC5A4-AS1	0.36285	0.199895	0.999331	N1	0.05 Gy	Male	lncRNA	Grey Module
ENSG00000231742	LINC01273	-0.317291	0.199961	0.999331	N1	0.05 Gy	Male	lncRNA	Grey Module
ENSG00000231943	PGM5P4-AS1	-0.46324	0.200195	0.999331	N1	0.05 Gy	Male	lncRNA	Grey Module
ENSG00000269303	AC020907.3	-0.358477	0.200303	0.999331	N1	0.05 Gy	Male	lncRNA	Grey Module
ENSG00000232628	AC092809.2	-0.359171	0.200325	0.999331	N1	0.05 Gy	Male	lncRNA	Grey Module
ENSG00000286450	AC021573.1	0.189185	0.200971	0.999331	N1	0.05 Gy	Male	lncRNA	Grey Module
ENSG00000264964	AP001033.1	0.0986183	0.201229	0.999331	N1	0.05 Gy	Male	lncRNA	Cyan Module
ENSG00000258976	AC013451.2	-0.303903	0.201294	0.999331	N1	0.05 Gy	Male	lncRNA	Grey Module
ENSG00000257642	KCCAT198	-0.349396	0.201329	0.999331	N1	0.05 Gy	Male	lncRNA	Grey Module
ENSG00000286861	AL049779.4	-0.168948	0.201437	0.999331	N1	0.05 Gy	Male	lncRNA	Grey Module
ENSG00000206573	THUMPD3-AS1	-0.124009	0.201525	0.999331	N1	0.05 Gy	Male	lncRNA	Grey Module
ENSG00000234494	SP2-AS1	0.153983	0.201709	0.999331	N1	0.05 Gy	Male	lncRNA	Grey Module
ENSG00000260971	AC119674.1	-0.381086	0.201757	0.999331	N1	0.05 Gy	Male	lncRNA	Grey Module
ENSG00000288045	AL352979.4	-0.262486	0.202621	0.999331	N1	0.05 Gy	Male	lncRNA	Grey Module
ENSG00000279714	Z95114.2	0.303683	0.202832	0.999331	N1	0.05 Gy	Male	lncRNA	Grey Module
ENSG00000255087	AP001993.1	-0.415447	0.203059	0.999331	N1	0.05 Gy	Male	lncRNA	Grey Module
ENSG00000269918	AF131215.6	0.258357	0.203386	0.999331	N1	0.05 Gy	Male	lncRNA	Grey Module
ENSG00000284052	AC006460.2	-0.230025	0.203386	0.999331	N1	0.05 Gy	Male	lncRNA	Grey Module
ENSG00000271646	AC099343.3	-0.133463	0.203515	0.999331	N1	0.05 Gy	Male	lncRNA	Grey Module
ENSG00000257294	AC080011.1	0.362133	0.204018	0.999331	N1	0.05 Gy	Male	lncRNA	Grey Module
ENSG00000227811	INKA2-AS1	0.345867	0.204386	0.999331	N1	0.05 Gy	Male	lncRNA	Grey Module
ENSG00000285632	AC084024.4	0.361698	0.204954	0.999331	N1	0.05 Gy	Male	lncRNA	Grey Module
ENSG00000285892	AC006043.1	0.387209	0.205153	0.999331	N1	0.05 Gy	Male	lncRNA	Grey Module
ENSG00000250910	AC097467.3	0.251477	0.205265	0.999331	N1	0.05 Gy	Male	lncRNA	Grey Module
ENSG00000277631	PGM5P3-AS1	-0.447964	0.205387	0.999331	N1	0.05 Gy	Male	lncRNA	Grey Module
ENSG00000254162	AC009812.3	0.244335	0.205446	0.999331	N1	0.05 Gy	Male	lncRNA	Grey Module
ENSG00000261083	LINC02516	0.341041	0.205457	0.999331	N1	0.05 Gy	Male	lncRNA	Grey Module
ENSG00000287176	AC099517.1	-0.335591	0.205478	0.999331	N1	0.05 Gy	Male	lncRNA	Grey Module
ENSG00000286652	AL021918.5	0.223696	0.205615	0.999331	N1	0.05 Gy	Male	lncRNA	Grey Module
ENSG00000272716	AL121658.1	-0.351699	0.205686	0.999331	N1	0.05 Gy	Male	lncRNA	Grey Module
ENSG00000268836	Z69706.1	0.271686	0.205773	0.999331	N1	0.05 Gy	Male	lncRNA	Grey Module
ENSG00000205786	LINC01531	-0.247279	0.205965	0.999331	N1	0.05 Gy	Male	lncRNA	Grey Module
ENSG00000263745	AP005230.1	-0.366854	0.206013	0.999331	N1	0.05 Gy	Male	lncRNA	Grey Module
ENSG00000259793	AC013726.1	-0.340635	0.20641	0.999331	N1	0.05 Gy	Male	lncRNA	Grey Module
ENSG00000270001	AL121894.2	-0.336423	0.206501	0.999331	N1	0.05 Gy	Male	lncRNA	Grey Module
ENSG00000274654	AC022467.1	-0.14583	0.206623	0.999331	N1	0.05 Gy	Male	lncRNA	Grey Module
ENSG00000225431	LINC01671	0.355198	0.207404	0.999331	N1	0.05 Gy	Male	lncRNA	Grey Module
ENSG00000228323	MYADM-AS1	0.344823	0.207562	0.999331	N1	0.05 Gy	Male	lncRNA	Grey Module
ENSG00000279727	LINC02033	-0.350389	0.20764	0.999331	N1	0.05 Gy	Male	lncRNA	Grey Module
ENSG00000273328	AC099329.2	-0.283865	0.207757	0.999331	N1	0.05 Gy	Male	lncRNA	Grey Module
ENSG00000260306	AC092375.2	-0.335167	0.208081	0.999331	N1	0.05 Gy	Male	lncRNA	Grey Module
ENSG00000272144	AC025171.4	-0.29376	0.208271	0.999331	N1	0.05 Gy	Male	lncRNA	Grey Module
ENSG00000266970	AC061992.2	-0.30184	0.208639	0.999331	N1	0.05 Gy	Male	lncRNA	Grey Module
ENSG00000226679	AL606748.1	-0.301809	0.208896	0.999331	N1	0.05 Gy	Male	lncRNA	Grey Module
ENSG00000235997	LINC01936	0.160822	0.209112	0.999331	N1	0.05 Gy	Male	lncRNA	Grey Module
ENSG00000287205	AL451054.4	-0.307433	0.209149	0.999331	N1	0.05 Gy	Male	lncRNA	Grey Module
ENSG00000273312	AL121749.1	-0.220239	0.209383	0.999331	N1	0.05 Gy	Male	lncRNA	Grey Module
ENSG00000233008	LINC01725	0.401387	0.209416	0.999331	N1	0.05 Gy	Male	lncRNA	Grey Module
ENSG00000264290	AC104564.3	-0.307762	0.209472	0.999331	N1	0.05 Gy	Male	lncRNA	Grey Module
ENSG00000256988	AC005833.2	0.358647	0.209644	0.999331	N1	0.05 Gy	Male	lncRNA	Grey Module
ENSG00000229717	AC110615.1	-0.313978	0.209908	0.999331	N1	0.05 Gy	Male	lncRNA	Grey Module
ENSG00000225488	AC092447.4	0.412261	0.209929	0.999331	N1	0.05 Gy	Male	lncRNA	Grey Module
ENSG00000274023	AL360169.2	-0.349174	0.210047	0.999331	N1	0.05 Gy	Male	lncRNA	Grey Module
ENSG00000286087	AL133331.1	0.331408	0.21005	0.999331	N1	0.05 Gy	Male	lncRNA	Grey Module
ENSG00000271895	AL109811.2	0.275852	0.21014	0.999331	N1	0.05 Gy	Male	lncRNA	Grey Module
ENSG00000267892	AC022144.1	-0.369498	0.21032	0.999331	N1	0.05 Gy	Male	lncRNA	Grey Module
ENSG00000225945	AL121574.1	0.313239	0.210386	0.999331	N1	0.05 Gy	Male	lncRNA	Grey Module
ENSG00000258689	LINC01269	-0.356361	0.21047	0.999331	N1	0.05 Gy	Male	lncRNA	Grey Module
ENSG00000287892	AC090907.3	0.371624	0.21063	0.999331	N1	0.05 Gy	Male	lncRNA	Grey Module
ENSG00000245017	LINC02453	-0.366897	0.21076	0.999331	N1	0.05 Gy	Male	lncRNA	Grey Module
ENSG00000235865	GSN-AS1	-0.387743	0.210819	0.999331	N1	0.05 Gy	Male	lncRNA	Grey Module
ENSG00000272848	AL135910.1	0.268563	0.211016	0.999331	N1	0.05 Gy	Male	lncRNA	Grey Module
ENSG00000259103	AF107885.2	0.345834	0.211241	0.999331	N1	0.05 Gy	Male	lncRNA	Grey Module
ENSG00000280241	AC079298.3	-0.262388	0.21138	0.999331	N1	0.05 Gy	Male	lncRNA	Brown Module
ENSG00000232124	AP001057.1	0.354891	0.211424	0.999331	N1	0.05 Gy	Male	lncRNA	Grey Module
ENSG00000278126	AC139768.1	0.138539	0.211641	0.999331	N1	0.05 Gy	Male	lncRNA	Grey Module
ENSG00000273156	AC124016.2	-0.157752	0.211705	0.999331	N1	0.05 Gy	Male	lncRNA	Yellow Module
ENSG00000272077	AC124045.1	-0.157381	0.212172	0.999331	N1	0.05 Gy	Male	lncRNA	Grey Module
ENSG00000282164	PEG13	0.189859	0.212348	0.999331	N1	0.05 Gy	Male	lncRNA	Grey Module
ENSG00000234665	LERFS	-0.406287	0.212508	0.999331	N1	0.05 Gy	Male	lncRNA	Grey Module
ENSG00000224699	LAMTOR5-AS1	0.231303	0.212635	0.999331	N1	0.05 Gy	Male	lncRNA	Grey Module
ENSG00000262223	AC110285.1	0.324859	0.212726	0.999331	N1	0.05 Gy	Male	lncRNA	Grey Module
ENSG00000272807	AC007038.1	-0.242131	0.213084	0.999331	N1	0.05 Gy	Male	lncRNA	Grey Module
ENSG00000204446	LINC02872	-0.306278	0.213133	0.999331	N1	0.05 Gy	Male	lncRNA	Grey Module
ENSG00000258384	RCCD1-AS1	0.343993	0.213505	0.999331	N1	0.05 Gy	Male	lncRNA	Grey Module
ENSG00000225689	AL008633.1	-0.3528	0.213607	0.999331	N1	0.05 Gy	Male	lncRNA	Grey Module
ENSG00000247809	NR2F2-AS1	-0.209157	0.213912	0.999331	N1	0.05 Gy	Male	lncRNA	Grey Module
ENSG00000253854	AC010834.3	-0.341645	0.214285	0.999331	N1	0.05 Gy	Male	lncRNA	Grey Module
ENSG00000224888	AC138028.2	0.343768	0.214353	0.999331	N1	0.05 Gy	Male	lncRNA	Grey Module
ENSG00000262652	AC124283.3	0.322299	0.214375	0.999331	N1	0.05 Gy	Male	lncRNA	Grey Module
ENSG00000227954	TARID	-0.557816	0.214464	0.999331	N1	0.05 Gy	Male	lncRNA	Grey Module
ENSG00000260947	AL356489.2	-0.430004	0.214546	0.999331	N1	0.05 Gy	Male	lncRNA	Grey Module
ENSG00000229491	AC136489.1	0.356794	0.21462	0.999331	N1	0.05 Gy	Male	lncRNA	Grey Module
ENSG00000286763	AC012533.1	0.331553	0.214934	0.999331	N1	0.05 Gy	Male	lncRNA	Grey Module
ENSG00000259771	AC092756.1	0.423886	0.215134	0.999331	N1	0.05 Gy	Male	lncRNA	Grey Module
ENSG00000261889	AC108134.2	-0.180286	0.215138	0.999331	N1	0.05 Gy	Male	lncRNA	Grey Module
ENSG00000262580	AC087741.1	-0.212103	0.215285	0.999331	N1	0.05 Gy	Male	lncRNA	Grey Module
ENSG00000256204	AC073862.1	-0.369257	0.215369	0.999331	N1	0.05 Gy	Male	lncRNA	Grey Module
ENSG00000258535	AL079307.1	0.22031	0.216048	0.999331	N1	0.05 Gy	Male	lncRNA	Grey Module
ENSG00000254431	AC084083.1	-0.353888	0.2161	0.999331	N1	0.05 Gy	Male	lncRNA	Grey Module
ENSG00000241990	PRR34-AS1	0.23875	0.216171	0.999331	N1	0.05 Gy	Male	lncRNA	Grey Module
ENSG00000274554	AC083806.2	-0.39786	0.216173	0.999331	N1	0.05 Gy	Male	lncRNA	Grey Module
ENSG00000203402	AL591503.1	0.257439	0.216431	0.999331	N1	0.05 Gy	Male	lncRNA	Cyan Module
ENSG00000231401	AC023481.1	0.40689	0.216515	0.999331	N1	0.05 Gy	Male	lncRNA	Grey Module
ENSG00000253161	LINC01605	0.182064	0.216578	0.999331	N1	0.05 Gy	Male	lncRNA	Grey Module
ENSG00000249679	AC106897.1	-0.488728	0.217384	0.999331	N1	0.05 Gy	Male	lncRNA	Grey Module
ENSG00000267260	AC020928.1	-0.337044	0.217485	0.999331	N1	0.05 Gy	Male	lncRNA	Grey Module
ENSG00000255438	AL354813.1	-0.393664	0.217642	0.999331	N1	0.05 Gy	Male	lncRNA	Grey Module
ENSG00000179523	EIF3J-DT	0.145707	0.218075	0.999331	N1	0.05 Gy	Male	lncRNA	Grey Module
ENSG00000228113	AC003991.1	0.231771	0.218285	0.999331	N1	0.05 Gy	Male	lncRNA	Grey Module
ENSG00000271208	Z99289.3	-0.275811	0.218429	0.999331	N1	0.05 Gy	Male	lncRNA	Grey Module
ENSG00000272146	ARF4-AS1	0.228987	0.218484	0.999331	N1	0.05 Gy	Male	lncRNA	Grey Module
ENSG00000215483	LINC00598	-0.275571	0.218596	0.999331	N1	0.05 Gy	Male	lncRNA	Grey Module
ENSG00000246145	RRS1-AS1	0.344704	0.218853	0.999331	N1	0.05 Gy	Male	lncRNA	Grey Module
ENSG00000234139	AL035420.1	-0.341743	0.219311	0.999331	N1	0.05 Gy	Male	lncRNA	Grey Module
ENSG00000256546	AC156455.1	-0.243553	0.219452	0.999331	N1	0.05 Gy	Male	lncRNA	Grey Module
ENSG00000283045	AC103703.1	0.32722	0.219492	0.999331	N1	0.05 Gy	Male	lncRNA	Grey Module
ENSG00000272808	AC015712.6	-0.365383	0.219517	0.999331	N1	0.05 Gy	Male	lncRNA	Grey Module
ENSG00000254473	AL354920.1	0.19376	0.21976	0.999331	N1	0.05 Gy	Male	lncRNA	Grey Module
ENSG00000230074	AL162231.2	-0.0983428	0.220083	0.999331	N1	0.05 Gy	Male	lncRNA	Grey Module
ENSG00000272092	AC087623.2	-0.302664	0.220212	0.999331	N1	0.05 Gy	Male	lncRNA	Grey Module
ENSG00000286585	AC104472.4	-0.251664	0.220242	0.999331	N1	0.05 Gy	Male	lncRNA	Grey Module
ENSG00000233079	LINC01755	0.342436	0.220577	0.999331	N1	0.05 Gy	Male	lncRNA	Grey Module
ENSG00000261645	DISC1FP1	-0.352698	0.220848	0.999331	N1	0.05 Gy	Male	lncRNA	Grey Module
ENSG00000224536	AC096677.1	-0.249249	0.220869	0.999331	N1	0.05 Gy	Male	lncRNA	Grey Module
ENSG00000236013	AL357146.1	0.31088	0.22091	0.999331	N1	0.05 Gy	Male	lncRNA	Grey Module
ENSG00000227646	STEAP2-AS1	-0.335072	0.220973	0.999331	N1	0.05 Gy	Male	lncRNA	Grey Module
ENSG00000270074	AC087203.3	-0.289096	0.221386	0.999331	N1	0.05 Gy	Male	lncRNA	Grey Module
ENSG00000222043	AC079305.1	0.307238	0.221393	0.999331	N1	0.05 Gy	Male	lncRNA	Grey Module
ENSG00000233395	LINC00841	0.360253	0.221646	0.999331	N1	0.05 Gy	Male	lncRNA	Grey Module
ENSG00000286341	AP002762.3	-0.435623	0.221899	0.999331	N1	0.05 Gy	Male	lncRNA	Grey Module
ENSG00000228251	AC012442.1	-0.300106	0.222016	0.999331	N1	0.05 Gy	Male	lncRNA	Grey Module
ENSG00000232931	LINC00342	0.10224	0.222136	0.999331	N1	0.05 Gy	Male	lncRNA	Grey Module
ENSG00000228886	AL138963.1	0.286555	0.222184	0.999331	N1	0.05 Gy	Male	lncRNA	Grey Module
ENSG00000270638	AL023806.1	-0.315538	0.222646	0.999331	N1	0.05 Gy	Male	lncRNA	Grey Module
ENSG00000284624	AC092902.4	0.116954	0.222869	0.999331	N1	0.05 Gy	Male	lncRNA	Grey Module
ENSG00000265514	LINC01892	0.343952	0.223144	0.999331	N1	0.05 Gy	Male	lncRNA	Grey Module
ENSG00000223720	AL109659.1	0.313511	0.223325	0.999331	N1	0.05 Gy	Male	lncRNA	Grey Module
ENSG00000284543	LINC01226	-0.357326	0.223442	0.999331	N1	0.05 Gy	Male	lncRNA	Grey Module
ENSG00000285367	AC087564.1	-0.287907	0.223613	0.999331	N1	0.05 Gy	Male	lncRNA	Grey Module
ENSG00000229512	AC068580.1	-0.290305	0.223903	0.999331	N1	0.05 Gy	Male	lncRNA	Grey Module
ENSG00000287307	AC005772.2	-0.313684	0.224046	0.999331	N1	0.05 Gy	Male	lncRNA	Grey Module
ENSG00000285871	AL359844.1	-0.240093	0.224064	0.999331	N1	0.05 Gy	Male	lncRNA	Grey Module
ENSG00000287960	AC008567.3	-0.321976	0.224106	0.999331	N1	0.05 Gy	Male	lncRNA	Grey Module
ENSG00000281856	AC106017.2	-0.389576	0.224231	0.999331	N1	0.05 Gy	Male	lncRNA	Grey Module
ENSG00000233542	AL391845.2	0.314883	0.224617	0.999331	N1	0.05 Gy	Male	lncRNA	Grey Module
ENSG00000248734	AC008906.1	0.32979	0.224696	0.999331	N1	0.05 Gy	Male	lncRNA	Grey Module
ENSG00000213468	FIRRE	0.1714	0.224747	0.999331	N1	0.05 Gy	Male	lncRNA	Grey Module
ENSG00000279762	AC005899.8	-0.457058	0.22487	0.999331	N1	0.05 Gy	Male	lncRNA	Grey Module
ENSG00000256712	AC134349.1	0.303362	0.225375	0.999331	N1	0.05 Gy	Male	lncRNA	Grey Module
ENSG00000215256	DHRS4-AS1	-0.103867	0.225448	0.999331	N1	0.05 Gy	Male	lncRNA	Grey Module
ENSG00000279278	AC245060.6	0.198149	0.225583	0.999331	N1	0.05 Gy	Male	lncRNA	Grey Module
ENSG00000265194	AL359922.2	0.394642	0.225703	0.999331	N1	0.05 Gy	Male	lncRNA	Grey Module
ENSG00000286710	AC188617.1	0.346291	0.225837	0.999331	N1	0.05 Gy	Male	lncRNA	Grey Module
ENSG00000260862	AC099506.1	-0.321873	0.226011	0.999331	N1	0.05 Gy	Male	lncRNA	Grey Module
ENSG00000273375	AC055764.2	0.336839	0.226271	0.999331	N1	0.05 Gy	Male	lncRNA	Grey Module
ENSG00000267462	AC090377.1	-0.221279	0.226429	0.999331	N1	0.05 Gy	Male	lncRNA	Grey Module
ENSG00000267493	CIRBP-AS1	-0.230501	0.226443	0.999331	N1	0.05 Gy	Male	lncRNA	Grey Module
ENSG00000273253	AL022328.4	0.214855	0.226448	0.999331	N1	0.05 Gy	Male	lncRNA	Grey Module
ENSG00000285587	AC012470.1	-0.36797	0.226525	0.999331	N1	0.05 Gy	Male	lncRNA	Grey Module
ENSG00000272040	AC010245.2	0.186207	0.226526	0.999331	N1	0.05 Gy	Male	lncRNA	Grey Module
ENSG00000229330	AC006947.1	0.335382	0.226675	0.999331	N1	0.05 Gy	Male	lncRNA	Grey Module
ENSG00000275857	AC009133.4	0.30219	0.227078	0.999331	N1	0.05 Gy	Male	lncRNA	Grey Module
ENSG00000260852	FBXL19-AS1	-0.0926424	0.227224	0.999331	N1	0.05 Gy	Male	lncRNA	Grey Module
ENSG00000287277	AL392086.3	0.0872741	0.227325	0.999331	N1	0.05 Gy	Male	lncRNA	Cyan Module
ENSG00000273142	LINC02604	-0.171607	0.227459	0.999331	N1	0.05 Gy	Male	lncRNA	Pink Module
ENSG00000272769	AC097532.2	0.315298	0.227607	0.999331	N1	0.05 Gy	Male	lncRNA	Grey Module
ENSG00000236393	AC091806.1	-0.226716	0.227881	0.999331	N1	0.05 Gy	Male	lncRNA	Grey Module
ENSG00000234864	LINC02632	-0.346518	0.227888	0.999331	N1	0.05 Gy	Male	lncRNA	Grey Module
ENSG00000257605	MYG1-AS1	0.101396	0.227951	0.999331	N1	0.05 Gy	Male	lncRNA	Grey Module
ENSG00000236039	AC019117.1	-0.27673	0.228132	0.999331	N1	0.05 Gy	Male	lncRNA	Grey Module
ENSG00000214851	LINC00612	-0.317785	0.228158	0.999331	N1	0.05 Gy	Male	lncRNA	Grey Module
ENSG00000233308	OSTN-AS1	-0.28084	0.228185	0.999331	N1	0.05 Gy	Male	lncRNA	Grey Module
ENSG00000253217	AP001574.1	0.305412	0.22834	0.999331	N1	0.05 Gy	Male	lncRNA	Grey Module
ENSG00000286641	AC108073.3	0.331795	0.228366	0.999331	N1	0.05 Gy	Male	lncRNA	Grey Module
ENSG00000256686	AC019209.3	-0.344408	0.228612	0.999331	N1	0.05 Gy	Male	lncRNA	Grey Module
ENSG00000179743	FLJ37453	0.156679	0.228828	0.999331	N1	0.05 Gy	Male	lncRNA	Grey Module
ENSG00000269176	AP001160.3	-0.162472	0.228841	0.999331	N1	0.05 Gy	Male	lncRNA	Grey Module
ENSG00000184441	AP001062.1	-0.102988	0.228937	0.999331	N1	0.05 Gy	Male	lncRNA	Grey Module
ENSG00000286623	AC005041.4	0.157039	0.229185	0.999331	N1	0.05 Gy	Male	lncRNA	Grey Module
ENSG00000260625	AC026471.2	-0.295381	0.229453	0.999331	N1	0.05 Gy	Male	lncRNA	Grey Module
ENSG00000261462	AC004023.1	-0.348592	0.229539	0.999331	N1	0.05 Gy	Male	lncRNA	Grey Module
ENSG00000268001	CARD8-AS1	0.141013	0.229622	0.999331	N1	0.05 Gy	Male	lncRNA	Grey Module
ENSG00000286807	AC093639.2	-0.312821	0.229971	0.999331	N1	0.05 Gy	Male	lncRNA	Grey Module
ENSG00000271009	AC116667.1	-0.31278	0.230115	0.999331	N1	0.05 Gy	Male	lncRNA	Grey Module
ENSG00000260442	ATP2A1-AS1	-0.292699	0.230116	0.999331	N1	0.05 Gy	Male	lncRNA	Grey Module
ENSG00000236107	SCN1A-AS1	0.285473	0.230837	0.999331	N1	0.05 Gy	Male	lncRNA	Grey Module
ENSG00000233602	ERI3-IT1	0.289503	0.2309	0.999331	N1	0.05 Gy	Male	lncRNA	Grey Module
ENSG00000225539	LINC01821	0.174792	0.23124	0.999331	N1	0.05 Gy	Male	lncRNA	Grey Module
ENSG00000236838	AC090617.2	-0.311387	0.231339	0.999331	N1	0.05 Gy	Male	lncRNA	Grey Module
ENSG00000253829	AC067817.2	0.281116	0.231684	0.999331	N1	0.05 Gy	Male	lncRNA	Grey Module
ENSG00000287619	AL021308.1	0.300807	0.231792	0.999331	N1	0.05 Gy	Male	lncRNA	Grey Module
ENSG00000261560	AC007216.3	-0.242826	0.232001	0.999331	N1	0.05 Gy	Male	lncRNA	Grey Module
ENSG00000274383	AC103691.1	0.222918	0.232011	0.999331	N1	0.05 Gy	Male	lncRNA	Grey Module
ENSG00000254929	AL591684.2	0.477081	0.232274	0.999331	N1	0.05 Gy	Male	lncRNA	Grey Module
ENSG00000224810	AL355482.1	-0.205707	0.232763	0.999331	N1	0.05 Gy	Male	lncRNA	Grey Module
ENSG00000274667	AC090517.2	-0.278311	0.23277	0.999331	N1	0.05 Gy	Male	lncRNA	Grey Module
ENSG00000273888	FRMD6-AS1	0.106592	0.232886	0.999331	N1	0.05 Gy	Male	lncRNA	Grey Module
ENSG00000223390	AL445685.1	0.30689	0.23327	0.999331	N1	0.05 Gy	Male	lncRNA	Grey Module
ENSG00000286590	AL132775.1	-0.336699	0.233585	0.999331	N1	0.05 Gy	Male	lncRNA	Grey Module
ENSG00000226520	KIRREL1-IT1	-0.240032	0.2339	0.999331	N1	0.05 Gy	Male	lncRNA	Grey Module
ENSG00000266490	AC127024.5	-0.252559	0.233946	0.999331	N1	0.05 Gy	Male	lncRNA	Grey Module
ENSG00000259321	AL136295.2	-0.321458	0.234015	0.999331	N1	0.05 Gy	Male	lncRNA	Grey Module
ENSG00000274354	AC105105.3	-0.305029	0.234464	0.999331	N1	0.05 Gy	Male	lncRNA	Grey Module
ENSG00000229400	CNIH3-AS1	-0.314206	0.23449	0.999331	N1	0.05 Gy	Male	lncRNA	Grey Module
ENSG00000237836	PHKA2-AS1	-0.36992	0.234495	0.999331	N1	0.05 Gy	Male	lncRNA	Grey Module
ENSG00000258922	AC106028.2	-0.331707	0.2345	0.999331	N1	0.05 Gy	Male	lncRNA	Grey Module
ENSG00000235919	ASH1L-AS1	-0.315597	0.23451	0.999331	N1	0.05 Gy	Male	lncRNA	Grey Module
ENSG00000267504	AC090236.2	0.25262	0.234694	0.999331	N1	0.05 Gy	Male	lncRNA	Grey Module
ENSG00000237373	BRWD1-IT1	-0.312568	0.234701	0.999331	N1	0.05 Gy	Male	lncRNA	Grey Module
ENSG00000278383	AL031673.1	-0.300376	0.234833	0.999331	N1	0.05 Gy	Male	lncRNA	Grey Module
ENSG00000250056	LINC01018	0.369155	0.234996	0.999331	N1	0.05 Gy	Male	lncRNA	Brown Module
ENSG00000286291	AC004047.1	-0.344674	0.235023	0.999331	N1	0.05 Gy	Male	lncRNA	Grey Module
ENSG00000226476	LINC01748	-0.331163	0.235544	0.999331	N1	0.05 Gy	Male	lncRNA	Grey Module
ENSG00000225684	FAM225B	-0.419674	0.23567	0.999331	N1	0.05 Gy	Male	lncRNA	Grey Module
ENSG00000251676	SNHG27	0.281287	0.23638	0.999331	N1	0.05 Gy	Male	lncRNA	Grey Module
ENSG00000223711	AC069213.1	0.478536	0.236431	0.999331	N1	0.05 Gy	Male	lncRNA	Grey Module
ENSG00000228750	LINC01672	-0.301844	0.236709	0.999331	N1	0.05 Gy	Male	lncRNA	Grey Module
ENSG00000262420	AC007613.1	0.234228	0.23686	0.999331	N1	0.05 Gy	Male	lncRNA	Grey Module
ENSG00000260123	AC013565.1	-0.364042	0.237068	0.999331	N1	0.05 Gy	Male	lncRNA	Grey Module
ENSG00000266947	AC022916.1	0.348985	0.237145	0.999331	N1	0.05 Gy	Male	lncRNA	Grey Module
ENSG00000237390	AL139130.1	-0.34179	0.237222	0.999331	N1	0.05 Gy	Male	lncRNA	Grey Module
ENSG00000287679	AL355347.1	0.111472	0.2373	0.999331	N1	0.05 Gy	Male	lncRNA	Cyan Module
ENSG00000286802	AC104459.1	0.31234	0.237307	0.999331	N1	0.05 Gy	Male	lncRNA	Grey Module
ENSG00000226320	LINC01811	0.296641	0.237474	0.999331	N1	0.05 Gy	Male	lncRNA	Grey Module
ENSG00000259954	IL21R-AS1	-0.301939	0.237542	0.999331	N1	0.05 Gy	Male	lncRNA	Grey Module
ENSG00000231789	PIK3CD-AS2	-0.177912	0.237722	0.999331	N1	0.05 Gy	Male	lncRNA	Grey Module
ENSG00000182057	OGFRP1	-0.167044	0.23774	0.999331	N1	0.05 Gy	Male	lncRNA	Grey Module
ENSG00000268093	AC022154.1	-0.361803	0.23801	0.999331	N1	0.05 Gy	Male	lncRNA	Grey Module
ENSG00000274653	AC106782.5	-0.296299	0.238224	0.999331	N1	0.05 Gy	Male	lncRNA	Grey Module
ENSG00000288596	C8orf44	-0.180115	0.23837	0.999331	N1	0.05 Gy	Male	lncRNA	Grey Module
ENSG00000279652	Z82217.1	0.210865	0.238753	0.999331	N1	0.05 Gy	Male	lncRNA	Grey Module
ENSG00000231713	AF064860.2	0.331767	0.239033	0.999331	N1	0.05 Gy	Male	lncRNA	Grey Module
ENSG00000267250	AC011591.1	0.2655	0.239143	0.999331	N1	0.05 Gy	Male	lncRNA	Grey Module
ENSG00000228302	AL512770.1	0.279751	0.239265	0.999331	N1	0.05 Gy	Male	lncRNA	Grey Module
ENSG00000286214	AUXG01000058.1	0.312841	0.239292	0.999331	N1	0.05 Gy	Male	lncRNA	Grey Module
ENSG00000225427	LINC00331	-0.311377	0.239743	0.999331	N1	0.05 Gy	Male	lncRNA	Grey Module
ENSG00000269050	AC011455.1	-0.392018	0.239875	0.999331	N1	0.05 Gy	Male	lncRNA	Grey Module
ENSG00000275678	AL133320.2	-0.164051	0.239977	0.999331	N1	0.05 Gy	Male	lncRNA	Grey Module
ENSG00000230368	FAM41C	0.495052	0.240048	0.999331	N1	0.05 Gy	Male	lncRNA	Grey Module
ENSG00000286451	AL499602.1	-0.307305	0.240478	0.999331	N1	0.05 Gy	Male	lncRNA	Grey Module
ENSG00000234707	SEC61G-DT	0.33132	0.240861	0.999331	N1	0.05 Gy	Male	lncRNA	Grey Module
ENSG00000232081	LARGE-IT1	0.310302	0.241061	0.999331	N1	0.05 Gy	Male	lncRNA	Grey Module
ENSG00000250286	AC021491.2	-0.313396	0.241091	0.999331	N1	0.05 Gy	Male	lncRNA	Grey Module
ENSG00000275383	AC126773.6	-0.219328	0.241297	0.999331	N1	0.05 Gy	Male	lncRNA	Grey Module
ENSG00000237975	FLG-AS1	-0.20746	0.241542	0.999331	N1	0.05 Gy	Male	lncRNA	Grey Module
ENSG00000257557	PPP1R12A-AS1	0.23733	0.241571	0.999331	N1	0.05 Gy	Male	lncRNA	Grey Module
ENSG00000240405	SAMMSON	0.224062	0.241578	0.999331	N1	0.05 Gy	Male	lncRNA	Grey Module
ENSG00000286320	AC108053.1	-0.313028	0.241676	0.999331	N1	0.05 Gy	Male	lncRNA	Grey Module
ENSG00000272323	AC026801.2	-0.306724	0.241756	0.999331	N1	0.05 Gy	Male	lncRNA	Grey Module
ENSG00000266680	AL135905.1	0.111145	0.241979	0.999331	N1	0.05 Gy	Male	lncRNA	Grey Module
ENSG00000236778	INTS6-AS1	-0.15921	0.24228	0.999331	N1	0.05 Gy	Male	lncRNA	Grey Module
ENSG00000251423	AC016576.1	-0.362758	0.24249	0.999331	N1	0.05 Gy	Male	lncRNA	Grey Module
ENSG00000281392	LINC00506	0.0826679	0.242496	0.999331	N1	0.05 Gy	Male	lncRNA	Cyan Module
ENSG00000263234	AC010401.2	0.31526	0.242585	0.999331	N1	0.05 Gy	Male	lncRNA	Grey Module
ENSG00000228084	AC118553.1	0.287486	0.242586	0.999331	N1	0.05 Gy	Male	lncRNA	Grey Module
ENSG00000286162	AL162253.2	-0.179028	0.242643	0.999331	N1	0.05 Gy	Male	lncRNA	Grey Module
ENSG00000276417	AC092111.2	0.214857	0.242664	0.999331	N1	0.05 Gy	Male	lncRNA	Grey Module
ENSG00000284954	AL662884.3	-0.262227	0.242831	0.999331	N1	0.05 Gy	Male	lncRNA	Grey Module
ENSG00000280273	AF131216.4	0.313888	0.243593	0.999331	N1	0.05 Gy	Male	lncRNA	Grey Module
ENSG00000237149	ZNF503-AS2	0.114956	0.243671	0.999331	N1	0.05 Gy	Male	lncRNA	Grey Module
ENSG00000248858	FLJ46284	0.258806	0.244002	0.999331	N1	0.05 Gy	Male	lncRNA	Grey Module
ENSG00000196096	SPAG16-DT	0.175606	0.244093	0.999331	N1	0.05 Gy	Male	lncRNA	Grey Module
ENSG00000272010	AC100814.1	-0.201521	0.244227	0.999331	N1	0.05 Gy	Male	lncRNA	Grey Module
ENSG00000232677	LINC00665	-0.109767	0.244266	0.999331	N1	0.05 Gy	Male	lncRNA	Grey Module
ENSG00000273165	AL121652.1	0.295748	0.244374	0.999331	N1	0.05 Gy	Male	lncRNA	Grey Module
ENSG00000249816	LINC00964	0.420478	0.244541	0.999331	N1	0.05 Gy	Male	lncRNA	Grey Module
ENSG00000233220	LINC00167	0.305343	0.244655	0.999331	N1	0.05 Gy	Male	lncRNA	Grey Module
ENSG00000227740	LINC02803	0.270066	0.245021	0.999331	N1	0.05 Gy	Male	lncRNA	Grey Module
ENSG00000287109	AP000224.1	-0.270918	0.245189	0.999331	N1	0.05 Gy	Male	lncRNA	Grey Module
ENSG00000272182	AC135507.1	-0.121442	0.245548	0.999331	N1	0.05 Gy	Male	lncRNA	Yellow Module
ENSG00000227165	WDR11-AS1	0.423376	0.245596	0.999331	N1	0.05 Gy	Male	lncRNA	Grey Module
ENSG00000256560	LINC01486	-0.339412	0.24562	0.999331	N1	0.05 Gy	Male	lncRNA	Grey Module
ENSG00000259349	AC011921.1	0.30259	0.24578	0.999331	N1	0.05 Gy	Male	lncRNA	Grey Module
ENSG00000263727	AP001178.1	-0.281958	0.245971	0.999331	N1	0.05 Gy	Male	lncRNA	Grey Module
ENSG00000273275	AC017083.2	-0.235823	0.246027	0.999331	N1	0.05 Gy	Male	lncRNA	Grey Module
ENSG00000286817	AC105339.6	-0.212816	0.246046	0.999331	N1	0.05 Gy	Male	lncRNA	Grey Module
ENSG00000267365	KCNJ2-AS1	0.243734	0.246208	0.999331	N1	0.05 Gy	Male	lncRNA	Yellow Module
ENSG00000260296	AC095057.3	0.308736	0.246262	0.999331	N1	0.05 Gy	Male	lncRNA	Grey Module
ENSG00000235120	BSN-AS1	0.344239	0.246285	0.999331	N1	0.05 Gy	Male	lncRNA	Grey Module
ENSG00000242536	AC079943.2	0.309105	0.246364	0.999331	N1	0.05 Gy	Male	lncRNA	Grey Module
ENSG00000265912	AC037487.1	0.359061	0.246796	0.999331	N1	0.05 Gy	Male	lncRNA	Grey Module
ENSG00000277215	SPANXA2-OT1	0.172635	0.246899	0.999331	N1	0.05 Gy	Male	lncRNA	Grey Module
ENSG00000272788	AP000864.1	-0.164687	0.247031	0.999331	N1	0.05 Gy	Male	lncRNA	Grey Module
ENSG00000232729	AC211433.1	-0.273401	0.247054	0.999331	N1	0.05 Gy	Male	lncRNA	Grey Module
ENSG00000226825	LINC01509	-0.298141	0.247695	0.999331	N1	0.05 Gy	Male	lncRNA	Grey Module
ENSG00000258733	LINC02328	-0.272672	0.24776	0.999331	N1	0.05 Gy	Male	lncRNA	Grey Module
ENSG00000232021	LEF1-AS1	-0.326111	0.248089	0.999331	N1	0.05 Gy	Male	lncRNA	Grey Module
ENSG00000254266	PKIA-AS1	0.384551	0.248546	0.999331	N1	0.05 Gy	Male	lncRNA	Grey Module
ENSG00000276030	AC073534.2	0.297997	0.248787	0.999331	N1	0.05 Gy	Male	lncRNA	Grey Module
ENSG00000254337	AC083967.1	0.378881	0.249261	0.999331	N1	0.05 Gy	Male	lncRNA	Grey Module
ENSG00000231728	TMSB15B-AS1	0.305734	0.249565	0.999331	N1	0.05 Gy	Male	lncRNA	Grey Module
ENSG00000281468	AC006504.7	-0.280284	0.250204	0.999331	N1	0.05 Gy	Male	lncRNA	Grey Module
ENSG00000270175	AC023509.3	0.175044	0.250276	0.999331	N1	0.05 Gy	Male	lncRNA	Grey Module
ENSG00000263069	RNF213-AS1	0.14992	0.250297	0.999331	N1	0.05 Gy	Male	lncRNA	Grey Module
ENSG00000286322	AL356218.2	-0.217921	0.250441	0.999331	N1	0.05 Gy	Male	lncRNA	Grey Module
ENSG00000241570	PAQR9-AS1	-0.196781	0.250529	0.999331	N1	0.05 Gy	Male	lncRNA	Grey Module
ENSG00000287218	AL359962.3	-0.29447	0.250548	0.999331	N1	0.05 Gy	Male	lncRNA	Grey Module
ENSG00000254362	AC011726.2	-0.36513	0.250632	0.999331	N1	0.05 Gy	Male	lncRNA	Grey Module
ENSG00000280145	CU638689.4	-0.301916	0.250745	0.999331	N1	0.05 Gy	Male	lncRNA	Grey Module
ENSG00000243797	AC004917.1	0.273757	0.251137	0.999331	N1	0.05 Gy	Male	lncRNA	Grey Module
ENSG00000229739	PDC-AS1	0.183645	0.251192	0.999331	N1	0.05 Gy	Male	lncRNA	Grey Module
ENSG00000253688	AC026904.2	0.285581	0.251398	0.999331	N1	0.05 Gy	Male	lncRNA	Grey Module
ENSG00000273691	AC087284.1	-0.282144	0.251444	0.999331	N1	0.05 Gy	Male	lncRNA	Grey Module
ENSG00000225383	SFTA1P	0.423383	0.251501	0.999331	N1	0.05 Gy	Male	lncRNA	Grey Module
ENSG00000286703	AC005682.2	0.284702	0.251819	0.999331	N1	0.05 Gy	Male	lncRNA	Grey Module
ENSG00000217702	AC073263.1	0.286659	0.252093	0.999331	N1	0.05 Gy	Male	lncRNA	Grey Module
ENSG00000258323	AC073575.1	0.337531	0.252322	0.999331	N1	0.05 Gy	Male	lncRNA	Grey Module
ENSG00000268670	AC016586.1	-0.234604	0.252341	0.999331	N1	0.05 Gy	Male	lncRNA	Grey Module
ENSG00000269439	AC010618.3	0.154719	0.252899	0.999331	N1	0.05 Gy	Male	lncRNA	Brown Module
ENSG00000276278	AC048382.6	0.194599	0.252977	0.999331	N1	0.05 Gy	Male	lncRNA	Grey Module
ENSG00000286446	AL353688.1	0.30402	0.25313	0.999331	N1	0.05 Gy	Male	lncRNA	Grey Module
ENSG00000261068	AL512274.1	0.175643	0.253311	0.999331	N1	0.05 Gy	Male	lncRNA	Grey Module
ENSG00000270049	AC009061.2	0.164553	0.253368	0.999331	N1	0.05 Gy	Male	lncRNA	Grey Module
ENSG00000253327	RAD21-AS1	-0.240302	0.253466	0.999331	N1	0.05 Gy	Male	lncRNA	Grey Module
ENSG00000240152	LINC02271	0.306527	0.253745	0.999331	N1	0.05 Gy	Male	lncRNA	Grey Module
ENSG00000245330	AP005717.1	-0.363231	0.253845	0.999331	N1	0.05 Gy	Male	lncRNA	Grey Module
ENSG00000286181	AC232271.3	0.340588	0.254392	0.999331	N1	0.05 Gy	Male	lncRNA	Grey Module
ENSG00000250365	AL139353.2	0.304828	0.254558	0.999331	N1	0.05 Gy	Male	lncRNA	Grey Module
ENSG00000228203	RNF144A-AS1	0.16728	0.254606	0.999331	N1	0.05 Gy	Male	lncRNA	Grey Module
ENSG00000286944	AL137018.1	0.296916	0.254693	0.999331	N1	0.05 Gy	Male	lncRNA	Grey Module
ENSG00000265334	AC130324.2	0.320749	0.254786	0.999331	N1	0.05 Gy	Male	lncRNA	Grey Module
ENSG00000179219	LINC00311	-0.229843	0.25487	0.999331	N1	0.05 Gy	Male	lncRNA	Grey Module
ENSG00000247970	AL160313.1	0.27551	0.254883	0.999331	N1	0.05 Gy	Male	lncRNA	Grey Module
ENSG00000245384	CXXC4-AS1	0.216438	0.255237	0.999331	N1	0.05 Gy	Male	lncRNA	Grey Module
ENSG00000235481	UBE2R2-AS1	0.320094	0.255562	0.999331	N1	0.05 Gy	Male	lncRNA	Grey Module
ENSG00000271996	AC019080.4	0.376499	0.255752	0.999331	N1	0.05 Gy	Male	lncRNA	Grey Module
ENSG00000205682	AC020741.1	-0.305918	0.255813	0.999331	N1	0.05 Gy	Male	lncRNA	Grey Module
ENSG00000254587	AP003066.1	0.31025	0.256066	0.999331	N1	0.05 Gy	Male	lncRNA	Grey Module
ENSG00000285569	AC099344.3	0.268914	0.256299	0.999331	N1	0.05 Gy	Male	lncRNA	Grey Module
ENSG00000228061	AC131571.1	-0.348696	0.256311	0.999331	N1	0.05 Gy	Male	lncRNA	Grey Module
ENSG00000262429	AC004771.3	-0.291433	0.256487	0.999331	N1	0.05 Gy	Male	lncRNA	Grey Module
ENSG00000273314	AC005229.4	-0.0949453	0.256571	0.999331	N1	0.05 Gy	Male	lncRNA	Grey Module
ENSG00000286403	AC010378.1	-0.286936	0.256736	0.999331	N1	0.05 Gy	Male	lncRNA	Grey Module
ENSG00000152931	PART1	0.288217	0.256746	0.999331	N1	0.05 Gy	Male	lncRNA	Grey Module
ENSG00000224271	AL117329.1	0.139908	0.256819	0.999331	N1	0.05 Gy	Male	lncRNA	Cyan Module
ENSG00000253476	AC091185.1	0.296586	0.256918	0.999331	N1	0.05 Gy	Male	lncRNA	Grey Module
ENSG00000235760	MSH2-OT1	-0.328156	0.256946	0.999331	N1	0.05 Gy	Male	lncRNA	Grey Module
ENSG00000287182	AC131953.2	0.314046	0.256952	0.999331	N1	0.05 Gy	Male	lncRNA	Grey Module
ENSG00000189223	PAX8-AS1	0.235482	0.257024	0.999331	N1	0.05 Gy	Male	lncRNA	Grey Module
ENSG00000258399	AL117190.1	0.222578	0.257163	0.999331	N1	0.05 Gy	Male	lncRNA	Grey Module
ENSG00000287055	AL359813.1	-0.313389	0.257175	0.999331	N1	0.05 Gy	Male	lncRNA	Grey Module
ENSG00000230423	AL672310.1	-0.428952	0.257372	0.999331	N1	0.05 Gy	Male	lncRNA	Grey Module
ENSG00000287739	AC009019.2	-0.268311	0.257472	0.999331	N1	0.05 Gy	Male	lncRNA	Grey Module
ENSG00000248898	AC022126.1	0.374997	0.257536	0.999331	N1	0.05 Gy	Male	lncRNA	Grey Module
ENSG00000223522	AC093690.1	-0.359362	0.257573	0.999331	N1	0.05 Gy	Male	lncRNA	Grey Module
ENSG00000261821	AC090826.1	-0.25017	0.257739	0.999331	N1	0.05 Gy	Male	lncRNA	Grey Module
ENSG00000214248	AC010336.1	0.165641	0.257787	0.999331	N1	0.05 Gy	Male	lncRNA	Grey Module
ENSG00000233230	AC079807.1	0.324924	0.257829	0.999331	N1	0.05 Gy	Male	lncRNA	Grey Module
ENSG00000261020	AC132825.3	-0.288314	0.257909	0.999331	N1	0.05 Gy	Male	lncRNA	Grey Module
ENSG00000284650	AL031430.1	0.280329	0.258014	0.999331	N1	0.05 Gy	Male	lncRNA	Grey Module
ENSG00000277047	AL390964.1	0.281451	0.25818	0.999331	N1	0.05 Gy	Male	lncRNA	Grey Module
ENSG00000227695	DNMBP-AS1	-0.28981	0.258727	0.999331	N1	0.05 Gy	Male	lncRNA	Grey Module
ENSG00000280195	AC245140.2	-0.174007	0.258833	0.999331	N1	0.05 Gy	Male	lncRNA	Grey Module
ENSG00000277829	AL031651.2	-0.253226	0.258986	0.999331	N1	0.05 Gy	Male	lncRNA	Grey Module
ENSG00000287723	AP005901.6	0.301484	0.259176	0.999331	N1	0.05 Gy	Male	lncRNA	Grey Module
ENSG00000287757	AC244636.3	-0.321213	0.259651	0.999331	N1	0.05 Gy	Male	lncRNA	Grey Module
ENSG00000238273	AC108058.1	-0.323273	0.259718	0.999331	N1	0.05 Gy	Male	lncRNA	Grey Module
ENSG00000260219	CD2BP2-DT	-0.221181	0.259757	0.999331	N1	0.05 Gy	Male	lncRNA	Grey Module
ENSG00000272801	AC004080.5	0.270634	0.259836	0.999331	N1	0.05 Gy	Male	lncRNA	Grey Module
ENSG00000245468	LINC02447	0.282049	0.259932	0.999331	N1	0.05 Gy	Male	lncRNA	Grey Module
ENSG00000272542	AL137246.1	0.285925	0.259959	0.999331	N1	0.05 Gy	Male	lncRNA	Grey Module
ENSG00000285877	AC007448.5	-0.170908	0.259984	0.999331	N1	0.05 Gy	Male	lncRNA	Grey Module
ENSG00000285831	AC027329.1	-0.197054	0.260014	0.999331	N1	0.05 Gy	Male	lncRNA	Grey Module
ENSG00000288253	AC010332.3	-0.217867	0.26014	0.999331	N1	0.05 Gy	Male	lncRNA	Grey Module
ENSG00000256588	AC027544.2	0.329261	0.260174	0.999331	N1	0.05 Gy	Male	lncRNA	Grey Module
ENSG00000287754	AL109837.3	-0.291716	0.26043	0.999331	N1	0.05 Gy	Male	lncRNA	Grey Module
ENSG00000267858	MZF1-AS1	0.0971863	0.260496	0.999331	N1	0.05 Gy	Male	lncRNA	Grey Module
ENSG00000272829	AC002470.1	-0.300194	0.260497	0.999331	N1	0.05 Gy	Male	lncRNA	Grey Module
ENSG00000267934	AC010300.1	-0.302909	0.260708	0.999331	N1	0.05 Gy	Male	lncRNA	Grey Module
ENSG00000279927	Z95114.4	-0.214052	0.260835	0.999331	N1	0.05 Gy	Male	lncRNA	Grey Module
ENSG00000269842	AC011453.1	0.294448	0.260972	0.999331	N1	0.05 Gy	Male	lncRNA	Grey Module
ENSG00000237718	AC009095.1	0.250383	0.26117	0.999331	N1	0.05 Gy	Male	lncRNA	Grey Module
ENSG00000259408	AC010809.2	-0.319067	0.261375	0.999331	N1	0.05 Gy	Male	lncRNA	Grey Module
ENSG00000281344	HELLPAR	0.0737101	0.261468	0.999331	N1	0.05 Gy	Male	lncRNA	Cyan Module
ENSG00000253641	LINCR-0001	-0.313092	0.261531	0.999331	N1	0.05 Gy	Male	lncRNA	Grey Module
ENSG00000284669	AC092053.3	-0.275423	0.261941	0.999331	N1	0.05 Gy	Male	lncRNA	Grey Module
ENSG00000249502	AC006160.1	0.207753	0.262105	0.999331	N1	0.05 Gy	Male	lncRNA	Grey Module
ENSG00000259869	AL022344.1	-0.330144	0.262233	0.999331	N1	0.05 Gy	Male	lncRNA	Grey Module
ENSG00000206187	LINC02346	0.32262	0.262242	0.999331	N1	0.05 Gy	Male	lncRNA	Grey Module
ENSG00000261487	AC135048.1	0.126353	0.262357	0.999331	N1	0.05 Gy	Male	lncRNA	Grey Module
ENSG00000233797	UFL1-AS1	-0.323897	0.262436	0.999331	N1	0.05 Gy	Male	lncRNA	Grey Module
ENSG00000266877	AC007923.3	-0.313743	0.262454	0.999331	N1	0.05 Gy	Male	lncRNA	Grey Module
ENSG00000287185	AC041005.1	-0.184909	0.262659	0.999331	N1	0.05 Gy	Male	lncRNA	Grey Module
ENSG00000237422	AL158071.3	-0.360517	0.262727	0.999331	N1	0.05 Gy	Male	lncRNA	Grey Module
ENSG00000263080	AC009121.4	-0.348974	0.263218	0.999331	N1	0.05 Gy	Male	lncRNA	Grey Module
ENSG00000234614	C2CD4D-AS1	0.281198	0.263224	0.999331	N1	0.05 Gy	Male	lncRNA	Grey Module
ENSG00000275494	AC133552.5	0.194384	0.263422	0.999331	N1	0.05 Gy	Male	lncRNA	Grey Module
ENSG00000277581	AL023803.3	-0.279544	0.263479	0.999331	N1	0.05 Gy	Male	lncRNA	Grey Module
ENSG00000254675	AP003032.1	-0.30399	0.263489	0.999331	N1	0.05 Gy	Male	lncRNA	Grey Module
ENSG00000229466	LINC02627	-0.34118	0.263961	0.999331	N1	0.05 Gy	Male	lncRNA	Grey Module
ENSG00000257167	TMPO-AS1	0.218391	0.26471	0.999331	N1	0.05 Gy	Male	lncRNA	Red Module
ENSG00000273374	AC069222.1	0.280868	0.264879	0.999331	N1	0.05 Gy	Male	lncRNA	Grey Module
ENSG00000235209	AL022318.1	0.275713	0.264894	0.999331	N1	0.05 Gy	Male	lncRNA	Grey Module
ENSG00000286858	AL355361.1	0.293386	0.26511	0.999331	N1	0.05 Gy	Male	lncRNA	Grey Module
ENSG00000262823	AC127521.1	-0.360914	0.265274	0.999331	N1	0.05 Gy	Male	lncRNA	Grey Module
ENSG00000235180	LINC00601	-0.213281	0.265469	0.999331	N1	0.05 Gy	Male	lncRNA	Grey Module
ENSG00000261669	AC008731.1	0.311209	0.265567	0.999331	N1	0.05 Gy	Male	lncRNA	Grey Module
ENSG00000287244	AL020997.5	0.292175	0.265607	0.999331	N1	0.05 Gy	Male	lncRNA	Grey Module
ENSG00000271228	AL121655.1	-0.297179	0.265728	0.999331	N1	0.05 Gy	Male	lncRNA	Grey Module
ENSG00000259673	IQCH-AS1	-0.470929	0.265762	0.999331	N1	0.05 Gy	Male	lncRNA	Grey Module
ENSG00000267272	LINC01140	-0.355906	0.266013	0.999331	N1	0.05 Gy	Male	lncRNA	Grey Module
ENSG00000237017	AC245052.4	0.290737	0.266038	0.999331	N1	0.05 Gy	Male	lncRNA	Grey Module
ENSG00000225535	LINC01393	-0.276604	0.266189	0.999331	N1	0.05 Gy	Male	lncRNA	Grey Module
ENSG00000272379	AL008729.2	-0.316947	0.266423	0.999331	N1	0.05 Gy	Male	lncRNA	Grey Module
ENSG00000245928	SDAD1-AS1	-0.318356	0.266504	0.999331	N1	0.05 Gy	Male	lncRNA	Grey Module
ENSG00000240521	AC092979.1	-0.390389	0.266774	0.999331	N1	0.05 Gy	Male	lncRNA	Grey Module
ENSG00000245552	AP000787.1	0.120734	0.266855	0.999331	N1	0.05 Gy	Male	lncRNA	Grey Module
ENSG00000227516	AL160163.1	0.298857	0.266873	0.999331	N1	0.05 Gy	Male	lncRNA	Grey Module
ENSG00000273335	AP005432.2	0.287065	0.267046	0.999331	N1	0.05 Gy	Male	lncRNA	Grey Module
ENSG00000246430	LINC00968	0.213606	0.26716	0.999331	N1	0.05 Gy	Male	lncRNA	Grey Module
ENSG00000260565	ERVK13-1	0.125158	0.267177	0.999331	N1	0.05 Gy	Male	lncRNA	Grey Module
ENSG00000285923	AL160171.1	-0.274465	0.267445	0.999331	N1	0.05 Gy	Male	lncRNA	Grey Module
ENSG00000287672	AC003086.1	-0.160694	0.267918	0.999331	N1	0.05 Gy	Male	lncRNA	Grey Module
ENSG00000286241	AC080089.2	0.211196	0.267969	0.999331	N1	0.05 Gy	Male	lncRNA	Grey Module
ENSG00000251350	LINC02475	0.286727	0.268155	0.999331	N1	0.05 Gy	Male	lncRNA	Grey Module
ENSG00000186019	AC021092.1	0.124464	0.268165	0.999331	N1	0.05 Gy	Male	lncRNA	Grey Module
ENSG00000286943	AP001992.2	0.326688	0.26823	0.999331	N1	0.05 Gy	Male	lncRNA	Grey Module
ENSG00000228709	LINC02575	-0.334616	0.268339	0.999331	N1	0.05 Gy	Male	lncRNA	Grey Module
ENSG00000234362	LINC01914	0.28755	0.268446	0.999331	N1	0.05 Gy	Male	lncRNA	Grey Module
ENSG00000271983	AC023302.1	-0.30183	0.268759	0.999331	N1	0.05 Gy	Male	lncRNA	Grey Module
ENSG00000224429	LINC00539	-0.391061	0.269161	0.999331	N1	0.05 Gy	Male	lncRNA	Grey Module
ENSG00000226031	FGF13-AS1	0.298775	0.269296	0.999331	N1	0.05 Gy	Male	lncRNA	Grey Module
ENSG00000253317	AC078906.1	0.300294	0.269354	0.999331	N1	0.05 Gy	Male	lncRNA	Grey Module
ENSG00000235823	OLMALINC	0.060276	0.269637	0.999331	N1	0.05 Gy	Male	lncRNA	Grey Module
ENSG00000272138	LINC01607	-0.353637	0.269772	0.999331	N1	0.05 Gy	Male	lncRNA	Grey Module
ENSG00000223947	AC016738.1	-0.2874	0.270136	0.999331	N1	0.05 Gy	Male	lncRNA	Grey Module
ENSG00000285091	AL109840.2	-0.321145	0.270443	0.999331	N1	0.05 Gy	Male	lncRNA	Grey Module
ENSG00000259705	AC084757.3	-0.18603	0.270452	0.999331	N1	0.05 Gy	Male	lncRNA	Grey Module
ENSG00000260793	AC003102.1	0.274814	0.27056	0.999331	N1	0.05 Gy	Male	lncRNA	Grey Module
ENSG00000269967	AL136115.2	-0.299212	0.270823	0.999331	N1	0.05 Gy	Male	lncRNA	Grey Module
ENSG00000269815	AC010463.3	-0.264115	0.271019	0.999331	N1	0.05 Gy	Male	lncRNA	Grey Module
ENSG00000284294	AC007326.5	0.788243	0.271143	0.999331	N1	0.05 Gy	Male	lncRNA	Grey Module
ENSG00000253982	AC100810.1	-0.0517675	0.271415	0.999331	N1	0.05 Gy	Male	lncRNA	Grey Module
ENSG00000286708	AP003783.1	-0.302276	0.271483	0.999331	N1	0.05 Gy	Male	lncRNA	Grey Module
ENSG00000261324	AC010168.2	0.119702	0.271536	0.999331	N1	0.05 Gy	Male	lncRNA	Cyan Module
ENSG00000265458	AC132938.4	0.308857	0.271547	0.999331	N1	0.05 Gy	Male	lncRNA	Grey Module
ENSG00000254519	AC044839.1	0.153531	0.271755	0.999331	N1	0.05 Gy	Male	lncRNA	Grey Module
ENSG00000203266	AL157414.1	-0.305293	0.272447	0.999331	N1	0.05 Gy	Male	lncRNA	Grey Module
ENSG00000254556	AF131215.2	0.268478	0.272904	0.999331	N1	0.05 Gy	Male	lncRNA	Grey Module
ENSG00000272888	LINC01578	-0.0620654	0.273141	0.999331	N1	0.05 Gy	Male	lncRNA	Grey Module
ENSG00000260019	LINC01992	0.302366	0.27317	0.999331	N1	0.05 Gy	Male	lncRNA	Grey Module
ENSG00000286996	AC099332.2	0.247507	0.273199	0.999331	N1	0.05 Gy	Male	lncRNA	Grey Module
ENSG00000286067	AC004263.2	-0.282929	0.273336	0.999331	N1	0.05 Gy	Male	lncRNA	Grey Module
ENSG00000224559	LINC01087	0.228039	0.273404	0.999331	N1	0.05 Gy	Male	lncRNA	Grey Module
ENSG00000250714	AC100861.2	0.361785	0.27386	0.999331	N1	0.05 Gy	Male	lncRNA	Grey Module
ENSG00000229915	AC016999.1	-0.278678	0.274471	0.999331	N1	0.05 Gy	Male	lncRNA	Grey Module
ENSG00000230555	AL450326.1	0.112687	0.274622	0.999331	N1	0.05 Gy	Male	lncRNA	Grey Module
ENSG00000276007	AC079414.3	-0.176098	0.275089	0.999331	N1	0.05 Gy	Male	lncRNA	Grey Module
ENSG00000235560	AC002310.1	-0.159645	0.275097	0.999331	N1	0.05 Gy	Male	lncRNA	Grey Module
ENSG00000233461	AL445524.1	-0.148055	0.275185	0.999331	N1	0.05 Gy	Male	lncRNA	Grey Module
ENSG00000286223	AC064836.3	0.296472	0.275389	0.999331	N1	0.05 Gy	Male	lncRNA	Grey Module
ENSG00000273449	AC093788.1	-0.253057	0.275408	0.999331	N1	0.05 Gy	Male	lncRNA	Grey Module
ENSG00000285725	AC004967.2	0.113677	0.275626	0.999331	N1	0.05 Gy	Male	lncRNA	Grey Module
ENSG00000239791	AC002310.2	-0.282159	0.27587	0.999331	N1	0.05 Gy	Male	lncRNA	Grey Module
ENSG00000273137	AL022328.2	0.287921	0.275889	0.999331	N1	0.05 Gy	Male	lncRNA	Grey Module
ENSG00000254109	RBPMS-AS1	0.149433	0.276036	0.999331	N1	0.05 Gy	Male	lncRNA	Grey Module
ENSG00000281333	AC024941.2	-0.289645	0.276372	0.999331	N1	0.05 Gy	Male	lncRNA	Grey Module
ENSG00000287370	AL356317.2	-0.300073	0.276871	0.999331	N1	0.05 Gy	Male	lncRNA	Grey Module
ENSG00000255008	LINC02739	-0.266607	0.276876	0.999331	N1	0.05 Gy	Male	lncRNA	Grey Module
ENSG00000288093	AL592295.5	-0.228347	0.277062	0.999331	N1	0.05 Gy	Male	lncRNA	Grey Module
ENSG00000259932	AC051619.6	0.322702	0.27718	0.999331	N1	0.05 Gy	Male	lncRNA	Grey Module
ENSG00000287756	AL031293.1	-0.288985	0.27724	0.999331	N1	0.05 Gy	Male	lncRNA	Grey Module
ENSG00000250222	AC008443.4	-0.169134	0.277928	0.999331	N1	0.05 Gy	Male	lncRNA	Grey Module
ENSG00000182873	PRKCZ-AS1	-0.140751	0.278022	0.999331	N1	0.05 Gy	Male	lncRNA	Grey Module
ENSG00000248736	AC094105.2	-0.19466	0.278109	0.999331	N1	0.05 Gy	Male	lncRNA	Grey Module
ENSG00000261763	AC110716.2	-0.280206	0.278245	0.999331	N1	0.05 Gy	Male	lncRNA	Grey Module
ENSG00000170161	AL512625.1	0.453992	0.278352	0.999331	N1	0.05 Gy	Male	lncRNA	Grey Module
ENSG00000273108	AL121929.2	-0.295198	0.2786	0.999331	N1	0.05 Gy	Male	lncRNA	Grey Module
ENSG00000274026	FAM27E3	-0.42248	0.278634	0.999331	N1	0.05 Gy	Male	lncRNA	Grey Module
ENSG00000223652	AC106786.1	-0.274002	0.27921	0.999331	N1	0.05 Gy	Male	lncRNA	Grey Module
ENSG00000272717	AC112236.2	-0.245393	0.27935	0.999331	N1	0.05 Gy	Male	lncRNA	Grey Module
ENSG00000268931	AC136469.1	0.263651	0.27944	0.999331	N1	0.05 Gy	Male	lncRNA	Grey Module
ENSG00000271427	AL358072.1	-0.269389	0.27955	0.999331	N1	0.05 Gy	Male	lncRNA	Grey Module
ENSG00000236404	VLDLR-AS1	-0.243634	0.279961	0.999331	N1	0.05 Gy	Male	lncRNA	Brown Module
ENSG00000236977	ANKRD44-IT1	0.248012	0.280255	0.999331	N1	0.05 Gy	Male	lncRNA	Grey Module
ENSG00000232530	LIF-AS1	0.28709	0.280499	0.999331	N1	0.05 Gy	Male	lncRNA	Grey Module
ENSG00000262001	DLGAP1-AS2	-0.0955474	0.2806	0.999331	N1	0.05 Gy	Male	lncRNA	Grey Module
ENSG00000260588	AC027702.1	0.229563	0.280736	0.999331	N1	0.05 Gy	Male	lncRNA	Grey Module
ENSG00000259006	AC092143.2	0.269118	0.280857	0.999331	N1	0.05 Gy	Male	lncRNA	Grey Module
ENSG00000267811	AP001160.2	0.25731	0.281009	0.999331	N1	0.05 Gy	Male	lncRNA	Grey Module
ENSG00000235881	AC114776.1	-0.292645	0.281024	0.999331	N1	0.05 Gy	Male	lncRNA	Grey Module
ENSG00000243144	AC079760.2	-0.288391	0.281111	0.999331	N1	0.05 Gy	Male	lncRNA	Grey Module
ENSG00000248323	LUCAT1	0.120185	0.281208	0.999331	N1	0.05 Gy	Male	lncRNA	Grey Module
ENSG00000264515	AC011474.1	-0.31581	0.281669	0.999331	N1	0.05 Gy	Male	lncRNA	Grey Module
ENSG00000277715	AC079174.2	0.17081	0.282248	0.999331	N1	0.05 Gy	Male	lncRNA	Grey Module
ENSG00000247402	AC099487.1	-0.443493	0.2824	0.999331	N1	0.05 Gy	Male	lncRNA	Grey Module
ENSG00000268743	AC008737.1	-0.253144	0.282445	0.999331	N1	0.05 Gy	Male	lncRNA	Grey Module
ENSG00000270605	AL353622.1	-0.180648	0.282848	0.999331	N1	0.05 Gy	Male	lncRNA	Grey Module
ENSG00000261578	AP003119.3	-0.102585	0.28344	0.999331	N1	0.05 Gy	Male	lncRNA	Grey Module
ENSG00000249572	AC034231.1	0.255786	0.283559	0.999331	N1	0.05 Gy	Male	lncRNA	Grey Module
ENSG00000267342	AC087289.2	0.247913	0.283842	0.999331	N1	0.05 Gy	Male	lncRNA	Grey Module
ENSG00000288084	AL590608.1	-0.32889	0.28385	0.999331	N1	0.05 Gy	Male	lncRNA	Grey Module
ENSG00000235295	LINC01634	-0.344322	0.283991	0.999331	N1	0.05 Gy	Male	lncRNA	Grey Module
ENSG00000262202	AC007952.4	0.351878	0.28422	0.999331	N1	0.05 Gy	Male	lncRNA	Grey Module
ENSG00000237945	LINC00649	-0.319779	0.284515	0.999331	N1	0.05 Gy	Male	lncRNA	Grey Module
ENSG00000262227	AC004771.2	0.263047	0.284776	0.999331	N1	0.05 Gy	Male	lncRNA	Grey Module
ENSG00000245685	FRG1-DT	-0.137376	0.285082	0.999331	N1	0.05 Gy	Male	lncRNA	Grey Module
ENSG00000233783	AP001442.1	-0.26088	0.28531	0.999331	N1	0.05 Gy	Male	lncRNA	Grey Module
ENSG00000250280	AC026124.1	0.152847	0.285586	0.999331	N1	0.05 Gy	Male	lncRNA	Grey Module
ENSG00000274561	AC005332.3	0.141003	0.285705	0.999331	N1	0.05 Gy	Male	lncRNA	Grey Module
ENSG00000261542	AC011978.2	0.126991	0.285783	0.999331	N1	0.05 Gy	Male	lncRNA	Grey Module
ENSG00000203801	LINC00222	0.397267	0.285786	0.999331	N1	0.05 Gy	Male	lncRNA	Grey Module
ENSG00000248588	AC008517.1	0.31337	0.286209	0.999331	N1	0.05 Gy	Male	lncRNA	Grey Module
ENSG00000256262	USP30-AS1	0.277322	0.286668	0.999331	N1	0.05 Gy	Male	lncRNA	Grey Module
ENSG00000288033	AC137894.3	-0.137072	0.286703	0.999331	N1	0.05 Gy	Male	lncRNA	Grey Module
ENSG00000287372	AL627316.1	-0.288585	0.286984	0.999331	N1	0.05 Gy	Male	lncRNA	Grey Module
ENSG00000232860	SMG7-AS1	0.32266	0.287408	0.999331	N1	0.05 Gy	Male	lncRNA	Grey Module
ENSG00000244349	AL662791.1	0.28551	0.287505	0.999331	N1	0.05 Gy	Male	lncRNA	Grey Module
ENSG00000276223	AL118522.1	0.233668	0.28762	0.999331	N1	0.05 Gy	Male	lncRNA	Grey Module
ENSG00000227953	LINC01341	0.137232	0.287774	0.999331	N1	0.05 Gy	Male	lncRNA	Grey Module
ENSG00000214708	AC116407.1	0.380698	0.287846	0.999331	N1	0.05 Gy	Male	lncRNA	Grey Module
ENSG00000259520	AC051619.4	0.278042	0.288075	0.999331	N1	0.05 Gy	Male	lncRNA	Grey Module
ENSG00000269054	AC012313.6	-0.247592	0.288099	0.999331	N1	0.05 Gy	Male	lncRNA	Grey Module
ENSG00000258807	AL359237.1	-0.194921	0.288236	0.999331	N1	0.05 Gy	Male	lncRNA	Grey Module
ENSG00000287329	FP326651.1	-0.294884	0.288424	0.999331	N1	0.05 Gy	Male	lncRNA	Grey Module
ENSG00000237735	AF130359.1	-0.285273	0.288961	0.999331	N1	0.05 Gy	Male	lncRNA	Grey Module
ENSG00000274718	AL136964.1	-0.276355	0.289033	0.999331	N1	0.05 Gy	Male	lncRNA	Grey Module
ENSG00000236204	LINC01376	-0.28558	0.289045	0.999331	N1	0.05 Gy	Male	lncRNA	Grey Module
ENSG00000230838	LINC01614	0.309316	0.289054	0.999331	N1	0.05 Gy	Male	lncRNA	Brown Module
ENSG00000260293	AC106820.4	-0.10323	0.289165	0.999331	N1	0.05 Gy	Male	lncRNA	Grey Module
ENSG00000241388	HNF1A-AS1	-0.228324	0.289521	0.999331	N1	0.05 Gy	Male	lncRNA	Grey Module
ENSG00000253872	AC083836.1	-0.30889	0.289528	0.999331	N1	0.05 Gy	Male	lncRNA	Grey Module
ENSG00000287356	AL590822.3	0.172219	0.289657	0.999331	N1	0.05 Gy	Male	lncRNA	Grey Module
ENSG00000267263	AC111170.3	0.268729	0.289777	0.999331	N1	0.05 Gy	Male	lncRNA	Grey Module
ENSG00000231028	LINC00271	-0.186007	0.290006	0.999331	N1	0.05 Gy	Male	lncRNA	Grey Module
ENSG00000278254	AC004852.2	0.277617	0.290015	0.999331	N1	0.05 Gy	Male	lncRNA	Grey Module
ENSG00000267559	AL158154.3	-0.219468	0.290525	0.999331	N1	0.05 Gy	Male	lncRNA	Grey Module
ENSG00000275322	AC103746.1	-0.193929	0.290557	0.999331	N1	0.05 Gy	Male	lncRNA	Grey Module
ENSG00000228536	LYPLAL1-AS1	0.16322	0.291071	0.999331	N1	0.05 Gy	Male	lncRNA	Yellow Module
ENSG00000254363	AC011379.2	-0.325002	0.291143	0.999331	N1	0.05 Gy	Male	lncRNA	Grey Module
ENSG00000244945	RUFY1-AS1	0.302101	0.291184	0.999331	N1	0.05 Gy	Male	lncRNA	Grey Module
ENSG00000272941	AC083862.1	0.138147	0.291243	0.999331	N1	0.05 Gy	Male	lncRNA	Grey Module
ENSG00000278002	AL627171.1	0.214744	0.291374	0.999331	N1	0.05 Gy	Male	lncRNA	Grey Module
ENSG00000286379	AL591845.1	-0.213638	0.291407	0.999331	N1	0.05 Gy	Male	lncRNA	Grey Module
ENSG00000227110	LMCD1-AS1	-0.20455	0.291485	0.999331	N1	0.05 Gy	Male	lncRNA	Grey Module
ENSG00000232756	AC004990.1	0.3214	0.29159	0.999331	N1	0.05 Gy	Male	lncRNA	Grey Module
ENSG00000250166	AC053513.1	-0.315811	0.291992	0.999331	N1	0.05 Gy	Male	lncRNA	Grey Module
ENSG00000273723	SUGT1-DT	0.254771	0.292154	0.999331	N1	0.05 Gy	Male	lncRNA	Grey Module
ENSG00000263327	TAPT1-AS1	0.122477	0.292232	0.999331	N1	0.05 Gy	Male	lncRNA	Grey Module
ENSG00000256433	AC005840.2	0.22582	0.29249	0.999331	N1	0.05 Gy	Male	lncRNA	Grey Module
ENSG00000247774	PCED1B-AS1	-0.266013	0.292511	0.999331	N1	0.05 Gy	Male	lncRNA	Grey Module
ENSG00000286108	AL359916.1	-0.270908	0.292558	0.999331	N1	0.05 Gy	Male	lncRNA	Grey Module
ENSG00000266602	AP005262.1	0.128661	0.292581	0.999331	N1	0.05 Gy	Male	lncRNA	Grey Module
ENSG00000272426	BX284668.6	-0.285005	0.29273	0.999331	N1	0.05 Gy	Male	lncRNA	Grey Module
ENSG00000228043	AC114763.1	-0.206113	0.292883	0.999331	N1	0.05 Gy	Male	lncRNA	Grey Module
ENSG00000267546	AC015802.4	0.248851	0.292975	0.999331	N1	0.05 Gy	Male	lncRNA	Grey Module
ENSG00000230773	AC092650.1	0.211052	0.293081	0.999331	N1	0.05 Gy	Male	lncRNA	Grey Module
ENSG00000259744	AC009269.4	-0.259454	0.293262	0.999331	N1	0.05 Gy	Male	lncRNA	Grey Module
ENSG00000250874	AC010595.1	0.34279	0.293376	0.999331	N1	0.05 Gy	Male	lncRNA	Grey Module
ENSG00000287254	AC011509.3	-0.339512	0.293417	0.999331	N1	0.05 Gy	Male	lncRNA	Grey Module
ENSG00000255384	AP001267.2	0.299238	0.293476	0.999331	N1	0.05 Gy	Male	lncRNA	Grey Module
ENSG00000263345	AC006435.2	0.543838	0.293936	0.999331	N1	0.05 Gy	Male	lncRNA	Grey Module
ENSG00000271204	AC016831.4	0.118639	0.29407	0.999331	N1	0.05 Gy	Male	lncRNA	Cyan Module
ENSG00000246308	AC116535.1	0.180553	0.29441	0.999331	N1	0.05 Gy	Male	lncRNA	Grey Module
ENSG00000275465	AL449403.3	-0.266595	0.294417	0.999331	N1	0.05 Gy	Male	lncRNA	Grey Module
ENSG00000246283	AC090510.1	-0.328187	0.294421	0.999331	N1	0.05 Gy	Male	lncRNA	Grey Module
ENSG00000224846	NQO2-AS1	0.327241	0.294636	0.999331	N1	0.05 Gy	Male	lncRNA	Grey Module
ENSG00000226833	AC092164.1	-0.230117	0.294716	0.999331	N1	0.05 Gy	Male	lncRNA	Grey Module
ENSG00000247095	MIR210HG	0.226495	0.294945	0.999331	N1	0.05 Gy	Male	lncRNA	Grey Module
ENSG00000225209	AC092637.1	0.297843	0.295199	0.999331	N1	0.05 Gy	Male	lncRNA	Grey Module
ENSG00000251396	LINC01301	-0.221257	0.295393	0.999331	N1	0.05 Gy	Male	lncRNA	Grey Module
ENSG00000279277	AC012020.1	0.165767	0.295398	0.999331	N1	0.05 Gy	Male	lncRNA	Grey Module
ENSG00000227145	IL21-AS1	-0.306973	0.295548	0.999331	N1	0.05 Gy	Male	lncRNA	Grey Module
ENSG00000250038	AC093791.1	0.277382	0.295583	0.999331	N1	0.05 Gy	Male	lncRNA	Grey Module
ENSG00000212719	LINC02693	-0.0690618	0.295664	0.999331	N1	0.05 Gy	Male	lncRNA	Grey Module
ENSG00000177738	AC025171.1	-0.101074	0.295716	0.999331	N1	0.05 Gy	Male	lncRNA	Grey Module
ENSG00000265666	RARA-AS1	-0.175739	0.295837	0.999331	N1	0.05 Gy	Male	lncRNA	Grey Module
ENSG00000262815	AC087501.2	0.275663	0.295929	0.999331	N1	0.05 Gy	Male	lncRNA	Grey Module
ENSG00000257285	AL132780.1	-0.309323	0.296269	0.999331	N1	0.05 Gy	Male	lncRNA	Grey Module
ENSG00000274364	AL110115.1	-0.273815	0.296447	0.999331	N1	0.05 Gy	Male	lncRNA	Grey Module
ENSG00000276564	AC130650.2	0.240378	0.296686	0.999331	N1	0.05 Gy	Male	lncRNA	Grey Module
ENSG00000271171	LINC00904	0.302802	0.296899	0.999331	N1	0.05 Gy	Male	lncRNA	Grey Module
ENSG00000197734	C14orf178	-0.399062	0.297329	0.999331	N1	0.05 Gy	Male	lncRNA	Grey Module
ENSG00000281852	LINC00891	0.154153	0.297406	0.999331	N1	0.05 Gy	Male	lncRNA	Grey Module
ENSG00000223485	LINC01615	0.233274	0.297436	0.999331	N1	0.05 Gy	Male	lncRNA	Grey Module
ENSG00000287452	AL391477.1	-0.276461	0.297583	0.999331	N1	0.05 Gy	Male	lncRNA	Grey Module
ENSG00000286565	AC006348.1	0.295895	0.29776	0.999331	N1	0.05 Gy	Male	lncRNA	Grey Module
ENSG00000272695	GAS6-DT	0.0872817	0.29777	0.999331	N1	0.05 Gy	Male	lncRNA	Brown Module
ENSG00000259605	AC074212.1	0.146815	0.297993	0.999331	N1	0.05 Gy	Male	lncRNA	Grey Module
ENSG00000231714	AL513348.1	-0.327694	0.298038	0.999331	N1	0.05 Gy	Male	lncRNA	Grey Module
ENSG00000272235	AL590438.1	-0.277465	0.298165	0.999331	N1	0.05 Gy	Male	lncRNA	Grey Module
ENSG00000261837	AC046158.2	0.244566	0.298187	0.999331	N1	0.05 Gy	Male	lncRNA	Grey Module
ENSG00000258050	AL139316.1	0.384732	0.298513	0.999331	N1	0.05 Gy	Male	lncRNA	Grey Module
ENSG00000248709	AC008549.1	-0.287358	0.298571	0.999331	N1	0.05 Gy	Male	lncRNA	Grey Module
ENSG00000253284	AC092828.1	-0.146237	0.298616	0.999331	N1	0.05 Gy	Male	lncRNA	Cyan Module
ENSG00000285527	AC136285.3	-0.346404	0.298687	0.999331	N1	0.05 Gy	Male	lncRNA	Grey Module
ENSG00000233081	AL353764.1	-0.249306	0.298991	0.999331	N1	0.05 Gy	Male	lncRNA	Grey Module
ENSG00000285707	AL008720.1	-0.311417	0.299148	0.999331	N1	0.05 Gy	Male	lncRNA	Grey Module
ENSG00000236529	AC093582.1	-0.266383	0.299248	0.999331	N1	0.05 Gy	Male	lncRNA	Grey Module
ENSG00000267298	AC006116.6	0.215921	0.299338	0.999331	N1	0.05 Gy	Male	lncRNA	Grey Module
ENSG00000269210	AC019171.1	-0.234978	0.299459	0.999331	N1	0.05 Gy	Male	lncRNA	Grey Module
ENSG00000231305	AC112484.1	-0.291766	0.299618	0.999331	N1	0.05 Gy	Male	lncRNA	Grey Module
ENSG00000280639	LINC02204	-0.25716	0.299684	0.999331	N1	0.05 Gy	Male	lncRNA	Grey Module
ENSG00000215403	LL22NC01-81G9.3	-0.336174	0.299693	0.999331	N1	0.05 Gy	Male	lncRNA	Grey Module
ENSG00000273344	PAXIP1-AS1	-0.119317	0.299801	0.999331	N1	0.05 Gy	Male	lncRNA	Grey Module
ENSG00000257135	ODC1-DT	-0.150148	0.299912	0.999331	N1	0.05 Gy	Male	lncRNA	Grey Module
ENSG00000286444	AL035661.2	0.278146	0.300071	0.999331	N1	0.05 Gy	Male	lncRNA	Grey Module
ENSG00000286888	AC006427.2	-0.288064	0.300131	0.999331	N1	0.05 Gy	Male	lncRNA	Grey Module
ENSG00000250132	AC004803.1	0.0918654	0.300148	0.999331	N1	0.05 Gy	Male	lncRNA	Grey Module
ENSG00000229321	AC008269.1	0.190495	0.300343	0.999331	N1	0.05 Gy	Male	lncRNA	Grey Module
ENSG00000272143	FGF14-AS2	0.21492	0.300395	0.999331	N1	0.05 Gy	Male	lncRNA	Grey Module
ENSG00000286724	AL732509.1	0.0943092	0.300457	0.999331	N1	0.05 Gy	Male	lncRNA	Grey Module
ENSG00000233509	ZNF197-AS1	-0.267353	0.300509	0.999331	N1	0.05 Gy	Male	lncRNA	Grey Module
ENSG00000261737	CLCA4-AS1	-0.169937	0.30053	0.999331	N1	0.05 Gy	Male	lncRNA	Grey Module
ENSG00000225399	AC121247.1	-0.203947	0.300573	0.999331	N1	0.05 Gy	Male	lncRNA	Grey Module
ENSG00000276308	AC078880.4	0.12677	0.300596	0.999331	N1	0.05 Gy	Male	lncRNA	Cyan Module
ENSG00000253347	AC040934.1	0.248493	0.300996	0.999331	N1	0.05 Gy	Male	lncRNA	Grey Module
ENSG00000256576	LINC02361	-0.268471	0.301019	0.999331	N1	0.05 Gy	Male	lncRNA	Grey Module
ENSG00000261610	AP000265.1	0.318425	0.301162	0.999331	N1	0.05 Gy	Male	lncRNA	Grey Module
ENSG00000237638	LINC02245	0.165741	0.301275	0.999331	N1	0.05 Gy	Male	lncRNA	Grey Module
ENSG00000223914	LINC02471	0.283276	0.301318	0.999331	N1	0.05 Gy	Male	lncRNA	Grey Module
ENSG00000267239	AP001198.1	0.314969	0.301356	0.999331	N1	0.05 Gy	Male	lncRNA	Grey Module
ENSG00000270012	AC232271.1	0.156872	0.301621	0.999331	N1	0.05 Gy	Male	lncRNA	Grey Module
ENSG00000215386	MIR99AHG	0.0825087	0.301644	0.999331	N1	0.05 Gy	Male	lncRNA	Grey Module
ENSG00000233806	LINC01237	0.269576	0.30165	0.999331	N1	0.05 Gy	Male	lncRNA	Grey Module
ENSG00000274213	AC015912.3	0.264921	0.302157	0.999331	N1	0.05 Gy	Male	lncRNA	Grey Module
ENSG00000272953	AC092171.4	-0.234677	0.302157	0.999331	N1	0.05 Gy	Male	lncRNA	Grey Module
ENSG00000263766	AC025682.1	0.310914	0.302246	0.999331	N1	0.05 Gy	Male	lncRNA	Grey Module
ENSG00000276054	AC243654.3	-0.216633	0.302272	0.999331	N1	0.05 Gy	Male	lncRNA	Grey Module
ENSG00000287309	AL583859.3	0.243311	0.302679	0.999331	N1	0.05 Gy	Male	lncRNA	Grey Module
ENSG00000205414	AC007608.1	-0.264603	0.303107	0.999331	N1	0.05 Gy	Male	lncRNA	Grey Module
ENSG00000287005	AC090018.2	0.169856	0.30314	0.999331	N1	0.05 Gy	Male	lncRNA	Grey Module
ENSG00000265692	LINC01970	-0.151024	0.303414	0.999331	N1	0.05 Gy	Male	lncRNA	Grey Module
ENSG00000259865	AL390728.6	-0.196205	0.303463	0.999331	N1	0.05 Gy	Male	lncRNA	Grey Module
[truncated: 72,702 more rows]

## Sheet: Sheet1
Supplemental File 1c: Complete list of differentially expressed lncRNAs. Model 1 considers age at sampling and sex; model 2 considers age at sampling, sex, age at and year of first diagnosis, and tumor type (not used with data from cancer-free controls). Abbreviations: Gy = Gray, N0 = fibroblasts of cancer-free controls, N1 = fibroblasts of childhood-cancer survivors, N2+ = fibroblasts of childho…
Gene	GeneID	log2FC	Avg..Expr	t	P.Value	FDR	B	B_age	p_age	GeneName	in.geneset	TrancriptInfo	Group	Dose	sex	Gene2
ENSG00000266258.1	LINC01909	1.47576	-2.45355	4.86773	2.15722e-06	0.0133203	2.45187	-0.00302796	0.817605	long intergenic non-protein coding RNA 1909	NA	gene_id: 50759,havana_gene: OTTHUMG00000178695.1,gene_name: LINC01909 | transcript_id: ENST00000584919.1,havana_transcript: OTTHUMT00000443002.1,transcript_name: LINC01909-202,bp: 815,biotype: lncRNA | transcript_id: ENST00000583247.1,havana_transcript: OTTHUMT00000443003.1,transcript_name: LINC01909-201,bp: 423,biotype: lncRNA	N1	0.05 Gy	Male	ENSG00000266258
ENSG00000274414.1	AL121772.1	0.877319	-0.799551	4.52504	9.89393e-06	0.0419131	2.18958	-0.00554382	0.517994	NA	NA	gene_id: 54417,havana_gene: OTTHUMG00000186744.1,gene_name: AL121772.1 | transcript_id: ENST00000618303.1,havana_transcript: OTTHUMT00000473702.1,transcript_name: AL121772.1-201,bp: 2335,biotype: lncRNA	N1	0.05 Gy	Male	ENSG00000274414
ENSG00000267586.7	LINC00907	-0.789694	-0.907739	-3.94153	0.000108871	0.179267	0.390441	0.00419321	0.608735	long intergenic non-protein coding RNA 907	NA	gene_id: 50354,havana_gene: OTTHUMG00000178321.7,gene_name: LINC00907 | transcript_id: ENST00000601948.5,havana_transcript: OTTHUMT00000461426.1,transcript_name: LINC00907-211,bp: 795,biotype: lncRNA | transcript_id: ENST00000659948.1,havana_transcript: OTTHUMT00000511456.1,transcript_name: LINC00907-213,bp: 1057,biotype: lncRNA | transcript_id: ENST00000586990.6,havana_transcript: OTTHUMT0000044…	N1	0.05 Gy	Male	ENSG00000267586
ENSG00000235078.1	AC231981.1	-0.883852	-3.70353	-3.86032	0.000148974	0.211884	-0.508428	-0.00153655	0.879428	NA	NA	gene_id: 5532,havana_gene: OTTHUMG00000151471.2,gene_name: AC231981.1 | transcript_id: ENST00000450917.1,havana_transcript: OTTHUMT00000322788.2,transcript_name: AC231981.1-201,bp: 974,biotype: lncRNA	N1	0.05 Gy	Male	ENSG00000235078
ENSG00000254837.2	AP001372.2	-0.412911	0.603416	-3.85095	0.000154416	0.211884	0.568839	-0.00496304	0.285142	NA	NA	gene_id: 33882,havana_gene: OTTHUMG00000150368.2,gene_name: AP001372.2 | transcript_id: ENST00000526036.1,havana_transcript: OTTHUMT00000317865.2,transcript_name: AP001372.2-201,bp: 2493,biotype: lncRNA | transcript_id: ENST00000612462.1,havana_transcript: -,transcript_name: AP001372.2-202,bp: 897,biotype: lncRNA	N1	0.05 Gy	Male	ENSG00000254837
ENSG00000286174.1	AL596330.1	0.910287	-3.91464	3.69964	0.000272979	0.306468	-0.906595	0.0253614	0.0133662	NA	NA	gene_id: 4875,havana_gene: OTTHUMG00000193232.2,gene_name: AL596330.1 | transcript_id: ENST00000652162.1,havana_transcript: OTTHUMT00000500532.2,transcript_name: AL596330.1-201,bp: 1240,biotype: lncRNA	N1	0.05 Gy	Male	ENSG00000286174
ENSG00000253554.7	LINC01414	-0.930015	-3.87786	-3.66055	0.000315361	0.311564	-0.979784	0.0138472	0.189445	long intergenic non-protein coding RNA 1414	NA	gene_id: 25802,havana_gene: OTTHUMG00000164358.6,gene_name: LINC01414 | transcript_id: ENST00000523191.5,havana_transcript: OTTHUMT00000378431.2,transcript_name: LINC01414-203,bp: 573,biotype: lncRNA | transcript_id: ENST00000524360.5,havana_transcript: OTTHUMT00000378630.1,transcript_name: LINC01414-204,bp: 581,biotype: lncRNA | transcript_id: ENST00000668525.1,havana_transcript: OTTHUMT00000527…	N1	0.05 Gy	Male	ENSG00000253554
ENSG00000263724.2	DLGAP1-AS3	-0.960695	-3.10789	-3.58392	0.000417038	0.329392	-1.03158	0.00596474	0.617067	DLGAP1 antisense RNA 3	NA	gene_id: 49775,havana_gene: OTTHUMG00000178391.2,gene_name: DLGAP1-AS3 | transcript_id: ENST00000667062.1,havana_transcript: OTTHUMT00000522983.1,transcript_name: DLGAP1-AS3-204,bp: 1470,biotype: lncRNA | transcript_id: ENST00000577649.1,havana_transcript: OTTHUMT00000441782.1,transcript_name: DLGAP1-AS3-201,bp: 1258,biotype: lncRNA | transcript_id: ENST00000666095.1,havana_transcript: OTTHUMT000…	N1	0.05 Gy	Male	ENSG00000263724
ENSG00000267348.3	GEMIN7-AS1	-0.593979	-0.932058	-3.57984	0.000423231	0.329392	-0.552618	-0.00607841	0.408892	GEMIN7 antisense RNA 1	NA	gene_id: 52949,havana_gene: OTTHUMG00000181770.3,gene_name: GEMIN7-AS1 | transcript_id: ENST00000586744.1,havana_transcript: OTTHUMT00000457530.1,transcript_name: GEMIN7-AS1-202,bp: 690,biotype: lncRNA | transcript_id: ENST00000655031.1,havana_transcript: OTTHUMT00000523227.1,transcript_name: GEMIN7-AS1-203,bp: 2010,biotype: lncRNA | transcript_id: ENST00000586556.1,havana_transcript: OTTHUMT0000…	N1	0.05 Gy	Male	ENSG00000267348
ENSG00000234647.2	AL606970.3	-0.969032	-3.02371	-3.57686	0.000427827	0.329392	-1.01735	-0.00714585	0.562368	NA	NA	gene_id: 21512,havana_gene: OTTHUMG00000016043.2,gene_name: AL606970.3 | transcript_id: ENST00000446811.1,havana_transcript: OTTHUMT00000043190.1,transcript_name: AL606970.3-201,bp: 2246,biotype: lncRNA | transcript_id: ENST00000634866.1,havana_transcript: OTTHUMT00000487991.1,transcript_name: AL606970.3-202,bp: 476,biotype: lncRNA	N1	0.05 Gy	Male	ENSG00000234647
ENSG00000198358.4	AL354714.1	-0.436323	-0.488696	-3.55588	0.000461409	0.329392	-0.527135	-0.00300301	0.587588	NA	NA	gene_id: 3663,havana_gene: OTTHUMG00000028603.1,gene_name: AL354714.1 | transcript_id: ENST00000356006.3,havana_transcript: OTTHUMT00000071461.1,transcript_name: AL354714.1-201,bp: 2136,biotype: lncRNA	N1	0.05 Gy	Male	ENSG00000198358
ENSG00000254288.1	AC087672.2	0.878027	-3.1184	3.5552	0.000462539	0.329392	-1.08021	-0.0010983	0.914445	NA	NA	gene_id: 25969,havana_gene: OTTHUMG00000164505.1,gene_name: AC087672.2 | transcript_id: ENST00000519323.1,havana_transcript: OTTHUMT00000379034.1,transcript_name: AC087672.2-201,bp: 738,biotype: lncRNA	N1	0.05 Gy	Male	ENSG00000254288
ENSG00000265799.1	AC090844.3	-1.18909	-1.83058	-3.47209	0.000621899	0.362933	-1.04288	-0.022123	0.163593	NA	NA	gene_id: 48131,havana_gene: OTTHUMG00000179523.1,gene_name: AC090844.3 | transcript_id: ENST00000583462.1,havana_transcript: OTTHUMT00000446852.1,transcript_name: AC090844.3-201,bp: 784,biotype: lncRNA | transcript_id: ENST00000584649.1,havana_transcript: OTTHUMT00000446853.1,transcript_name: AC090844.3-202,bp: 535,biotype: lncRNA	N1	0.05 Gy	Male	ENSG00000265799
ENSG00000287335.1	AL139351.3	0.681052	-1.50503	3.47013	0.000626222	0.362933	-0.995777	0.0115801	0.14852	NA	NA	gene_id: 54978,havana_gene: OTTHUMG00000195110.1,gene_name: AL139351.3 | transcript_id: ENST00000653312.1,havana_transcript: OTTHUMT00000524526.1,transcript_name: AL139351.3-201,bp: 2858,biotype: lncRNA	N1	0.05 Gy	Male	ENSG00000287335
ENSG00000277287.1	AL109976.1	0.324393	1.70482	3.43849	0.000699905	0.382261	-0.554653	0.00558754	0.157954	NA	NA	gene_id: 54018,havana_gene: OTTHUMG00000186579.1,gene_name: AL109976.1 | transcript_id: ENST00000621919.1,havana_transcript: OTTHUMT00000473410.1,transcript_name: AL109976.1-201,bp: 5678,biotype: lncRNA	N1	0.05 Gy	Male	ENSG00000277287
ENSG00000125462.18	C1orf61	-1.1167	-2.0112	-3.43362	0.000711932	0.382261	-1.15513	-0.0107453	0.444053	chromosome 1 open reading frame 61	NA	gene_id: 3480,havana_gene: OTTHUMG00000031022.5,gene_name: C1orf61 | transcript_id: ENST00000608007.1,havana_transcript: OTTHUMT00000471690.1,transcript_name: C1orf61-228,bp: 3138,biotype: processed_transcript | transcript_id: ENST00000400991.6,havana_transcript: OTTHUMT00000075990.2,transcript_name: C1orf61-205,bp: 473,biotype: processed_transcript | transcript_id: ENST00000368242.7,havana_trans…	N1	0.05 Gy	Male	ENSG00000125462
ENSG00000253361.3	AC069120.1	-0.938915	-2.16522	-3.41087	0.000770761	0.397631	-1.22628	-0.0205608	0.116157	NA	NA	gene_id: 25419,havana_gene: OTTHUMG00000163994.4,gene_name: AC069120.1 | transcript_id: ENST00000659341.1,havana_transcript: OTTHUMT00000527210.1,transcript_name: AC069120.1-201,bp: 1530,biotype: lncRNA | transcript_id: ENST00000521623.1,havana_transcript: OTTHUMT00000376670.1,transcript_name: AC069120.1-202,bp: 379,biotype: lncRNA | transcript_id: ENST00000646170.1,havana_transcript: OTTHUMT0000…	N1	0.05 Gy	Male	ENSG00000253361
ENSG00000275438.1	AL031008.1	-0.834493	-3.68224	-3.36027	0.0009183	0.444727	-1.58115	0.00242872	0.815428	NA	NA	gene_id: 44144,havana_gene: OTTHUMG00000186666.1,gene_name: AL031008.1 | transcript_id: ENST00000619963.1,havana_transcript: OTTHUMT00000473581.1,transcript_name: AL031008.1-201,bp: 541,biotype: lncRNA	N1	0.05 Gy	Male	ENSG00000275438
ENSG00000286249.1	AC016743.1	0.626385	-1.30037	3.28049	0.00120533	0.507745	-1.38611	0.00414936	0.642054	NA	NA	gene_id: 9026,havana_gene: OTTHUMG00000193186.1,gene_name: AC016743.1 | transcript_id: ENST00000650878.1,havana_transcript: OTTHUMT00000500403.1,transcript_name: AC016743.1-201,bp: 1199,biotype: lncRNA	N1	0.05 Gy	Male	ENSG00000286249
ENSG00000248837.7	AC097512.1	-0.643031	-1.44922	-3.27917	0.0012107	0.507745	-1.42645	0.013535	0.12321	NA	NA	gene_id: 13287,havana_gene: OTTHUMG00000160256.28,gene_name: AC097512.1 | transcript_id: ENST00000659942.1,havana_transcript: OTTHUMT00000513025.1,transcript_name: AC097512.1-214,bp: 1554,biotype: lncRNA | transcript_id: ENST00000655325.1,havana_transcript: OTTHUMT00000512821.1,transcript_name: AC097512.1-212,bp: 1460,biotype: lncRNA | transcript_id: ENST00000655182.1,havana_transcript: OTTHUMT00…	N1	0.05 Gy	Male	ENSG00000248837
ENSG00000283148.1	AC137936.1	0.843458	-3.09602	3.26332	0.00127713	0.507745	-1.71527	0.0200131	0.0744332	NA	NA	gene_id: 10746,havana_gene: OTTHUMG00000191719.1,gene_name: AC137936.1 | transcript_id: ENST00000636316.1,havana_transcript: OTTHUMT00000489684.1,transcript_name: AC137936.1-201,bp: 845,biotype: lncRNA	N1	0.05 Gy	Male	ENSG00000283148
ENSG00000241369.6	LINC01192	-1.00751	-3.55852	-3.25315	0.00132152	0.507745	-1.77952	0.00243618	0.852676	long intergenic non-protein coding RNA 1192	NA	gene_id: 12215,havana_gene: OTTHUMG00000158021.53,gene_name: LINC01192 | transcript_id: ENST00000660789.1,havana_transcript: OTTHUMT00000523340.1,transcript_name: LINC01192-229,bp: 1809,biotype: lncRNA | transcript_id: ENST00000663627.1,havana_transcript: OTTHUMT00000522362.1,transcript_name: LINC01192-236,bp: 1278,biotype: lncRNA | transcript_id: ENST00000665928.1,havana_transcript: OTTHUMT00000…	N1	0.05 Gy	Male	ENSG00000241369
ENSG00000226530.2	AL158055.1	-0.896827	-2.58761	-3.24212	0.00137129	0.507745	-1.6877	0.00762221	0.526791	NA	NA	gene_id: 58386,havana_gene: OTTHUMG00000021532.2,gene_name: AL158055.1 | transcript_id: ENST00000661364.1,havana_transcript: OTTHUMT00000523077.1,transcript_name: AL158055.1-203,bp: 8535,biotype: lncRNA | transcript_id: ENST00000418775.1,havana_transcript: OTTHUMT00000056581.1,transcript_name: AL158055.1-201,bp: 586,biotype: lncRNA | transcript_id: ENST00000455931.1,havana_transcript: OTTHUMT0000…	N1	0.05 Gy	Male	ENSG00000226530
ENSG00000206567.10	AC022007.1	-0.796897	-0.407631	-3.23542	0.00140236	0.507745	-1.32113	-0.00616691	0.562743	NA	NA	gene_id: 9796,havana_gene: OTTHUMG00000155325.4,gene_name: AC022007.1 | transcript_id: ENST00000383808.7,havana_transcript: OTTHUMT00000339469.2,transcript_name: AC022007.1-201,bp: 4187,biotype: lncRNA | transcript_id: ENST00000420091.5,havana_transcript: OTTHUMT00000339470.1,transcript_name: AC022007.1-202,bp: 1566,biotype: lncRNA | transcript_id: ENST00000621000.1,havana_transcript: -,transcrip…	N1	0.05 Gy	Male	ENSG00000206567
ENSG00000239569.3	KMT2E-AS1	0.534252	-1.73451	3.2264	0.00144523	0.507745	-1.5942	-0.000734674	0.922718	NA	NA	gene_id: 23545,havana_gene: OTTHUMG00000157280.1,gene_name: KMT2E-AS1 | transcript_id: ENST00000453677.1,havana_transcript: OTTHUMT00000348305.1,transcript_name: KMT2E-AS1-201,bp: 736,biotype: lncRNA	N1	0.05 Gy	Male	ENSG00000239569
ENSG00000267605.7	AC016590.1	1.06523	-1.76868	3.21839	0.0014843	0.507745	-1.61192	0.0100898	0.462095	NA	NA	gene_id: 52542,havana_gene: OTTHUMG00000180577.8,gene_name: AC016590.1 | transcript_id: ENST00000652687.1,havana_transcript: OTTHUMT00000499929.1,transcript_name: AC016590.1-201,bp: 1208,biotype: lncRNA | transcript_id: ENST00000586324.2,havana_transcript: OTTHUMT00000514522.1,transcript_name: AC016590.1-202,bp: 1633,biotype: lncRNA | transcript_id: ENST00000656668.1,havana_transcript: OTTHUMT000…	N1	0.05 Gy	Male	ENSG00000267605
ENSG00000260912.1	AL158206.1	0.416567	-0.549854	3.19949	0.00158045	0.507745	-1.41108	-0.00152923	0.766272	NA	NA	gene_id: 27325,havana_gene: OTTHUMG00000175502.1,gene_name: AL158206.1 | transcript_id: ENST00000563205.1,havana_transcript: OTTHUMT00000430280.1,transcript_name: AL158206.1-201,bp: 1965,biotype: lncRNA	N1	0.05 Gy	Male	ENSG00000260912
ENSG00000278192.1	AL118505.1	0.750386	-2.64974	3.19374	0.0016108	0.507745	-1.78276	0.00571362	0.565715	NA	NA	gene_id: 54101,havana_gene: OTTHUMG00000186613.2,gene_name: AL118505.1 | transcript_id: ENST00000619370.1,havana_transcript: OTTHUMT00000473469.1,transcript_name: AL118505.1-201,bp: 1932,biotype: lncRNA	N1	0.05 Gy	Male	ENSG00000278192
ENSG00000258824.2	AL122035.1	0.420986	-0.37869	3.19368	0.00161114	0.507745	-1.41029	0.004715	0.386332	NA	NA	gene_id: 40656,havana_gene: OTTHUMG00000171216.1,gene_name: AL122035.1 | transcript_id: ENST00000556640.1,havana_transcript: OTTHUMT00000412363.1,transcript_name: AL122035.1-201,bp: 550,biotype: lncRNA	N1	0.05 Gy	Male	ENSG00000258824
ENSG00000235663.1	SAPCD1-AS1	-0.772316	-3.58372	-3.17393	0.00171961	0.507745	-1.92732	-0.0188268	0.0640648	NA	NA	gene_id: 19378,havana_gene: OTTHUMG00000137389.1,gene_name: SAPCD1-AS1 | transcript_id: ENST00000419679.1,havana_transcript: OTTHUMT00000268184.1,transcript_name: SAPCD1-AS1-202,bp: 461,biotype: lncRNA	N1	0.05 Gy	Male	ENSG00000235663
ENSG00000235840.1	AC012363.2	0.84221	-3.52705	3.14	0.00192197	0.507745	-1.99612	-0.00327589	0.766017	NA	NA	gene_id: 7674,havana_gene: OTTHUMG00000155116.1,gene_name: AC012363.2 | transcript_id: ENST00000437837.1,havana_transcript: OTTHUMT00000338463.1,transcript_name: AC012363.2-201,bp: 555,biotype: lncRNA	N1	0.05 Gy	Male	ENSG00000235840
ENSG00000267033.1	AC020911.1	0.939926	-3.46459	3.13226	0.00197114	0.507745	-2.00353	0.0178739	0.15951	NA	NA	gene_id: 51826,havana_gene: OTTHUMG00000182280.1,gene_name: AC020911.1 | transcript_id: ENST00000591038.1,havana_transcript: OTTHUMT00000460350.1,transcript_name: AC020911.1-201,bp: 578,biotype: lncRNA	N1	0.05 Gy	Male	ENSG00000267033
ENSG00000273008.1	AC010864.1	0.479414	-0.79386	3.12375	0.00202648	0.510736	-1.65481	0.00449398	0.486077	NA	NA	gene_id: 30109,havana_gene: OTTHUMG00000186248.1,gene_name: AC010864.1 | transcript_id: ENST00000609407.1,havana_transcript: OTTHUMT00000472494.1,transcript_name: AC010864.1-201,bp: 1511,biotype: lncRNA	N1	0.05 Gy	Male	ENSG00000273008
ENSG00000261476.1	AC009163.4	-0.794258	-3.55265	-3.11461	0.00208753	0.515598	-2.04789	-0.00344218	0.752662	NA	NA	gene_id: 46231,havana_gene: OTTHUMG00000177068.1,gene_name: AC009163.4 | transcript_id: ENST00000563554.1,havana_transcript: OTTHUMT00000435197.1,transcript_name: AC009163.4-201,bp: 852,biotype: lncRNA	N1	0.05 Gy	Male	ENSG00000261476
ENSG00000260923.7	LINC02193	0.425386	0.564684	3.10454	0.00215681	0.521758	-1.52823	0.000542646	0.927991	NA	NA	gene_id: 46620,havana_gene: OTTHUMG00000172851.14,gene_name: LINC02193 | transcript_id: ENST00000621799.1,havana_transcript: -,transcript_name: LINC02193-207,bp: 723,biotype: lncRNA | transcript_id: ENST00000568418.1,havana_transcript: OTTHUMT00000422123.1,transcript_name: LINC02193-203,bp: 2056,biotype: lncRNA | transcript_id: ENST00000568947.2,havana_transcript: OTTHUMT00000420877.2,transcript_…	N1	0.05 Gy	Male	ENSG00000260923
ENSG00000278266.1	AC079949.2	-0.708964	-2.28304	-3.08909	0.00226718	0.521758	-1.95222	-0.0164463	0.0963153	NA	NA	gene_id: 37958,havana_gene: OTTHUMG00000168462.2,gene_name: AC079949.2 | transcript_id: ENST00000617117.1,havana_transcript: OTTHUMT00000399833.2,transcript_name: AC079949.2-201,bp: 2933,biotype: lncRNA	N1	0.05 Gy	Male	ENSG00000278266
ENSG00000259275.4	AC087477.2	0.430576	-0.126295	3.06277	0.00246725	0.543098	-1.679	-0.0236505	0.000112552	NA	NA	gene_id: 43923,havana_gene: OTTHUMG00000171847.8,gene_name: AC087477.2 | transcript_id: ENST00000558382.2,havana_transcript: OTTHUMT00000415391.2,transcript_name: AC087477.2-201,bp: 570,biotype: lncRNA | transcript_id: ENST00000664133.1,havana_transcript: OTTHUMT00000509791.1,transcript_name: AC087477.2-206,bp: 1892,biotype: lncRNA | transcript_id: ENST00000667348.1,havana_transcript: OTTHUMT0000…	N1	0.05 Gy	Male	ENSG00000259275
ENSG00000286627.1	AP005900.1	-0.839841	-3.66269	-3.05994	0.00248974	0.543098	-2.17064	0.00535027	0.632686	NA	NA	gene_id: 49837,havana_gene: OTTHUMG00000195009.1,gene_name: AP005900.1 | transcript_id: ENST00000668117.1,havana_transcript: OTTHUMT00000523706.1,transcript_name: AP005900.1-201,bp: 3243,biotype: lncRNA	N1	0.05 Gy	Male	ENSG00000286627
ENSG00000275212.3	LINC02826	0.85578	-3.61607	3.04791	0.00258729	0.553493	-2.17819	-0.00414529	0.729172	NA	NA	gene_id: 37930,havana_gene: OTTHUMG00000168493.10,gene_name: LINC02826 | transcript_id: ENST00000534849.1,havana_transcript: OTTHUMT00000399910.1,transcript_name: LINC02826-201,bp: 570,biotype: lncRNA | transcript_id: ENST00000642407.1,havana_transcript: OTTHUMT00000494394.1,transcript_name: LINC02826-203,bp: 1529,biotype: lncRNA | transcript_id: ENST00000660252.1,havana_transcript: OTTHUMT000005…	N1	0.05 Gy	Male	ENSG00000275212
ENSG00000272696.1	AL359091.3	0.740777	-3.4192	3.04597	0.00260333	0.553493	-2.16614	0.00679557	0.517608	NA	NA	gene_id: 29033,havana_gene: OTTHUMG00000185895.1,gene_name: AL359091.3 | transcript_id: ENST00000609315.1,havana_transcript: OTTHUMT00000471658.1,transcript_name: AL359091.3-201,bp: 573,biotype: lncRNA	N1	0.05 Gy	Male	ENSG00000272696
ENSG00000284430.1	AC020912.1	-0.821405	-2.63214	-3.02928	0.00274534	0.553493	-2.11808	0.00581618	0.622619	NA	NA	gene_id: 52293,havana_gene: OTTHUMG00000191896.1,gene_name: AC020912.1 | transcript_id: ENST00000638312.1,havana_transcript: OTTHUMT00000491072.1,transcript_name: AC020912.1-201,bp: 5059,biotype: lncRNA	N1	0.05 Gy	Male	ENSG00000284430
ENSG00000235158.1	AC087430.1	-0.844159	-3.69007	-3.01523	0.00287043	0.553493	-2.24575	-0.00305642	0.785312	NA	NA	gene_id: 9686,havana_gene: OTTHUMG00000154883.1,gene_name: AC087430.1 | transcript_id: ENST00000451707.1,havana_transcript: OTTHUMT00000337493.1,transcript_name: AC087430.1-201,bp: 3699,biotype: lncRNA	N1	0.05 Gy	Male	ENSG00000235158
ENSG00000285565.1	AL671762.1	-1.27598	2.84423	-3.0137	0.00288432	0.553493	-1.79154	0.0121812	0.470549	NA	NA	gene_id: 19386,havana_gene: OTTHUMG00000193357.1,gene_name: AL671762.1 | transcript_id: ENST00000649802.1,havana_transcript: OTTHUMT00000500923.1,transcript_name: AL671762.1-201,bp: 1338,biotype: lncRNA	N1	0.05 Gy	Male	ENSG00000285565
ENSG00000243694.3	LINC02027	0.727169	-2.43633	2.99755	0.00303523	0.557363	-2.14925	-0.012664	0.233944	long intergenic non-protein coding RNA 2027	NA	gene_id: 10992,havana_gene: OTTHUMG00000158949.5,gene_name: LINC02027 | transcript_id: ENST00000662919.1,havana_transcript: OTTHUMT00000520669.1,transcript_name: LINC02027-203,bp: 2451,biotype: lncRNA | transcript_id: ENST00000653347.1,havana_transcript: OTTHUMT00000522921.1,transcript_name: LINC02027-202,bp: 1889,biotype: lncRNA | transcript_id: ENST00000482617.1,havana_transcript: OTTHUMT000003…	N1	0.05 Gy	Male	ENSG00000243694
ENSG00000224592.5	MIR3659HG	0.879992	-3.09699	2.99233	0.00308544	0.557363	-2.24051	-0.00363231	0.762635	NA	NA	gene_id: 1236,havana_gene: OTTHUMG00000000478.1,gene_name: MIR3659HG | transcript_id: ENST00000432922.5,havana_transcript: OTTHUMT00000001201.1,transcript_name: MIR3659HG-202,bp: 593,biotype: lncRNA | transcript_id: ENST00000428151.1,havana_transcript: OTTHUMT00000001200.1,transcript_name: MIR3659HG-201,bp: 573,biotype: lncRNA	N1	0.05 Gy	Male	ENSG00000224592
ENSG00000267270.6	PARD6G-AS1	-0.407524	-0.020274	-2.99169	0.00309166	0.557363	-1.84908	-0.00934263	0.127452	PARD6G antisense RNA 1	NA	gene_id: 50920,havana_gene: OTTHUMG00000180379.3,gene_name: PARD6G-AS1 | transcript_id: ENST00000587254.5,havana_transcript: OTTHUMT00000451059.1,transcript_name: PARD6G-AS1-203,bp: 584,biotype: lncRNA | transcript_id: ENST00000586421.1,havana_transcript: OTTHUMT00000451060.1,transcript_name: PARD6G-AS1-202,bp: 3333,biotype: lncRNA | transcript_id: ENST00000589574.1,havana_transcript: OTTHUMT0000…	N1	0.05 Gy	Male	ENSG00000267270
ENSG00000286018.1	AF129075.3	-0.941864	-2.78941	-2.98806	0.00312713	0.557363	-2.21108	-0.00226374	0.868181	NA	NA	gene_id: 55748,havana_gene: OTTHUMG00000192739.2,gene_name: AF129075.3 | transcript_id: ENST00000651960.1,havana_transcript: OTTHUMT00000498984.2,transcript_name: AF129075.3-201,bp: 731,biotype: lncRNA	N1	0.05 Gy	Male	ENSG00000286018
ENSG00000213599.10	SLX1A-SULT1A3	-0.506308	0.644526	-2.95488	0.00346926	0.571415	-1.89493	0.00504514	0.465803	SLX1A-SULT1A3 readthrough (NMD candidate)	NA	gene_id: 45131,havana_gene: OTTHUMG00000048084.2,gene_name: SLX1A-SULT1A3 | transcript_id: ENST00000568997.5,havana_transcript: OTTHUMT00000434086.1,transcript_name: SLX1A-SULT1A3-205,bp: 2834,biotype: retained_intron | transcript_id: ENST00000565342.5,havana_transcript: OTTHUMT00000434088.1,transcript_name: SLX1A-SULT1A3-202,bp: 2195,biotype: lncRNA | transcript_id: ENST00000561824.5,havana_tran…	N1	0.05 Gy	Male	ENSG00000213599
ENSG00000285633.1	AL132633.1	-0.738079	-2.57335	-2.95389	0.00347996	0.571415	-2.24875	-0.0123972	0.247703	NA	NA	gene_id: 40037,havana_gene: OTTHUMG00000193332.1,gene_name: AL132633.1 | transcript_id: ENST00000649052.1,havana_transcript: OTTHUMT00000500721.1,transcript_name: AL132633.1-201,bp: 4532,biotype: lncRNA	N1	0.05 Gy	Male	ENSG00000285633
ENSG00000249894.1	AC024581.1	-1.1629	-2.3315	-2.94397	0.00358899	0.571415	-2.24972	0.00236916	0.881654	NA	NA	gene_id: 16483,havana_gene: OTTHUMG00000162354.1,gene_name: AC024581.1 | transcript_id: ENST00000514791.1,havana_transcript: OTTHUMT00000368622.1,transcript_name: AC024581.1-201,bp: 566,biotype: lncRNA	N1	0.05 Gy	Male	ENSG00000249894
ENSG00000256603.1	AP003170.4	0.745866	-3.76908	2.94278	0.00360234	0.571415	-2.39232	0.0112094	0.295212	NA	NA	gene_id: 34589,havana_gene: OTTHUMG00000168192.1,gene_name: AP003170.4 | transcript_id: ENST00000543486.1,havana_transcript: OTTHUMT00000398705.1,transcript_name: AP003170.4-201,bp: 586,biotype: lncRNA	N1	0.05 Gy	Male	ENSG00000256603
ENSG00000224715.1	Z82186.1	-0.778782	-2.88567	-2.9416	0.00361559	0.571415	-2.31709	0.00943808	0.37018	NA	NA	gene_id: 57529,havana_gene: OTTHUMG00000150328.1,gene_name: Z82186.1 | transcript_id: ENST00000434707.1,havana_transcript: OTTHUMT00000317578.1,transcript_name: Z82186.1-201,bp: 4364,biotype: lncRNA	N1	0.05 Gy	Male	ENSG00000224715
ENSG00000272103.2	AC026741.1	0.639875	-2.49714	2.93608	0.00367805	0.571415	-2.27878	-0.00807563	0.381028	NA	NA	gene_id: 16083,havana_gene: OTTHUMG00000185469.2,gene_name: AC026741.1 | transcript_id: ENST00000605892.2,havana_transcript: OTTHUMT00000470574.2,transcript_name: AC026741.1-201,bp: 2237,biotype: lncRNA	N1	0.05 Gy	Male	ENSG00000272103
ENSG00000260228.6	AC009119.1	1.06167	-3.27279	2.92075	0.00385663	0.572991	-2.38776	0.00715323	0.642441	NA	NA	gene_id: 46389,havana_gene: OTTHUMG00000176643.2,gene_name: AC009119.1 | transcript_id: ENST00000565714.5,havana_transcript: OTTHUMT00000432944.1,transcript_name: AC009119.1-201,bp: 332,biotype: lncRNA | transcript_id: ENST00000561599.2,havana_transcript: OTTHUMT00000432947.2,transcript_name: AC009119.1-202,bp: 3291,biotype: lncRNA | transcript_id: ENST00000666360.1,havana_transcript: OTTHUMT0000…	N1	0.05 Gy	Male	ENSG00000260228
ENSG00000285637.2	AL161449.2	0.718159	-2.29244	2.91425	0.00393473	0.575052	-2.29119	-0.0183569	0.0856564	NA	NA	gene_id: 27243,havana_gene: OTTHUMG00000192712.2,gene_name: AL161449.2 | transcript_id: ENST00000649120.1,havana_transcript: OTTHUMT00000498917.1,transcript_name: AL161449.2-201,bp: 2469,biotype: lncRNA | transcript_id: ENST00000666564.1,havana_transcript: OTTHUMT00000522923.1,transcript_name: AL161449.2-202,bp: 3533,biotype: lncRNA	N1	0.05 Gy	Male	ENSG00000285637
ENSG00000231674.1	LINC00410	0.614864	-2.16676	2.90817	0.00400916	0.575198	-2.31103	0.0135996	0.141742	long intergenic non-protein coding RNA 410	NA	gene_id: 39202,havana_gene: OTTHUMG00000017185.1,gene_name: LINC00410 | transcript_id: ENST00000419272.1,havana_transcript: OTTHUMT00000045437.1,transcript_name: LINC00410-201,bp: 2018,biotype: lncRNA	N1	0.05 Gy	Male	ENSG00000231674
ENSG00000273784.4	AL137058.2	0.507019	-0.542712	2.9043	0.00405718	0.575198	-2.10672	0.00401739	0.585388	NA	NA	gene_id: 38860,havana_gene: OTTHUMG00000016973.2,gene_name: AL137058.2 | transcript_id: ENST00000342657.7,havana_transcript: OTTHUMT00000474761.1,transcript_name: AL137058.2-201,bp: 558,biotype: lncRNA | transcript_id: ENST00000614537.4,havana_transcript: OTTHUMT00000474762.1,transcript_name: AL137058.2-202,bp: 676,biotype: lncRNA | transcript_id: ENST00000398039.2,havana_transcript: OTTHUMT00000…	N1	0.05 Gy	Male	ENSG00000273784
ENSG00000264920.2	AC018521.5	0.346205	1.10191	2.88161	0.00434931	0.592055	-2.06107	-0.000242847	0.963147	NA	NA	gene_id: 48567,havana_gene: OTTHUMG00000178293.2,gene_name: AC018521.5 | transcript_id: ENST00000582787.2,havana_transcript: OTTHUMT00000441398.2,transcript_name: AC018521.5-201,bp: 522,biotype: lncRNA | transcript_id: ENST00000577279.1,havana_transcript: OTTHUMT00000441399.1,transcript_name: AC018521.5-202,bp: 374,biotype: lncRNA | transcript_id: ENST00000580459.1,havana_transcript: OTTHUMT00000…	N1	0.05 Gy	Male	ENSG00000264920
ENSG00000286699.1	AC084198.4	-0.287736	0.853563	-2.87111	0.004491	0.602844	-2.08882	-0.00368962	0.396039	NA	NA	gene_id: 11180,havana_gene: OTTHUMG00000194879.1,gene_name: AC084198.4 | transcript_id: ENST00000667844.1,havana_transcript: OTTHUMT00000522826.1,transcript_name: AC084198.4-201,bp: 1704,biotype: lncRNA	N1	0.05 Gy	Male	ENSG00000286699
ENSG00000272256.1	AC044849.1	0.734134	-3.31239	2.86258	0.00460904	0.609901	-2.49398	-0.00481932	0.652481	NA	NA	gene_id: 25267,havana_gene: OTTHUMG00000185429.1,gene_name: AC044849.1 | transcript_id: ENST00000606596.1,havana_transcript: OTTHUMT00000470512.1,transcript_name: AC044849.1-201,bp: 710,biotype: lncRNA	N1	0.05 Gy	Male	ENSG00000272256
ENSG00000286831.1	AC244472.1	0.6446	-1.90317	2.84508	0.00486031	0.614467	-2.39943	0.00434177	0.635901	NA	NA	gene_id: 24215,havana_gene: OTTHUMG00000195212.1,gene_name: AC244472.1 | transcript_id: ENST00000663830.1,havana_transcript: OTTHUMT00000525317.1,transcript_name: AC244472.1-201,bp: 2037,biotype: lncRNA	N1	0.05 Gy	Male	ENSG00000286831
ENSG00000280118.3	AC090983.1	0.623865	-2.01125	2.84438	0.00487064	0.614467	-2.40421	-0.00385424	0.676068	NA	NA	gene_id: 42027,havana_gene: OTTHUMG00000176877.4,gene_name: AC090983.1 | transcript_id: ENST00000648546.2,havana_transcript: OTTHUMT00000500127.3,transcript_name: AC090983.1-201,bp: 804,biotype: lncRNA | transcript_id: ENST00000623426.1,havana_transcript: OTTHUMT00000434198.1,transcript_name: AC090983.1-202,bp: 3897,biotype: retained_intron	N1	0.05 Gy	Male	ENSG00000280118
ENSG00000236078.2	LINC01447	0.648063	-1.7657	2.83846	0.00495853	0.615431	-2.39812	0.00446107	0.626771	long intergenic non-protein coding RNA 1447	NA	gene_id: 22425,havana_gene: OTTHUMG00000155554.4,gene_name: LINC01447 | transcript_id: ENST00000668284.1,havana_transcript: OTTHUMT00000516756.1,transcript_name: LINC01447-203,bp: 1173,biotype: lncRNA | transcript_id: ENST00000429010.1,havana_transcript: OTTHUMT00000340622.1,transcript_name: LINC01447-201,bp: 2761,biotype: lncRNA | transcript_id: ENST00000671379.1,havana_transcript: OTTHUMT000005…	N1	0.05 Gy	Male	ENSG00000236078
ENSG00000229956.11	ZRANB2-AS2	-0.663261	-0.367602	-2.83209	0.0050549	0.616406	-2.2433	-0.00457627	0.649135	ZRANB2 antisense RNA 2 (head to head)	NA	gene_id: 1997,havana_gene: OTTHUMG00000009733.12,gene_name: ZRANB2-AS2 | transcript_id: ENST00000455406.6,havana_transcript: OTTHUMT00000026644.2,transcript_name: ZRANB2-AS2-205,bp: 4608,biotype: lncRNA | transcript_id: ENST00000654734.1,havana_transcript: OTTHUMT00000447484.3,transcript_name: ZRANB2-AS2-240,bp: 2001,biotype: lncRNA | transcript_id: ENST00000671179.1,havana_transcript: OTTHUMT000…	N1	0.05 Gy	Male	ENSG00000229956
ENSG00000287310.1	AL133445.3	-0.753404	-3.5742	-2.8231	0.00519363	0.616406	-2.5869	0.000213462	0.984896	NA	NA	gene_id: 40773,havana_gene: OTTHUMG00000194770.1,gene_name: AL133445.3 | transcript_id: ENST00000656285.1,havana_transcript: OTTHUMT00000521759.1,transcript_name: AL133445.3-201,bp: 1327,biotype: lncRNA	N1	0.05 Gy	Male	ENSG00000287310
ENSG00000227543.5	SPAG5-AS1	0.748435	-1.83013	2.81265	0.00535912	0.617383	-2.45384	0.0155471	0.150544	NA	NA	gene_id: 47637,havana_gene: OTTHUMG00000132827.5,gene_name: SPAG5-AS1 | transcript_id: ENST00000414744.2,havana_transcript: OTTHUMT00000256291.2,transcript_name: SPAG5-AS1-201,bp: 2143,biotype: lncRNA | transcript_id: ENST00000556050.1,havana_transcript: OTTHUMT00000411485.1,transcript_name: SPAG5-AS1-204,bp: 871,biotype: lncRNA | transcript_id: ENST00000554154.1,havana_transcript: OTTHUMT0000041…	N1	0.05 Gy	Male	ENSG00000227543
ENSG00000259939.1	AC022167.1	0.636627	-1.99345	2.81212	0.00536778	0.617383	-2.47084	-0.000304633	0.974109	NA	NA	gene_id: 44505,havana_gene: OTTHUMG00000176899.1,gene_name: AC022167.1 | transcript_id: ENST00000564919.1,havana_transcript: OTTHUMT00000434264.1,transcript_name: AC022167.1-201,bp: 409,biotype: lncRNA	N1	0.05 Gy	Male	ENSG00000259939
ENSG00000272369.1	AC008035.1	0.617187	-2.5139	2.80008	0.00556481	0.619198	-2.54056	0.00393167	0.679438	NA	NA	gene_id: 36071,havana_gene: OTTHUMG00000185793.1,gene_name: AC008035.1 | transcript_id: ENST00000607353.1,havana_transcript: OTTHUMT00000471303.1,transcript_name: AC008035.1-201,bp: 448,biotype: lncRNA	N1	0.05 Gy	Male	ENSG00000272369
ENSG00000261064.1	LINC02256	0.443831	-0.945873	2.79703	0.00561562	0.619198	-2.37952	-0.00202478	0.767435	NA	NA	gene_id: 42304,havana_gene: OTTHUMG00000175400.1,gene_name: LINC02256 | transcript_id: ENST00000564670.1,havana_transcript: OTTHUMT00000429854.1,transcript_name: LINC02256-202,bp: 543,biotype: lncRNA | transcript_id: ENST00000561999.1,havana_transcript: OTTHUMT00000429855.1,transcript_name: LINC02256-201,bp: 366,biotype: lncRNA	N1	0.05 Gy	Male	ENSG00000261064
ENSG00000214381.6	LINC00488	0.756153	-3.27407	2.78485	0.00582333	0.623483	-2.62837	-0.00604658	0.600407	long intergenic non-protein coding RNA 488	NA	gene_id: 11253,havana_gene: OTTHUMG00000159206.3,gene_name: LINC00488 | transcript_id: ENST00000648541.1,havana_transcript: OTTHUMT00000498926.1,transcript_name: LINC00488-202,bp: 1974,biotype: lncRNA | transcript_id: ENST00000494582.2,havana_transcript: OTTHUMT00000353835.2,transcript_name: LINC00488-201,bp: 2534,biotype: retained_intron	N1	0.05 Gy	Male	ENSG00000214381
ENSG00000279249.3	AC007614.1	0.769393	-2.87256	2.76987	0.00608842	0.628516	-2.62023	0.00169242	0.87994	NA	NA	gene_id: 45552,havana_gene: OTTHUMG00000173483.29,gene_name: AC007614.1 | transcript_id: ENST00000654606.1,havana_transcript: OTTHUMT00000512390.1,transcript_name: AC007614.1-218,bp: 1016,biotype: lncRNA | transcript_id: ENST00000667121.1,havana_transcript: OTTHUMT00000525831.1,transcript_name: AC007614.1-233,bp: 3172,biotype: lncRNA | transcript_id: ENST00000662939.1,havana_transcript: OTTHUMT00…	N1	0.05 Gy	Male	ENSG00000279249
ENSG00000281731.3	METTL14-DT	0.770516	-1.26828	2.75984	0.00627184	0.628637	-2.49203	0.0104449	0.358466	METTL14 divergent transcript	NA	gene_id: 14565,havana_gene: OTTHUMG00000189712.2,gene_name: METTL14-DT | transcript_id: ENST00000629462.2,havana_transcript: OTTHUMT00000481015.1,transcript_name: METTL14-DT-203,bp: 1512,biotype: lncRNA | transcript_id: ENST00000628457.2,havana_transcript: OTTHUMT00000527490.1,transcript_name: METTL14-DT-201,bp: 2180,biotype: lncRNA | transcript_id: ENST00000629093.2,havana_transcript: OTTHUMT000…	N1	0.05 Gy	Male	ENSG00000281731
ENSG00000282772.1	AL358790.1	-0.927452	-1.75099	-2.75278	0.00640411	0.628637	-2.55751	-0.000499297	0.972188	NA	NA	gene_id: 31241,havana_gene: OTTHUMG00000191315.1,gene_name: AL358790.1 | transcript_id: ENST00000631443.1,havana_transcript: OTTHUMT00000487503.1,transcript_name: AL358790.1-201,bp: 562,biotype: lncRNA | transcript_id: ENST00000632794.1,havana_transcript: OTTHUMT00000487504.1,transcript_name: AL358790.1-202,bp: 583,biotype: lncRNA | transcript_id: ENST00000440461.3,havana_transcript: OTTHUMT00000…	N1	0.05 Gy	Male	ENSG00000282772
ENSG00000287525.1	AL627308.3	-0.670148	-4.03926	-2.75209	0.00641699	0.628637	-2.74281	-0.00132018	0.900255	NA	NA	gene_id: 4932,havana_gene: OTTHUMG00000195624.1,gene_name: AL627308.3 | transcript_id: ENST00000657898.1,havana_transcript: OTTHUMT00000527882.1,transcript_name: AL627308.3-201,bp: 904,biotype: lncRNA	N1	0.05 Gy	Male	ENSG00000287525
ENSG00000228526.7	MIR34AHG	0.466255	2.64017	2.74995	0.00645771	0.628637	-2.45614	0.00753687	0.294316	MIR34A host gene	NA	gene_id: 319,havana_gene: OTTHUMG00000001762.6,gene_name: MIR34AHG | transcript_id: ENST00000635687.1,havana_transcript: OTTHUMT00000488406.2,transcript_name: MIR34AHG-204,bp: 4211,biotype: lncRNA | transcript_id: ENST00000635405.2,havana_transcript: OTTHUMT00000488405.2,transcript_name: MIR34AHG-203,bp: 4457,biotype: lncRNA | transcript_id: ENST00000437157.3,havana_transcript: OTTHUMT00000487981…	N1	0.05 Gy	Male	ENSG00000228526
ENSG00000224074.3	LINC00691	0.662088	-2.83356	2.74824	0.00649024	0.628637	-2.65802	-0.00372322	0.724135	long intergenic non-protein coding RNA 691	NA	gene_id: 10007,havana_gene: OTTHUMG00000155662.1,gene_name: LINC00691 | transcript_id: ENST00000436123.1,havana_transcript: OTTHUMT00000341066.1,transcript_name: LINC00691-202,bp: 2964,biotype: lncRNA | transcript_id: ENST00000432505.1,havana_transcript: OTTHUMT00000341065.1,transcript_name: LINC00691-201,bp: 2232,biotype: lncRNA	N1	0.05 Gy	Male	ENSG00000224074
ENSG00000285867.1	BX470102.2	0.185226	1.44392	2.74653	0.00652316	0.629358	-2.391	-0.00212222	0.461849	NA	NA	gene_id: 3308,havana_gene: OTTHUMG00000192833.1,gene_name: BX470102.2 | transcript_id: ENST00000647794.1,havana_transcript: OTTHUMT00000499302.1,transcript_name: BX470102.2-201,bp: 3176,biotype: lncRNA	N1	0.05 Gy	Male	ENSG00000285867
ENSG00000271011.1	AC010680.3	0.608949	-2.53214	2.74292	0.0065928	0.633602	-2.6361	-0.00964493	0.331962	NA	NA	gene_id: 8544,havana_gene: OTTHUMG00000185186.1,gene_name: AC010680.3 | transcript_id: ENST00000604215.1,havana_transcript: OTTHUMT00000469761.1,transcript_name: AC010680.3-201,bp: 520,biotype: lncRNA	N1	0.05 Gy	Male	ENSG00000271011
ENSG00000183308.6	AC005037.1	-0.762851	-1.67971	-2.73288	0.00679021	0.643671	-2.5894	0.000809033	0.945797	NA	NA	gene_id: 8817,havana_gene: OTTHUMG00000154691.1,gene_name: AC005037.1 | transcript_id: ENST00000413848.1,havana_transcript: OTTHUMT00000336586.1,transcript_name: AC005037.1-201,bp: 485,biotype: lncRNA | transcript_id: ENST00000332935.6,havana_transcript: OTTHUMT00000336587.1,transcript_name: AC005037.1-202,bp: 820,biotype: lncRNA	N1	0.05 Gy	Male	ENSG00000183308
ENSG00000257740.1	AC073896.3	-1.09524	-1.22832	-2.72502	0.00694847	0.650741	-2.54705	-0.00569767	0.750108	NA	NA	gene_id: 36558,havana_gene: OTTHUMG00000170367.1,gene_name: AC073896.3 | transcript_id: ENST00000546789.1,havana_transcript: OTTHUMT00000408703.1,transcript_name: AC073896.3-201,bp: 437,biotype: lncRNA	N1	0.05 Gy	Male	ENSG00000257740
ENSG00000237529.2	AL137847.2	-0.381558	-0.235752	-2.72467	0.00695557	0.650741	-2.4724	-0.000267916	0.966256	NA	NA	gene_id: 28203,havana_gene: OTTHUMG00000020102.2,gene_name: AL137847.2 | transcript_id: ENST00000649946.1,havana_transcript: OTTHUMT00000499432.1,transcript_name: AL137847.2-201,bp: 1099,biotype: lncRNA | transcript_id: ENST00000458111.1,havana_transcript: OTTHUMT00000052828.1,transcript_name: AL137847.2-202,bp: 527,biotype: lncRNA	N1	0.05 Gy	Male	ENSG00000237529
ENSG00000266783.1	AP005136.3	0.592312	-2.35703	2.72267	0.00699636	0.652087	-2.67031	0.00113895	0.902494	NA	NA	gene_id: 49734,havana_gene: OTTHUMG00000178364.1,gene_name: AP005136.3 | transcript_id: ENST00000583253.1,havana_transcript: OTTHUMT00000441727.1,transcript_name: AP005136.3-201,bp: 1049,biotype: lncRNA	N1	0.05 Gy	Male	ENSG00000266783
ENSG00000253878.5	AC087752.3	0.354495	-0.635335	2.70188	0.00743397	0.669939	-2.54487	0.000623292	0.914895	NA	NA	gene_id: 26276,havana_gene: OTTHUMG00000164729.1,gene_name: AC087752.3 | transcript_id: ENST00000523905.5,havana_transcript: OTTHUMT00000379953.1,transcript_name: AC087752.3-201,bp: 709,biotype: lncRNA | transcript_id: ENST00000519034.1,havana_transcript: OTTHUMT00000379954.1,transcript_name: AC087752.3-202,bp: 449,biotype: lncRNA	N1	0.05 Gy	Male	ENSG00000253878
ENSG00000228862.4	AC068389.1	-0.857666	-1.8277	-2.701	0.00745288	0.669939	-2.65686	-0.00841635	0.544529	NA	NA	gene_id: 25756,havana_gene: OTTHUMG00000165329.3,gene_name: AC068389.1 | transcript_id: ENST00000647777.1,havana_transcript: OTTHUMT00000498934.1,transcript_name: AC068389.1-201,bp: 2340,biotype: lncRNA | transcript_id: ENST00000532768.1,havana_transcript: OTTHUMT00000383464.1,transcript_name: AC068389.1-202,bp: 575,biotype: lncRNA | transcript_id: ENST00000526470.1,havana_transcript: OTTHUMT0000…	N1	0.05 Gy	Male	ENSG00000228862
ENSG00000273218.1	AC005776.2	-0.407305	-0.348621	-2.6994	0.00748775	0.669939	-2.53012	-0.0020679	0.746262	NA	NA	gene_id: 51771,havana_gene: OTTHUMG00000186035.1,gene_name: AC005776.2 | transcript_id: ENST00000609708.1,havana_transcript: OTTHUMT00000472101.1,transcript_name: AC005776.2-201,bp: 1769,biotype: lncRNA	N1	0.05 Gy	Male	ENSG00000273218
ENSG00000224905.7	AP001347.1	-0.549433	-1.46271	-2.69751	0.00752892	0.669939	-2.62626	-0.01675	0.0656917	NA	NA	gene_id: 55547,havana_gene: OTTHUMG00000074260.3,gene_name: AP001347.1 | transcript_id: ENST00000448463.2,havana_transcript: OTTHUMT00000157814.2,transcript_name: AP001347.1-203,bp: 812,biotype: lncRNA | transcript_id: ENST00000428809.5,havana_transcript: OTTHUMT00000157812.1,transcript_name: AP001347.1-201,bp: 1332,biotype: lncRNA | transcript_id: ENST00000432621.5,havana_transcript: OTTHUMT0000…	N1	0.05 Gy	Male	ENSG00000224905
ENSG00000287463.1	AC110620.2	-0.625718	-2.12876	-2.69685	0.00754344	0.669939	-2.6892	-0.00847395	0.358691	NA	NA	gene_id: 7959,havana_gene: OTTHUMG00000195815.1,gene_name: AC110620.2 | transcript_id: ENST00000655237.1,havana_transcript: OTTHUMT00000528891.1,transcript_name: AC110620.2-201,bp: 3453,biotype: lncRNA	N1	0.05 Gy	Male	ENSG00000287463
ENSG00000287303.1	AP006248.6	0.734518	-2.62705	2.68517	0.00780329	0.670198	-2.756	-0.00097199	0.929369	NA	NA	gene_id: 25006,havana_gene: OTTHUMG00000195601.1,gene_name: AP006248.6 | transcript_id: ENST00000660331.1,havana_transcript: OTTHUMT00000527712.1,transcript_name: AP006248.6-201,bp: 1695,biotype: lncRNA	N1	0.05 Gy	Male	ENSG00000287303
ENSG00000286445.1	AL355334.2	-0.600429	-2.39601	-2.67995	0.00792197	0.670198	-2.75125	0.0025125	0.789424	NA	NA	gene_id: 30878,havana_gene: OTTHUMG00000194827.1,gene_name: AL355334.2 | transcript_id: ENST00000662700.1,havana_transcript: OTTHUMT00000522463.1,transcript_name: AL355334.2-201,bp: 985,biotype: lncRNA	N1	0.05 Gy	Male	ENSG00000286445
ENSG00000250198.3	LINC02199	0.809278	-2.21245	2.67724	0.00798417	0.670198	-2.73686	0.00370025	0.759935	NA	NA	gene_id: 15702,havana_gene: OTTHUMG00000161722.3,gene_name: LINC02199 | transcript_id: ENST00000669656.1,havana_transcript: OTTHUMT00000505955.1,transcript_name: LINC02199-205,bp: 949,biotype: lncRNA | transcript_id: ENST00000510229.1,havana_transcript: OTTHUMT00000365865.1,transcript_name: LINC02199-203,bp: 496,biotype: lncRNA | transcript_id: ENST00000506655.1,havana_transcript: OTTHUMT00000365…	N1	0.05 Gy	Male	ENSG00000250198
ENSG00000237914.5	SIRPG-AS1	0.855196	-2.38258	2.66995	0.00815403	0.670198	-2.76274	-0.00426585	0.752778	SIRPG antisense RNA 1	NA	gene_id: 53962,havana_gene: OTTHUMG00000031675.2,gene_name: SIRPG-AS1 | transcript_id: ENST00000456177.5,havana_transcript: OTTHUMT00000251689.1,transcript_name: SIRPG-AS1-202,bp: 2795,biotype: lncRNA | transcript_id: ENST00000437384.1,havana_transcript: OTTHUMT00000077554.2,transcript_name: SIRPG-AS1-201,bp: 410,biotype: lncRNA	N1	0.05 Gy	Male	ENSG00000237914
ENSG00000262265.2	AC002558.3	0.386601	-0.616968	2.66889	0.00817885	0.670198	-2.61213	0.0101601	0.123537	NA	NA	gene_id: 48542,havana_gene: OTTHUMG00000178230.2,gene_name: AC002558.3 | transcript_id: ENST00000647948.1,havana_transcript: OTTHUMT00000499863.1,transcript_name: AC002558.3-201,bp: 1873,biotype: lncRNA | transcript_id: ENST00000574021.1,havana_transcript: OTTHUMT00000441056.1,transcript_name: AC002558.3-202,bp: 401,biotype: lncRNA	N1	0.05 Gy	Male	ENSG00000262265
ENSG00000237927.1	AL078604.2	0.679107	-3.51738	2.66869	0.00818359	0.670198	-2.84571	-0.00311606	0.771532	NA	NA	gene_id: 21373,havana_gene: OTTHUMG00000141283.1,gene_name: AL078604.2 | transcript_id: ENST00000430078.1,havana_transcript: OTTHUMT00000280510.1,transcript_name: AL078604.2-201,bp: 2002,biotype: lncRNA	N1	0.05 Gy	Male	ENSG00000237927
ENSG00000231863.2	AL139393.1	-0.46785	-1.07971	-2.66602	0.00824686	0.670198	-2.65604	0.00319138	0.667452	NA	NA	gene_id: 21407,havana_gene: OTTHUMG00000015962.2,gene_name: AL139393.1 | transcript_id: ENST00000417479.2,havana_transcript: OTTHUMT00000042974.2,transcript_name: AL139393.1-201,bp: 2078,biotype: lncRNA | transcript_id: ENST00000664826.1,havana_transcript: OTTHUMT00000527206.1,transcript_name: AL139393.1-202,bp: 3431,biotype: lncRNA	N1	0.05 Gy	Male	ENSG00000231863
ENSG00000258945.1	AL049775.3	0.680178	-3.49878	2.66412	0.00829197	0.670198	-2.85126	3.96431e-05	0.997065	NA	NA	gene_id: 41079,havana_gene: OTTHUMG00000171371.1,gene_name: AL049775.3 | transcript_id: ENST00000553678.1,havana_transcript: OTTHUMT00000413192.1,transcript_name: AL049775.3-201,bp: 643,biotype: lncRNA	N1	0.05 Gy	Male	ENSG00000258945
ENSG00000271590.1	AC108463.3	-0.668166	-1.94291	-2.66365	0.0083032	0.670198	-2.74067	-0.000738497	0.945912	NA	NA	gene_id: 7516,havana_gene: OTTHUMG00000185273.1,gene_name: AC108463.3 | transcript_id: ENST00000603748.1,havana_transcript: OTTHUMT00000470028.1,transcript_name: AC108463.3-201,bp: 1482,biotype: lncRNA	N1	0.05 Gy	Male	ENSG00000271590
ENSG00000185332.8	TMEM105	1.99926	0.782665	2.65565	0.00849653	0.67836	-2.58639	-0.0242428	0.430598	TMEM105 long non-coding RNA	NA	gene_id: 49558,havana_gene: OTTHUMG00000177905.3,gene_name: TMEM105 | transcript_id: ENST00000650606.1,havana_transcript: OTTHUMT00000439607.2,transcript_name: TMEM105-205,bp: 3321,biotype: lncRNA | transcript_id: ENST00000574093.1,havana_transcript: OTTHUMT00000439608.2,transcript_name: TMEM105-202,bp: 513,biotype: lncRNA | transcript_id: ENST00000576919.1,havana_transcript: OTTHUMT00000439609.1…	N1	0.05 Gy	Male	ENSG00000185332
ENSG00000260719.1	AC009133.3	-0.624303	-2.16259	-2.65303	0.00856063	0.679868	-2.76954	-0.00323004	0.754635	NA	NA	gene_id: 45088,havana_gene: OTTHUMG00000177138.1,gene_name: AC009133.3 | transcript_id: ENST00000565600.1,havana_transcript: OTTHUMT00000435522.1,transcript_name: AC009133.3-201,bp: 1656,biotype: lncRNA	N1	0.05 Gy	Male	ENSG00000260719
ENSG00000287574.1	AC004938.2	0.647811	-2.51016	2.65095	0.00861182	0.680727	-2.8044	-0.0152493	0.154168	NA	NA	gene_id: 22367,havana_gene: OTTHUMG00000193904.1,gene_name: AC004938.2 | transcript_id: ENST00000658337.1,havana_transcript: OTTHUMT00000506625.1,transcript_name: AC004938.2-201,bp: 1158,biotype: lncRNA	N1	0.05 Gy	Male	ENSG00000287574
ENSG00000271860.7	AL589740.1	-0.809763	-2.89803	-2.63316	0.00906114	0.693993	-2.86165	-0.000476528	0.969573	NA	NA	gene_id: 20461,havana_gene: OTTHUMG00000015255.41,gene_name: AL589740.1 | transcript_id: ENST00000457513.2,havana_transcript: OTTHUMT00000041577.3,transcript_name: AL589740.1-201,bp: 756,biotype: lncRNA | transcript_id: ENST00000669069.1,havana_transcript: OTTHUMT00000438230.2,transcript_name: AL589740.1-202,bp: 2015,biotype: lncRNA | transcript_id: ENST00000656098.1,havana_transcript: OTTHUMT000…	N1	0.05 Gy	Male	ENSG00000271860
ENSG00000259119.1	AL132796.2	0.705848	-2.96059	2.62934	0.00916038	0.693993	-2.87572	-0.00385179	0.737049	NA	NA	gene_id: 41318,havana_gene: OTTHUMG00000171474.1,gene_name: AL132796.2 | transcript_id: ENST00000554025.1,havana_transcript: OTTHUMT00000413592.1,transcript_name: AL132796.2-201,bp: 1851,biotype: lncRNA	N1	0.05 Gy	Male	ENSG00000259119
ENSG00000178722.13	C5orf64	0.378558	0.0321225	2.62678	0.00922751	0.693993	-2.66234	0.00716647	0.243487	chromosome 5 open reading frame 64	NA	gene_id: 16408,havana_gene: OTTHUMG00000162412.2,gene_name: C5orf64 | transcript_id: ENST00000671203.1,havana_transcript: OTTHUMT00000524657.1,transcript_name: C5orf64-227,bp: 2588,biotype: lncRNA | transcript_id: ENST00000666506.1,havana_transcript: OTTHUMT00000524658.1,transcript_name: C5orf64-219,bp: 1342,biotype: lncRNA | transcript_id: ENST00000663605.1,havana_transcript: OTTHUMT00000524659.…	N1	0.05 Gy	Male	ENSG00000178722
ENSG00000272374.1	Z97832.2	0.313077	-0.25002	2.62454	0.00928661	0.693993	-2.67711	0.00443833	0.423002	NA	NA	gene_id: 19561,havana_gene: OTTHUMG00000185743.1,gene_name: Z97832.2 | transcript_id: ENST00000605896.1,havana_transcript: OTTHUMT00000471124.1,transcript_name: Z97832.2-201,bp: 4261,biotype: lncRNA	N1	0.05 Gy	Male	ENSG00000272374
ENSG00000259438.1	MAPK6-DT	-0.645745	-3.83585	-2.62106	0.0093789	0.693993	-2.94343	-0.0011317	0.915849	NA	NA	gene_id: 42818,havana_gene: OTTHUMG00000172595.1,gene_name: MAPK6-DT | transcript_id: ENST00000561318.1,havana_transcript: OTTHUMT00000419382.1,transcript_name: MAPK6-DT-201,bp: 865,biotype: lncRNA	N1	0.05 Gy	Male	ENSG00000259438
ENSG00000288087.1	AC112770.1	0.815056	-1.97713	2.6205	0.00939386	0.693993	-2.81937	0.000874641	0.946342	NA	NA	gene_id: 12210,havana_gene: OTTHUMG00000195420.1,gene_name: AC112770.1 | transcript_id: ENST00000665274.1,havana_transcript: OTTHUMT00000526825.1,transcript_name: AC112770.1-201,bp: 1073,biotype: lncRNA	N1	0.05 Gy	Male	ENSG00000288087
ENSG00000246263.3	UBR5-AS1	0.406472	-1.38224	2.61913	0.0094305	0.693993	-2.77045	-0.00825299	0.193318	UBR5 antisense RNA 1	NA	gene_id: 26424,havana_gene: OTTHUMG00000164878.2,gene_name: UBR5-AS1 | transcript_id: ENST00000520820.2,havana_transcript: OTTHUMT00000380742.2,transcript_name: UBR5-AS1-202,bp: 2376,biotype: lncRNA | transcript_id: ENST00000667853.1,havana_transcript: OTTHUMT00000527221.1,transcript_name: UBR5-AS1-203,bp: 2354,biotype: lncRNA | transcript_id: ENST00000499653.1,havana_transcript: OTTHUMT000003807…	N1	0.05 Gy	Male	ENSG00000246263
ENSG00000272370.1	AC092354.2	-0.543102	-2.55013	-2.61415	0.00956462	0.693993	-2.8768	0.00405849	0.65979	NA	NA	gene_id: 16439,havana_gene: OTTHUMG00000185501.1,gene_name: AC092354.2 | transcript_id: ENST00000607786.1,havana_transcript: OTTHUMT00000470613.1,transcript_name: AC092354.2-201,bp: 514,biotype: lncRNA	N1	0.05 Gy	Male	ENSG00000272370
ENSG00000204620.3	AC115618.1	-0.697303	-1.44807	-2.60933	0.00969639	0.693993	-2.79828	0.00614316	0.588058	NA	NA	gene_id: 58289,havana_gene: OTTHUMG00000187479.1,gene_name: AC115618.1 | transcript_id: ENST00000376775.3,havana_transcript: OTTHUMT00000475063.1,transcript_name: AC115618.1-201,bp: 549,biotype: lncRNA	N1	0.05 Gy	Male	ENSG00000204620
ENSG00000232732.11	AC097717.1	-0.769734	-1.59687	-2.60888	0.00970856	0.693993	-2.80026	-0.0144793	0.221793	NA	NA	gene_id: 8787,havana_gene: OTTHUMG00000154483.12,gene_name: AC097717.1 | transcript_id: ENST00000601136.5,havana_transcript: OTTHUMT00000462089.1,transcript_name: AC097717.1-201,bp: 785,biotype: lncRNA | transcript_id: ENST00000457577.7,havana_transcript: OTTHUMT00000335452.5,transcript_name: AC097717.1-202,bp: 740,biotype: lncRNA | transcript_id: ENST00000627240.2,havana_transcript: OTTHUMT00000…	N1	0.05 Gy	Male	ENSG00000232732
ENSG00000288007.1	AC092803.4	-0.623687	-2.53532	-2.6084	0.00972192	0.693993	-2.88236	0.0136418	0.19717	NA	NA	gene_id: 4691,havana_gene: OTTHUMG00000194455.1,gene_name: AC092803.4 | transcript_id: ENST00000669720.1,havana_transcript: OTTHUMT00000516607.1,transcript_name: AC092803.4-201,bp: 1571,biotype: lncRNA	N1	0.05 Gy	Male	ENSG00000288007
ENSG00000283122.1	HYMAI	0.360191	-0.192327	2.60619	0.00978299	0.69634	-2.71298	0.00480302	0.395564	hydatidiform mole associated and imprinted	NA	gene_id: 21111,havana_gene: OTTHUMG00000189750.2,gene_name: HYMAI | transcript_id: ENST00000635591.1,havana_transcript: OTTHUMT00000481687.2,transcript_name: HYMAI-201,bp: 3347,biotype: lncRNA	N1	0.05 Gy	Male	ENSG00000283122
ENSG00000243818.5	AC021074.3	-0.820757	-3.62514	-2.58491	0.0103883	0.70691	-2.98871	0.0137566	0.29744	NA	NA	gene_id: 11903,havana_gene: OTTHUMG00000159310.23,gene_name: AC021074.3 | transcript_id: ENST00000658594.1,havana_transcript: OTTHUMT00000524936.1,transcript_name: AC021074.3-215,bp: 1397,biotype: lncRNA | transcript_id: ENST00000663511.1,havana_transcript: OTTHUMT00000525199.1,transcript_name: AC021074.3-216,bp: 1550,biotype: lncRNA | transcript_id: ENST00000476385.1,havana_transcript: OTTHUMT00…	N1	0.05 Gy	Male	ENSG00000243818
ENSG00000203876.10	ADD3-AS1	-0.679979	-1.37417	-2.5811	0.0105001	0.70691	-2.84755	0.00435833	0.696525	NA	NA	gene_id: 31325,havana_gene: OTTHUMG00000019028.5,gene_name: ADD3-AS1 | transcript_id: ENST00000369657.5,havana_transcript: OTTHUMT00000050249.2,transcript_name: ADD3-AS1-202,bp: 1882,biotype: lncRNA | transcript_id: ENST00000627565.2,havana_transcript: OTTHUMT00000480023.2,transcript_name: ADD3-AS1-204,bp: 1407,biotype: lncRNA | transcript_id: ENST00000369655.3,havana_transcript: OTTHUMT000000502…	N1	0.05 Gy	Male	ENSG00000203876
ENSG00000272825.1	AL844908.1	0.737292	-3.39407	2.57974	0.0105403	0.70691	-2.9873	-0.000231887	0.984279	NA	NA	gene_id: 56181,havana_gene: OTTHUMG00000186258.1,gene_name: AL844908.1 | transcript_id: ENST00000609953.1,havana_transcript: OTTHUMT00000472510.1,transcript_name: AL844908.1-201,bp: 652,biotype: lncRNA	N1	0.05 Gy	Male	ENSG00000272825
ENSG00000287190.1	AC239799.2	0.412742	-0.922838	2.57817	0.0105867	0.70691	-2.80943	0.00280766	0.685574	NA	NA	gene_id: 2974,havana_gene: OTTHUMG00000194047.1,gene_name: AC239799.2 | transcript_id: ENST00000659152.1,havana_transcript: OTTHUMT00000509452.1,transcript_name: AC239799.2-201,bp: 1804,biotype: lncRNA	N1	0.05 Gy	Male	ENSG00000287190
ENSG00000231252.3	AC099792.1	-0.71968	-3.84776	-2.57807	0.0105898	0.70691	-3.01206	-0.00925273	0.447662	NA	NA	gene_id: 1821,havana_gene: OTTHUMG00000008422.6,gene_name: AC099792.1 | transcript_id: ENST00000423403.1,havana_transcript: OTTHUMT00000023196.1,transcript_name: AC099792.1-201,bp: 2344,biotype: lncRNA | transcript_id: ENST00000667862.1,havana_transcript: OTTHUMT00000526058.1,transcript_name: AC099792.1-206,bp: 1309,biotype: lncRNA | transcript_id: ENST00000665290.1,havana_transcript: OTTHUMT0000…	N1	0.05 Gy	Male	ENSG00000231252
ENSG00000273010.1	AL360270.3	0.642846	-2.94989	2.5706	0.010814	0.707827	-2.97071	0.00207416	0.845549	NA	NA	gene_id: 2615,havana_gene: OTTHUMG00000186361.1,gene_name: AL360270.3 | transcript_id: ENST00000609118.1,havana_transcript: OTTHUMT00000473002.1,transcript_name: AL360270.3-201,bp: 1348,biotype: lncRNA	N1	0.05 Gy	Male	ENSG00000273010
ENSG00000248664.1	AC010273.2	-0.6188	-3.93006	-2.57052	0.0108163	0.707827	-3.02693	-0.0048487	0.622805	NA	NA	gene_id: 16503,havana_gene: OTTHUMG00000162416.2,gene_name: AC010273.2 | transcript_id: ENST00000504129.1,havana_transcript: OTTHUMT00000368813.2,transcript_name: AC010273.2-201,bp: 946,biotype: lncRNA	N1	0.05 Gy	Male	ENSG00000248664
ENSG00000226149.6	AL356124.1	-0.382297	0.291353	-2.56855	0.0108762	0.707827	-2.77568	-0.00819515	0.189393	NA	NA	gene_id: 20865,havana_gene: OTTHUMG00000015548.10,gene_name: AL356124.1 | transcript_id: ENST00000665046.1,havana_transcript: OTTHUMT00000527380.1,transcript_name: AL356124.1-201,bp: 2743,biotype: lncRNA | transcript_id: ENST00000664071.1,havana_transcript: OTTHUMT00000523261.1,transcript_name: AL356124.1-202,bp: 1445,biotype: lncRNA | transcript_id: ENST00000657779.1,havana_transcript: OTTHUMT00…	N1	0.05 Gy	Male	ENSG00000226149
ENSG00000243004.6	AC005062.1	0.675369	-3.5093	2.56642	0.0109413	0.707827	-3.01283	0.00617304	0.570547	NA	NA	gene_id: 21889,havana_gene: OTTHUMG00000152535.2,gene_name: AC005062.1 | transcript_id: ENST00000457921.5,havana_transcript: OTTHUMT00000326633.1,transcript_name: AC005062.1-201,bp: 566,biotype: lncRNA | transcript_id: ENST00000449573.5,havana_transcript: OTTHUMT00000326631.1,transcript_name: AC005062.1-202,bp: 804,biotype: lncRNA | transcript_id: ENST00000435968.5,havana_transcript: OTTHUMT00000…	N1	0.05 Gy	Male	ENSG00000243004
ENSG00000254319.6	AC246817.2	0.699942	-1.9665	2.56301	0.011046	0.707827	-2.93387	0.0197019	0.0939334	NA	NA	gene_id: 24643,havana_gene: OTTHUMG00000163608.16,gene_name: AC246817.2 | transcript_id: ENST00000654884.1,havana_transcript: OTTHUMT00000506853.1,transcript_name: AC246817.2-201,bp: 1333,biotype: lncRNA | transcript_id: ENST00000659324.1,havana_transcript: OTTHUMT00000523236.1,transcript_name: AC246817.2-202,bp: 788,biotype: lncRNA | transcript_id: ENST00000655416.1,havana_transcript: OTTHUMT000…	N1	0.05 Gy	Male	ENSG00000254319
ENSG00000269038.1	AP001462.1	-0.644557	-3.87891	-2.56035	0.0111285	0.707827	-3.04376	-0.0008674	0.932644	NA	NA	gene_id: 33431,havana_gene: OTTHUMG00000066836.2,gene_name: AP001462.1 | transcript_id: ENST00000594089.1,havana_transcript: OTTHUMT00000143259.2,transcript_name: AP001462.1-201,bp: 452,biotype: lncRNA	N1	0.05 Gy	Male	ENSG00000269038
ENSG00000272455.1	MRPL20-DT	0.25652	1.06912	2.55996	0.0111406	0.707827	-2.80096	-0.000499847	0.90799	NA	NA	gene_id: 112,havana_gene: OTTHUMG00000185586.1,gene_name: MRPL20-DT | transcript_id: ENST00000607307.1,havana_transcript: OTTHUMT00000470786.1,transcript_name: MRPL20-DT-201,bp: 1523,biotype: lncRNA	N1	0.05 Gy	Male	ENSG00000272455
ENSG00000256955.2	AC131009.2	-0.66442	-3.83945	-2.54846	0.0115034	0.707827	-3.05829	-0.00457689	0.670436	NA	NA	gene_id: 38076,havana_gene: OTTHUMG00000168051.2,gene_name: AC131009.2 | transcript_id: ENST00000542763.2,havana_transcript: OTTHUMT00000397768.2,transcript_name: AC131009.2-201,bp: 770,biotype: lncRNA	N1	0.05 Gy	Male	ENSG00000256955
ENSG00000225361.4	PPP1R26-AS1	-0.669225	-0.647586	-2.53858	0.0118237	0.707827	-2.87015	-0.0159664	0.159009	PPP1R26 antisense RNA 1	NA	gene_id: 29247,havana_gene: OTTHUMG00000020905.4,gene_name: PPP1R26-AS1 | transcript_id: ENST00000603624.1,havana_transcript: OTTHUMT00000468385.1,transcript_name: PPP1R26-AS1-202,bp: 2919,biotype: lncRNA | transcript_id: ENST00000655118.1,havana_transcript: OTTHUMT00000521717.1,transcript_name: PPP1R26-AS1-205,bp: 3043,biotype: lncRNA | transcript_id: ENST00000660718.1,havana_transcript: OTTHUMT…	N1	0.05 Gy	Male	ENSG00000225361
ENSG00000239219.2	AC008040.1	-0.743797	-2.97425	-2.5367	0.0118854	0.707827	-3.02771	0.00169868	0.896424	NA	NA	gene_id: 12289,havana_gene: OTTHUMG00000158728.3,gene_name: AC008040.1 | transcript_id: ENST00000487580.1,havana_transcript: OTTHUMT00000351957.1,transcript_name: AC008040.1-201,bp: 500,biotype: lncRNA | transcript_id: ENST00000483289.2,havana_transcript: OTTHUMT00000351955.2,transcript_name: AC008040.1-202,bp: 6251,biotype: lncRNA | transcript_id: ENST00000600502.1,havana_transcript: OTTHUMT0000…	N1	0.05 Gy	Male	ENSG00000239219
ENSG00000280634.1	THRIL	0.742938	-2.79635	2.5365	0.011892	0.707827	-3.01596	-0.0130411	0.291954	TNF and HNRNPL related immunoregulatory long non-coding RNA	NA	gene_id: 37916,havana_gene: OTTHUMG00000189748.1,gene_name: THRIL | transcript_id: ENST00000627370.1,havana_transcript: OTTHUMT00000481664.1,transcript_name: THRIL-201,bp: 1977,biotype: lncRNA	N1	0.05 Gy	Male	ENSG00000280634
ENSG00000226519.2	LINC00390	-0.780803	-3.80752	-2.53586	0.0119131	0.707827	-3.07323	0.000761582	0.954977	NA	NA	gene_id: 38662,havana_gene: OTTHUMG00000016828.6,gene_name: LINC00390 | transcript_id: ENST00000662947.1,havana_transcript: OTTHUMT00000522649.1,transcript_name: LINC00390-205,bp: 2579,biotype: lncRNA | transcript_id: ENST00000667227.1,havana_transcript: OTTHUMT00000517725.1,transcript_name: LINC00390-207,bp: 710,biotype: lncRNA | transcript_id: ENST00000664794.1,havana_transcript: OTTHUMT0000052…	N1	0.05 Gy	Male	ENSG00000226519
ENSG00000233695.2	GAS6-AS1	0.309808	1.3967	2.53249	0.012025	0.707827	-2.87607	-0.000797602	0.881107	NA	NA	gene_id: 39532,havana_gene: OTTHUMG00000017396.2,gene_name: GAS6-AS1 | transcript_id: ENST00000458001.2,havana_transcript: OTTHUMT00000045949.2,transcript_name: GAS6-AS1-201,bp: 7169,biotype: lncRNA | transcript_id: ENST00000611082.1,havana_transcript: -,transcript_name: GAS6-AS1-202,bp: 1817,biotype: lncRNA	N1	0.05 Gy	Male	ENSG00000233695
ENSG00000223382.5	LINC01778	-0.682132	-3.22246	-2.53118	0.0120685	0.707827	-3.05263	-0.00249402	0.825813	long intergenic non-protein coding RNA 1778	NA	gene_id: 1017,havana_gene: OTTHUMG00000003749.16,gene_name: LINC01778 | transcript_id: ENST00000658212.1,havana_transcript: OTTHUMT00000507985.1,transcript_name: LINC01778-210,bp: 1112,biotype: lncRNA | transcript_id: ENST00000671661.1,havana_transcript: OTTHUMT00000488662.2,transcript_name: LINC01778-214,bp: 1651,biotype: lncRNA | transcript_id: ENST00000635009.2,havana_transcript: OTTHUMT000005…	N1	0.05 Gy	Male	ENSG00000223382
ENSG00000275329.1	AL138781.1	-0.631111	-3.21582	-2.53116	0.0120692	0.707827	-3.0488	0.00429376	0.697685	NA	NA	gene_id: 29268,havana_gene: OTTHUMG00000187245.1,gene_name: AL138781.1 | transcript_id: ENST00000617896.1,havana_transcript: OTTHUMT00000474633.1,transcript_name: AL138781.1-201,bp: 1843,biotype: lncRNA	N1	0.05 Gy	Male	ENSG00000275329
ENSG00000259460.1	AC078909.1	0.633414	-2.72454	2.53018	0.0121022	0.707827	-3.02572	-0.00427352	0.68199	NA	NA	gene_id: 42401,havana_gene: OTTHUMG00000172260.1,gene_name: AC078909.1 | transcript_id: ENST00000559509.1,havana_transcript: OTTHUMT00000417577.1,transcript_name: AC078909.1-201,bp: 464,biotype: lncRNA	N1	0.05 Gy	Male	ENSG00000259460
ENSG00000177788.6	AL162595.1	-0.248658	0.820898	-2.5233	0.0123344	0.707827	-2.87362	-0.00110614	0.78375	NA	NA	gene_id: 5022,havana_gene: OTTHUMG00000037660.2,gene_name: AL162595.1 | transcript_id: ENST00000654028.1,havana_transcript: OTTHUMT00000528780.1,transcript_name: AL162595.1-201,bp: 2399,biotype: lncRNA | transcript_id: ENST00000653511.1,havana_transcript: OTTHUMT00000091836.2,transcript_name: AL162595.1-202,bp: 3927,biotype: lncRNA | transcript_id: ENST00000656366.1,havana_transcript: OTTHUMT0000…	N1	0.05 Gy	Male	ENSG00000177788
ENSG00000232648.4	AC107214.1	-0.677251	-2.46235	-2.52241	0.0123648	0.707827	-3.01664	-0.0081224	0.473259	NA	NA	gene_id: 15367,havana_gene: OTTHUMG00000160630.2,gene_name: AC107214.1 | transcript_id: ENST00000654924.1,havana_transcript: OTTHUMT00000522957.1,transcript_name: AC107214.1-202,bp: 1538,biotype: lncRNA | transcript_id: ENST00000457303.3,havana_transcript: OTTHUMT00000361497.1,transcript_name: AC107214.1-201,bp: 559,biotype: lncRNA	N1	0.05 Gy	Male	ENSG00000232648
ENSG00000276533.1	AC018926.2	0.63762	-3.98208	2.51693	0.0125533	0.707827	-3.11551	-0.000969332	0.926765	NA	NA	gene_id: 42858,havana_gene: OTTHUMG00000186896.1,gene_name: AC018926.2 | transcript_id: ENST00000611214.1,havana_transcript: OTTHUMT00000473978.1,transcript_name: AC018926.2-201,bp: 498,biotype: lncRNA	N1	0.05 Gy	Male	ENSG00000276533
ENSG00000204054.14	LINC00963	-0.140652	5.17064	-2.50619	0.0129298	0.714158	-3.30529	0.00514713	0.0318472	NA	NA	gene_id: 29092,havana_gene: OTTHUMG00000020783.66,gene_name: LINC00963 | transcript_id: ENST00000653047.1,havana_transcript: OTTHUMT00000514015.1,transcript_name: LINC00963-222,bp: 1257,biotype: lncRNA | transcript_id: ENST00000454968.5,havana_transcript: OTTHUMT00000054578.2,transcript_name: LINC00963-208,bp: 1403,biotype: lncRNA | transcript_id: ENST00000652803.1,havana_transcript: OTTHUMT00000…	N1	0.05 Gy	Male	ENSG00000204054
ENSG00000286791.1	AC079949.5	-0.653801	-3.96311	-2.50276	0.013052	0.714158	-3.13663	0.00523936	0.627132	NA	NA	gene_id: 37957,havana_gene: OTTHUMG00000194459.1,gene_name: AC079949.5 | transcript_id: ENST00000667353.1,havana_transcript: OTTHUMT00000516639.1,transcript_name: AC079949.5-201,bp: 1278,biotype: lncRNA	N1	0.05 Gy	Male	ENSG00000286791
ENSG00000265618.1	AC002094.2	0.747205	-2.83197	2.49741	0.0132452	0.714158	-3.08864	0.0128305	0.282252	NA	NA	gene_id: 47617,havana_gene: OTTHUMG00000179413.1,gene_name: AC002094.2 | transcript_id: ENST00000577850.1,havana_transcript: OTTHUMT00000446164.1,transcript_name: AC002094.2-201,bp: 1121,biotype: lncRNA	N1	0.05 Gy	Male	ENSG00000265618
ENSG00000278467.1	AC138393.3	0.690403	-0.379986	2.49588	0.0133007	0.714158	-2.94087	0.00357642	0.763272	NA	NA	gene_id: 4855,havana_gene: OTTHUMG00000187048.1,gene_name: AC138393.3 | transcript_id: ENST00000618397.1,havana_transcript: OTTHUMT00000474332.1,transcript_name: AC138393.3-201,bp: 573,biotype: lncRNA	N1	0.05 Gy	Male	ENSG00000278467
ENSG00000272076.1	AC090186.1	0.636863	-3.632	2.49418	0.0133627	0.71552	-3.133	0.00357686	0.740397	NA	NA	gene_id: 25619,havana_gene: OTTHUMG00000185455.1,gene_name: AC090186.1 | transcript_id: ENST00000605991.1,havana_transcript: OTTHUMT00000470555.1,transcript_name: AC090186.1-201,bp: 572,biotype: lncRNA	N1	0.05 Gy	Male	ENSG00000272076
ENSG00000254485.5	AC026191.1	-1.33175	-2.82103	-2.48809	0.0135874	0.720161	-3.09216	-0.0340079	0.124035	NA	NA	gene_id: 9763,havana_gene: OTTHUMG00000165687.1,gene_name: AC026191.1 | transcript_id: ENST00000491930.2,havana_transcript: OTTHUMT00000385799.1,transcript_name: AC026191.1-201,bp: 829,biotype: lncRNA | transcript_id: ENST00000518331.1,havana_transcript: OTTHUMT00000385800.1,transcript_name: AC026191.1-202,bp: 540,biotype: lncRNA | transcript_id: ENST00000466431.6,havana_transcript: OTTHUMT000003…	N1	0.05 Gy	Male	ENSG00000254485
ENSG00000267169.2	AC022098.1	0.354593	0.158978	2.48472	0.0137128	0.72264	-2.94896	-0.00031046	0.960932	NA	NA	gene_id: 51715,havana_gene: OTTHUMG00000182142.3,gene_name: AC022098.1 | transcript_id: ENST00000588387.2,havana_transcript: OTTHUMT00000459718.2,transcript_name: AC022098.1-201,bp: 2894,biotype: lncRNA | transcript_id: ENST00000588658.1,havana_transcript: OTTHUMT00000459719.1,transcript_name: AC022098.1-202,bp: 686,biotype: lncRNA | transcript_id: ENST00000592086.1,havana_transcript: OTTHUMT0000…	N1	0.05 Gy	Male	ENSG00000267169
ENSG00000214546.4	AC087491.1	0.680505	-3.34629	2.47871	0.0139395	0.724822	-3.14196	-0.00172116	0.880954	NA	NA	gene_id: 48111,havana_gene: OTTHUMG00000132690.2,gene_name: AC087491.1 | transcript_id: ENST00000398554.1,havana_transcript: OTTHUMT00000255987.1,transcript_name: AC087491.1-201,bp: 616,biotype: lncRNA | transcript_id: ENST00000662516.1,havana_transcript: OTTHUMT00000523979.1,transcript_name: AC087491.1-202,bp: 907,biotype: lncRNA	N1	0.05 Gy	Male	ENSG00000214546
ENSG00000282024.1	AL009031.1	-0.702191	-2.45496	-2.47716	0.0139987	0.72485	-3.09561	-0.01178	0.31605	NA	NA	gene_id: 18806,havana_gene: OTTHUMG00000191399.1,gene_name: AL009031.1 | transcript_id: ENST00000632346.1,havana_transcript: OTTHUMT00000487787.1,transcript_name: AL009031.1-201,bp: 1026,biotype: lncRNA | transcript_id: ENST00000632370.1,havana_transcript: OTTHUMT00000487788.1,transcript_name: AL009031.1-202,bp: 886,biotype: lncRNA	N1	0.05 Gy	Male	ENSG00000282024
ENSG00000271788.1	AC008875.1	0.529909	-2.08969	2.4742	0.014112	0.727664	-3.0809	-0.00337026	0.719633	NA	NA	gene_id: 16183,havana_gene: OTTHUMG00000185475.1,gene_name: AC008875.1 | transcript_id: ENST00000607715.1,havana_transcript: OTTHUMT00000470582.1,transcript_name: AC008875.1-201,bp: 811,biotype: lncRNA	N1	0.05 Gy	Male	ENSG00000271788
ENSG00000250001.1	AC027335.1	-0.649302	-3.59602	-2.4734	0.0141426	0.727724	-3.16498	0.0013918	0.900173	NA	NA	gene_id: 15710,havana_gene: OTTHUMG00000161717.1,gene_name: AC027335.1 | transcript_id: ENST00000515377.1,havana_transcript: OTTHUMT00000365859.1,transcript_name: AC027335.1-201,bp: 543,biotype: lncRNA	N1	0.05 Gy	Male	ENSG00000250001
ENSG00000231010.1	AL121672.1	0.601817	-3.92484	2.46957	0.0142907	0.728822	-3.1827	0.000835215	0.933312	NA	NA	gene_id: 57505,havana_gene: OTTHUMG00000150444.1,gene_name: AL121672.1 | transcript_id: ENST00000439423.1,havana_transcript: OTTHUMT00000318130.1,transcript_name: AL121672.1-201,bp: 1181,biotype: lncRNA	N1	0.05 Gy	Male	ENSG00000231010
ENSG00000246465.1	AC138904.1	0.445684	-1.10121	2.46481	0.0144766	0.732355	-3.03371	-0.00740636	0.364507	NA	NA	gene_id: 44993,havana_gene: OTTHUMG00000166065.1,gene_name: AC138904.1 | transcript_id: ENST00000501520.1,havana_transcript: OTTHUMT00000387676.1,transcript_name: AC138904.1-201,bp: 2481,biotype: lncRNA	N1	0.05 Gy	Male	ENSG00000246465
ENSG00000231329.8	AL031772.1	0.573985	-2.72524	2.46297	0.014549	0.732355	-3.13348	-0.00696047	0.511591	NA	NA	gene_id: 21050,havana_gene: OTTHUMG00000015687.4,gene_name: AL031772.1 | transcript_id: ENST00000589192.5,havana_transcript: OTTHUMT00000459524.1,transcript_name: AL031772.1-201,bp: 796,biotype: lncRNA | transcript_id: ENST00000587577.5,havana_transcript: OTTHUMT00000459525.1,transcript_name: AL031772.1-202,bp: 804,biotype: lncRNA | transcript_id: ENST00000586229.5,havana_transcript: OTTHUMT00000…	N1	0.05 Gy	Male	ENSG00000231329
ENSG00000286631.1	AL133405.1	-0.71009	-3.48674	-2.46197	0.0145884	0.732355	-3.17312	-0.00798871	0.518865	NA	NA	gene_id: 18811,havana_gene: OTTHUMG00000194796.1,gene_name: AL133405.1 | transcript_id: ENST00000654964.1,havana_transcript: OTTHUMT00000522114.1,transcript_name: AL133405.1-201,bp: 821,biotype: lncRNA	N1	0.05 Gy	Male	ENSG00000286631
ENSG00000272008.1	AL139274.2	-0.635151	-3.8005	-2.46067	0.0146399	0.732355	-3.19071	0.00275164	0.800619	NA	NA	gene_id: 20340,havana_gene: OTTHUMG00000185794.1,gene_name: AL139274.2 | transcript_id: ENST00000606274.1,havana_transcript: OTTHUMT00000471304.1,transcript_name: AL139274.2-201,bp: 4127,biotype: lncRNA	N1	0.05 Gy	Male	ENSG00000272008
ENSG00000286130.1	AC006040.1	-0.674697	-3.44405	-2.45863	0.0147212	0.732355	-3.17901	-0.00401924	0.731972	NA	NA	gene_id: 60093,havana_gene: OTTHUMG00000193434.1,gene_name: AC006040.1 | transcript_id: ENST00000651710.1,havana_transcript: OTTHUMT00000501642.1,transcript_name: AC006040.1-201,bp: 1151,biotype: lncRNA	N1	0.05 Gy	Male	ENSG00000286130
ENSG00000232712.6	KIZ-AS1	0.81009	-3.61173	2.45843	0.0147292	0.732355	-3.18913	0.00354495	0.798065	KIZ antisense RNA 1	NA	gene_id: 54312,havana_gene: OTTHUMG00000032018.3,gene_name: KIZ-AS1 | transcript_id: ENST00000616177.4,havana_transcript: OTTHUMT00000078258.3,transcript_name: KIZ-AS1-203,bp: 5370,biotype: lncRNA | transcript_id: ENST00000443753.5,havana_transcript: OTTHUMT00000078257.1,transcript_name: KIZ-AS1-202,bp: 1161,biotype: lncRNA | transcript_id: ENST00000433213.2,havana_transcript: OTTHUMT00000450357.…	N1	0.05 Gy	Male	ENSG00000232712
ENSG00000244203.2	FOXP1-AS1	0.48795	-1.17974	2.45839	0.0147307	0.732355	-3.05191	-0.000643178	0.933841	FOXP1 antisense RNA 1	NA	gene_id: 10881,havana_gene: OTTHUMG00000158800.2,gene_name: FOXP1-AS1 | transcript_id: ENST00000465742.2,havana_transcript: OTTHUMT00000352247.2,transcript_name: FOXP1-AS1-201,bp: 700,biotype: lncRNA	N1	0.05 Gy	Male	ENSG00000244203
ENSG00000287592.1	AC073348.2	-0.640325	-3.74378	-2.45676	0.0147959	0.732355	-3.19406	-0.00303841	0.782225	NA	NA	gene_id: 23657,havana_gene: OTTHUMG00000194191.1,gene_name: AC073348.2 | transcript_id: ENST00000670885.1,havana_transcript: OTTHUMT00000512355.1,transcript_name: AC073348.2-201,bp: 1414,biotype: lncRNA	N1	0.05 Gy	Male	ENSG00000287592
ENSG00000232671.6	ZNF687-AS1	0.705335	-2.4041	2.4556	0.0148425	0.733192	-3.12997	0.0151505	0.218856	ZNF687 antisense RNA 1	NA	gene_id: 3178,havana_gene: OTTHUMG00000012346.8,gene_name: ZNF687-AS1 | transcript_id: ENST00000661167.1,havana_transcript: OTTHUMT00000528385.1,transcript_name: ZNF687-AS1-204,bp: 987,biotype: lncRNA | transcript_id: ENST00000494138.4,havana_transcript: OTTHUMT00000034396.2,transcript_name: ZNF687-AS1-202,bp: 307,biotype: lncRNA | transcript_id: ENST00000447795.3,havana_transcript: OTTHUMT000000…	N1	0.05 Gy	Male	ENSG00000232671
ENSG00000272159.1	AC087623.3	-0.508716	-2.24826	-2.45129	0.0150162	0.735777	-3.12856	-0.012606	0.157527	NA	NA	gene_id: 25415,havana_gene: OTTHUMG00000185446.1,gene_name: AC087623.3 | transcript_id: ENST00000606593.1,havana_transcript: OTTHUMT00000470542.1,transcript_name: AC087623.3-201,bp: 695,biotype: lncRNA	N1	0.05 Gy	Male	ENSG00000272159
ENSG00000265749.6	AC135178.4	0.770548	-3.49303	2.44794	0.0151531	0.735777	-3.1986	0.0106228	0.426427	NA	NA	gene_id: 47042,havana_gene: OTTHUMG00000178521.2,gene_name: AC135178.4 | transcript_id: ENST00000583963.1,havana_transcript: OTTHUMT00000442318.1,transcript_name: AC135178.4-201,bp: 531,biotype: lncRNA | transcript_id: ENST00000580537.1,havana_transcript: OTTHUMT00000442319.1,transcript_name: AC135178.4-202,bp: 579,biotype: lncRNA | transcript_id: ENST00000666354.1,havana_transcript: OTTHUMT00000…	N1	0.05 Gy	Male	ENSG00000265749
ENSG00000260948.1	AL390195.2	0.253282	-0.0077686	2.44567	0.015246	0.735777	-3.02816	0.00764807	0.110295	NA	NA	gene_id: 2634,havana_gene: OTTHUMG00000176034.1,gene_name: AL390195.2 | transcript_id: ENST00000564771.1,havana_transcript: OTTHUMT00000431407.1,transcript_name: AL390195.2-201,bp: 2023,biotype: lncRNA	N1	0.05 Gy	Male	ENSG00000260948
ENSG00000259719.6	LINC02284	0.693593	-3.41813	2.44335	0.0153417	0.735777	-3.2041	-3.93965e-05	0.997338	NA	NA	gene_id: 40506,havana_gene: OTTHUMG00000172127.7,gene_name: LINC02284 | transcript_id: ENST00000558120.5,havana_transcript: OTTHUMT00000416952.1,transcript_name: LINC02284-201,bp: 573,biotype: lncRNA | transcript_id: ENST00000663878.1,havana_transcript: OTTHUMT00000507880.1,transcript_name: LINC02284-203,bp: 1475,biotype: lncRNA | transcript_id: ENST00000560924.2,havana_transcript: OTTHUMT0000041…	N1	0.05 Gy	Male	ENSG00000259719
ENSG00000230896.1	AL604028.1	0.256709	-0.287921	2.44041	0.0154636	0.738457	-3.04303	-0.00182926	0.68183	NA	NA	gene_id: 1501,havana_gene: OTTHUMG00000085067.1,gene_name: AL604028.1 | transcript_id: ENST00000430643.1,havana_transcript: OTTHUMT00000192833.1,transcript_name: AL604028.1-201,bp: 598,biotype: lncRNA	N1	0.05 Gy	Male	ENSG00000230896
ENSG00000267123.7	SCAT1	0.351736	-0.146634	2.43984	0.0154873	0.738457	-3.04095	0.00259312	0.664469	S-phase cancer associated transcript 1	NA	gene_id: 49469,havana_gene: OTTHUMG00000177747.17,gene_name: SCAT1 | transcript_id: ENST00000648396.1,havana_transcript: OTTHUMT00000500871.1,transcript_name: SCAT1-210,bp: 732,biotype: lncRNA | transcript_id: ENST00000648757.1,havana_transcript: OTTHUMT00000500872.2,transcript_name: SCAT1-213,bp: 2016,biotype: lncRNA | transcript_id: ENST00000650214.1,havana_transcript: OTTHUMT00000500874.1,tran…	N1	0.05 Gy	Male	ENSG00000267123
ENSG00000241593.5	AC099542.1	0.672929	-3.45484	2.43338	0.0157591	0.740263	-3.21489	-0.00270071	0.826767	NA	NA	gene_id: 10994,havana_gene: OTTHUMG00000158980.1,gene_name: AC099542.1 | transcript_id: ENST00000478239.5,havana_transcript: OTTHUMT00000352762.1,transcript_name: AC099542.1-201,bp: 561,biotype: lncRNA | transcript_id: ENST00000464131.1,havana_transcript: OTTHUMT00000352763.1,transcript_name: AC099542.1-202,bp: 1014,biotype: lncRNA	N1	0.05 Gy	Male	ENSG00000241593
ENSG00000180769.10	WDFY3-AS2	-0.217743	3.12167	-2.43226	0.0158065	0.740263	-3.26409	-0.00165107	0.665992	WDFY3 antisense RNA 2	NA	gene_id: 14140,havana_gene: OTTHUMG00000141281.8,gene_name: WDFY3-AS2 | transcript_id: ENST00000651845.1,havana_transcript: OTTHUMT00000502561.2,transcript_name: WDFY3-AS2-211,bp: 3151,biotype: lncRNA | transcript_id: ENST00000652207.2,havana_transcript: OTTHUMT00000479494.3,transcript_name: WDFY3-AS2-217,bp: 3270,biotype: lncRNA | transcript_id: ENST00000651773.2,havana_transcript: OTTHUMT000005…	N1	0.05 Gy	Male	ENSG00000180769
ENSG00000270022.3	Z93241.1	0.419915	0.155921	2.43082	0.0158677	0.740263	-3.05586	0.00892958	0.237904	NA	NA	gene_id: 57417,havana_gene: OTTHUMG00000183993.1,gene_name: Z93241.1 | transcript_id: ENST00000602478.1,havana_transcript: OTTHUMT00000467709.1,transcript_name: Z93241.1-201,bp: 664,biotype: lncRNA	N1	0.05 Gy	Male	ENSG00000270022
ENSG00000232774.8	AL355916.1	0.310584	1.56221	2.42385	0.0161671	0.740263	-3.12105	-0.00278788	0.597453	NA	NA	gene_id: 40607,havana_gene: OTTHUMG00000171535.2,gene_name: AL355916.1 | transcript_id: ENST00000556569.5,havana_transcript: OTTHUMT00000414000.2,transcript_name: AL355916.1-201,bp: 1576,biotype: lncRNA | transcript_id: ENST00000229465.10,havana_transcript: OTTHUMT00000413999.1,transcript_name: AL355916.1-202,bp: 1655,biotype: lncRNA | transcript_id: ENST00000556717.2,havana_transcript: OTTHUMT00…	N1	0.05 Gy	Male	ENSG00000232774
ENSG00000266644.1	AC103810.5	-0.58971	-1.57112	-2.42	0.0163347	0.741955	-3.14331	0.0124246	0.258967	NA	NA	gene_id: 49090,havana_gene: OTTHUMG00000179298.1,gene_name: AC103810.5 | transcript_id: ENST00000581622.1,havana_transcript: OTTHUMT00000445610.1,transcript_name: AC103810.5-201,bp: 560,biotype: lncRNA	N1	0.05 Gy	Male	ENSG00000266644
ENSG00000255920.3	CCND2-AS1	0.826009	-1.73418	2.41671	0.0164792	0.745097	-3.15731	0.0143522	0.319	CCND2 antisense RNA 1	NA	gene_id: 35200,havana_gene: OTTHUMG00000168320.4,gene_name: CCND2-AS1 | transcript_id: ENST00000656828.1,havana_transcript: OTTHUMT00000524323.1,transcript_name: CCND2-AS1-206,bp: 1374,biotype: lncRNA | transcript_id: ENST00000539135.1,havana_transcript: OTTHUMT00000398507.1,transcript_name: CCND2-AS1-202,bp: 555,biotype: lncRNA | transcript_id: ENST00000663068.1,havana_transcript: OTTHUMT0000051…	N1	0.05 Gy	Male	ENSG00000255920
ENSG00000249241.1	LINC02265	0.578269	-3.78094	2.41618	0.0165027	0.745097	-3.25378	-0.0152292	0.131162	long intergenic non-protein coding RNA 2265	NA	gene_id: 13473,havana_gene: OTTHUMG00000160407.1,gene_name: LINC02265 | transcript_id: ENST00000510551.1,havana_transcript: OTTHUMT00000360481.1,transcript_name: LINC02265-201,bp: 957,biotype: lncRNA	N1	0.05 Gy	Male	ENSG00000249241
ENSG00000261342.1	AC006538.1	-0.289006	-0.0707375	-2.41204	0.0166863	0.749829	-3.09366	-0.0012009	0.799231	NA	NA	gene_id: 51103,havana_gene: OTTHUMG00000175711.2,gene_name: AC006538.1 | transcript_id: ENST00000567905.1,havana_transcript: OTTHUMT00000430890.1,transcript_name: AC006538.1-201,bp: 1585,biotype: lncRNA	N1	0.05 Gy	Male	ENSG00000261342
ENSG00000287143.1	AC117480.1	0.691511	-3.57328	2.41137	0.016716	0.749829	-3.25937	0.000565615	0.960843	NA	NA	gene_id: 11599,havana_gene: OTTHUMG00000195849.1,gene_name: AC117480.1 | transcript_id: ENST00000661670.1,havana_transcript: OTTHUMT00000529049.1,transcript_name: AC117480.1-201,bp: 1006,biotype: lncRNA	N1	0.05 Gy	Male	ENSG00000287143
ENSG00000249413.2	AC116049.1	0.754189	-3.31846	2.41003	0.0167759	0.749829	-3.25073	0.0105112	0.41692	NA	NA	gene_id: 13793,havana_gene: OTTHUMG00000185534.1,gene_name: AC116049.1 | transcript_id: ENST00000508572.1,havana_transcript: OTTHUMT00000361859.1,transcript_name: AC116049.1-201,bp: 754,biotype: lncRNA	N1	0.05 Gy	Male	ENSG00000249413
ENSG00000236723.2	AL606760.2	-0.514542	-2.32636	-2.40785	0.0168736	0.749829	-3.19853	-0.0136463	0.141911	NA	NA	gene_id: 1690,havana_gene: OTTHUMG00000008939.2,gene_name: AL606760.2 | transcript_id: ENST00000629810.1,havana_transcript: OTTHUMT00000480353.1,transcript_name: AL606760.2-201,bp: 835,biotype: lncRNA | transcript_id: ENST00000452466.1,havana_transcript: OTTHUMT00000024750.2,transcript_name: AL606760.2-202,bp: 524,biotype: lncRNA	N1	0.05 Gy	Male	ENSG00000236723
ENSG00000225187.1	AC073283.1	-0.630447	-3.30178	-2.40419	0.0170391	0.753973	-3.25733	-0.00869661	0.42463	NA	NA	gene_id: 6268,havana_gene: OTTHUMG00000153134.1,gene_name: AC073283.1 | transcript_id: ENST00000421759.1,havana_transcript: OTTHUMT00000329710.1,transcript_name: AC073283.1-201,bp: 860,biotype: lncRNA	N1	0.05 Gy	Male	ENSG00000225187
ENSG00000273680.1	AC009318.2	0.276468	-0.386947	2.40104	0.0171824	0.75514	-3.11902	-0.0070653	0.160949	NA	NA	gene_id: 35838,havana_gene: OTTHUMG00000187173.1,gene_name: AC009318.2 | transcript_id: ENST00000610917.1,havana_transcript: OTTHUMT00000474527.1,transcript_name: AC009318.2-201,bp: 651,biotype: lncRNA	N1	0.05 Gy	Male	ENSG00000273680
ENSG00000261080.1	RUNX2-AS1	-0.41412	-1.3626	-2.3991	0.0172716	0.757615	-3.16892	0.0056663	0.451352	NA	NA	gene_id: 19841,havana_gene: OTTHUMG00000175917.1,gene_name: RUNX2-AS1 | transcript_id: ENST00000563807.1,havana_transcript: OTTHUMT00000431271.1,transcript_name: RUNX2-AS1-201,bp: 1513,biotype: lncRNA	N1	0.05 Gy	Male	ENSG00000261080
ENSG00000236914.4	LINC01852	-0.482222	-0.631048	-2.38738	0.0178175	0.767829	-3.15344	0.0113844	0.194045	long intergenic non-protein coding RNA 1852	NA	gene_id: 42409,havana_gene: OTTHUMG00000172374.4,gene_name: LINC01852 | transcript_id: ENST00000559232.2,havana_transcript: OTTHUMT00000418181.2,transcript_name: LINC01852-202,bp: 2200,biotype: lncRNA | transcript_id: ENST00000657585.1,havana_transcript: OTTHUMT00000507545.1,transcript_name: LINC01852-205,bp: 1495,biotype: lncRNA | transcript_id: ENST00000560819.1,havana_transcript: OTTHUMT000004…	N1	0.05 Gy	Male	ENSG00000236914
ENSG00000231768.2	LINC01354	-0.401126	-0.651368	-2.38647	0.0178606	0.767829	-3.15456	0.0151906	0.041531	long intergenic non-protein coding RNA 1354	NA	gene_id: 5126,havana_gene: OTTHUMG00000037976.8,gene_name: LINC01354 | transcript_id: ENST00000653353.1,havana_transcript: OTTHUMT00000092697.2,transcript_name: LINC01354-204,bp: 2887,biotype: lncRNA | transcript_id: ENST00000435574.2,havana_transcript: OTTHUMT00000092696.2,transcript_name: LINC01354-202,bp: 2877,biotype: lncRNA | transcript_id: ENST00000665108.1,havana_transcript: OTTHUMT0000051…	N1	0.05 Gy	Male	ENSG00000231768
ENSG00000224511.2	LINC00365	0.74864	-3.85641	2.38345	0.0180039	0.767829	-3.31342	0.00632383	0.614819	long intergenic non-protein coding RNA 365	NA	gene_id: 38439,havana_gene: OTTHUMG00000016663.3,gene_name: LINC00365 | transcript_id: ENST00000413591.1,havana_transcript: OTTHUMT00000125960.1,transcript_name: LINC00365-201,bp: 2618,biotype: lncRNA | transcript_id: ENST00000660467.1,havana_transcript: OTTHUMT00000513174.1,transcript_name: LINC00365-203,bp: 1291,biotype: lncRNA | transcript_id: ENST00000432770.1,havana_transcript: OTTHUMT000000…	N1	0.05 Gy	Male	ENSG00000224511
ENSG00000271862.1	AC104118.1	0.332406	-0.943376	2.37843	0.0182442	0.767848	-3.18062	0.00283897	0.641969	NA	NA	gene_id: 16794,havana_gene: OTTHUMG00000185533.1,gene_name: AC104118.1 | transcript_id: ENST00000607625.1,havana_transcript: OTTHUMT00000470668.1,transcript_name: AC104118.1-201,bp: 1589,biotype: lncRNA	N1	0.05 Gy	Male	ENSG00000271862
ENSG00000273189.1	AC010619.2	-0.729249	-3.56659	-2.37671	0.0183275	0.767848	-3.30944	-0.000346546	0.977422	NA	NA	gene_id: 53199,havana_gene: OTTHUMG00000183157.2,gene_name: AC010619.2 | transcript_id: ENST00000595815.1,havana_transcript: OTTHUMT00000465310.1,transcript_name: AC010619.2-201,bp: 1421,biotype: lncRNA	N1	0.05 Gy	Male	ENSG00000273189
ENSG00000274341.1	AC005899.6	0.589161	-3.85547	2.3747	0.0184247	0.767848	-3.3245	0.00205464	0.840139	NA	NA	gene_id: 47840,havana_gene: OTTHUMG00000186642.1,gene_name: AC005899.6 | transcript_id: ENST00000620729.1,havana_transcript: OTTHUMT00000473514.1,transcript_name: AC005899.6-201,bp: 297,biotype: lncRNA	N1	0.05 Gy	Male	ENSG00000274341
ENSG00000259065.2	AC005520.2	0.566272	-0.71597	2.37293	0.0185109	0.767848	-3.18423	0.0196492	0.0530581	NA	NA	gene_id: 40873,havana_gene: OTTHUMG00000171253.2,gene_name: AC005520.2 | transcript_id: ENST00000668116.1,havana_transcript: OTTHUMT00000523874.1,transcript_name: AC005520.2-201,bp: 2109,biotype: lncRNA | transcript_id: ENST00000556194.2,havana_transcript: OTTHUMT00000412571.2,transcript_name: AC005520.2-202,bp: 656,biotype: lncRNA | transcript_id: ENST00000553470.1,havana_transcript: OTTHUMT0000…	N1	0.05 Gy	Male	ENSG00000259065
ENSG00000242282.6	AC108488.1	-0.901686	-2.16881	-2.3725	0.0185322	0.767848	-3.25898	0.0222518	0.165126	NA	NA	gene_id: 5533,havana_gene: OTTHUMG00000151418.2,gene_name: AC108488.1 | transcript_id: ENST00000422961.5,havana_transcript: OTTHUMT00000322760.1,transcript_name: AC108488.1-201,bp: 791,biotype: lncRNA | transcript_id: ENST00000439547.5,havana_transcript: OTTHUMT00000322553.1,transcript_name: AC108488.1-202,bp: 482,biotype: lncRNA | transcript_id: ENST00000416463.1,havana_transcript: OTTHUMT000003…	N1	0.05 Gy	Male	ENSG00000242282
ENSG00000224116.7	INHBA-AS1	-0.565809	-2.18328	-2.37052	0.0186291	0.767848	-3.25382	-0.00879434	0.442472	INHBA antisense RNA 1	NA	gene_id: 22304,havana_gene: OTTHUMG00000155114.4,gene_name: INHBA-AS1 | transcript_id: ENST00000662280.1,havana_transcript: OTTHUMT00000525620.1,transcript_name: INHBA-AS1-205,bp: 2789,biotype: lncRNA | transcript_id: ENST00000415848.6,havana_transcript: OTTHUMT00000338451.2,transcript_name: INHBA-AS1-201,bp: 3005,biotype: lncRNA | transcript_id: ENST00000420821.2,havana_transcript: OTTHUMT000003…	N1	0.05 Gy	Male	ENSG00000224116
ENSG00000251026.2	LINC02163	-0.698619	-3.58048	-2.36374	0.0189649	0.767848	-3.33184	0.0159123	0.183971	NA	NA	gene_id: 17062,havana_gene: OTTHUMG00000162778.5,gene_name: LINC02163 | transcript_id: ENST00000665271.1,havana_transcript: OTTHUMT00000518555.1,transcript_name: LINC02163-203,bp: 1110,biotype: lncRNA | transcript_id: ENST00000662211.1,havana_transcript: OTTHUMT00000522708.1,transcript_name: LINC02163-202,bp: 980,biotype: lncRNA | transcript_id: ENST00000666455.1,havana_transcript: OTTHUMT0000052…	N1	0.05 Gy	Male	ENSG00000251026
ENSG00000285646.2	AL021155.4	0.339534	-0.280199	2.36134	0.0190849	0.767848	-3.19129	0.00401373	0.552581	NA	NA	gene_id: 412,havana_gene: OTTHUMG00000193227.7,gene_name: AL021155.4 | transcript_id: ENST00000661075.1,havana_transcript: OTTHUMT00000521886.1,transcript_name: AL021155.4-201,bp: 952,biotype: lncRNA | transcript_id: ENST00000650448.1,havana_transcript: OTTHUMT00000500851.1,transcript_name: AL021155.4-202,bp: 654,biotype: lncRNA | transcript_id: ENST00000649268.2,havana_transcript: OTTHUMT0000050…	N1	0.05 Gy	Male	ENSG00000285646
ENSG00000186594.14	MIR22HG	-0.196984	3.62511	-2.36092	0.0191057	0.767848	-3.48438	-0.00118579	0.741378	MIR22 host gene	NA	gene_id: 46678,havana_gene: OTTHUMG00000132197.7,gene_name: MIR22HG | transcript_id: ENST00000334146.7,havana_transcript: OTTHUMT00000255250.3,transcript_name: MIR22HG-201,bp: 1383,biotype: lncRNA | transcript_id: ENST00000574306.1,havana_transcript: OTTHUMT00000438299.2,transcript_name: MIR22HG-208,bp: 2626,biotype: lncRNA | transcript_id: ENST00000576749.5,havana_transcript: OTTHUMT00000438374.…	N1	0.05 Gy	Male	ENSG00000186594
ENSG00000258584.2	FAM181A-AS1	-0.716585	-1.87553	-2.36009	0.0191476	0.767848	-3.25939	0.00643211	0.600555	FAM181A antisense RNA 1	NA	gene_id: 41213,havana_gene: OTTHUMG00000171296.3,gene_name: FAM181A-AS1 | transcript_id: ENST00000554742.1,havana_transcript: OTTHUMT00000412835.1,transcript_name: FAM181A-AS1-202,bp: 2402,biotype: lncRNA | transcript_id: ENST00000555732.2,havana_transcript: OTTHUMT00000499211.2,transcript_name: FAM181A-AS1-203,bp: 1904,biotype: lncRNA | transcript_id: ENST00000556290.1,havana_transcript: OTTHUMT…	N1	0.05 Gy	Male	ENSG00000258584
ENSG00000267053.8	AC092296.2	-0.578926	-0.733168	-2.35914	0.0191951	0.767848	-3.21176	0.00181658	0.86678	NA	NA	gene_id: 52505,havana_gene: OTTHUMG00000180576.7,gene_name: AC092296.2 | transcript_id: ENST00000586345.6,havana_transcript: OTTHUMT00000451979.2,transcript_name: AC092296.2-201,bp: 952,biotype: lncRNA | transcript_id: ENST00000586488.6,havana_transcript: OTTHUMT00000451980.2,transcript_name: AC092296.2-202,bp: 566,biotype: lncRNA | transcript_id: ENST00000660925.1,havana_transcript: OTTHUMT00000…	N1	0.05 Gy	Male	ENSG00000267053
ENSG00000288580.1	AC023296.1	0.648249	-3.55119	2.35609	0.0193497	0.767887	-3.33743	0.000431284	0.969919	NA	NA	gene_id: 24646,havana_gene: OTTHUMG00000195508.1,gene_name: AC023296.1 | transcript_id: ENST00000667660.1,havana_transcript: OTTHUMT00000527926.1,transcript_name: AC023296.1-201,bp: 2784,biotype: lncRNA	N1	0.05 Gy	Male	ENSG00000288580
ENSG00000171671.6	SHANK2-AS3	0.486988	-1.72502	2.35571	0.0193689	0.767887	-3.25999	-0.00706941	0.432767	SHANK2 antisense RNA 3	NA	gene_id: 33741,havana_gene: OTTHUMG00000150217.1,gene_name: SHANK2-AS3 | transcript_id: ENST00000307548.2,havana_transcript: OTTHUMT00000316872.1,transcript_name: SHANK2-AS3-201,bp: 1683,biotype: lncRNA	N1	0.05 Gy	Male	ENSG00000171671
ENSG00000266896.1	AL354892.3	-0.29142	0.193589	-2.35188	0.0195646	0.772643	-3.20892	-0.000752733	0.900268	NA	NA	gene_id: 21543,havana_gene: OTTHUMG00000180499.1,gene_name: AL354892.3 | transcript_id: ENST00000586101.1,havana_transcript: OTTHUMT00000451632.1,transcript_name: AL354892.3-201,bp: 1630,biotype: lncRNA	N1	0.05 Gy	Male	ENSG00000266896
ENSG00000283674.3	AC068587.4	0.178663	2.19564	2.34714	0.0198086	0.774153	-3.33468	0.00417763	0.198708	NA	NA	gene_id: 24931,havana_gene: OTTHUMG00000191723.3,gene_name: AC068587.4 | transcript_id: ENST00000641618.1,havana_transcript: OTTHUMT00000492935.1,transcript_name: AC068587.4-201,bp: 4514,biotype: lncRNA | transcript_id: ENST00000660816.1,havana_transcript: OTTHUMT00000527198.1,transcript_name: AC068587.4-202,bp: 3013,biotype: lncRNA | transcript_id: ENST00000641839.1,havana_transcript: OTTHUMT000…	N1	0.05 Gy	Male	ENSG00000283674
ENSG00000263878.2	DLGAP1-AS4	-0.596483	-2.15726	-2.34653	0.0198404	0.774153	-3.29558	0.00835602	0.447816	DLGAP1 antisense RNA 4	NA	gene_id: 49778,havana_gene: OTTHUMG00000178387.4,gene_name: DLGAP1-AS4 | transcript_id: ENST00000652891.1,havana_transcript: OTTHUMT00000441774.2,transcript_name: DLGAP1-AS4-202,bp: 1526,biotype: lncRNA | transcript_id: ENST00000661068.1,havana_transcript: OTTHUMT00000506703.1,transcript_name: DLGAP1-AS4-203,bp: 925,biotype: lncRNA | transcript_id: ENST00000662752.1,havana_transcript: OTTHUMT0000…	N1	0.05 Gy	Male	ENSG00000263878
ENSG00000249807.1	AC034229.1	0.724745	-3.40778	2.34285	0.0200321	0.774923	-3.35238	0.0036341	0.775792	NA	NA	gene_id: 15723,havana_gene: OTTHUMG00000161773.1,gene_name: AC034229.1 | transcript_id: ENST00000506299.1,havana_transcript: OTTHUMT00000366063.1,transcript_name: AC034229.1-201,bp: 943,biotype: lncRNA	N1	0.05 Gy	Male	ENSG00000249807
ENSG00000258537.5	FRMD6-AS2	0.614493	-3.68613	2.3397	0.0201979	0.774923	-3.37032	0.00142479	0.894653	FRMD6 antisense RNA 2	NA	gene_id: 40409,havana_gene: OTTHUMG00000171076.1,gene_name: FRMD6-AS2 | transcript_id: ENST00000556617.5,havana_transcript: OTTHUMT00000411555.1,transcript_name: FRMD6-AS2-201,bp: 548,biotype: lncRNA | transcript_id: ENST00000557625.1,havana_transcript: OTTHUMT00000411556.1,transcript_name: FRMD6-AS2-202,bp: 581,biotype: lncRNA	N1	0.05 Gy	Male	ENSG00000258537
ENSG00000260785.2	CASC17	0.602781	-2.11486	2.33922	0.0202229	0.774923	-3.30667	0.00592463	0.582079	cancer susceptibility 17	NA	gene_id: 49212,havana_gene: OTTHUMG00000176079.15,gene_name: CASC17 | transcript_id: ENST00000659670.1,havana_transcript: OTTHUMT00000514772.1,transcript_name: CASC17-203,bp: 2096,biotype: lncRNA | transcript_id: ENST00000569074.1,havana_transcript: OTTHUMT00000431480.1,transcript_name: CASC17-201,bp: 2059,biotype: lncRNA | transcript_id: ENST00000665992.1,havana_transcript: OTTHUMT00000518525.1,…	N1	0.05 Gy	Male	ENSG00000260785
ENSG00000180458.2	AC022148.1	-0.387969	-1.10969	-2.33776	0.0203003	0.774923	-3.25992	-0.000399641	0.954859	NA	NA	gene_id: 52555,havana_gene: OTTHUMG00000182015.1,gene_name: AC022148.1 | transcript_id: ENST00000316807.2,havana_transcript: OTTHUMT00000458665.1,transcript_name: AC022148.1-201,bp: 3267,biotype: lncRNA	N1	0.05 Gy	Male	ENSG00000180458
ENSG00000256802.2	AC022613.1	0.665211	-2.42431	2.33748	0.020315	0.774923	-3.32136	-0.0178493	0.12456	NA	NA	gene_id: 42210,havana_gene: OTTHUMG00000172189.1,gene_name: AC022613.1 | transcript_id: ENST00000536835.2,havana_transcript: OTTHUMT00000417261.1,transcript_name: AC022613.1-201,bp: 2530,biotype: lncRNA | transcript_id: ENST00000560994.1,havana_transcript: OTTHUMT00000417262.1,transcript_name: AC022613.1-202,bp: 410,biotype: lncRNA	N1	0.05 Gy	Male	ENSG00000256802
ENSG00000272054.1	AC007390.1	0.21711	0.283261	2.33583	0.0204024	0.774923	-3.24076	0.000362487	0.929714	NA	NA	gene_id: 6089,havana_gene: OTTHUMG00000185598.1,gene_name: AC007390.1 | transcript_id: ENST00000606229.1,havana_transcript: OTTHUMT00000470809.1,transcript_name: AC007390.1-201,bp: 3803,biotype: lncRNA	N1	0.05 Gy	Male	ENSG00000272054
ENSG00000274605.2	PCCA-DT	-0.253131	0.251338	-2.33392	0.0205045	0.77675	-3.2435	0.00329952	0.444171	NA	NA	gene_id: 39340,havana_gene: OTTHUMG00000187284.2,gene_name: PCCA-DT | transcript_id: ENST00000654763.1,havana_transcript: OTTHUMT00000519043.1,transcript_name: PCCA-DT-202,bp: 1380,biotype: lncRNA | transcript_id: ENST00000612598.1,havana_transcript: OTTHUMT00000474702.1,transcript_name: PCCA-DT-201,bp: 913,biotype: lncRNA	N1	0.05 Gy	Male	ENSG00000274605
ENSG00000284693.1	LINC02606	0.412422	0.0752044	2.33151	0.0206336	0.77806	-3.24603	0.00390059	0.635861	long intergenic non-protein coding RNA 2606	NA	gene_id: 325,havana_gene: OTTHUMG00000192293.1,gene_name: LINC02606 | transcript_id: ENST00000641325.1,havana_transcript: OTTHUMT00000493405.1,transcript_name: LINC02606-201,bp: 2442,biotype: lncRNA | transcript_id: ENST00000641940.1,havana_transcript: OTTHUMT00000493406.1,transcript_name: LINC02606-203,bp: 839,biotype: lncRNA | transcript_id: ENST00000641507.1,havana_transcript: OTTHUMT000004934…	N1	0.05 Gy	Male	ENSG00000284693
ENSG00000228925.1	AC016722.2	0.6421	-3.0053	2.33027	0.0207002	0.779381	-3.35718	-0.00660508	0.56936	NA	NA	gene_id: 6261,havana_gene: OTTHUMG00000153091.2,gene_name: AC016722.2 | transcript_id: ENST00000429761.1,havana_transcript: OTTHUMT00000329487.2,transcript_name: AC016722.2-201,bp: 1835,biotype: lncRNA	N1	0.05 Gy	Male	ENSG00000228925
ENSG00000272582.1	AL031587.3	0.429	-1.64014	2.32872	0.0207841	0.78135	-3.30056	0.00123772	0.868695	NA	NA	gene_id: 57223,havana_gene: OTTHUMG00000186180.1,gene_name: AL031587.3 | transcript_id: ENST00000609976.1,havana_transcript: OTTHUMT00000472369.1,transcript_name: AL031587.3-201,bp: 814,biotype: lncRNA	N1	0.05 Gy	Male	ENSG00000272582
ENSG00000273027.1	AL844908.2	0.596261	-2.93391	2.32533	0.0209677	0.784345	-3.35601	-0.0123074	0.256948	NA	NA	gene_id: 56179,havana_gene: OTTHUMG00000186257.1,gene_name: AL844908.2 | transcript_id: ENST00000609461.1,havana_transcript: OTTHUMT00000472509.1,transcript_name: AL844908.2-201,bp: 460,biotype: lncRNA	N1	0.05 Gy	Male	ENSG00000273027
ENSG00000258169.1	LINC00485	0.618694	-2.49806	2.32377	0.021053	0.784345	-3.347	0.00561049	0.61139	long intergenic non-protein coding RNA 485	NA	gene_id: 37353,havana_gene: OTTHUMG00000169965.1,gene_name: LINC00485 | transcript_id: ENST00000547179.1,havana_transcript: OTTHUMT00000406691.1,transcript_name: LINC00485-201,bp: 3722,biotype: lncRNA	N1	0.05 Gy	Male	ENSG00000258169
ENSG00000220256.4	AC093802.1	0.767741	-2.94358	2.32197	0.0211514	0.785591	-3.36918	0.0196041	0.158974	NA	NA	gene_id: 9592,havana_gene: OTTHUMG00000152415.2,gene_name: AC093802.1 | transcript_id: ENST00000407524.1,havana_transcript: OTTHUMT00000326161.1,transcript_name: AC093802.1-201,bp: 3238,biotype: lncRNA | transcript_id: ENST00000650925.1,havana_transcript: OTTHUMT00000501738.1,transcript_name: AC093802.1-202,bp: 2902,biotype: lncRNA | transcript_id: ENST00000650712.1,havana_transcript: OTTHUMT0000…	N1	0.05 Gy	Male	ENSG00000220256
ENSG00000230492.1	AL049651.1	-0.676032	-3.09266	-2.3208	0.021216	0.786007	-3.37499	0.0141609	0.26062	NA	NA	gene_id: 54347,havana_gene: OTTHUMG00000032052.1,gene_name: AL049651.1 | transcript_id: ENST00000440798.1,havana_transcript: OTTHUMT00000078306.1,transcript_name: AL049651.1-201,bp: 719,biotype: lncRNA	N1	0.05 Gy	Male	ENSG00000230492
ENSG00000273792.1	AC022898.2	0.538648	-2.43045	2.32022	0.021248	0.786007	-3.34853	0.0029825	0.760037	NA	NA	gene_id: 42998,havana_gene: OTTHUMG00000186917.1,gene_name: AC022898.2 | transcript_id: ENST00000616822.1,havana_transcript: OTTHUMT00000474007.1,transcript_name: AC022898.2-201,bp: 1312,biotype: lncRNA	N1	0.05 Gy	Male	ENSG00000273792
ENSG00000232294.6	AL031674.1	0.919991	-2.08562	2.31233	0.0216865	0.786842	-3.32462	-0.0632092	0.000315663	NA	NA	gene_id: 55074,havana_gene: OTTHUMG00000032760.27,gene_name: AL031674.1 | transcript_id: ENST00000661530.1,havana_transcript: OTTHUMT00000519917.1,transcript_name: AL031674.1-216,bp: 1291,biotype: lncRNA | transcript_id: ENST00000661421.1,havana_transcript: OTTHUMT00000259161.2,transcript_name: AL031674.1-203,bp: 1309,biotype: lncRNA | transcript_id: ENST00000653245.1,havana_transcript: OTTHUMT00…	N1	0.05 Gy	Male	ENSG00000232294
ENSG00000226756.1	AC007365.1	-0.569495	-3.94263	-2.31139	0.0217397	0.786842	-3.42111	-0.000677124	0.947675	NA	NA	gene_id: 6531,havana_gene: OTTHUMG00000152702.1,gene_name: AC007365.1 | transcript_id: ENST00000439964.1,havana_transcript: OTTHUMT00000327468.1,transcript_name: AC007365.1-201,bp: 627,biotype: lncRNA	N1	0.05 Gy	Male	ENSG00000226756
ENSG00000236036.2	LINC00445	-0.68481	-3.68812	-2.3037	0.0221759	0.788084	-3.41952	-0.0176933	0.155845	long intergenic non-protein coding RNA 445	NA	gene_id: 38525,havana_gene: OTTHUMG00000016726.5,gene_name: LINC00445 | transcript_id: ENST00000656633.1,havana_transcript: OTTHUMT00000512108.1,transcript_name: LINC00445-204,bp: 883,biotype: lncRNA | transcript_id: ENST00000670790.1,havana_transcript: OTTHUMT00000515608.1,transcript_name: LINC00445-205,bp: 1322,biotype: lncRNA | transcript_id: ENST00000456848.2,havana_transcript: OTTHUMT0000004…	N1	0.05 Gy	Male	ENSG00000236036
ENSG00000225269.3	LINC00705	0.575314	-1.37807	2.30147	0.0223036	0.788084	-3.32969	-0.00603569	0.554406	NA	NA	gene_id: 29476,havana_gene: OTTHUMG00000017575.9,gene_name: LINC00705 | transcript_id: ENST00000417883.2,havana_transcript: OTTHUMT00000046511.1,transcript_name: LINC00705-201,bp: 1745,biotype: lncRNA | transcript_id: ENST00000665287.1,havana_transcript: OTTHUMT00000514124.1,transcript_name: LINC00705-208,bp: 1934,biotype: lncRNA | transcript_id: ENST00000654330.1,havana_transcript: OTTHUMT000005…	N1	0.05 Gy	Male	ENSG00000225269
ENSG00000225032.5	AL162586.1	-0.492975	-1.22039	-2.30136	0.0223101	0.788084	-3.32195	-0.00714955	0.42103	NA	NA	gene_id: 29005,havana_gene: OTTHUMG00000020714.1,gene_name: AL162586.1 | transcript_id: ENST00000439298.5,havana_transcript: OTTHUMT00000054233.1,transcript_name: AL162586.1-201,bp: 2055,biotype: lncRNA | transcript_id: ENST00000425991.1,havana_transcript: OTTHUMT00000054234.1,transcript_name: AL162586.1-202,bp: 521,biotype: lncRNA	N1	0.05 Gy	Male	ENSG00000225032
ENSG00000267009.6	AC007780.1	0.804279	-0.972615	2.30088	0.0223375	0.788084	-3.31525	-0.0162572	0.272395	NA	NA	gene_id: 49173,havana_gene: OTTHUMG00000180138.3,gene_name: AC007780.1 | transcript_id: ENST00000590353.1,havana_transcript: OTTHUMT00000471455.1,transcript_name: AC007780.1-201,bp: 719,biotype: lncRNA | transcript_id: ENST00000591567.1,havana_transcript: OTTHUMT00000450026.1,transcript_name: AC007780.1-202,bp: 549,biotype: lncRNA | transcript_id: ENST00000586515.5,havana_transcript: OTTHUMT00000…	N1	0.05 Gy	Male	ENSG00000267009
ENSG00000260558.2	AC018557.2	0.68426	-3.55889	2.29816	0.0224948	0.788084	-3.42575	0.007647	0.528176	NA	NA	gene_id: 45901,havana_gene: OTTHUMG00000173476.2,gene_name: AC018557.2 | transcript_id: ENST00000649944.1,havana_transcript: OTTHUMT00000500242.1,transcript_name: AC018557.2-201,bp: 1090,biotype: lncRNA | transcript_id: ENST00000565082.1,havana_transcript: OTTHUMT00000423239.1,transcript_name: AC018557.2-202,bp: 536,biotype: lncRNA	N1	0.05 Gy	Male	ENSG00000260558
ENSG00000235358.2	AC093151.2	-0.623934	-3.73407	-2.297	0.0225622	0.788208	-3.4311	0.0123568	0.278326	NA	NA	gene_id: 1339,havana_gene: OTTHUMG00000005710.2,gene_name: AC093151.2 | transcript_id: ENST00000425554.1,havana_transcript: OTTHUMT00000015625.1,transcript_name: AC093151.2-201,bp: 623,biotype: lncRNA | transcript_id: ENST00000670398.1,havana_transcript: OTTHUMT00000506629.1,transcript_name: AC093151.2-204,bp: 1066,biotype: lncRNA | transcript_id: ENST00000445073.1,havana_transcript: OTTHUMT00000…	N1	0.05 Gy	Male	ENSG00000235358
ENSG00000261742.6	LINC00922	-0.560966	-2.79002	-2.29641	0.0225963	0.788284	-3.40102	0.00925312	0.359908	long intergenic non-protein coding RNA 922	NA	gene_id: 45873,havana_gene: OTTHUMG00000172812.7,gene_name: LINC00922 | transcript_id: ENST00000663911.1,havana_transcript: OTTHUMT00000512987.1,transcript_name: LINC00922-208,bp: 1833,biotype: lncRNA | transcript_id: ENST00000569736.5,havana_transcript: OTTHUMT00000420601.2,transcript_name: LINC00922-203,bp: 1760,biotype: lncRNA | transcript_id: ENST00000663762.1,havana_transcript: OTTHUMT000005…	N1	0.05 Gy	Male	ENSG00000261742
ENSG00000224506.3	LINC02523	0.663476	-3.48907	2.29164	0.0228753	0.789103	-3.43139	0.00523892	0.660407	long intergenic non-protein coding RNA 2523	NA	gene_id: 20818,havana_gene: OTTHUMG00000015509.3,gene_name: LINC02523 | transcript_id: ENST00000423208.2,havana_transcript: OTTHUMT00000042072.2,transcript_name: LINC02523-201,bp: 2963,biotype: lncRNA | transcript_id: ENST00000670227.1,havana_transcript: OTTHUMT00000512922.1,transcript_name: LINC02523-202,bp: 1188,biotype: lncRNA	N1	0.05 Gy	Male	ENSG00000224506
ENSG00000240888.1	AC131210.1	-0.552378	-4.0997	-2.28978	0.0229851	0.790457	-3.45421	-0.0073627	0.449214	NA	NA	gene_id: 11914,havana_gene: OTTHUMG00000159376.1,gene_name: AC131210.1 | transcript_id: ENST00000491347.1,havana_transcript: OTTHUMT00000355002.1,transcript_name: AC131210.1-201,bp: 441,biotype: lncRNA	N1	0.05 Gy	Male	ENSG00000240888
ENSG00000255389.1	Z97989.1	-0.2944	-0.469291	-2.28083	0.0235187	0.801203	-3.33973	-0.00636317	0.256569	NA	NA	gene_id: 20655,havana_gene: OTTHUMG00000165195.2,gene_name: Z97989.1 | transcript_id: ENST00000531702.1,havana_transcript: OTTHUMT00000382594.2,transcript_name: Z97989.1-201,bp: 2421,biotype: lncRNA	N1	0.05 Gy	Male	ENSG00000255389
ENSG00000253214.2	AC079209.1	-0.867083	-2.32762	-2.27976	0.0235829	0.801203	-3.40438	-0.00534532	0.742295	NA	NA	gene_id: 26066,havana_gene: OTTHUMG00000164595.9,gene_name: AC079209.1 | transcript_id: ENST00000668603.1,havana_transcript: OTTHUMT00000522929.1,transcript_name: AC079209.1-208,bp: 1456,biotype: lncRNA | transcript_id: ENST00000653749.1,havana_transcript: OTTHUMT00000518293.1,transcript_name: AC079209.1-204,bp: 1121,biotype: lncRNA | transcript_id: ENST00000663184.1,havana_transcript: OTTHUMT000…	N1	0.05 Gy	Male	ENSG00000253214
ENSG00000249406.3	AC015909.1	-0.385567	-0.997402	-2.27197	0.0240577	0.810641	-3.36691	0.000491121	0.945076	NA	NA	gene_id: 48697,havana_gene: OTTHUMG00000162055.12,gene_name: AC015909.1 | transcript_id: ENST00000509943.2,havana_transcript: OTTHUMT00000519010.1,transcript_name: AC015909.1-211,bp: 1438,biotype: lncRNA | transcript_id: ENST00000662496.1,havana_transcript: OTTHUMT00000512087.1,transcript_name: AC015909.1-209,bp: 1663,biotype: lncRNA | transcript_id: ENST00000654981.1,havana_transcript: OTTHUMT00…	N1	0.05 Gy	Male	ENSG00000249406
ENSG00000271781.1	AC026740.1	0.590468	-3.49551	2.26251	0.024645	0.813027	-3.47397	-0.00653439	0.554974	NA	NA	gene_id: 15545,havana_gene: OTTHUMG00000185406.1,gene_name: AC026740.1 | transcript_id: ENST00000607068.1,havana_transcript: OTTHUMT00000470455.1,transcript_name: AC026740.1-201,bp: 791,biotype: lncRNA	N1	0.05 Gy	Male	ENSG00000271781
ENSG00000276390.1	AC004241.3	-0.54317	-3.31577	-2.25729	0.0249746	0.813027	-3.47274	-0.0105329	0.323987	NA	NA	gene_id: 36093,havana_gene: OTTHUMG00000187397.1,gene_name: AC004241.3 | transcript_id: ENST00000611728.1,havana_transcript: OTTHUMT00000474892.1,transcript_name: AC004241.3-201,bp: 517,biotype: lncRNA	N1	0.05 Gy	Male	ENSG00000276390
ENSG00000286011.1	AC062037.3	0.468859	-1.4294	2.25697	0.0249948	0.813027	-3.40483	0.00244402	0.789214	NA	NA	gene_id: 6899,havana_gene: OTTHUMG00000193441.6,gene_name: AC062037.3 | transcript_id: ENST00000650829.1,havana_transcript: OTTHUMT00000501698.4,transcript_name: AC062037.3-201,bp: 1063,biotype: lncRNA | transcript_id: ENST00000469800.6,havana_transcript: OTTHUMT00000329396.3,transcript_name: AC062037.3-202,bp: 701,biotype: lncRNA | transcript_id: ENST00000650927.1,havana_transcript: OTTHUMT00000…	N1	0.05 Gy	Male	ENSG00000286011
ENSG00000283064.1	AL353759.1	0.379077	-0.626636	2.25634	0.0250348	0.813027	-3.38465	-0.00315778	0.627486	NA	NA	gene_id: 18967,havana_gene: OTTHUMG00000191593.1,gene_name: AL353759.1 | transcript_id: ENST00000635439.1,havana_transcript: OTTHUMT00000488740.1,transcript_name: AL353759.1-201,bp: 1578,biotype: lncRNA	N1	0.05 Gy	Male	ENSG00000283064
ENSG00000260868.1	LINC01960	0.519624	-2.56395	2.25584	0.0250667	0.813027	-3.45215	0.00448444	0.641516	long intergenic non-protein coding RNA 1960	NA	gene_id: 8425,havana_gene: OTTHUMG00000176260.1,gene_name: LINC01960 | transcript_id: ENST00000563759.1,havana_transcript: OTTHUMT00000431692.1,transcript_name: LINC01960-201,bp: 1884,biotype: lncRNA	N1	0.05 Gy	Male	ENSG00000260868
ENSG00000261783.1	AC009054.2	0.392978	-1.29324	2.25488	0.0251281	0.813027	-3.40424	-0.00441833	0.540915	NA	NA	gene_id: 46226,havana_gene: OTTHUMG00000177128.1,gene_name: AC009054.2 | transcript_id: ENST00000561956.1,havana_transcript: OTTHUMT00000435474.1,transcript_name: AC009054.2-201,bp: 374,biotype: lncRNA	N1	0.05 Gy	Male	ENSG00000261783
ENSG00000237310.2	GS1-124K5.4	-0.347219	-0.924238	-2.25455	0.0251488	0.813027	-3.39405	0.000559514	0.936929	uncharacterized LOC100289098	NA	gene_id: 22817,havana_gene: OTTHUMG00000156593.5,gene_name: GS1-124K5.4 | transcript_id: ENST00000669732.1,havana_transcript: OTTHUMT00000508901.1,transcript_name: GS1-124K5.4-206,bp: 640,biotype: lncRNA | transcript_id: ENST00000654121.1,havana_transcript: OTTHUMT00000518053.1,transcript_name: GS1-124K5.4-203,bp: 926,biotype: lncRNA | transcript_id: ENST00000666724.1,havana_transcript: OTTHUMT00…	N1	0.05 Gy	Male	ENSG00000237310
ENSG00000249892.1	AC093857.1	-0.68684	-2.83615	-2.25337	0.0252248	0.813027	-3.46423	-0.000575653	0.964192	NA	NA	gene_id: 13745,havana_gene: OTTHUMG00000161731.2,gene_name: AC093857.1 | transcript_id: ENST00000511603.1,havana_transcript: OTTHUMT00000365891.2,transcript_name: AC093857.1-201,bp: 760,biotype: lncRNA	N1	0.05 Gy	Male	ENSG00000249892
ENSG00000258017.2	AC011603.3	0.44187	0.324734	2.25231	0.0252928	0.813027	-3.39734	-0.00629562	0.447453	NA	NA	gene_id: 36188,havana_gene: OTTHUMG00000170411.2,gene_name: AC011603.3 | transcript_id: ENST00000548149.1,havana_transcript: OTTHUMT00000409015.1,transcript_name: AC011603.3-201,bp: 675,biotype: lncRNA | transcript_id: ENST00000552893.1,havana_transcript: OTTHUMT00000409016.1,transcript_name: AC011603.3-202,bp: 504,biotype: lncRNA | transcript_id: ENST00000547387.1,havana_transcript: OTTHUMT00000…	N1	0.05 Gy	Male	ENSG00000258017
ENSG00000251536.2	AC055717.1	-0.634185	-2.38048	-2.25229	0.0252937	0.813027	-3.44129	-0.0251872	0.0415433	NA	NA	gene_id: 38009,havana_gene: OTTHUMG00000168394.1,gene_name: AC055717.1 | transcript_id: ENST00000502221.2,havana_transcript: OTTHUMT00000399541.1,transcript_name: AC055717.1-201,bp: 1986,biotype: lncRNA	N1	0.05 Gy	Male	ENSG00000251536
ENSG00000275549.1	STPG3-AS1	-0.565849	-2.7944	-2.25143	0.0253493	0.813027	-3.46371	-0.0183153	0.0889895	STPG3 antisense RNA 1	NA	gene_id: 29366,havana_gene: OTTHUMG00000187409.1,gene_name: STPG3-AS1 | transcript_id: ENST00000612170.1,havana_transcript: OTTHUMT00000474912.1,transcript_name: STPG3-AS1-201,bp: 1701,biotype: lncRNA	N1	0.05 Gy	Male	ENSG00000275549
ENSG00000224660.2	SH3BP5-AS1	0.228349	1.01785	2.25102	0.0253758	0.813027	-3.43219	0.00270211	0.540795	SH3BP5 antisense RNA 1	NA	gene_id: 9909,havana_gene: OTTHUMG00000155575.4,gene_name: SH3BP5-AS1 | transcript_id: ENST00000420195.1,havana_transcript: OTTHUMT00000340701.1,transcript_name: SH3BP5-AS1-202,bp: 5570,biotype: lncRNA | transcript_id: ENST00000668440.1,havana_transcript: OTTHUMT00000340703.3,transcript_name: SH3BP5-AS1-206,bp: 3699,biotype: lncRNA | transcript_id: ENST00000659956.1,havana_transcript: OTTHUMT0000…	N1	0.05 Gy	Male	ENSG00000224660
ENSG00000227540.1	DNAJC9-AS1	0.59286	-3.40744	2.24945	0.0254768	0.813027	-3.49049	-0.0132799	0.218788	DNAJC9 antisense RNA 1	NA	gene_id: 30602,havana_gene: OTTHUMG00000018458.1,gene_name: DNAJC9-AS1 | transcript_id: ENST00000457147.1,havana_transcript: OTTHUMT00000048624.1,transcript_name: DNAJC9-AS1-202,bp: 762,biotype: lncRNA | transcript_id: ENST00000457758.1,havana_transcript: OTTHUMT00000048625.1,transcript_name: DNAJC9-AS1-203,bp: 548,biotype: lncRNA | transcript_id: ENST00000394864.2,havana_transcript: OTTHUMT00000…	N1	0.05 Gy	Male	ENSG00000227540
ENSG00000285672.1	AL160396.2	0.551613	-2.67606	2.24782	0.0255823	0.813027	-3.46894	0.00589572	0.563617	NA	NA	gene_id: 39548,havana_gene: OTTHUMG00000193107.2,gene_name: AL160396.2 | transcript_id: ENST00000649577.1,havana_transcript: OTTHUMT00000500155.2,transcript_name: AL160396.2-201,bp: 1202,biotype: lncRNA	N1	0.05 Gy	Male	ENSG00000285672
ENSG00000280384.1	FP325332.1	-0.461404	-0.83388	-2.24633	0.0256791	0.813027	-3.40648	0.00632686	0.485041	NA	NA	gene_id: 57512,havana_gene: OTTHUMG00000189191.1,gene_name: FP325332.1 | transcript_id: ENST00000624818.1,havana_transcript: OTTHUMT00000479014.1,transcript_name: FP325332.1-201,bp: 2045,biotype: lncRNA	N1	0.05 Gy	Male	ENSG00000280384
ENSG00000258402.1	AC016526.1	0.508569	-1.447	2.24611	0.0256934	0.813027	-3.42325	-0.00279635	0.75635	NA	NA	gene_id: 40958,havana_gene: OTTHUMG00000171617.1,gene_name: AC016526.1 | transcript_id: ENST00000555465.1,havana_transcript: OTTHUMT00000414483.1,transcript_name: AC016526.1-201,bp: 520,biotype: lncRNA	N1	0.05 Gy	Male	ENSG00000258402
ENSG00000250708.2	LINC02269	-0.75905	-3.18621	-2.24486	0.025775	0.813027	-3.48654	0.00923667	0.526335	long intergenic non-protein coding RNA 2269	NA	gene_id: 15272,havana_gene: OTTHUMG00000160736.24,gene_name: LINC02269 | transcript_id: ENST00000660497.1,havana_transcript: OTTHUMT00000522073.1,transcript_name: LINC02269-212,bp: 1388,biotype: lncRNA | transcript_id: ENST00000665435.1,havana_transcript: OTTHUMT00000512446.1,transcript_name: LINC02269-219,bp: 613,biotype: lncRNA | transcript_id: ENST00000665324.1,havana_transcript: OTTHUMT000005…	N1	0.05 Gy	Male	ENSG00000250708
ENSG00000233621.2	LINC01137	-0.320059	-0.36818	-2.24147	0.0259967	0.815873	-3.40864	0.0103034	0.0865001	long intergenic non-protein coding RNA 1137	NA	gene_id: 1202,havana_gene: OTTHUMG00000004224.3,gene_name: LINC01137 | transcript_id: ENST00000668045.1,havana_transcript: OTTHUMT00000528325.1,transcript_name: LINC01137-202,bp: 1867,biotype: lncRNA | transcript_id: ENST00000424989.1,havana_transcript: OTTHUMT00000012168.1,transcript_name: LINC01137-201,bp: 1395,biotype: lncRNA	N1	0.05 Gy	Male	ENSG00000233621
ENSG00000232623.1	MRAP-AS1	-0.577952	-3.405	-2.24039	0.0260677	0.816772	-3.50188	0.00123921	0.907803	NA	NA	gene_id: 55835,havana_gene: OTTHUMG00000085304.1,gene_name: MRAP-AS1 | transcript_id: ENST00000450936.1,havana_transcript: OTTHUMT00000193085.1,transcript_name: MRAP-AS1-201,bp: 582,biotype: lncRNA	N1	0.05 Gy	Male	ENSG00000232623
ENSG00000248358.2	AC243972.1	0.284611	0.92971	2.23617	0.026347	0.820415	-3.45044	0.0150434	0.00466223	NA	NA	gene_id: 39758,havana_gene: OTTHUMG00000168893.1,gene_name: AC243972.1 | transcript_id: ENST00000542992.1,havana_transcript: OTTHUMT00000401528.1,transcript_name: AC243972.1-201,bp: 570,biotype: lncRNA	N1	0.05 Gy	Male	ENSG00000248358
ENSG00000253210.2	AC040970.1	0.364937	-0.443853	2.23527	0.0264071	0.820415	-3.41977	0.0106543	0.118393	NA	NA	gene_id: 26882,havana_gene: OTTHUMG00000164774.2,gene_name: AC040970.1 | transcript_id: ENST00000664702.1,havana_transcript: OTTHUMT00000527224.1,transcript_name: AC040970.1-201,bp: 1490,biotype: lncRNA | transcript_id: ENST00000667929.1,havana_transcript: OTTHUMT00000527225.1,transcript_name: AC040970.1-202,bp: 1444,biotype: lncRNA | transcript_id: ENST00000668517.1,havana_transcript: OTTHUMT000…	N1	0.05 Gy	Male	ENSG00000253210
ENSG00000271751.1	AP003392.4	-0.542573	-3.94143	-2.23231	0.0266052	0.822318	-3.53024	0.00698677	0.501671	NA	NA	gene_id: 34743,havana_gene: OTTHUMG00000185714.1,gene_name: AP003392.4 | transcript_id: ENST00000607857.1,havana_transcript: OTTHUMT00000471052.1,transcript_name: AP003392.4-201,bp: 415,biotype: lncRNA	N1	0.05 Gy	Male	ENSG00000271751
ENSG00000286122.1	AC016074.2	0.337273	-0.144224	2.23189	0.0266335	0.822318	-3.42611	-0.0025065	0.692995	NA	NA	gene_id: 26711,havana_gene: OTTHUMG00000193742.1,gene_name: AC016074.2 | transcript_id: ENST00000651999.1,havana_transcript: OTTHUMT00000504077.1,transcript_name: AC016074.2-201,bp: 3061,biotype: lncRNA | transcript_id: ENST00000652177.1,havana_transcript: OTTHUMT00000504078.1,transcript_name: AC016074.2-202,bp: 868,biotype: lncRNA	N1	0.05 Gy	Male	ENSG00000286122
ENSG00000272338.2	AC067838.1	0.285201	-0.733	2.23108	0.0266874	0.822318	-3.42951	-0.00220041	0.681473	NA	NA	gene_id: 25320,havana_gene: OTTHUMG00000185434.2,gene_name: AC067838.1 | transcript_id: ENST00000606064.2,havana_transcript: OTTHUMT00000470520.2,transcript_name: AC067838.1-201,bp: 577,biotype: lncRNA	N1	0.05 Gy	Male	ENSG00000272338
ENSG00000256894.1	AC022509.3	-0.512219	-2.02429	-2.22989	0.026768	0.822318	-3.46781	-0.0122373	0.222635	NA	NA	gene_id: 35774,havana_gene: OTTHUMG00000169175.1,gene_name: AC022509.3 | transcript_id: ENST00000535914.1,havana_transcript: OTTHUMT00000402723.1,transcript_name: AC022509.3-201,bp: 436,biotype: lncRNA | transcript_id: ENST00000545819.1,havana_transcript: OTTHUMT00000402724.1,transcript_name: AC022509.3-202,bp: 566,biotype: lncRNA	N1	0.05 Gy	Male	ENSG00000256894
ENSG00000268460.2	AC006262.1	-0.552325	-1.50288	-2.22845	0.026865	0.823248	-3.45729	0.00477467	0.652866	NA	NA	gene_id: 53012,havana_gene: OTTHUMG00000182498.4,gene_name: AC006262.1 | transcript_id: ENST00000656054.1,havana_transcript: OTTHUMT00000515469.1,transcript_name: AC006262.1-204,bp: 1413,biotype: lncRNA | transcript_id: ENST00000666402.1,havana_transcript: OTTHUMT00000520788.1,transcript_name: AC006262.1-206,bp: 2074,biotype: lncRNA | transcript_id: ENST00000656560.1,havana_transcript: OTTHUMT000…	N1	0.05 Gy	Male	ENSG00000268460
ENSG00000284697.1	AC006511.5	-0.640932	-2.46155	-2.22398	0.0271693	0.826717	-3.49362	-0.00379312	0.760583	NA	NA	gene_id: 35364,havana_gene: OTTHUMG00000191960.1,gene_name: AC006511.5 | transcript_id: ENST00000639368.1,havana_transcript: OTTHUMT00000491403.1,transcript_name: AC006511.5-201,bp: 1209,biotype: retained_intron | transcript_id: ENST00000546339.2,havana_transcript: OTTHUMT00000491404.1,transcript_name: AC006511.5-202,bp: 1198,biotype: lncRNA	N1	0.05 Gy	Male	ENSG00000284697
ENSG00000227959.1	AL451042.2	0.585267	-3.55284	2.22146	0.0273414	0.829612	-3.53279	0.00203647	0.852367	NA	NA	gene_id: 547,havana_gene: OTTHUMG00000009528.1,gene_name: AL451042.2 | transcript_id: ENST00000424774.1,havana_transcript: OTTHUMT00000026325.1,transcript_name: AL451042.2-201,bp: 904,biotype: lncRNA	N1	0.05 Gy	Male	ENSG00000227959
ENSG00000276571.1	AC002550.2	-0.570134	-3.74324	-2.21851	0.0275448	0.831474	-3.54365	0.00209911	0.845758	NA	NA	gene_id: 44793,havana_gene: OTTHUMG00000186793.1,gene_name: AC002550.2 | transcript_id: ENST00000621246.1,havana_transcript: OTTHUMT00000473796.1,transcript_name: AC002550.2-201,bp: 394,biotype: lncRNA	N1	0.05 Gy	Male	ENSG00000276571
ENSG00000286071.1	AL136171.2	0.718274	-1.07909	2.21452	0.0278221	0.832631	-3.46499	0.00359858	0.785005	NA	NA	gene_id: 5085,havana_gene: OTTHUMG00000193465.3,gene_name: AL136171.2 | transcript_id: ENST00000651424.1,havana_transcript: OTTHUMT00000501937.1,transcript_name: AL136171.2-201,bp: 1435,biotype: lncRNA | transcript_id: ENST00000650690.1,havana_transcript: OTTHUMT00000501938.1,transcript_name: AL136171.2-202,bp: 1218,biotype: lncRNA | transcript_id: ENST00000652106.1,havana_transcript: OTTHUMT0000…	N1	0.05 Gy	Male	ENSG00000286071
ENSG00000229589.1	ACVR2B-AS1	-0.37912	-1.12067	-2.21422	0.0278427	0.832631	-3.46603	0.00342819	0.629215	ACVR2B antisense RNA 1	NA	gene_id: 10195,havana_gene: OTTHUMG00000156031.1,gene_name: ACVR2B-AS1 | transcript_id: ENST00000441531.1,havana_transcript: OTTHUMT00000342775.1,transcript_name: ACVR2B-AS1-201,bp: 2517,biotype: lncRNA	N1	0.05 Gy	Male	ENSG00000229589
ENSG00000231365.6	WARS2-AS1	-0.136172	3.69773	-2.21398	0.0278593	0.832631	-3.80172	-0.000440529	0.866378	WARS2 antisense RNA 1	NA	gene_id: 2803,havana_gene: OTTHUMG00000012342.2,gene_name: WARS2-AS1 | transcript_id: ENST00000667138.1,havana_transcript: OTTHUMT00000528284.1,transcript_name: WARS2-AS1-207,bp: 2128,biotype: lncRNA | transcript_id: ENST00000425884.5,havana_transcript: OTTHUMT00000034377.1,transcript_name: WARS2-AS1-203,bp: 745,biotype: lncRNA | transcript_id: ENST00000440150.5,havana_transcript: OTTHUMT00000034…	N1	0.05 Gy	Male	ENSG00000231365
ENSG00000245849.8	RAD51-AS1	0.31004	0.0489593	2.21281	0.0279417	0.832631	-3.46386	-0.00732873	0.278129	RAD51 antisense RNA 1	NA	gene_id: 42482,havana_gene: OTTHUMG00000166119.6,gene_name: RAD51-AS1 | transcript_id: ENST00000526635.2,havana_transcript: OTTHUMT00000387931.2,transcript_name: RAD51-AS1-202,bp: 1962,biotype: lncRNA | transcript_id: ENST00000650326.1,havana_transcript: OTTHUMT00000500150.1,transcript_name: RAD51-AS1-204,bp: 1242,biotype: lncRNA | transcript_id: ENST00000533146.5,havana_transcript: OTTHUMT000003…	N1	0.05 Gy	Male	ENSG00000245849
ENSG00000247982.6	LINC00926	-0.508773	-1.29884	-2.21245	0.0279663	0.832631	-3.4756	0.000771242	0.938804	long intergenic non-protein coding RNA 926	NA	gene_id: 42901,havana_gene: OTTHUMG00000172641.2,gene_name: LINC00926 | transcript_id: ENST00000620766.4,havana_transcript: OTTHUMT00000473991.1,transcript_name: LINC00926-204,bp: 624,biotype: lncRNA | transcript_id: ENST00000501726.1,havana_transcript: OTTHUMT00000419622.1,transcript_name: LINC00926-201,bp: 2530,biotype: lncRNA | transcript_id: ENST00000502027.1,havana_transcript: OTTHUMT0000041…	N1	0.05 Gy	Male	ENSG00000247982
ENSG00000229727.7	AC013460.1	0.714287	-3.59429	2.21081	0.0280818	0.833646	-3.55167	0.00254369	0.849156	NA	NA	gene_id: 5580,havana_gene: OTTHUMG00000151593.16,gene_name: AC013460.1 | transcript_id: ENST00000654090.1,havana_transcript: OTTHUMT00000527729.1,transcript_name: AC013460.1-216,bp: 2431,biotype: lncRNA | transcript_id: ENST00000662573.1,havana_transcript: OTTHUMT00000524966.1,transcript_name: AC013460.1-215,bp: 776,biotype: lncRNA | transcript_id: ENST00000657444.1,havana_transcript: OTTHUMT0000…	N1	0.05 Gy	Male	ENSG00000229727
ENSG00000227068.1	AL162584.1	0.565992	-3.4781	2.21023	0.0281225	0.83385	-3.54794	0.00386337	0.720452	NA	NA	gene_id: 28959,havana_gene: OTTHUMG00000020681.1,gene_name: AL162584.1 | transcript_id: ENST00000437097.1,havana_transcript: OTTHUMT00000054082.1,transcript_name: AL162584.1-201,bp: 633,biotype: lncRNA	N1	0.05 Gy	Male	ENSG00000227068
ENSG00000250326.2	AC104596.1	-0.451693	-1.70042	-2.20863	0.0282354	0.835193	-3.49271	-0.0119556	0.163196	NA	NA	gene_id: 14840,havana_gene: OTTHUMG00000161406.2,gene_name: AC104596.1 | transcript_id: ENST00000507826.1,havana_transcript: OTTHUMT00000364807.1,transcript_name: AC104596.1-201,bp: 579,biotype: lncRNA | transcript_id: ENST00000657857.1,havana_transcript: OTTHUMT00000527072.1,transcript_name: AC104596.1-203,bp: 1289,biotype: lncRNA | transcript_id: ENST00000507486.1,havana_transcript: OTTHUMT0000…	N1	0.05 Gy	Male	ENSG00000250326
ENSG00000272368.2	AC074032.1	0.403532	-1.0489	2.20713	0.0283412	0.836647	-3.47547	-0.0110744	0.153025	NA	NA	gene_id: 36235,havana_gene: OTTHUMG00000170084.2,gene_name: AC074032.1 | transcript_id: ENST00000548468.2,havana_transcript: OTTHUMT00000406991.2,transcript_name: AC074032.1-201,bp: 698,biotype: lncRNA | transcript_id: ENST00000552815.1,havana_transcript: OTTHUMT00000406994.1,transcript_name: AC074032.1-202,bp: 467,biotype: lncRNA	N1	0.05 Gy	Male	ENSG00000272368
ENSG00000228624.7	HDAC2-AS2	-0.563732	-2.15629	-2.20698	0.0283523	0.836647	-3.51195	0.00332506	0.745238	HDAC2 and HS3ST5 antisense RNA 2	NA	gene_id: 20693,havana_gene: OTTHUMG00000164691.5,gene_name: HDAC2-AS2 | transcript_id: ENST00000519104.5,havana_transcript: OTTHUMT00000379761.1,transcript_name: HDAC2-AS2-208,bp: 2016,biotype: lncRNA | transcript_id: ENST00000520554.5,havana_transcript: OTTHUMT00000379842.1,transcript_name: HDAC2-AS2-212,bp: 568,biotype: lncRNA | transcript_id: ENST00000436876.6,havana_transcript: OTTHUMT0000037…	N1	0.05 Gy	Male	ENSG00000228624
ENSG00000226762.4	LINC02668	-0.55345	-4.02325	-2.2025	0.0286709	0.841023	-3.57485	0.00326256	0.755233	NA	NA	gene_id: 29454,havana_gene: OTTHUMG00000195999.1,gene_name: LINC02668 | transcript_id: ENST00000669318.1,havana_transcript: OTTHUMT00000512384.2,transcript_name: LINC02668-205,bp: 2264,biotype: lncRNA | transcript_id: ENST00000655354.1,havana_transcript: OTTHUMT00000523594.1,transcript_name: LINC02668-202,bp: 3169,biotype: lncRNA | transcript_id: ENST00000417149.2,havana_transcript: OTTHUMT000000…	N1	0.05 Gy	Male	ENSG00000226762
ENSG00000240137.6	ERICH6-AS1	0.431943	0.303336	2.20153	0.028741	0.841962	-3.48952	0.00406549	0.637407	ERICH6 antisense RNA 1	NA	gene_id: 12020,havana_gene: OTTHUMG00000159845.3,gene_name: ERICH6-AS1 | transcript_id: ENST00000471093.5,havana_transcript: OTTHUMT00000357694.1,transcript_name: ERICH6-AS1-202,bp: 302,biotype: lncRNA | transcript_id: ENST00000475393.2,havana_transcript: OTTHUMT00000357693.2,transcript_name: ERICH6-AS1-203,bp: 671,biotype: lncRNA | transcript_id: ENST00000655051.1,havana_transcript: OTTHUMT00000…	N1	0.05 Gy	Male	ENSG00000240137
ENSG00000267308.3	LINC01764	0.578629	-1.71932	2.1995	0.0288863	0.842197	-3.50592	-0.0125778	0.283282	NA	NA	gene_id: 51799,havana_gene: OTTHUMG00000160750.32,gene_name: LINC01764 | transcript_id: ENST00000674509.1,havana_transcript: -,transcript_name: LINC01764-204,bp: 1054,biotype: lncRNA | transcript_id: ENST00000667266.2,havana_transcript: OTTHUMT00000460366.31,transcript_name: LINC01764-203,bp: 470,biotype: lncRNA | transcript_id: ENST00000663214.1,havana_transcript: OTTHUMT00000503389.1,transcript…	N1	0.05 Gy	Male	ENSG00000267308
ENSG00000250075.7	AC104806.2	-0.708646	-3.53302	-2.19886	0.0289328	0.842197	-3.56489	-0.0072704	0.575461	NA	NA	gene_id: 13800,havana_gene: OTTHUMG00000160726.5,gene_name: AC104806.2 | transcript_id: ENST00000502400.5,havana_transcript: OTTHUMT00000361926.2,transcript_name: AC104806.2-201,bp: 1991,biotype: lncRNA | transcript_id: ENST00000660927.1,havana_transcript: OTTHUMT00000527555.1,transcript_name: AC104806.2-205,bp: 2005,biotype: lncRNA | transcript_id: ENST00000503987.1,havana_transcript: OTTHUMT000…	N1	0.05 Gy	Male	ENSG00000250075
ENSG00000247934.4	AC022364.1	0.253965	0.582104	2.19796	0.0289981	0.842197	-3.50828	0.00483321	0.362729	NA	NA	gene_id: 35823,havana_gene: OTTHUMG00000169142.2,gene_name: AC022364.1 | transcript_id: ENST00000473753.2,havana_transcript: OTTHUMT00000402461.1,transcript_name: AC022364.1-201,bp: 739,biotype: lncRNA | transcript_id: ENST00000617468.1,havana_transcript: OTTHUMT00000474518.1,transcript_name: AC022364.1-202,bp: 2409,biotype: lncRNA	N1	0.05 Gy	Male	ENSG00000247934
ENSG00000286415.1	AC017050.1	-0.803262	-2.27886	-2.18825	0.0297074	0.842812	-3.54346	0.00291209	0.847977	NA	NA	gene_id: 6052,havana_gene: OTTHUMG00000195658.1,gene_name: AC017050.1 | transcript_id: ENST00000669243.1,havana_transcript: OTTHUMT00000528091.1,transcript_name: AC017050.1-201,bp: 1812,biotype: lncRNA | transcript_id: ENST00000658639.1,havana_transcript: OTTHUMT00000528092.1,transcript_name: AC017050.1-202,bp: 2278,biotype: lncRNA	N1	0.05 Gy	Male	ENSG00000286415
ENSG00000228288.7	PCAT6	-0.219269	0.570661	-2.18795	0.0297295	0.842812	-3.5242	0.00402089	0.341587	prostate cancer associated transcript 6	NA	gene_id: 4424,havana_gene: OTTHUMG00000041399.3,gene_name: PCAT6 | transcript_id: ENST00000553157.1,havana_transcript: OTTHUMT00000408017.1,transcript_name: PCAT6-203,bp: 551,biotype: lncRNA | transcript_id: ENST00000660963.1,havana_transcript: OTTHUMT00000507616.1,transcript_name: PCAT6-204,bp: 754,biotype: lncRNA | transcript_id: ENST00000417262.5,havana_transcript: OTTHUMT00000099181.2,transcr…	N1	0.05 Gy	Male	ENSG00000228288
ENSG00000262879.6	AC005670.3	-0.119826	5.69913	-2.18771	0.029747	0.842812	-4.05179	0.00564439	0.0262258	NA	NA	gene_id: 48538,havana_gene: OTTHUMG00000178188.23,gene_name: AC005670.3 | transcript_id: ENST00000668245.1,havana_transcript: OTTHUMT00000518296.1,transcript_name: AC005670.3-201,bp: 1432,biotype: lncRNA | transcript_id: ENST00000656035.1,havana_transcript: OTTHUMT00000526198.1,transcript_name: AC005670.3-202,bp: 1275,biotype: lncRNA | transcript_id: ENST00000655083.1,havana_transcript: OTTHUMT00…	N1	0.05 Gy	Male	ENSG00000262879
ENSG00000260141.1	AC145350.2	-0.562159	-3.09216	-2.18596	0.0298763	0.842812	-3.56807	-0.0173199	0.128101	NA	NA	gene_id: 45340,havana_gene: OTTHUMG00000176450.1,gene_name: AC145350.2 | transcript_id: ENST00000561541.1,havana_transcript: OTTHUMT00000432096.1,transcript_name: AC145350.2-201,bp: 821,biotype: lncRNA | transcript_id: ENST00000564165.1,havana_transcript: OTTHUMT00000432097.1,transcript_name: AC145350.2-202,bp: 685,biotype: lncRNA	N1	0.05 Gy	Male	ENSG00000260141
ENSG00000287985.1	AC073270.2	0.582587	-3.33324	2.18536	0.0299212	0.842812	-3.58099	0.025999	0.0212612	NA	NA	gene_id: 22737,havana_gene: OTTHUMG00000194098.1,gene_name: AC073270.2 | transcript_id: ENST00000653713.1,havana_transcript: OTTHUMT00000510791.1,transcript_name: AC073270.2-201,bp: 1194,biotype: lncRNA	N1	0.05 Gy	Male	ENSG00000287985
ENSG00000250509.2	AC034213.1	-0.561737	-3.47867	-2.18485	0.0299591	0.842812	-3.58303	-0.000337608	0.975463	NA	NA	gene_id: 18450,havana_gene: OTTHUMG00000163288.3,gene_name: AC034213.1 | transcript_id: ENST00000662761.1,havana_transcript: OTTHUMT00000520653.1,transcript_name: AC034213.1-201,bp: 794,biotype: lncRNA | transcript_id: ENST00000507681.2,havana_transcript: OTTHUMT00000372473.2,transcript_name: AC034213.1-202,bp: 965,biotype: lncRNA	N1	0.05 Gy	Male	ENSG00000250509
ENSG00000245213.7	AC105285.1	-0.238955	0.3871	-2.18422	0.030006	0.842812	-3.52451	-0.00369097	0.404341	NA	NA	gene_id: 15253,havana_gene: OTTHUMG00000160808.2,gene_name: AC105285.1 | transcript_id: ENST00000656803.1,havana_transcript: OTTHUMT00000527305.1,transcript_name: AC105285.1-204,bp: 1304,biotype: lncRNA | transcript_id: ENST00000663396.1,havana_transcript: OTTHUMT00000527306.1,transcript_name: AC105285.1-205,bp: 1360,biotype: lncRNA | transcript_id: ENST00000500914.6,havana_transcript: OTTHUMT000…	N1	0.05 Gy	Male	ENSG00000245213
ENSG00000261773.1	AC244090.2	-0.573721	-3.46697	-2.18403	0.0300203	0.842812	-3.58437	0.00628774	0.569676	NA	NA	gene_id: 59989,havana_gene: OTTHUMG00000175554.3,gene_name: AC244090.2 | transcript_id: ENST00000567614.1,havana_transcript: OTTHUMT00000430474.1,transcript_name: AC244090.2-201,bp: 792,biotype: lncRNA	N1	0.05 Gy	Male	ENSG00000261773
ENSG00000271780.1	AL118558.3	-0.244367	0.00334014	-2.184	0.0300219	0.842812	-3.51318	-0.00474606	0.309721	NA	NA	gene_id: 41506,havana_gene: OTTHUMG00000185362.1,gene_name: AL118558.3 | transcript_id: ENST00000607414.1,havana_transcript: OTTHUMT00000470326.1,transcript_name: AL118558.3-201,bp: 1079,biotype: lncRNA	N1	0.05 Gy	Male	ENSG00000271780
ENSG00000235140.2	AC026391.1	0.756649	-3.33105	2.18305	0.0300927	0.842812	-3.58	-0.00462843	0.745414	NA	NA	gene_id: 30378,havana_gene: OTTHUMG00000018280.2,gene_name: AC026391.1 | transcript_id: ENST00000647375.1,havana_transcript: OTTHUMT00000493988.1,transcript_name: AC026391.1-201,bp: 749,biotype: lncRNA | transcript_id: ENST00000450677.1,havana_transcript: OTTHUMT00000048170.2,transcript_name: AC026391.1-202,bp: 537,biotype: lncRNA | transcript_id: ENST00000644636.1,havana_transcript: OTTHUMT00000…	N1	0.05 Gy	Male	ENSG00000235140
ENSG00000245534.7	RORA-AS1	0.578991	-3.91451	2.17551	0.0306608	0.843818	-3.60635	-0.0090941	0.406968	RORA antisense RNA 1	NA	gene_id: 42987,havana_gene: OTTHUMG00000172103.5,gene_name: RORA-AS1 | transcript_id: ENST00000501579.7,havana_transcript: OTTHUMT00000416837.3,transcript_name: RORA-AS1-201,bp: 972,biotype: lncRNA | transcript_id: ENST00000660694.1,havana_transcript: OTTHUMT00000520702.1,transcript_name: RORA-AS1-207,bp: 890,biotype: lncRNA | transcript_id: ENST00000559824.5,havana_transcript: OTTHUMT00000416836…	N1	0.05 Gy	Male	ENSG00000245534
ENSG00000223770.5	CACNA2D1-AS1	-0.695791	-2.93807	-2.1735	0.0308136	0.843818	-3.57886	0.00327546	0.810821	NA	NA	gene_id: 23102,havana_gene: OTTHUMG00000154779.1,gene_name: CACNA2D1-AS1 | transcript_id: ENST00000439234.5,havana_transcript: OTTHUMT00000337033.1,transcript_name: CACNA2D1-AS1-201,bp: 2651,biotype: lncRNA | transcript_id: ENST00000454066.1,havana_transcript: OTTHUMT00000337034.1,transcript_name: CACNA2D1-AS1-202,bp: 940,biotype: lncRNA	N1	0.05 Gy	Male	ENSG00000223770
ENSG00000270640.1	AC104695.3	0.408475	-1.718	2.17344	0.0308176	0.843818	-3.5484	0.0128405	0.106993	NA	NA	gene_id: 5963,havana_gene: OTTHUMG00000185291.1,gene_name: AC104695.3 | transcript_id: ENST00000604052.1,havana_transcript: OTTHUMT00000470096.1,transcript_name: AC104695.3-201,bp: 296,biotype: lncRNA	N1	0.05 Gy	Male	ENSG00000270640
ENSG00000259291.2	ZNF710-AS1	0.172	1.64086	2.1711	0.0309964	0.843818	-3.63838	-0.00795945	0.0288641	ZNF710 antisense RNA 1	NA	gene_id: 43778,havana_gene: OTTHUMG00000172032.2,gene_name: ZNF710-AS1 | transcript_id: ENST00000620791.1,havana_transcript: OTTHUMT00000416560.2,transcript_name: ZNF710-AS1-202,bp: 2133,biotype: lncRNA | transcript_id: ENST00000558334.1,havana_transcript: OTTHUMT00000416559.1,transcript_name: ZNF710-AS1-201,bp: 1168,biotype: lncRNA	N1	0.05 Gy	Male	ENSG00000259291
ENSG00000259478.2	AC024651.1	-0.563595	-2.85408	-2.16847	0.0311989	0.843818	-3.5879	-0.00235903	0.836221	NA	NA	gene_id: 43950,havana_gene: OTTHUMG00000172045.1,gene_name: AC024651.1 | transcript_id: ENST00000561121.1,havana_transcript: OTTHUMT00000416597.1,transcript_name: AC024651.1-201,bp: 1963,biotype: lncRNA	N1	0.05 Gy	Male	ENSG00000259478
ENSG00000246731.3	MGC16275	0.427538	-1.31642	2.16744	0.0312782	0.843818	-3.54463	-0.00412709	0.654533	uncharacterized protein MGC16275	NA	gene_id: 49257,havana_gene: OTTHUMG00000166017.2,gene_name: MGC16275 | transcript_id: ENST00000499670.2,havana_transcript: OTTHUMT00000387456.1,transcript_name: MGC16275-201,bp: 2501,biotype: lncRNA | transcript_id: ENST00000662857.1,havana_transcript: OTTHUMT00000523756.1,transcript_name: MGC16275-204,bp: 2490,biotype: lncRNA | transcript_id: ENST00000670574.1,havana_transcript: OTTHUMT000005237…	N1	0.05 Gy	Male	ENSG00000246731
ENSG00000280213.1	UCKL1-AS1	-0.578444	-2.4606	-2.16691	0.0313188	0.843818	-3.57822	-0.00219762	0.846115	UCKL1 antisense RNA 1	NA	gene_id: 55349,havana_gene: OTTHUMG00000187354.1,gene_name: UCKL1-AS1 | transcript_id: ENST00000623569.1,havana_transcript: OTTHUMT00000474801.1,transcript_name: UCKL1-AS1-201,bp: 3602,biotype: lncRNA	N1	0.05 Gy	Male	ENSG00000280213
ENSG00000258779.8	LINC01568	-0.49216	-1.62857	-2.16589	0.0313981	0.843854	-3.55592	-0.00411018	0.688882	long intergenic non-protein coding RNA 1568	NA	gene_id: 46180,havana_gene: OTTHUMG00000170832.21,gene_name: LINC01568 | transcript_id: ENST00000671224.1,havana_transcript: OTTHUMT00000508519.1,transcript_name: LINC01568-223,bp: 1223,biotype: lncRNA | transcript_id: ENST00000668007.1,havana_transcript: OTTHUMT00000503118.2,transcript_name: LINC01568-217,bp: 1494,biotype: lncRNA | transcript_id: ENST00000665707.1,havana_transcript: OTTHUMT00000…	N1	0.05 Gy	Male	ENSG00000258779
ENSG00000260101.1	AC008074.2	0.29099	-0.797681	2.16466	0.0314931	0.845043	-3.54066	-0.00394195	0.485816	NA	NA	gene_id: 6525,havana_gene: OTTHUMG00000175896.1,gene_name: AC008074.2 | transcript_id: ENST00000561559.1,havana_transcript: OTTHUMT00000431248.1,transcript_name: AC008074.2-201,bp: 1907,biotype: lncRNA	N1	0.05 Gy	Male	ENSG00000260101
ENSG00000228889.7	UBAC2-AS1	-0.274093	-0.612144	-2.16085	0.03179	0.845043	-3.5461	-0.0053455	0.349497	UBAC2 antisense RNA 1	NA	gene_id: 39310,havana_gene: OTTHUMG00000017261.7,gene_name: UBAC2-AS1 | transcript_id: ENST00000671580.1,havana_transcript: OTTHUMT00000522852.1,transcript_name: UBAC2-AS1-207,bp: 1354,biotype: lncRNA | transcript_id: ENST00000668596.1,havana_transcript: OTTHUMT00000505437.1,transcript_name: UBAC2-AS1-205,bp: 753,biotype: lncRNA | transcript_id: ENST00000662755.1,havana_transcript: OTTHUMT0000050…	N1	0.05 Gy	Male	ENSG00000228889
ENSG00000287735.1	AL355075.6	-0.641562	-2.20002	-2.15981	0.0318715	0.845043	-3.57777	-0.0149401	0.237127	NA	NA	gene_id: 39661,havana_gene: OTTHUMG00000194535.1,gene_name: AL355075.6 | transcript_id: ENST00000667399.1,havana_transcript: OTTHUMT00000518133.1,transcript_name: AL355075.6-201,bp: 1021,biotype: lncRNA	N1	0.05 Gy	Male	ENSG00000287735
ENSG00000265100.1	AC005332.1	0.439159	-1.07587	2.1593	0.0319118	0.845043	-3.55234	-0.0110825	0.191367	NA	NA	gene_id: 49170,havana_gene: OTTHUMG00000179801.1,gene_name: AC005332.1 | transcript_id: ENST00000577698.1,havana_transcript: OTTHUMT00000448260.1,transcript_name: AC005332.1-201,bp: 1310,biotype: lncRNA	N1	0.05 Gy	Male	ENSG00000265100
ENSG00000227893.1	LINC00352	0.399164	-0.60763	2.15922	0.0319176	0.845043	-3.54888	0.0103444	0.165731	NA	NA	gene_id: 38301,havana_gene: OTTHUMG00000016567.1,gene_name: LINC00352 | transcript_id: ENST00000425800.1,havana_transcript: OTTHUMT00000044155.1,transcript_name: LINC00352-201,bp: 552,biotype: lncRNA	N1	0.05 Gy	Male	ENSG00000227893
ENSG00000261759.1	AC099518.5	0.542138	-3.83487	2.15589	0.0321806	0.845043	-3.63331	0.00333819	0.751109	NA	NA	gene_id: 44776,havana_gene: OTTHUMG00000177200.1,gene_name: AC099518.5 | transcript_id: ENST00000567236.1,havana_transcript: OTTHUMT00000435828.1,transcript_name: AC099518.5-201,bp: 1137,biotype: lncRNA	N1	0.05 Gy	Male	ENSG00000261759
ENSG00000254662.1	AP000781.1	0.50729	-4.00573	2.15522	0.0322332	0.845043	-3.63697	-0.00941005	0.337743	NA	NA	gene_id: 33055,havana_gene: OTTHUMG00000167023.1,gene_name: AP000781.1 | transcript_id: ENST00000534162.1,havana_transcript: OTTHUMT00000392459.1,transcript_name: AP000781.1-201,bp: 311,biotype: lncRNA	N1	0.05 Gy	Male	ENSG00000254662
ENSG00000223935.3	LGALSL-DT	-0.44451	-1.11133	-2.15394	0.0323347	0.845043	-3.56243	0.000995154	0.916016	NA	NA	gene_id: 6521,havana_gene: OTTHUMG00000152670.3,gene_name: LGALSL-DT | transcript_id: ENST00000441630.1,havana_transcript: OTTHUMT00000327285.1,transcript_name: LGALSL-DT-201,bp: 723,biotype: lncRNA | transcript_id: ENST00000647983.1,havana_transcript: OTTHUMT00000499130.1,transcript_name: LGALSL-DT-202,bp: 527,biotype: lncRNA | transcript_id: ENST00000669208.1,havana_transcript: OTTHUMT000005288…	N1	0.05 Gy	Male	ENSG00000223935
ENSG00000265073.1	AC010761.2	-0.727447	-0.475504	-2.1532	0.0323934	0.845043	-3.55939	0.029027	0.0566443	NA	NA	gene_id: 47657,havana_gene: OTTHUMG00000179453.39,gene_name: AC010761.2 | transcript_id: ENST00000584779.1,havana_transcript: OTTHUMT00000446488.1,transcript_name: AC010761.2-201,bp: 442,biotype: lncRNA | transcript_id: ENST00000582536.1,havana_transcript: OTTHUMT00000446473.38,transcript_name: AC010761.2-202,bp: 391,biotype: lncRNA	N1	0.05 Gy	Male	ENSG00000265073
ENSG00000260197.1	AC010889.1	-0.380155	-1.4474	-2.15272	0.0324319	0.845043	-3.57282	0.0257791	0.048606	NA	NA	gene_id: 60390,havana_gene: OTTHUMG00000175431.1,gene_name: AC010889.1 | transcript_id: ENST00000566193.1,havana_transcript: OTTHUMT00000429943.1,transcript_name: AC010889.1-201,bp: 2666,biotype: lncRNA	N1	0.05 Gy	Male	ENSG00000260197
ENSG00000260126.2	AC136431.1	-0.295867	-0.201633	-2.15044	0.0326137	0.845043	-3.56661	0.00253342	0.641116	NA	NA	gene_id: 44716,havana_gene: OTTHUMG00000177276.2,gene_name: AC136431.1 | transcript_id: ENST00000567465.2,havana_transcript: OTTHUMT00000436080.2,transcript_name: AC136431.1-201,bp: 1014,biotype: lncRNA	N1	0.05 Gy	Male	ENSG00000260126
ENSG00000227355.3	AL359644.1	0.584061	-3.57555	2.14889	0.0327382	0.845043	-3.63532	-0.00126844	0.909281	NA	NA	gene_id: 28859,havana_gene: OTTHUMG00000020591.3,gene_name: AL359644.1 | transcript_id: ENST00000658975.1,havana_transcript: OTTHUMT00000511951.1,transcript_name: AL359644.1-205,bp: 972,biotype: lncRNA | transcript_id: ENST00000635872.1,havana_transcript: OTTHUMT00000491040.1,transcript_name: AL359644.1-201,bp: 471,biotype: lncRNA | transcript_id: ENST00000637541.1,havana_transcript: OTTHUMT00000…	N1	0.05 Gy	Male	ENSG00000227355
ENSG00000249667.1	LINC01259	-0.607033	-3.63361	-2.14788	0.0328198	0.845043	-3.63793	0.00272698	0.813608	long intergenic non-protein coding RNA 1259	NA	gene_id: 13421,havana_gene: OTTHUMG00000160486.1,gene_name: LINC01259 | transcript_id: ENST00000507056.1,havana_transcript: OTTHUMT00000360796.1,transcript_name: LINC01259-201,bp: 757,biotype: lncRNA	N1	0.05 Gy	Male	ENSG00000249667
ENSG00000276174.1	AC087683.2	0.556654	-3.76308	2.1476	0.0328423	0.845043	-3.64197	0.00157309	0.882793	NA	NA	gene_id: 50351,havana_gene: OTTHUMG00000186543.1,gene_name: AC087683.2 | transcript_id: ENST00000611384.1,havana_transcript: OTTHUMT00000473314.1,transcript_name: AC087683.2-201,bp: 326,biotype: lncRNA	N1	0.05 Gy	Male	ENSG00000276174
ENSG00000229272.2	AL157388.1	0.741017	-2.80057	2.1473	0.0328662	0.845043	-3.61414	-0.00542063	0.69233	NA	NA	gene_id: 31462,havana_gene: OTTHUMG00000019140.2,gene_name: AL157388.1 | transcript_id: ENST00000663084.1,havana_transcript: OTTHUMT00000523955.1,transcript_name: AL157388.1-202,bp: 2876,biotype: lncRNA | transcript_id: ENST00000437838.1,havana_transcript: OTTHUMT00000050620.1,transcript_name: AL157388.1-201,bp: 229,biotype: lncRNA	N1	0.05 Gy	Male	ENSG00000229272
ENSG00000271216.2	LINC01050	0.397243	-0.827213	2.14685	0.0329026	0.845043	-3.56981	-0.00841352	0.323089	long intergenic non-protein coding RNA 1050	NA	gene_id: 38641,havana_gene: OTTHUMG00000184191.2,gene_name: LINC01050 | transcript_id: ENST00000604485.2,havana_transcript: OTTHUMT00000468263.2,transcript_name: LINC01050-201,bp: 1927,biotype: lncRNA	N1	0.05 Gy	Male	ENSG00000271216
ENSG00000255471.1	AP001528.1	-0.615149	0.989405	-2.14592	0.0329771	0.845043	-3.62617	0.0106025	0.374952	NA	NA	gene_id: 34109,havana_gene: OTTHUMG00000167229.1,gene_name: AP001528.1 | transcript_id: ENST00000528660.1,havana_transcript: OTTHUMT00000393815.1,transcript_name: AP001528.1-201,bp: 1156,biotype: lncRNA | transcript_id: ENST00000533672.1,havana_transcript: OTTHUMT00000393816.1,transcript_name: AP001528.1-202,bp: 239,biotype: lncRNA	N1	0.05 Gy	Male	ENSG00000255471
ENSG00000230448.5	LINC00276	0.596105	-2.33956	2.143	0.0332141	0.845043	-3.60978	-0.00818694	0.493685	long intergenic non-protein coding RNA 276	NA	gene_id: 5697,havana_gene: OTTHUMG00000151716.2,gene_name: LINC00276 | transcript_id: ENST00000417751.5,havana_transcript: OTTHUMT00000323616.2,transcript_name: LINC00276-201,bp: 596,biotype: lncRNA | transcript_id: ENST00000418420.1,havana_transcript: OTTHUMT00000323615.1,transcript_name: LINC00276-202,bp: 3503,biotype: lncRNA	N1	0.05 Gy	Male	ENSG00000230448
ENSG00000249362.2	LINC02488	0.554123	-4.01031	2.14233	0.0332687	0.845043	-3.65637	0.00592841	0.584794	NA	NA	gene_id: 16850,havana_gene: OTTHUMG00000162592.2,gene_name: LINC02488 | transcript_id: ENST00000655396.1,havana_transcript: OTTHUMT00000516413.1,transcript_name: LINC02488-202,bp: 1557,biotype: lncRNA | transcript_id: ENST00000504287.1,havana_transcript: OTTHUMT00000369702.1,transcript_name: LINC02488-201,bp: 652,biotype: lncRNA	N1	0.05 Gy	Male	ENSG00000249362
ENSG00000269352.1	PTOV1-AS2	0.419498	-1.20637	2.14102	0.0333757	0.845043	-3.5842	0.00520016	0.531931	NA	NA	gene_id: 53238,havana_gene: OTTHUMG00000183259.1,gene_name: PTOV1-AS2 | transcript_id: ENST00000593654.1,havana_transcript: OTTHUMT00000465824.1,transcript_name: PTOV1-AS2-201,bp: 596,biotype: lncRNA | transcript_id: ENST00000601893.1,havana_transcript: OTTHUMT00000465825.1,transcript_name: PTOV1-AS2-203,bp: 719,biotype: lncRNA | transcript_id: ENST00000599259.1,havana_transcript: OTTHUMT00000465…	N1	0.05 Gy	Male	ENSG00000269352
ENSG00000265778.3	AC018413.1	0.575645	-1.67443	2.13815	0.03361	0.845043	-3.59859	-0.00868125	0.455238	NA	NA	gene_id: 50841,havana_gene: OTTHUMG00000179140.3,gene_name: AC018413.1 | transcript_id: ENST00000657360.1,havana_transcript: OTTHUMT00000518713.1,transcript_name: AC018413.1-203,bp: 631,biotype: lncRNA | transcript_id: ENST00000581996.2,havana_transcript: OTTHUMT00000444934.2,transcript_name: AC018413.1-201,bp: 1200,biotype: lncRNA | transcript_id: ENST00000613453.1,havana_transcript: OTTHUMT0000…	N1	0.05 Gy	Male	ENSG00000265778
ENSG00000266208.1	AC080112.1	0.15141	1.68216	2.13709	0.0336975	0.845043	-3.70512	-0.00138901	0.669329	NA	NA	gene_id: 48151,havana_gene: OTTHUMG00000179633.1,gene_name: AC080112.1 | transcript_id: ENST00000578774.1,havana_transcript: OTTHUMT00000447448.1,transcript_name: AC080112.1-201,bp: 2094,biotype: lncRNA	N1	0.05 Gy	Male	ENSG00000266208
ENSG00000266010.2	GATA6-AS1	1.03285	-2.40815	2.1347	0.0338949	0.845043	-3.62352	0.00977187	0.611421	GATA6 antisense RNA 1 (head to head)	NA	gene_id: 50092,havana_gene: OTTHUMG00000179440.2,gene_name: GATA6-AS1 | transcript_id: ENST00000649008.1,havana_transcript: OTTHUMT00000498370.1,transcript_name: GATA6-AS1-206,bp: 710,biotype: lncRNA | transcript_id: ENST00000650586.1,havana_transcript: OTTHUMT00000498371.1,transcript_name: GATA6-AS1-209,bp: 419,biotype: lncRNA | transcript_id: ENST00000583490.1,havana_transcript: OTTHUMT00000446…	N1	0.05 Gy	Male	ENSG00000266010
ENSG00000241151.1	LINC02066	0.550647	-2.91127	2.13373	0.0339752	0.845043	-3.63539	-0.00636577	0.55474	NA	NA	gene_id: 12044,havana_gene: OTTHUMG00000159875.1,gene_name: LINC02066 | transcript_id: ENST00000492731.1,havana_transcript: OTTHUMT00000357882.1,transcript_name: LINC02066-201,bp: 580,biotype: lncRNA	N1	0.05 Gy	Male	ENSG00000241151
ENSG00000288011.1	AC024597.1	0.569357	-3.44779	2.1334	0.0340023	0.845043	-3.65196	-0.0103442	0.337652	NA	NA	gene_id: 30402,havana_gene: OTTHUMG00000194809.1,gene_name: AC024597.1 | transcript_id: ENST00000669855.1,havana_transcript: OTTHUMT00000522262.1,transcript_name: AC024597.1-201,bp: 2623,biotype: lncRNA | transcript_id: ENST00000653033.1,havana_transcript: OTTHUMT00000522263.1,transcript_name: AC024597.1-202,bp: 1499,biotype: lncRNA | transcript_id: ENST00000659216.1,havana_transcript: OTTHUMT000…	N1	0.05 Gy	Male	ENSG00000288011
ENSG00000255267.4	LINC02687	-0.635199	-3.03287	-2.13337	0.0340048	0.845043	-3.63866	-0.026201	0.0362406	long intergenic non-protein coding RNA 2687	NA	gene_id: 32739,havana_gene: OTTHUMG00000166507.3,gene_name: LINC02687 | transcript_id: ENST00000528390.1,havana_transcript: OTTHUMT00000390118.1,transcript_name: LINC02687-201,bp: 2597,biotype: lncRNA | transcript_id: ENST00000664257.1,havana_transcript: OTTHUMT00000513127.1,transcript_name: LINC02687-202,bp: 972,biotype: lncRNA	N1	0.05 Gy	Male	ENSG00000255267
ENSG00000264869.2	AC068112.1	-0.598782	-3.7617	-2.13096	0.0342054	0.845043	-3.6645	0.00856982	0.464674	NA	NA	gene_id: 50731,havana_gene: OTTHUMG00000178546.2,gene_name: AC068112.1 | transcript_id: ENST00000580057.2,havana_transcript: OTTHUMT00000442423.2,transcript_name: AC068112.1-201,bp: 876,biotype: lncRNA	N1	0.05 Gy	Male	ENSG00000264869
ENSG00000270108.1	AL049840.7	-0.351175	-1.3585	-2.13083	0.034216	0.845043	-3.6032	-0.00987456	0.196871	NA	NA	gene_id: 41566,havana_gene: OTTHUMG00000183943.1,gene_name: AL049840.7 | transcript_id: ENST00000602827.1,havana_transcript: OTTHUMT00000467558.1,transcript_name: AL049840.7-201,bp: 552,biotype: lncRNA	N1	0.05 Gy	Male	ENSG00000270108
ENSG00000226235.1	LEMD1-AS1	-0.685795	-1.85558	-2.13067	0.0342294	0.845043	-3.61518	0.0101872	0.452131	LEMD1 antisense RNA 1	NA	gene_id: 4511,havana_gene: OTTHUMG00000037200.1,gene_name: LEMD1-AS1 | transcript_id: ENST00000447832.1,havana_transcript: OTTHUMT00000090400.1,transcript_name: LEMD1-AS1-201,bp: 2781,biotype: lncRNA	N1	0.05 Gy	Male	ENSG00000226235
ENSG00000230542.6	LINC00102	0.528724	-3.93026	2.13033	0.0342578	0.845043	-3.66962	0.00039705	0.970053	long intergenic non-protein coding RNA 102	NA	gene_id: 57662,havana_gene: OTTHUMG00000021072.1,gene_name: LINC00102 | transcript_id: ENST00000445785.6,havana_transcript: OTTHUMT00000055623.1,transcript_name: LINC00102-201,bp: 1340,biotype: lncRNA	N1	0.05 Gy	Male	ENSG00000230542
ENSG00000244380.1	AC134772.1	0.503163	-1.46933	2.1301	0.0342767	0.845043	-3.60814	0.0126714	0.22106	NA	NA	gene_id: 10457,havana_gene: OTTHUMG00000156589.2,gene_name: AC134772.1 | transcript_id: ENST00000438872.1,havana_transcript: OTTHUMT00000344705.2,transcript_name: AC134772.1-201,bp: 885,biotype: lncRNA | transcript_id: ENST00000435578.1,havana_transcript: OTTHUMT00000344704.2,transcript_name: AC134772.1-202,bp: 549,biotype: lncRNA	N1	0.05 Gy	Male	ENSG00000244380
ENSG00000267745.1	AC060766.7	-0.31511	0.311357	-2.12997	0.0342877	0.845043	-3.61764	0.000454549	0.945192	NA	NA	gene_id: 47927,havana_gene: OTTHUMG00000179887.1,gene_name: AC060766.7 | transcript_id: ENST00000587012.1,havana_transcript: OTTHUMT00000448826.1,transcript_name: AC060766.7-201,bp: 1212,biotype: lncRNA	N1	0.05 Gy	Male	ENSG00000267745
ENSG00000248491.6	AC093772.1	0.779045	-3.58938	2.12838	0.0344211	0.845043	-3.66283	0.00321889	0.835747	NA	NA	gene_id: 14662,havana_gene: OTTHUMG00000161765.4,gene_name: AC093772.1 | transcript_id: ENST00000513519.2,havana_transcript: OTTHUMT00000366024.2,transcript_name: AC093772.1-201,bp: 1295,biotype: lncRNA | transcript_id: ENST00000504050.5,havana_transcript: OTTHUMT00000366023.1,transcript_name: AC093772.1-202,bp: 645,biotype: lncRNA | transcript_id: ENST00000667124.1,havana_transcript: OTTHUMT0000…	N1	0.05 Gy	Male	ENSG00000248491
ENSG00000238009.6	AL627309.1	0.736262	-0.544959	2.12782	0.0344679	0.845043	-3.60104	-0.0145121	0.357174	NA	NA	gene_id: 10,havana_gene: OTTHUMG00000001096.2,gene_name: AL627309.1 | transcript_id: ENST00000466430.5,havana_transcript: OTTHUMT00000003225.1,transcript_name: AL627309.1-201,bp: 2748,biotype: lncRNA | transcript_id: ENST00000477740.5,havana_transcript: OTTHUMT00000003688.1,transcript_name: AL627309.1-202,bp: 491,biotype: lncRNA | transcript_id: ENST00000471248.1,havana_transcript: OTTHUMT0000000…	N1	0.05 Gy	Male	ENSG00000238009
ENSG00000237596.7	AL138828.1	0.332286	0.524677	2.12736	0.0345064	0.845043	-3.6302	0.0100657	0.127997	NA	NA	gene_id: 20989,havana_gene: OTTHUMG00000015640.6,gene_name: AL138828.1 | transcript_id: ENST00000626414.1,havana_transcript: OTTHUMT00000481075.1,transcript_name: AL138828.1-201,bp: 291,biotype: lncRNA | transcript_id: ENST00000576956.3,havana_transcript: OTTHUMT00000436274.2,transcript_name: AL138828.1-202,bp: 1881,biotype: lncRNA | transcript_id: ENST00000419926.3,havana_transcript: OTTHUMT0000…	N1	0.05 Gy	Male	ENSG00000237596
ENSG00000240875.6	LINC00886	0.445548	-0.494229	2.12301	0.0348732	0.845043	-3.60868	0.00970868	0.319867	long intergenic non-protein coding RNA 886	NA	gene_id: 12125,havana_gene: OTTHUMG00000158647.5,gene_name: LINC00886 | transcript_id: ENST00000664482.1,havana_transcript: OTTHUMT00000519003.1,transcript_name: LINC00886-205,bp: 437,biotype: lncRNA | transcript_id: ENST00000472943.5,havana_transcript: OTTHUMT00000351622.1,transcript_name: LINC00886-201,bp: 3306,biotype: lncRNA | transcript_id: ENST00000654528.1,havana_transcript: OTTHUMT0000051…	N1	0.05 Gy	Male	ENSG00000240875
ENSG00000240240.9	BX664727.3	0.616226	-1.97502	2.11785	0.0353133	0.849414	-3.63766	0.0168675	0.18628	NA	NA	gene_id: 27770,havana_gene: OTTHUMG00000058636.7,gene_name: BX664727.3 | transcript_id: ENST00000654136.1,havana_transcript: OTTHUMT00000504777.1,transcript_name: BX664727.3-201,bp: 3760,biotype: lncRNA | transcript_id: ENST00000659103.1,havana_transcript: OTTHUMT00000504778.1,transcript_name: BX664727.3-202,bp: 3952,biotype: lncRNA | transcript_id: ENST00000590154.5,havana_transcript: OTTHUMT000…	N1	0.05 Gy	Male	ENSG00000240240
ENSG00000259818.1	AL606760.3	-0.503638	-2.51881	-2.11778	0.0353192	0.849414	-3.64986	-0.00347176	0.754855	NA	NA	gene_id: 1692,havana_gene: OTTHUMG00000175833.1,gene_name: AL606760.3 | transcript_id: ENST00000569869.1,havana_transcript: OTTHUMT00000431154.1,transcript_name: AL606760.3-201,bp: 3591,biotype: lncRNA	N1	0.05 Gy	Male	ENSG00000259818
ENSG00000259002.2	AL445363.1	0.624614	-3.18224	2.11397	0.0356474	0.85195	-3.67139	-0.00970879	0.438808	NA	NA	gene_id: 40144,havana_gene: OTTHUMG00000171338.2,gene_name: AL445363.1 | transcript_id: ENST00000623749.1,havana_transcript: OTTHUMT00000479722.1,transcript_name: AL445363.1-201,bp: 952,biotype: lncRNA | transcript_id: ENST00000553697.1,havana_transcript: OTTHUMT00000413026.1,transcript_name: AL445363.1-202,bp: 545,biotype: lncRNA	N1	0.05 Gy	Male	ENSG00000259002
ENSG00000272980.4	Z94721.2	0.61019	-1.90348	2.11075	0.035926	0.856502	-3.64589	-0.00182234	0.874265	NA	NA	gene_id: 21479,havana_gene: OTTHUMG00000185866.1,gene_name: Z94721.2 | transcript_id: ENST00000609590.1,havana_transcript: OTTHUMT00000471563.1,transcript_name: Z94721.2-201,bp: 5310,biotype: retained_intron	N1	0.05 Gy	Male	ENSG00000272980
ENSG00000261553.5	AL137782.1	-0.487292	0.730317	-2.10947	0.0360373	0.857388	-3.67538	0.0155785	0.129564	NA	NA	gene_id: 39053,havana_gene: OTTHUMG00000172802.1,gene_name: AL137782.1 | transcript_id: ENST00000563635.5,havana_transcript: OTTHUMT00000420532.1,transcript_name: AL137782.1-201,bp: 4128,biotype: lncRNA | transcript_id: ENST00000570285.1,havana_transcript: OTTHUMT00000420533.1,transcript_name: AL137782.1-202,bp: 386,biotype: lncRNA	N1	0.05 Gy	Male	ENSG00000261553
ENSG00000227200.1	AL162724.1	-0.53509	-2.77047	-2.10615	0.036328	0.858019	-3.67499	0.00556074	0.613007	NA	NA	gene_id: 28925,havana_gene: OTTHUMG00000020649.1,gene_name: AL162724.1 | transcript_id: ENST00000437461.1,havana_transcript: OTTHUMT00000054014.1,transcript_name: AL162724.1-201,bp: 373,biotype: lncRNA	N1	0.05 Gy	Male	ENSG00000227200
ENSG00000288068.1	AC027088.5	0.53703	-2.69095	2.10583	0.0363559	0.858019	-3.67238	-0.00885163	0.412269	NA	NA	gene_id: 43190,havana_gene: OTTHUMG00000195880.1,gene_name: AC027088.5 | transcript_id: ENST00000656674.1,havana_transcript: OTTHUMT00000529213.1,transcript_name: AC027088.5-201,bp: 4007,biotype: lncRNA	N1	0.05 Gy	Male	ENSG00000288068
ENSG00000274270.1	AL137060.3	-0.376857	-1.71244	-2.10556	0.0363802	0.858019	-3.64808	-0.00709391	0.341078	NA	NA	gene_id: 38804,havana_gene: OTTHUMG00000187356.1,gene_name: AL137060.3 | transcript_id: ENST00000618151.1,havana_transcript: OTTHUMT00000474805.1,transcript_name: AL137060.3-201,bp: 2648,biotype: lncRNA	N1	0.05 Gy	Male	ENSG00000274270
ENSG00000268565.1	AC005339.1	-0.510749	-3.70215	-2.10529	0.0364038	0.858019	-3.69631	0.000801901	0.938039	NA	NA	gene_id: 51209,havana_gene: OTTHUMG00000182014.1,gene_name: AC005339.1 | transcript_id: ENST00000598070.1,havana_transcript: OTTHUMT00000458664.1,transcript_name: AC005339.1-201,bp: 392,biotype: lncRNA	N1	0.05 Gy	Male	ENSG00000268565
ENSG00000253116.1	AC027698.1	-0.603948	-3.77016	-2.10372	0.0365421	0.858019	-3.70109	0.00951712	0.410948	NA	NA	gene_id: 25725,havana_gene: OTTHUMG00000164284.1,gene_name: AC027698.1 | transcript_id: ENST00000518536.1,havana_transcript: OTTHUMT00000378097.1,transcript_name: AC027698.1-201,bp: 625,biotype: lncRNA	N1	0.05 Gy	Male	ENSG00000253116
ENSG00000265055.2	AC145343.1	0.71435	-3.42323	2.10252	0.0366482	0.858019	-3.69367	-0.00674904	0.604664	NA	NA	gene_id: 49157,havana_gene: OTTHUMG00000179786.3,gene_name: AC145343.1 | transcript_id: ENST00000579629.2,havana_transcript: OTTHUMT00000448121.2,transcript_name: AC145343.1-201,bp: 672,biotype: lncRNA | transcript_id: ENST00000666251.1,havana_transcript: OTTHUMT00000511960.1,transcript_name: AC145343.1-202,bp: 1369,biotype: lncRNA | transcript_id: ENST00000584047.1,havana_transcript: OTTHUMT0000…	N1	0.05 Gy	Male	ENSG00000265055
ENSG00000286669.1	AC008532.1	-0.387483	-1.71651	-2.10167	0.0367232	0.858019	-3.65675	0.01583	0.0588639	NA	NA	gene_id: 53061,havana_gene: OTTHUMG00000194063.1,gene_name: AC008532.1 | transcript_id: ENST00000671594.1,havana_transcript: OTTHUMT00000509822.1,transcript_name: AC008532.1-201,bp: 628,biotype: lncRNA	N1	0.05 Gy	Male	ENSG00000286669
ENSG00000287222.1	AC234917.3	0.227198	0.2689	2.10159	0.0367308	0.858019	-3.6617	0.0023402	0.612815	NA	NA	gene_id: 26986,havana_gene: OTTHUMG00000195627.1,gene_name: AC234917.3 | transcript_id: ENST00000654408.1,havana_transcript: OTTHUMT00000527893.1,transcript_name: AC234917.3-201,bp: 2674,biotype: lncRNA	N1	0.05 Gy	Male	ENSG00000287222
ENSG00000270580.5	PKD1P6-NPIPP1	0.371814	1.43231	2.09981	0.0368884	0.858019	-3.74764	-6.70836e-05	0.993674	PKD1P6-NPIPP1 readthrough	NA	gene_id: 44669,havana_gene: OTTHUMG00000168168.2,gene_name: PKD1P6-NPIPP1 | transcript_id: ENST00000605794.5,havana_transcript: OTTHUMT00000398563.1,transcript_name: PKD1P6-NPIPP1-202,bp: 2902,biotype: lncRNA | transcript_id: ENST00000340301.5,havana_transcript: OTTHUMT00000398565.1,transcript_name: PKD1P6-NPIPP1-201,bp: 547,biotype: lncRNA	N1	0.05 Gy	Male	ENSG00000270580
ENSG00000275155.1	AC027348.1	0.546717	-3.78608	2.09886	0.0369729	0.858019	-3.70479	-0.00967013	0.379599	NA	NA	gene_id: 45563,havana_gene: OTTHUMG00000186926.1,gene_name: AC027348.1 | transcript_id: ENST00000615979.1,havana_transcript: OTTHUMT00000474024.1,transcript_name: AC027348.1-201,bp: 615,biotype: lncRNA	N1	0.05 Gy	Male	ENSG00000275155
ENSG00000236008.3	LINC01814	0.622835	-1.11493	2.09691	0.0371469	0.859075	-3.6512	-0.00841045	0.525191	long intergenic non-protein coding RNA 1814	NA	gene_id: 5592,havana_gene: OTTHUMG00000151623.11,gene_name: LINC01814 | transcript_id: ENST00000670008.1,havana_transcript: OTTHUMT00000526553.1,transcript_name: LINC01814-211,bp: 1711,biotype: lncRNA | transcript_id: ENST00000650238.2,havana_transcript: OTTHUMT00000500870.2,transcript_name: LINC01814-206,bp: 1303,biotype: lncRNA | transcript_id: ENST00000648900.1,havana_transcript: OTTHUMT000005…	N1	0.05 Gy	Male	ENSG00000236008
ENSG00000258718.3	LINC02311	-0.298078	-0.282013	-2.09564	0.0372606	0.860898	-3.65624	0.00101907	0.867852	long intergenic non-protein coding RNA 2311	NA	gene_id: 41053,havana_gene: OTTHUMG00000171400.4,gene_name: LINC02311 | transcript_id: ENST00000556819.1,havana_transcript: OTTHUMT00000413274.1,transcript_name: LINC02311-202,bp: 477,biotype: lncRNA | transcript_id: ENST00000648079.1,havana_transcript: OTTHUMT00000500200.1,transcript_name: LINC02311-203,bp: 748,biotype: lncRNA | transcript_id: ENST00000663755.1,havana_transcript: OTTHUMT00000413…	N1	0.05 Gy	Male	ENSG00000258718
ENSG00000267940.1	AC022762.2	0.560188	-3.43101	2.08767	0.0379819	0.861265	-3.71365	-0.00140459	0.897252	NA	NA	gene_id: 32100,havana_gene: OTTHUMG00000183056.1,gene_name: AC022762.2 | transcript_id: ENST00000600308.1,havana_transcript: OTTHUMT00000464846.1,transcript_name: AC022762.2-201,bp: 1353,biotype: lncRNA	N1	0.05 Gy	Male	ENSG00000267940
ENSG00000222000.7	AC092675.1	-0.50298	-4.0113	-2.08526	0.0382023	0.861265	-3.73043	-0.000865693	0.93066	NA	NA	gene_id: 7262,havana_gene: OTTHUMG00000153102.1,gene_name: AC092675.1 | transcript_id: ENST00000409490.5,havana_transcript: OTTHUMT00000329534.1,transcript_name: AC092675.1-201,bp: 561,biotype: lncRNA | transcript_id: ENST00000467398.2,havana_transcript: OTTHUMT00000329535.1,transcript_name: AC092675.1-202,bp: 588,biotype: lncRNA | transcript_id: ENST00000454230.1,havana_transcript: OTTHUMT000003…	N1	0.05 Gy	Male	ENSG00000222000
ENSG00000274038.1	AC007014.2	0.564195	-3.54806	2.085	0.0382257	0.861265	-3.72051	0.00933458	0.39821	NA	NA	gene_id: 44557,havana_gene: OTTHUMG00000186777.1,gene_name: AC007014.2 | transcript_id: ENST00000615581.1,havana_transcript: OTTHUMT00000473762.1,transcript_name: AC007014.2-201,bp: 479,biotype: lncRNA	N1	0.05 Gy	Male	ENSG00000274038
ENSG00000250764.1	AC025178.1	-0.505851	-2.92158	-2.08385	0.0383315	0.861265	-3.70604	-0.0126221	0.218725	NA	NA	gene_id: 16000,havana_gene: OTTHUMG00000162178.1,gene_name: AC025178.1 | transcript_id: ENST00000503441.1,havana_transcript: OTTHUMT00000367747.1,transcript_name: AC025178.1-201,bp: 834,biotype: lncRNA	N1	0.05 Gy	Male	ENSG00000250764
ENSG00000272861.1	AC012360.2	-0.522148	-3.51569	-2.08348	0.0383658	0.861265	-3.72465	0.0165239	0.117661	NA	NA	gene_id: 7385,havana_gene: OTTHUMG00000186031.1,gene_name: AC012360.2 | transcript_id: ENST00000609349.1,havana_transcript: OTTHUMT00000472092.1,transcript_name: AC012360.2-201,bp: 391,biotype: lncRNA	N1	0.05 Gy	Male	ENSG00000272861
ENSG00000224870.7	MRPL20-AS1	0.181143	1.91628	2.08331	0.0383814	0.861265	-3.8301	-0.00319591	0.395265	MRPL20 antisense RNA 1	NA	gene_id: 109,havana_gene: OTTHUMG00000002908.6,gene_name: MRPL20-AS1 | transcript_id: ENST00000659048.1,havana_transcript: OTTHUMT00000528647.1,transcript_name: MRPL20-AS1-209,bp: 2199,biotype: lncRNA | transcript_id: ENST00000448629.6,havana_transcript: OTTHUMT00000099684.4,transcript_name: MRPL20-AS1-204,bp: 1748,biotype: lncRNA | transcript_id: ENST00000444362.2,havana_transcript: OTTHUMT00000…	N1	0.05 Gy	Male	ENSG00000224870
ENSG00000266990.1	AC004528.1	-0.615467	-2.1663	-2.07981	0.0387046	0.861265	-3.69746	-0.00278984	0.826131	NA	NA	gene_id: 50991,havana_gene: OTTHUMG00000189099.1,gene_name: AC004528.1 | transcript_id: ENST00000588380.1,havana_transcript: OTTHUMT00000478713.1,transcript_name: AC004528.1-201,bp: 641,biotype: lncRNA	N1	0.05 Gy	Male	ENSG00000266990
ENSG00000250899.3	AC125807.2	-0.160502	1.62369	-2.07744	0.0389251	0.861265	-3.81498	-0.010184	0.00156375	NA	NA	gene_id: 35175,havana_gene: OTTHUMG00000168179.2,gene_name: AC125807.2 | transcript_id: ENST00000513358.3,havana_transcript: OTTHUMT00000398625.2,transcript_name: AC125807.2-201,bp: 3514,biotype: lncRNA	N1	0.05 Gy	Male	ENSG00000250899
ENSG00000228971.3	LINC02607	-0.556858	-3.93452	-2.0769	0.0389749	0.861265	-3.73975	0.00278425	0.80395	long intergenic non-protein coding RNA 2607	NA	gene_id: 2374,havana_gene: OTTHUMG00000010665.12,gene_name: LINC02607 | transcript_id: ENST00000653589.1,havana_transcript: OTTHUMT00000521069.1,transcript_name: LINC02607-204,bp: 1732,biotype: lncRNA | transcript_id: ENST00000655217.1,havana_transcript: OTTHUMT00000527918.1,transcript_name: LINC02607-206,bp: 4396,biotype: lncRNA | transcript_id: ENST00000440116.2,havana_transcript: OTTHUMT000000…	N1	0.05 Gy	Male	ENSG00000228971
ENSG00000244041.7	LINC01011	-0.260272	-0.13304	-2.076	0.0390594	0.861265	-3.69545	0.000901161	0.87589	NA	NA	gene_id: 18561,havana_gene: OTTHUMG00000014128.5,gene_name: LINC01011 | transcript_id: ENST00000450238.5,havana_transcript: OTTHUMT00000255316.2,transcript_name: LINC01011-202,bp: 886,biotype: lncRNA | transcript_id: ENST00000445000.2,havana_transcript: OTTHUMT00000255317.2,transcript_name: LINC01011-201,bp: 2811,biotype: lncRNA | transcript_id: ENST00000605901.1,havana_transcript: OTTHUMT0000047…	N1	0.05 Gy	Male	ENSG00000244041
ENSG00000254910.1	AC136475.2	-0.757133	-2.84537	-2.07346	0.0392975	0.861265	-3.72165	0.0023374	0.874082	NA	NA	gene_id: 31757,havana_gene: OTTHUMG00000165358.1,gene_name: AC136475.2 | transcript_id: ENST00000526612.1,havana_transcript: OTTHUMT00000383594.1,transcript_name: AC136475.2-201,bp: 392,biotype: lncRNA	N1	0.05 Gy	Male	ENSG00000254910
ENSG00000268403.2	AC132192.2	0.41529	-1.82041	2.07341	0.0393018	0.861265	-3.69804	-0.0117154	0.169755	NA	NA	gene_id: 32214,havana_gene: OTTHUMG00000187446.1,gene_name: AC132192.2 | transcript_id: ENST00000596206.2,havana_transcript: OTTHUMT00000474986.1,transcript_name: AC132192.2-201,bp: 1147,biotype: lncRNA	N1	0.05 Gy	Male	ENSG00000268403
ENSG00000244968.7	LIFR-AS1	-0.286437	0.406725	-2.07216	0.0394191	0.861265	-3.72206	-0.00204243	0.714299	LIFR antisense RNA 1	NA	gene_id: 16117,havana_gene: OTTHUMG00000162109.3,gene_name: LIFR-AS1 | transcript_id: ENST00000670079.1,havana_transcript: OTTHUMT00000526808.1,transcript_name: LIFR-AS1-211,bp: 3626,biotype: lncRNA | transcript_id: ENST00000660661.1,havana_transcript: OTTHUMT00000526809.1,transcript_name: LIFR-AS1-207,bp: 3542,biotype: lncRNA | transcript_id: ENST00000500733.6,havana_transcript: OTTHUMT000003673…	N1	0.05 Gy	Male	ENSG00000244968
ENSG00000285651.1	AL450992.2	0.581438	-3.66591	2.07082	0.0395454	0.861265	-3.74008	-0.0121028	0.301535	NA	NA	gene_id: 3220,havana_gene: OTTHUMG00000192814.1,gene_name: AL450992.2 | transcript_id: ENST00000648930.1,havana_transcript: OTTHUMT00000499249.1,transcript_name: AL450992.2-201,bp: 2795,biotype: lncRNA	N1	0.05 Gy	Male	ENSG00000285651
ENSG00000281548.1	LINC00895	0.558352	-3.8157	2.07035	0.0395898	0.861265	-3.74447	-0.000887055	0.940104	NA	NA	gene_id: 56445,havana_gene: OTTHUMG00000189517.1,gene_name: LINC00895 | transcript_id: ENST00000629028.1,havana_transcript: OTTHUMT00000479847.1,transcript_name: LINC00895-201,bp: 1637,biotype: lncRNA	N1	0.05 Gy	Male	ENSG00000281548
ENSG00000267633.1	AC008686.1	0.76874	-2.38194	2.06981	0.0396408	0.861265	-3.713	0.00975065	0.546757	NA	NA	gene_id: 51685,havana_gene: OTTHUMG00000180913.1,gene_name: AC008686.1 | transcript_id: ENST00000586894.1,havana_transcript: OTTHUMT00000453618.1,transcript_name: AC008686.1-201,bp: 565,biotype: lncRNA | transcript_id: ENST00000586297.1,havana_transcript: OTTHUMT00000453619.1,transcript_name: AC008686.1-202,bp: 428,biotype: lncRNA | transcript_id: ENST00000591826.1,havana_transcript: OTTHUMT00000…	N1	0.05 Gy	Male	ENSG00000267633
ENSG00000228697.4	AL023755.1	0.562925	-2.49062	2.06935	0.0396844	0.861265	-3.71971	0.00140654	0.896581	NA	NA	gene_id: 3853,havana_gene: OTTHUMG00000040769.8,gene_name: AL023755.1 | transcript_id: ENST00000441851.1,havana_transcript: OTTHUMT00000083820.1,transcript_name: AL023755.1-201,bp: 1801,biotype: lncRNA | transcript_id: ENST00000636459.1,havana_transcript: OTTHUMT00000488956.1,transcript_name: AL023755.1-202,bp: 1665,biotype: lncRNA | transcript_id: ENST00000650143.1,havana_transcript: OTTHUMT0000…	N1	0.05 Gy	Male	ENSG00000228697
ENSG00000287729.1	AF241728.2	-0.463704	-2.47174	-2.06877	0.0397394	0.861265	-3.71702	-0.00184755	0.847419	NA	NA	gene_id: 58082,havana_gene: OTTHUMG00000194695.1,gene_name: AF241728.2 | transcript_id: ENST00000669592.1,havana_transcript: OTTHUMT00000520905.1,transcript_name: AF241728.2-201,bp: 1223,biotype: lncRNA	N1	0.05 Gy	Male	ENSG00000287729
ENSG00000125804.14	FAM182A	0.335736	-0.637692	2.06742	0.0398681	0.861265	-3.6985	-0.00856531	0.245458	family with sequence similarity 182 member A	NA	gene_id: 54440,havana_gene: OTTHUMG00000032144.18,gene_name: FAM182A | transcript_id: ENST00000669090.1,havana_transcript: OTTHUMT00000520555.1,transcript_name: FAM182A-216,bp: 848,biotype: lncRNA | transcript_id: ENST00000667959.1,havana_transcript: OTTHUMT00000521627.1,transcript_name: FAM182A-215,bp: 508,biotype: lncRNA | transcript_id: ENST00000667322.1,havana_transcript: OTTHUMT00000524845.1…	N1	0.05 Gy	Male	ENSG00000125804
ENSG00000286855.1	AC074024.1	-0.452497	-2.24466	-2.06578	0.0400241	0.861265	-3.71843	-0.00315269	0.735436	NA	NA	gene_id: 23073,havana_gene: OTTHUMG00000195051.1,gene_name: AC074024.1 | transcript_id: ENST00000654246.1,havana_transcript: OTTHUMT00000524038.1,transcript_name: AC074024.1-201,bp: 1483,biotype: lncRNA	N1	0.05 Gy	Male	ENSG00000286855
ENSG00000234492.4	RPL34-DT	0.597226	-1.34437	2.06538	0.0400621	0.861265	-3.70352	0.00624131	0.620794	NA	NA	gene_id: 14418,havana_gene: OTTHUMG00000161030.3,gene_name: RPL34-DT | transcript_id: ENST00000507248.1,havana_transcript: OTTHUMT00000363481.2,transcript_name: RPL34-DT-202,bp: 3713,biotype: lncRNA | transcript_id: ENST00000506795.1,havana_transcript: OTTHUMT00000363482.2,transcript_name: RPL34-DT-201,bp: 1136,biotype: lncRNA | transcript_id: ENST00000509984.1,havana_transcript: OTTHUMT000003634…	N1	0.05 Gy	Male	ENSG00000234492
ENSG00000241168.1	AC128685.1	-0.419166	-1.37073	-2.06251	0.0403374	0.861265	-3.70697	-0.00640414	0.507114	NA	NA	gene_id: 12214,havana_gene: OTTHUMG00000158020.1,gene_name: AC128685.1 | transcript_id: ENST00000490357.1,havana_transcript: OTTHUMT00000350008.1,transcript_name: AC128685.1-201,bp: 1834,biotype: lncRNA	N1	0.05 Gy	Male	ENSG00000241168
ENSG00000235072.2	ARNILA	0.542397	-2.54406	2.06173	0.0404122	0.861265	-3.72798	-0.0068244	0.549132	NA	NA	gene_id: 5866,havana_gene: OTTHUMG00000152130.2,gene_name: ARNILA | transcript_id: ENST00000313031.2,havana_transcript: OTTHUMT00000473376.1,transcript_name: ARNILA-201,bp: 1552,biotype: lncRNA | transcript_id: ENST00000431557.1,havana_transcript: OTTHUMT00000325375.2,transcript_name: ARNILA-202,bp: 419,biotype: lncRNA	N1	0.05 Gy	Male	ENSG00000235072
ENSG00000288018.1	AP003120.1	-0.645963	-3.53607	-2.06074	0.040507	0.861265	-3.74911	-0.0127933	0.304613	NA	NA	gene_id: 34142,havana_gene: OTTHUMG00000194876.1,gene_name: AP003120.1 | transcript_id: ENST00000654676.1,havana_transcript: OTTHUMT00000522814.1,transcript_name: AP003120.1-201,bp: 1468,biotype: lncRNA	N1	0.05 Gy	Male	ENSG00000288018
ENSG00000255142.1	AP006621.2	-0.503193	-2.52499	-2.05941	0.040636	0.861519	-3.72868	-0.0236834	0.0214932	NA	NA	gene_id: 31797,havana_gene: OTTHUMG00000165233.1,gene_name: AP006621.2 | transcript_id: ENST00000533938.1,havana_transcript: OTTHUMT00000382844.1,transcript_name: AP006621.2-201,bp: 284,biotype: lncRNA	N1	0.05 Gy	Male	ENSG00000255142
ENSG00000253704.2	AC023632.2	-0.501597	-1.81241	-2.05765	0.040806	0.863487	-3.72174	0.000728497	0.938345	NA	NA	gene_id: 26258,havana_gene: OTTHUMG00000164453.6,gene_name: AC023632.2 | transcript_id: ENST00000658286.1,havana_transcript: OTTHUMT00000527247.1,transcript_name: AC023632.2-206,bp: 2711,biotype: lncRNA | transcript_id: ENST00000657799.1,havana_transcript: OTTHUMT00000520036.1,transcript_name: AC023632.2-204,bp: 1386,biotype: lncRNA | transcript_id: ENST00000662944.1,havana_transcript: OTTHUMT000…	N1	0.05 Gy	Male	ENSG00000253704
ENSG00000224746.2	AC015987.1	0.624814	-1.89127	2.05606	0.0409608	0.864694	-3.72636	0.0156011	0.219789	NA	NA	gene_id: 24021,havana_gene: OTTHUMG00000155616.2,gene_name: AC015987.1 | transcript_id: ENST00000419211.2,havana_transcript: OTTHUMT00000340907.2,transcript_name: AC015987.1-201,bp: 1668,biotype: lncRNA	N1	0.05 Gy	Male	ENSG00000224746
ENSG00000229433.2	LINC02069	0.524411	-2.26826	2.0549	0.041073	0.86506	-3.73422	0.0208573	0.063622	long intergenic non-protein coding RNA 2069	NA	gene_id: 12553,havana_gene: OTTHUMG00000156711.3,gene_name: LINC02069 | transcript_id: ENST00000657359.1,havana_transcript: OTTHUMT00000523577.1,transcript_name: LINC02069-202,bp: 1121,biotype: lncRNA | transcript_id: ENST00000457449.1,havana_transcript: OTTHUMT00000345416.1,transcript_name: LINC02069-201,bp: 2591,biotype: lncRNA | transcript_id: ENST00000665196.1,havana_transcript: OTTHUMT000005…	N1	0.05 Gy	Male	ENSG00000229433
ENSG00000283897.2	AC011416.3	-0.653834	-3.34295	-2.05482	0.0410814	0.86506	-3.75572	0.000687174	0.96016	NA	NA	gene_id: 17333,havana_gene: OTTHUMG00000192000.2,gene_name: AC011416.3 | transcript_id: ENST00000639283.1,havana_transcript: OTTHUMT00000491905.1,transcript_name: AC011416.3-201,bp: 2195,biotype: lncRNA | transcript_id: ENST00000640865.1,havana_transcript: OTTHUMT00000491906.1,transcript_name: AC011416.3-202,bp: 635,biotype: lncRNA | transcript_id: ENST00000639976.1,havana_transcript: OTTHUMT0000…	N1	0.05 Gy	Male	ENSG00000283897
ENSG00000274421.1	AL162390.1	-0.416075	-2.03981	-2.05367	0.0411935	0.86506	-3.72985	-0.00259515	0.783619	NA	NA	gene_id: 28060,havana_gene: OTTHUMG00000188620.1,gene_name: AL162390.1 | transcript_id: ENST00000622201.1,havana_transcript: OTTHUMT00000477747.1,transcript_name: AL162390.1-201,bp: 1246,biotype: lncRNA	N1	0.05 Gy	Male	ENSG00000274421
ENSG00000267665.2	AC021683.3	-0.588287	-1.95608	-2.05362	0.0411988	0.86506	-3.73017	0.00564253	0.624092	NA	NA	gene_id: 49431,havana_gene: OTTHUMG00000177427.20,gene_name: AC021683.3 | transcript_id: ENST00000660167.1,havana_transcript: OTTHUMT00000516743.1,transcript_name: AC021683.3-201,bp: 1170,biotype: lncRNA | transcript_id: ENST00000660001.1,havana_transcript: OTTHUMT00000516860.1,transcript_name: AC021683.3-202,bp: 1165,biotype: lncRNA | transcript_id: ENST00000664436.1,havana_transcript: OTTHUMT00…	N1	0.05 Gy	Male	ENSG00000267665
ENSG00000287884.1	AC005594.1	0.423011	-2.13722	2.05193	0.0413635	0.86506	-3.73571	0.00414811	0.659921	NA	NA	gene_id: 51212,havana_gene: OTTHUMG00000195713.1,gene_name: AC005594.1 | transcript_id: ENST00000655857.1,havana_transcript: OTTHUMT00000528381.1,transcript_name: AC005594.1-201,bp: 1875,biotype: lncRNA	N1	0.05 Gy	Male	ENSG00000287884
ENSG00000287870.1	AC093433.2	0.49956	-3.74892	2.05143	0.0414127	0.865357	-3.76672	-0.00104081	0.921648	NA	NA	gene_id: 2064,havana_gene: OTTHUMG00000195444.1,gene_name: AC093433.2 | transcript_id: ENST00000654296.1,havana_transcript: OTTHUMT00000526928.1,transcript_name: AC093433.2-201,bp: 1211,biotype: lncRNA	N1	0.05 Gy	Male	ENSG00000287870
ENSG00000253320.7	AZIN1-AS1	0.328024	0.429465	2.04697	0.0418529	0.870089	-3.76539	0.00362253	0.58582	NA	NA	gene_id: 26442,havana_gene: OTTHUMG00000164825.6,gene_name: AZIN1-AS1 | transcript_id: ENST00000659614.1,havana_transcript: OTTHUMT00000527621.1,transcript_name: AZIN1-AS1-218,bp: 4569,biotype: lncRNA | transcript_id: ENST00000520750.6,havana_transcript: OTTHUMT00000499603.1,transcript_name: AZIN1-AS1-214,bp: 3878,biotype: lncRNA | transcript_id: ENST00000522939.1,havana_transcript: OTTHUMT000003…	N1	0.05 Gy	Male	ENSG00000253320
ENSG00000231172.2	AC007099.1	0.607244	-2.4063	2.04619	0.0419302	0.870089	-3.7476	0.0083559	0.495842	NA	NA	gene_id: 6787,havana_gene: OTTHUMG00000152941.2,gene_name: AC007099.1 | transcript_id: ENST00000451622.2,havana_transcript: OTTHUMT00000328729.2,transcript_name: AC007099.1-201,bp: 1185,biotype: lncRNA	N1	0.05 Gy	Male	ENSG00000231172
ENSG00000286454.1	AC091893.2	0.533556	-3.61177	2.04166	0.0423823	0.871307	-3.77752	0.00251171	0.814026	NA	NA	gene_id: 15914,havana_gene: OTTHUMG00000195353.1,gene_name: AC091893.2 | transcript_id: ENST00000662665.1,havana_transcript: OTTHUMT00000526529.1,transcript_name: AC091893.2-201,bp: 2965,biotype: lncRNA	N1	0.05 Gy	Male	ENSG00000286454
ENSG00000270164.1	LINC01480	-0.662098	-3.48597	-2.04164	0.0423837	0.871307	-3.77627	-0.00188641	0.886832	long intergenic non-protein coding RNA 1480	NA	gene_id: 52769,havana_gene: OTTHUMG00000184156.2,gene_name: LINC01480 | transcript_id: ENST00000597199.1,havana_transcript: OTTHUMT00000468138.2,transcript_name: LINC01480-204,bp: 1718,biotype: lncRNA | transcript_id: ENST00000487420.2,havana_transcript: OTTHUMT00000468139.1,transcript_name: LINC01480-202,bp: 749,biotype: lncRNA | transcript_id: ENST00000483481.2,havana_transcript: OTTHUMT0000046…	N1	0.05 Gy	Male	ENSG00000270164
ENSG00000239828.7	AC063944.1	0.661113	-3.64087	2.04051	0.0424971	0.871791	-3.78017	-0.0161592	0.23395	NA	NA	gene_id: 11224,havana_gene: OTTHUMG00000159172.4,gene_name: AC063944.1 | transcript_id: ENST00000496943.1,havana_transcript: OTTHUMT00000353690.1,transcript_name: AC063944.1-201,bp: 295,biotype: lncRNA | transcript_id: ENST00000599431.3,havana_transcript: OTTHUMT00000461626.2,transcript_name: AC063944.1-202,bp: 787,biotype: lncRNA | transcript_id: ENST00000595232.2,havana_transcript: OTTHUMT00000…	N1	0.05 Gy	Male	ENSG00000239828
ENSG00000266993.3	AL050343.2	-1.12964	-2.06099	-2.03798	0.0427522	0.873397	-3.75214	-0.0147065	0.518165	NA	NA	gene_id: 1631,havana_gene: OTTHUMG00000008380.6,gene_name: AL050343.2 | transcript_id: ENST00000629102.1,havana_transcript: OTTHUMT00000480337.1,transcript_name: AL050343.2-201,bp: 232,biotype: lncRNA | transcript_id: ENST00000588291.1,havana_transcript: OTTHUMT00000460084.1,transcript_name: AL050343.2-202,bp: 562,biotype: lncRNA | transcript_id: ENST00000586761.2,havana_transcript: OTTHUMT000000…	N1	0.05 Gy	Male	ENSG00000266993
ENSG00000273014.1	AC018645.3	0.245201	0.378154	2.03598	0.0429539	0.875596	-3.78439	0.00103119	0.824795	NA	NA	gene_id: 22146,havana_gene: OTTHUMG00000186213.3,gene_name: AC018645.3 | transcript_id: ENST00000609151.1,havana_transcript: OTTHUMT00000472426.2,transcript_name: AC018645.3-201,bp: 472,biotype: lncRNA	N1	0.05 Gy	Male	ENSG00000273014
ENSG00000266541.1	AP001381.1	-0.578371	-3.41305	-2.03391	0.0431648	0.877395	-3.78591	0.0111534	0.33599	NA	NA	gene_id: 49873,havana_gene: OTTHUMG00000178596.2,gene_name: AP001381.1 | transcript_id: ENST00000584109.1,havana_transcript: OTTHUMT00000442625.1,transcript_name: AP001381.1-201,bp: 534,biotype: lncRNA	N1	0.05 Gy	Male	ENSG00000266541
ENSG00000131484.4	AC091132.1	0.727194	-2.82766	2.03049	0.0435131	0.877395	-3.77879	0.00867142	0.578664	NA	NA	gene_id: 48489,havana_gene: OTTHUMG00000180601.1,gene_name: AC091132.1 | transcript_id: ENST00000588189.1,havana_transcript: OTTHUMT00000452144.1,transcript_name: AC091132.1-201,bp: 547,biotype: lncRNA	N1	0.05 Gy	Male	ENSG00000131484
ENSG00000266744.1	AC005304.3	0.531531	-3.82419	2.03042	0.0435201	0.877395	-3.79602	-0.0109316	0.29565	NA	NA	gene_id: 47144,havana_gene: OTTHUMG00000178357.1,gene_name: AC005304.3 | transcript_id: ENST00000581533.1,havana_transcript: OTTHUMT00000441706.1,transcript_name: AC005304.3-201,bp: 511,biotype: lncRNA	N1	0.05 Gy	Male	ENSG00000266744
ENSG00000260136.6	AC008915.3	-0.259555	-0.388043	-2.02876	0.0436908	0.877395	-3.76212	0.000530353	0.920382	NA	NA	gene_id: 44901,havana_gene: OTTHUMG00000177094.2,gene_name: AC008915.3 | transcript_id: ENST00000570080.1,havana_transcript: OTTHUMT00000435277.1,transcript_name: AC008915.3-201,bp: 730,biotype: lncRNA | transcript_id: ENST00000656451.1,havana_transcript: OTTHUMT00000510596.1,transcript_name: AC008915.3-202,bp: 658,biotype: lncRNA | transcript_id: ENST00000565747.5,havana_transcript: OTTHUMT00000…	N1	0.05 Gy	Male	ENSG00000260136
ENSG00000251580.3	LINC02482	0.311501	0.309054	2.02798	0.0437715	0.877395	-3.79445	-0.00222207	0.765064	long intergenic non-protein coding RNA 2482	NA	gene_id: 13036,havana_gene: OTTHUMG00000162381.7,gene_name: LINC02482 | transcript_id: ENST00000647523.2,havana_transcript: OTTHUMT00000495423.2,transcript_name: LINC02482-203,bp: 893,biotype: lncRNA | transcript_id: ENST00000667300.1,havana_transcript: OTTHUMT00000524862.1,transcript_name: LINC02482-207,bp: 1607,biotype: lncRNA | transcript_id: ENST00000656634.1,havana_transcript: OTTHUMT0000052…	N1	0.05 Gy	Male	ENSG00000251580
ENSG00000187013.4	LINC02875	0.401425	-1.9489	2.02698	0.0438747	0.877395	-3.76615	-0.00711958	0.382449	NA	NA	gene_id: 48963,havana_gene: OTTHUMG00000180077.1,gene_name: LINC02875 | transcript_id: ENST00000623772.1,havana_transcript: OTTHUMT00000449646.1,transcript_name: LINC02875-201,bp: 1530,biotype: lncRNA	N1	0.05 Gy	Male	ENSG00000187013
ENSG00000286281.1	AL353152.2	-0.509669	-3.70032	-2.02619	0.0439554	0.877395	-3.79934	-0.000983356	0.927457	NA	NA	gene_id: 18775,havana_gene: OTTHUMG00000195432.1,gene_name: AL353152.2 | transcript_id: ENST00000658931.1,havana_transcript: OTTHUMT00000526878.1,transcript_name: AL353152.2-201,bp: 2977,biotype: lncRNA	N1	0.05 Gy	Male	ENSG00000286281
ENSG00000251314.2	AC104123.1	-0.448909	-2.22429	-2.02429	0.044152	0.880019	-3.7751	0.00216035	0.820466	NA	NA	gene_id: 16953,havana_gene: OTTHUMG00000162821.1,gene_name: AC104123.1 | transcript_id: ENST00000502645.2,havana_transcript: OTTHUMT00000370533.1,transcript_name: AC104123.1-201,bp: 473,biotype: lncRNA | transcript_id: ENST00000511775.1,havana_transcript: OTTHUMT00000370534.1,transcript_name: AC104123.1-202,bp: 581,biotype: lncRNA | transcript_id: ENST00000513158.1,havana_transcript: OTTHUMT00000…	N1	0.05 Gy	Male	ENSG00000251314
ENSG00000250585.3	LINC00604	0.575477	-3.73743	2.02367	0.0442165	0.880019	-3.80337	-0.00235256	0.846149	NA	NA	gene_id: 16137,havana_gene: OTTHUMG00000162074.3,gene_name: LINC00604 | transcript_id: ENST00000637924.2,havana_transcript: OTTHUMT00000489486.2,transcript_name: LINC00604-202,bp: 694,biotype: lncRNA | transcript_id: ENST00000508437.1,havana_transcript: OTTHUMT00000367107.2,transcript_name: LINC00604-201,bp: 499,biotype: lncRNA	N1	0.05 Gy	Male	ENSG00000250585
ENSG00000258583.7	LINC01500	-0.520692	-3.91482	-2.01862	0.0447441	0.882906	-3.81214	-0.00507351	0.642829	long intergenic non-protein coding RNA 1500	NA	gene_id: 40557,havana_gene: OTTHUMG00000171092.30,gene_name: LINC01500 | transcript_id: ENST00000648996.1,havana_transcript: OTTHUMT00000500001.1,transcript_name: LINC01500-205,bp: 2103,biotype: lncRNA | transcript_id: ENST00000666814.1,havana_transcript: OTTHUMT00000513615.1,transcript_name: LINC01500-227,bp: 1221,biotype: lncRNA | transcript_id: ENST00000654440.1,havana_transcript: OTTHUMT00000…	N1	0.05 Gy	Male	ENSG00000258583
ENSG00000263826.1	AC112907.3	0.528655	-3.51717	2.01725	0.0448879	0.882906	-3.80743	-0.0116866	0.295637	NA	NA	gene_id: 12598,havana_gene: OTTHUMG00000178374.1,gene_name: AC112907.3 | transcript_id: ENST00000577781.1,havana_transcript: OTTHUMT00000441755.1,transcript_name: AC112907.3-201,bp: 2400,biotype: lncRNA	N1	0.05 Gy	Male	ENSG00000263826
ENSG00000287367.1	AC016583.2	0.519712	-3.50588	2.01634	0.044984	0.882906	-3.8087	-0.00192896	0.8621	NA	NA	gene_id: 16288,havana_gene: OTTHUMG00000195295.1,gene_name: AC016583.2 | transcript_id: ENST00000662448.1,havana_transcript: OTTHUMT00000525988.1,transcript_name: AC016583.2-201,bp: 4924,biotype: lncRNA	N1	0.05 Gy	Male	ENSG00000287367
ENSG00000226758.1	DISC1-IT1	-0.400062	-1.93101	-2.01534	0.0450893	0.882906	-3.78492	0.00900438	0.275836	DISC1 intronic transcript 1	NA	gene_id: 5087,havana_gene: OTTHUMG00000037834.1,gene_name: DISC1-IT1 | transcript_id: ENST00000456782.1,havana_transcript: OTTHUMT00000092350.1,transcript_name: DISC1-IT1-201,bp: 762,biotype: lncRNA	N1	0.05 Gy	Male	ENSG00000226758
ENSG00000260360.1	AL353708.1	0.34124	-1.11652	2.0145	0.0451781	0.882906	-3.77691	-0.00244862	0.737016	NA	NA	gene_id: 4081,havana_gene: OTTHUMG00000176152.1,gene_name: AL353708.1 | transcript_id: ENST00000567904.1,havana_transcript: OTTHUMT00000431573.1,transcript_name: AL353708.1-201,bp: 1257,biotype: lncRNA	N1	0.05 Gy	Male	ENSG00000260360
ENSG00000236337.1	FMR1-IT1	0.529374	0.0567364	2.01068	0.0455837	0.886918	-3.80916	-0.00641596	0.565367	NA	NA	gene_id: 59805,havana_gene: OTTHUMG00000046184.1,gene_name: FMR1-IT1 | transcript_id: ENST00000441414.1,havana_transcript: OTTHUMT00000106479.1,transcript_name: FMR1-IT1-201,bp: 343,biotype: lncRNA	N1	0.05 Gy	Male	ENSG00000236337
ENSG00000259555.1	AC067863.1	-0.635794	-2.6843	-2.00747	0.0459269	0.88799	-3.80493	-0.00977487	0.4732	NA	NA	gene_id: 43476,havana_gene: OTTHUMG00000172513.1,gene_name: AC067863.1 | transcript_id: ENST00000559120.1,havana_transcript: OTTHUMT00000418872.1,transcript_name: AC067863.1-201,bp: 1980,biotype: lncRNA	N1	0.05 Gy	Male	ENSG00000259555
ENSG00000248874.5	C5orf17	-0.612788	-2.44863	-2.00674	0.0460044	0.888089	-3.80316	-0.0105114	0.412307	chromosome 5 open reading frame 17 (putative)	NA	gene_id: 15902,havana_gene: OTTHUMG00000161911.1,gene_name: C5orf17 | transcript_id: ENST00000512559.5,havana_transcript: OTTHUMT00000366365.1,transcript_name: C5orf17-202,bp: 1984,biotype: lncRNA | transcript_id: ENST00000507936.1,havana_transcript: OTTHUMT00000366366.1,transcript_name: C5orf17-201,bp: 477,biotype: lncRNA	N1	0.05 Gy	Male	ENSG00000248874
ENSG00000286535.1	AC139019.1	-0.487934	-2.17946	-2.0062	0.0460627	0.888089	-3.79946	-0.00334965	0.753548	NA	NA	gene_id: 26779,havana_gene: OTTHUMG00000195550.1,gene_name: AC139019.1 | transcript_id: ENST00000665729.1,havana_transcript: OTTHUMT00000527520.1,transcript_name: AC139019.1-201,bp: 3369,biotype: lncRNA	N1	0.05 Gy	Male	ENSG00000286535
ENSG00000277558.1	AL109923.1	-0.496061	-3.64994	-2.0046	0.046235	0.888089	-3.8266	0.00276675	0.796681	NA	NA	gene_id: 54609,havana_gene: OTTHUMG00000186779.1,gene_name: AL109923.1 | transcript_id: ENST00000618799.1,havana_transcript: OTTHUMT00000473769.1,transcript_name: AL109923.1-201,bp: 583,biotype: lncRNA	N1	0.05 Gy	Male	ENSG00000277558
ENSG00000203993.6	ARRDC1-AS1	0.0945799	2.2412	2.00437	0.0462596	0.888089	-4.0187	0.000647649	0.765219	ARRDC1 antisense RNA 1	NA	gene_id: 29385,havana_gene: OTTHUMG00000020988.4,gene_name: ARRDC1-AS1 | transcript_id: ENST00000371417.3,havana_transcript: OTTHUMT00000055328.1,transcript_name: ARRDC1-AS1-201,bp: 1409,biotype: lncRNA | transcript_id: ENST00000496793.2,havana_transcript: OTTHUMT00000055329.2,transcript_name: ARRDC1-AS1-202,bp: 1825,biotype: lncRNA | transcript_id: ENST00000623970.1,havana_transcript: OTTHUMT000…	N1	0.05 Gy	Male	ENSG00000203993
ENSG00000260676.5	LINC01541	-0.615108	-3.09326	-2.00243	0.0464699	0.888089	-3.81868	-0.0038901	0.768656	long intergenic non-protein coding RNA 1541	NA	gene_id: 50773,havana_gene: OTTHUMG00000176200.2,gene_name: LINC01541 | transcript_id: ENST00000568095.5,havana_transcript: OTTHUMT00000431622.1,transcript_name: LINC01541-202,bp: 3105,biotype: lncRNA | transcript_id: ENST00000566582.1,havana_transcript: OTTHUMT00000431624.1,transcript_name: LINC01541-201,bp: 2414,biotype: lncRNA	N1	0.05 Gy	Male	ENSG00000260676
ENSG00000261359.2	PYCARD-AS1	0.509669	-3.31016	1.99567	0.0472071	0.896806	-3.83173	-0.00252604	0.809815	PYCARD antisense RNA 1	NA	gene_id: 45233,havana_gene: OTTHUMG00000132405.33,gene_name: PYCARD-AS1 | transcript_id: ENST00000561916.2,havana_transcript: OTTHUMT00000433566.32,transcript_name: PYCARD-AS1-201,bp: 1095,biotype: lncRNA	N1	0.05 Gy	Male	ENSG00000261359
ENSG00000264546.1	AC008026.3	-0.288994	-0.470472	-1.9929	0.0475112	0.89853	-3.81654	0.00805335	0.199286	NA	NA	gene_id: 48989,havana_gene: OTTHUMG00000179177.1,gene_name: AC008026.3 | transcript_id: ENST00000583426.1,havana_transcript: OTTHUMT00000445151.1,transcript_name: AC008026.3-201,bp: 1707,biotype: lncRNA	N1	0.05 Gy	Male	ENSG00000264546
ENSG00000257568.1	AC079035.1	0.498094	-3.92315	1.99073	0.0477511	0.899227	-3.84916	0.00999959	0.340994	NA	NA	gene_id: 36703,havana_gene: OTTHUMG00000170015.1,gene_name: AC079035.1 | transcript_id: ENST00000551713.1,havana_transcript: OTTHUMT00000406867.1,transcript_name: AC079035.1-201,bp: 848,biotype: lncRNA	N1	0.05 Gy	Male	ENSG00000257568
ENSG00000178457.3	LINC00314	0.534819	-3.77933	1.9893	0.0479103	0.899227	-3.8492	0.0132536	0.245532	long intergenic non-protein coding RNA 314	NA	gene_id: 55732,havana_gene: OTTHUMG00000074158.1,gene_name: LINC00314 | transcript_id: ENST00000324988.3,havana_transcript: OTTHUMT00000157551.1,transcript_name: LINC00314-201,bp: 607,biotype: lncRNA	N1	0.05 Gy	Male	ENSG00000178457
ENSG00000286481.1	AC011246.1	0.516885	-3.65232	1.98596	0.0482827	0.902752	-3.84841	-0.0168488	0.119959	NA	NA	gene_id: 7700,havana_gene: OTTHUMG00000195768.1,gene_name: AC011246.1 | transcript_id: ENST00000657880.1,havana_transcript: OTTHUMT00000528642.1,transcript_name: AC011246.1-201,bp: 2366,biotype: lncRNA | transcript_id: ENST00000655733.1,havana_transcript: OTTHUMT00000528643.1,transcript_name: AC011246.1-202,bp: 4218,biotype: lncRNA	N1	0.05 Gy	Male	ENSG00000286481
ENSG00000274105.1	AC084824.3	0.456246	-2.72715	1.98544	0.0483408	0.903153	-3.83489	-0.0119709	0.243196	NA	NA	gene_id: 35924,havana_gene: OTTHUMG00000187255.1,gene_name: AC084824.3 | transcript_id: ENST00000620472.1,havana_transcript: OTTHUMT00000474649.1,transcript_name: AC084824.3-201,bp: 856,biotype: lncRNA	N1	0.05 Gy	Male	ENSG00000274105
ENSG00000232518.3	AC074366.1	0.549049	-2.14577	1.9832	0.0485921	0.903163	-3.83158	0.00639564	0.58963	NA	NA	gene_id: 6123,havana_gene: OTTHUMG00000153449.2,gene_name: AC074366.1 | transcript_id: ENST00000630361.2,havana_transcript: OTTHUMT00000480728.1,transcript_name: AC074366.1-201,bp: 849,biotype: lncRNA | transcript_id: ENST00000629644.2,havana_transcript: OTTHUMT00000480729.1,transcript_name: AC074366.1-202,bp: 938,biotype: lncRNA | transcript_id: ENST00000626762.2,havana_transcript: OTTHUMT000004…	N1	0.05 Gy	Male	ENSG00000232518
ENSG00000231829.4	AL157834.1	0.447211	-1.79244	1.98311	0.0486024	0.903163	-3.82637	-0.0136281	0.200573	NA	NA	gene_id: 31041,havana_gene: OTTHUMG00000018806.3,gene_name: AL157834.1 | transcript_id: ENST00000655264.1,havana_transcript: OTTHUMT00000524889.1,transcript_name: AL157834.1-201,bp: 1634,biotype: lncRNA	N1	0.05 Gy	Male	ENSG00000231829
ENSG00000231652.2	AL590428.1	-0.234568	-0.211211	-1.97949	0.0490108	0.90372	-3.8469	-0.00539176	0.300009	NA	NA	gene_id: 20173,havana_gene: OTTHUMG00000015038.2,gene_name: AL590428.1 | transcript_id: ENST00000428865.2,havana_transcript: OTTHUMT00000041227.2,transcript_name: AL590428.1-201,bp: 1973,biotype: lncRNA	N1	0.05 Gy	Male	ENSG00000231652
ENSG00000275055.1	AC011468.5	0.510466	-2.89364	1.9778	0.0492025	0.905717	-3.84766	0.000617835	0.953309	NA	NA	gene_id: 53399,havana_gene: OTTHUMG00000186778.1,gene_name: AC011468.5 | transcript_id: ENST00000614138.1,havana_transcript: OTTHUMT00000473763.1,transcript_name: AC011468.5-201,bp: 748,biotype: lncRNA	N1	0.05 Gy	Male	ENSG00000275055
ENSG00000196979.1	GPRACR	0.570981	-1.54011	1.97773	0.0492114	0.905717	-3.83204	0.000208373	0.985851	GPR107 adjacent cis regulating lncRNA	NA	gene_id: 29115,havana_gene: OTTHUMG00000187231.1,gene_name: GPRACR | transcript_id: ENST00000358748.1,havana_transcript: OTTHUMT00000474610.1,transcript_name: GPRACR-201,bp: 3258,biotype: lncRNA	N1	0.05 Gy	Male	ENSG00000196979
ENSG00000259244.1	AC048382.2	0.680844	-3.01205	1.97431	0.0496014	0.906731	-3.85248	-0.0188642	0.191333	NA	NA	gene_id: 43644,havana_gene: OTTHUMG00000172444.1,gene_name: AC048382.2 | transcript_id: ENST00000560239.1,havana_transcript: OTTHUMT00000418581.1,transcript_name: AC048382.2-201,bp: 492,biotype: lncRNA	N1	0.05 Gy	Male	ENSG00000259244
ENSG00000226397.8	C12orf77	0.701039	-2.7186	1.97243	0.0498171	0.906731	-3.85112	-0.0215121	0.161254	chromosome 12 open reading frame 77	NA	gene_id: 35746,havana_gene: OTTHUMG00000170185.3,gene_name: C12orf77 | transcript_id: ENST00000623395.3,havana_transcript: OTTHUMT00000407827.2,transcript_name: C12orf77-203,bp: 1516,biotype: lncRNA | transcript_id: ENST00000549262.6,havana_transcript: OTTHUMT00000407828.3,transcript_name: C12orf77-202,bp: 1443,biotype: lncRNA | transcript_id: ENST00000434912.3,havana_transcript: OTTHUMT000004078…	N1	0.05 Gy	Male	ENSG00000226397
ENSG00000287913.1	AL132986.1	-0.530853	-2.67286	-1.97204	0.0498615	0.906731	-3.85208	-0.00485929	0.677201	NA	NA	gene_id: 40748,havana_gene: OTTHUMG00000194915.1,gene_name: AL132986.1 | transcript_id: ENST00000659224.1,havana_transcript: OTTHUMT00000523113.1,transcript_name: AL132986.1-201,bp: 3097,biotype: lncRNA	N1	0.05 Gy	Male	ENSG00000287913
ENSG00000234684.7	SDCBP2-AS1	0.266199	1.069	1.97116	0.0499626	0.906731	-3.94255	0.00252904	0.647672	SDCBP2 antisense RNA 1	NA	gene_id: 53949,havana_gene: OTTHUMG00000031671.5,gene_name: SDCBP2-AS1 | transcript_id: ENST00000609745.1,havana_transcript: OTTHUMT00000471489.1,transcript_name: SDCBP2-AS1-205,bp: 855,biotype: lncRNA | transcript_id: ENST00000609470.6,havana_transcript: OTTHUMT00000471490.2,transcript_name: SDCBP2-AS1-204,bp: 2163,biotype: lncRNA | transcript_id: ENST00000658491.1,havana_transcript: OTTHUMT0000…	N1	0.05 Gy	Male	ENSG00000234684
ENSG00000249776.5	AC124854.1	0.685529	-3.34029	1.96924	0.0501848	0.906731	-3.86453	0.0180242	0.195839	NA	NA	gene_id: 16901,havana_gene: OTTHUMG00000162673.2,gene_name: AC124854.1 | transcript_id: ENST00000512210.5,havana_transcript: OTTHUMT00000370022.1,transcript_name: AC124854.1-201,bp: 511,biotype: lncRNA | transcript_id: ENST00000513779.1,havana_transcript: OTTHUMT00000370023.1,transcript_name: AC124854.1-202,bp: 339,biotype: lncRNA | transcript_id: ENST00000512284.1,havana_transcript: OTTHUMT00000…	N1	0.05 Gy	Male	ENSG00000249776
ENSG00000268333.1	AL132655.1	-0.493361	-3.37961	-1.96817	0.0503077	0.906731	-3.86801	0.00616606	0.562881	NA	NA	gene_id: 55182,havana_gene: OTTHUMG00000183176.1,gene_name: AL132655.1 | transcript_id: ENST00000601795.1,havana_transcript: OTTHUMT00000465470.1,transcript_name: AL132655.1-201,bp: 1153,biotype: lncRNA	N1	0.05 Gy	Male	ENSG00000268333
ENSG00000236611.1	LINC02556	0.554273	-3.83763	1.96583	0.0505797	0.906731	-3.87852	-0.0131293	0.255721	long intergenic non-protein coding RNA 2556	NA	gene_id: 56730,havana_gene: OTTHUMG00000150838.1,gene_name: LINC02556 | transcript_id: ENST00000450776.1,havana_transcript: OTTHUMT00000320286.1,transcript_name: LINC02556-201,bp: 346,biotype: lncRNA	N1	0.05 Gy	Male	ENSG00000236611
ENSG00000286147.1	AC092445.1	0.12454	3.54069	1.96519	0.0506537	0.906731	-4.27101	0.00222049	0.438522	NA	NA	gene_id: 14400,havana_gene: OTTHUMG00000192966.1,gene_name: AC092445.1 | transcript_id: ENST00000650850.1,havana_transcript: OTTHUMT00000499720.1,transcript_name: AC092445.1-201,bp: 4893,biotype: lncRNA	N1	0.05 Gy	Male	ENSG00000286147
ENSG00000231764.10	DLX6-AS1	0.596792	0.0662843	1.96496	0.0506815	0.906731	-3.8879	-0.00573958	0.660895	NA	NA	gene_id: 23279,havana_gene: OTTHUMG00000154198.11,gene_name: DLX6-AS1 | transcript_id: ENST00000430027.3,havana_transcript: OTTHUMT00000334364.3,transcript_name: DLX6-AS1-201,bp: 15364,biotype: lncRNA | transcript_id: ENST00000659765.1,havana_transcript: OTTHUMT00000504750.1,transcript_name: DLX6-AS1-211,bp: 3978,biotype: lncRNA | transcript_id: ENST00000458352.4,havana_transcript: OTTHUMT0000033…	N1	0.05 Gy	Male	ENSG00000231764
ENSG00000223834.5	AL161935.1	0.601435	-2.2787	1.96444	0.0507418	0.906731	-3.85667	-0.00894761	0.485586	NA	NA	gene_id: 29943,havana_gene: OTTHUMG00000017909.7,gene_name: AL161935.1 | transcript_id: ENST00000649682.2,havana_transcript: OTTHUMT00000500213.3,transcript_name: AL161935.1-201,bp: 1007,biotype: lncRNA | transcript_id: ENST00000666021.1,havana_transcript: OTTHUMT00000510211.1,transcript_name: AL161935.1-202,bp: 794,biotype: lncRNA | transcript_id: ENST00000672831.1,havana_transcript: OTTHUMT0000…	N1	0.05 Gy	Male	ENSG00000223834
ENSG00000259476.1	AC018904.2	-0.488096	-3.90901	-1.9635	0.050851	0.906731	-3.88324	0.00396048	0.696253	NA	NA	gene_id: 42929,havana_gene: OTTHUMG00000171978.1,gene_name: AC018904.2 | transcript_id: ENST00000561202.1,havana_transcript: OTTHUMT00000416217.1,transcript_name: AC018904.2-201,bp: 1757,biotype: lncRNA	N1	0.05 Gy	Male	ENSG00000259476
ENSG00000279072.1	AC118758.3	-0.430139	-1.50726	-1.96344	0.0508579	0.906731	-3.85207	0.00345734	0.707044	NA	NA	gene_id: 22583,havana_gene: OTTHUMG00000189377.1,gene_name: AC118758.3 | transcript_id: ENST00000624628.1,havana_transcript: OTTHUMT00000479517.1,transcript_name: AC118758.3-201,bp: 24137,biotype: lncRNA | transcript_id: ENST00000623439.1,havana_transcript: -,transcript_name: AC118758.3-205,bp: 648,biotype: lncRNA | transcript_id: ENST00000623859.1,havana_transcript: -,transcript_name: AC118758.3…	N1	0.05 Gy	Male	ENSG00000279072
ENSG00000227619.3	AL391056.1	-0.517569	-1.37997	-1.96327	0.0508788	0.906731	-3.85177	0.00881612	0.427926	NA	NA	gene_id: 29095,havana_gene: OTTHUMG00000020784.9,gene_name: AL391056.1 | transcript_id: ENST00000658659.1,havana_transcript: OTTHUMT00000514063.1,transcript_name: AL391056.1-206,bp: 1860,biotype: lncRNA | transcript_id: ENST00000665659.1,havana_transcript: OTTHUMT00000508225.1,transcript_name: AL391056.1-203,bp: 1197,biotype: lncRNA | transcript_id: ENST00000667707.1,havana_transcript: OTTHUMT000…	N1	0.05 Gy	Male	ENSG00000227619
ENSG00000246067.8	RAB30-DT	-0.181758	2.43543	-1.96216	0.0510084	0.906731	-4.11988	-0.0025595	0.520421	RAB30 divergent transcript	NA	gene_id: 34044,havana_gene: OTTHUMG00000167010.9,gene_name: RAB30-DT | transcript_id: ENST00000656330.1,havana_transcript: OTTHUMT00000392426.3,transcript_name: RAB30-DT-210,bp: 2467,biotype: lncRNA | transcript_id: ENST00000527627.5,havana_transcript: OTTHUMT00000392427.1,transcript_name: RAB30-DT-203,bp: 504,biotype: lncRNA | transcript_id: ENST00000658004.1,havana_transcript: OTTHUMT0000050722…	N1	0.05 Gy	Male	ENSG00000246067
ENSG00000270060.1	AC090589.3	0.509357	-2.81811	1.95956	0.0513135	0.906731	-3.87036	0.000373592	0.972292	NA	NA	gene_id: 32794,havana_gene: OTTHUMG00000183948.1,gene_name: AC090589.3 | transcript_id: ENST00000524412.1,havana_transcript: OTTHUMT00000467565.1,transcript_name: AC090589.3-201,bp: 574,biotype: lncRNA	N1	0.05 Gy	Male	ENSG00000270060
ENSG00000286340.1	AL356776.2	0.346266	-2.30453	1.9594	0.051333	0.906731	-3.86535	0.00931046	0.267661	NA	NA	gene_id: 20224,havana_gene: OTTHUMG00000193850.1,gene_name: AL356776.2 | transcript_id: ENST00000665268.1,havana_transcript: OTTHUMT00000505330.1,transcript_name: AL356776.2-201,bp: 2584,biotype: lncRNA | transcript_id: ENST00000669651.1,havana_transcript: OTTHUMT00000505331.1,transcript_name: AL356776.2-202,bp: 2229,biotype: lncRNA	N1	0.05 Gy	Male	ENSG00000286340
ENSG00000231528.3	FAM225A	0.713903	1.8541	1.95937	0.0513356	0.906731	-4.06221	-0.0435651	0.0243968	family with sequence similarity 225 member A	NA	gene_id: 28760,havana_gene: OTTHUMG00000020516.4,gene_name: FAM225A | transcript_id: ENST00000453010.2,havana_transcript: OTTHUMT00000053706.2,transcript_name: FAM225A-202,bp: 5656,biotype: lncRNA | transcript_id: ENST00000434051.1,havana_transcript: OTTHUMT00000144713.2,transcript_name: FAM225A-201,bp: 6100,biotype: lncRNA	N1	0.05 Gy	Male	ENSG00000231528
ENSG00000177993.3	ZNRF3-AS1	-0.590096	-2.28637	-1.95914	0.0513628	0.906731	-3.86504	0.00377779	0.755416	ZNRF3 antisense RNA 1	NA	gene_id: 56922,havana_gene: OTTHUMG00000153511.1,gene_name: ZNRF3-AS1 | transcript_id: ENST00000325660.3,havana_transcript: OTTHUMT00000331448.1,transcript_name: ZNRF3-AS1-201,bp: 2170,biotype: lncRNA	N1	0.05 Gy	Male	ENSG00000177993
ENSG00000282859.1	AC003992.1	0.518491	-3.88965	1.95899	0.0513808	0.906731	-3.88775	0.00386814	0.726846	NA	NA	gene_id: 23662,havana_gene: OTTHUMG00000191570.1,gene_name: AC003992.1 | transcript_id: ENST00000635364.1,havana_transcript: OTTHUMT00000488577.1,transcript_name: AC003992.1-201,bp: 557,biotype: lncRNA	N1	0.05 Gy	Male	ENSG00000282859
ENSG00000275763.3	ZNF516-DT	-0.437607	-2.52483	-1.95662	0.0516604	0.906731	-3.87171	0.00230148	0.806051	NA	NA	gene_id: 50842,havana_gene: OTTHUMG00000165996.5,gene_name: ZNF516-DT | transcript_id: ENST00000622985.1,havana_transcript: OTTHUMT00000387364.5,transcript_name: ZNF516-DT-201,bp: 2076,biotype: lncRNA	N1	0.05 Gy	Male	ENSG00000275763
ENSG00000251129.2	LINC02506	-0.729602	-3.01003	-1.9565	0.0516752	0.906731	-3.87486	-0.0237477	0.136313	long intergenic non-protein coding RNA 2506	NA	gene_id: 13370,havana_gene: OTTHUMG00000160440.9,gene_name: LINC02506 | transcript_id: ENST00000662669.1,havana_transcript: OTTHUMT00000519517.1,transcript_name: LINC02506-206,bp: 1172,biotype: lncRNA | transcript_id: ENST00000657576.1,havana_transcript: OTTHUMT00000520210.1,transcript_name: LINC02506-203,bp: 1118,biotype: lncRNA | transcript_id: ENST00000659613.1,havana_transcript: OTTHUMT000005…	N1	0.05 Gy	Male	ENSG00000251129
ENSG00000260701.2	AC025284.1	0.424129	-1.72965	1.95574	0.0517652	0.906731	-3.86419	0.00822456	0.406642	NA	NA	gene_id: 46274,havana_gene: OTTHUMG00000176820.2,gene_name: AC025284.1 | transcript_id: ENST00000564358.1,havana_transcript: OTTHUMT00000433945.1,transcript_name: AC025284.1-201,bp: 579,biotype: lncRNA | transcript_id: ENST00000670344.1,havana_transcript: OTTHUMT00000526520.1,transcript_name: AC025284.1-202,bp: 578,biotype: lncRNA | transcript_id: ENST00000659510.1,havana_transcript: OTTHUMT00000…	N1	0.05 Gy	Male	ENSG00000260701
ENSG00000266965.1	AC090220.1	0.458921	-2.45151	1.95358	0.0520217	0.906731	-3.87451	-0.00889683	0.376412	NA	NA	gene_id: 50298,havana_gene: OTTHUMG00000178766.1,gene_name: AC090220.1 | transcript_id: ENST00000593078.1,havana_transcript: OTTHUMT00000443211.1,transcript_name: AC090220.1-201,bp: 1699,biotype: lncRNA	N1	0.05 Gy	Male	ENSG00000266965
ENSG00000226471.6	Z93930.2	0.473305	-0.93671	1.95279	0.0521169	0.906731	-3.87021	-0.00963964	0.349417	NA	NA	gene_id: 56917,havana_gene: OTTHUMG00000151093.2,gene_name: Z93930.2 | transcript_id: ENST00000458080.1,havana_transcript: OTTHUMT00000321270.1,transcript_name: Z93930.2-201,bp: 505,biotype: lncRNA | transcript_id: ENST00000418292.1,havana_transcript: OTTHUMT00000321271.1,transcript_name: Z93930.2-202,bp: 208,biotype: lncRNA | transcript_id: ENST00000585003.1,havana_transcript: OTTHUMT00000447487…	N1	0.05 Gy	Male	ENSG00000226471
ENSG00000258325.2	ITFG2-AS1	0.418227	-2.02147	1.95225	0.0521803	0.906731	-3.87064	-0.0056124	0.571904	ITFG2 antisense RNA 1	NA	gene_id: 35164,havana_gene: OTTHUMG00000169389.2,gene_name: ITFG2-AS1 | transcript_id: ENST00000547834.1,havana_transcript: OTTHUMT00000403841.1,transcript_name: ITFG2-AS1-204,bp: 411,biotype: lncRNA | transcript_id: ENST00000547794.2,havana_transcript: OTTHUMT00000403843.2,transcript_name: ITFG2-AS1-203,bp: 442,biotype: lncRNA | transcript_id: ENST00000552469.1,havana_transcript: OTTHUMT00000403…	N1	0.05 Gy	Male	ENSG00000258325
ENSG00000229325.1	ACAP2-IT1	0.498489	-3.68084	1.95182	0.0522324	0.906731	-3.89429	0.0132833	0.200387	NA	NA	gene_id: 12740,havana_gene: OTTHUMG00000155905.1,gene_name: ACAP2-IT1 | transcript_id: ENST00000419899.1,havana_transcript: OTTHUMT00000342226.1,transcript_name: ACAP2-IT1-201,bp: 690,biotype: lncRNA	N1	0.05 Gy	Male	ENSG00000229325
ENSG00000261390.6	MAFTRR	-0.664686	-2.63841	-1.95074	0.0523615	0.906731	-3.87973	-0.0049765	0.722919	MAF transcriptional regulator RNA	NA	gene_id: 46319,havana_gene: OTTHUMG00000176976.12,gene_name: MAFTRR | transcript_id: ENST00000562921.6,havana_transcript: OTTHUMT00000434552.3,transcript_name: MAFTRR-201,bp: 1874,biotype: lncRNA | transcript_id: ENST00000668946.1,havana_transcript: OTTHUMT00000511194.1,transcript_name: MAFTRR-209,bp: 2086,biotype: lncRNA | transcript_id: ENST00000658463.1,havana_transcript: OTTHUMT00000510006.1,…	N1	0.05 Gy	Male	ENSG00000261390
ENSG00000230185.5	C9orf147	-0.441434	-2.05968	-1.95071	0.0523648	0.906731	-3.87344	-0.00602467	0.549026	NA	NA	gene_id: 28741,havana_gene: OTTHUMG00000020505.2,gene_name: C9orf147 | transcript_id: ENST00000656504.1,havana_transcript: OTTHUMT00000521544.1,transcript_name: C9orf147-205,bp: 754,biotype: lncRNA | transcript_id: ENST00000412934.2,havana_transcript: OTTHUMT00000053688.2,transcript_name: C9orf147-201,bp: 584,biotype: lncRNA | transcript_id: ENST00000457681.1,havana_transcript: OTTHUMT00000053685…	N1	0.05 Gy	Male	ENSG00000230185
ENSG00000286784.1	AC116611.1	-0.5912	-2.91453	-1.95013	0.0524345	0.906731	-3.8839	-0.00325445	0.791163	NA	NA	gene_id: 13373,havana_gene: OTTHUMG00000195469.1,gene_name: AC116611.1 | transcript_id: ENST00000659320.1,havana_transcript: OTTHUMT00000527082.1,transcript_name: AC116611.1-201,bp: 1657,biotype: lncRNA | transcript_id: ENST00000664015.1,havana_transcript: OTTHUMT00000527083.1,transcript_name: AC116611.1-202,bp: 1874,biotype: lncRNA	N1	0.05 Gy	Male	ENSG00000286784
ENSG00000278601.1	AL158163.2	0.535066	-3.30025	1.94965	0.0524921	0.906731	-3.89029	-0.00357504	0.752667	NA	NA	gene_id: 31346,havana_gene: OTTHUMG00000186514.1,gene_name: AL158163.2 | transcript_id: ENST00000619110.1,havana_transcript: OTTHUMT00000473277.1,transcript_name: AL158163.2-201,bp: 700,biotype: lncRNA	N1	0.05 Gy	Male	ENSG00000278601
ENSG00000230825.2	AC005532.1	-0.607467	-2.96915	-1.94699	0.0528122	0.907706	-3.88973	-0.00805622	0.555806	NA	NA	gene_id: 21754,havana_gene: OTTHUMG00000151907.6,gene_name: AC005532.1 | transcript_id: ENST00000430266.2,havana_transcript: OTTHUMT00000324359.2,transcript_name: AC005532.1-201,bp: 763,biotype: lncRNA | transcript_id: ENST00000659742.1,havana_transcript: OTTHUMT00000512398.1,transcript_name: AC005532.1-202,bp: 733,biotype: lncRNA | transcript_id: ENST00000657192.1,havana_transcript: OTTHUMT00000…	N1	0.05 Gy	Male	ENSG00000230825
ENSG00000268416.1	AC010329.1	0.452563	-1.87122	1.94655	0.0528659	0.907706	-3.87759	-0.00252929	0.787808	NA	NA	gene_id: 52071,havana_gene: OTTHUMG00000182743.1,gene_name: AC010329.1 | transcript_id: ENST00000593903.1,havana_transcript: OTTHUMT00000463423.1,transcript_name: AC010329.1-201,bp: 8328,biotype: lncRNA	N1	0.05 Gy	Male	ENSG00000268416
ENSG00000264066.6	AC024267.1	-0.521728	-3.36293	-1.94565	0.052974	0.907983	-3.89564	-0.00518128	0.646579	NA	NA	gene_id: 47666,havana_gene: OTTHUMG00000179497.3,gene_name: AC024267.1 | transcript_id: ENST00000582320.2,havana_transcript: OTTHUMT00000446722.3,transcript_name: AC024267.1-201,bp: 895,biotype: lncRNA	N1	0.05 Gy	Male	ENSG00000264066
ENSG00000232949.2	AC002480.2	-0.731894	-2.47039	-1.9435	0.0532349	0.909952	-3.88704	6.15011e-05	0.996925	NA	NA	gene_id: 21921,havana_gene: OTTHUMG00000152531.2,gene_name: AC002480.2 | transcript_id: ENST00000658234.1,havana_transcript: OTTHUMT00000523804.1,transcript_name: AC002480.2-202,bp: 1797,biotype: lncRNA | transcript_id: ENST00000439823.1,havana_transcript: OTTHUMT00000326622.1,transcript_name: AC002480.2-201,bp: 557,biotype: lncRNA	N1	0.05 Gy	Male	ENSG00000232949
ENSG00000259940.2	AC109449.1	0.410263	-2.33324	1.94269	0.053333	0.910346	-3.88807	0.00348149	0.688362	NA	NA	gene_id: 44970,havana_gene: OTTHUMG00000177038.2,gene_name: AC109449.1 | transcript_id: ENST00000567108.2,havana_transcript: OTTHUMT00000434972.2,transcript_name: AC109449.1-201,bp: 1686,biotype: lncRNA	N1	0.05 Gy	Male	ENSG00000259940
ENSG00000253348.1	AC008514.1	0.541491	-2.71242	1.9409	0.0535514	0.911555	-3.89448	0.00142502	0.903298	NA	NA	gene_id: 18181,havana_gene: OTTHUMG00000163164.2,gene_name: AC008514.1 | transcript_id: ENST00000521965.1,havana_transcript: OTTHUMT00000371870.1,transcript_name: AC008514.1-201,bp: 602,biotype: lncRNA | transcript_id: ENST00000503797.2,havana_transcript: OTTHUMT00000371871.1,transcript_name: AC008514.1-202,bp: 345,biotype: lncRNA | transcript_id: ENST00000518172.1,havana_transcript: OTTHUMT00000…	N1	0.05 Gy	Male	ENSG00000253348
ENSG00000255224.1	AC109322.1	-0.267759	-1.01569	-1.9396	0.0537109	0.912055	-3.88739	0.00220475	0.694787	NA	NA	gene_id: 27001,havana_gene: OTTHUMG00000165436.1,gene_name: AC109322.1 | transcript_id: ENST00000524499.1,havana_transcript: OTTHUMT00000384064.1,transcript_name: AC109322.1-201,bp: 1264,biotype: lncRNA	N1	0.05 Gy	Male	ENSG00000255224
ENSG00000231185.7	SPRY4-AS1	-0.435632	-1.24839	-1.93935	0.0537406	0.912055	-3.88618	-0.0105074	0.225346	SPRY4 antisense RNA 1	NA	gene_id: 17774,havana_gene: OTTHUMG00000133693.5,gene_name: SPRY4-AS1 | transcript_id: ENST00000510311.5,havana_transcript: OTTHUMT00000370676.1,transcript_name: SPRY4-AS1-204,bp: 591,biotype: lncRNA | transcript_id: ENST00000515288.1,havana_transcript: OTTHUMT00000370677.1,transcript_name: SPRY4-AS1-206,bp: 539,biotype: lncRNA | transcript_id: ENST00000514303.1,havana_transcript: OTTHUMT00000370…	N1	0.05 Gy	Male	ENSG00000231185
ENSG00000253519.1	AC106801.1	0.615304	-3.65972	1.93839	0.0538583	0.912055	-3.91054	0.0182105	0.167414	NA	NA	gene_id: 18028,havana_gene: OTTHUMG00000163509.1,gene_name: AC106801.1 | transcript_id: ENST00000518054.1,havana_transcript: OTTHUMT00000373920.1,transcript_name: AC106801.1-201,bp: 1845,biotype: lncRNA	N1	0.05 Gy	Male	ENSG00000253519
ENSG00000233907.1	LINC01761	-0.35759	-1.58315	-1.93795	0.0539132	0.912055	-3.8877	0.00553931	0.530269	long intergenic non-protein coding RNA 1761	NA	gene_id: 2373,havana_gene: OTTHUMG00000010909.1,gene_name: LINC01761 | transcript_id: ENST00000424943.1,havana_transcript: OTTHUMT00000030074.1,transcript_name: LINC01761-201,bp: 2755,biotype: lncRNA	N1	0.05 Gy	Male	ENSG00000233907
ENSG00000224655.7	LINC01823	0.423372	-2.33663	1.93633	0.0541125	0.912927	-3.89541	-0.00502276	0.611463	NA	NA	gene_id: 7699,havana_gene: OTTHUMG00000153333.18,gene_name: LINC01823 | transcript_id: ENST00000661690.1,havana_transcript: OTTHUMT00000523174.1,transcript_name: LINC01823-213,bp: 1324,biotype: lncRNA | transcript_id: ENST00000657823.1,havana_transcript: OTTHUMT00000524794.1,transcript_name: LINC01823-211,bp: 1151,biotype: lncRNA | transcript_id: ENST00000663836.1,havana_transcript: OTTHUMT000005…	N1	0.05 Gy	Male	ENSG00000224655
ENSG00000288172.1	AL356419.1	-0.537322	-3.17835	-1.93522	0.0542484	0.913012	-3.90686	0.00467113	0.67516	NA	NA	gene_id: 31448,havana_gene: OTTHUMG00000195915.1,gene_name: AL356419.1 | transcript_id: ENST00000672708.1,havana_transcript: OTTHUMT00000529571.1,transcript_name: AL356419.1-201,bp: 1438,biotype: lncRNA	N1	0.05 Gy	Male	ENSG00000288172
ENSG00000234740.1	AL162386.2	-0.441049	-2.3474	-1.93029	0.0548602	0.914956	-3.90395	-0.00012709	0.988647	NA	NA	gene_id: 27247,havana_gene: OTTHUMG00000019561.1,gene_name: AL162386.2 | transcript_id: ENST00000442428.1,havana_transcript: OTTHUMT00000051735.1,transcript_name: AL162386.2-201,bp: 457,biotype: lncRNA	N1	0.05 Gy	Male	ENSG00000234740
ENSG00000225647.2	AC005487.1	0.467696	-1.78072	1.93021	0.0548698	0.914956	-3.89961	0.00834272	0.414691	NA	NA	gene_id: 23609,havana_gene: OTTHUMG00000154871.6,gene_name: AC005487.1 | transcript_id: ENST00000440208.2,havana_transcript: OTTHUMT00000337424.2,transcript_name: AC005487.1-201,bp: 694,biotype: lncRNA | transcript_id: ENST00000668672.1,havana_transcript: OTTHUMT00000514417.1,transcript_name: AC005487.1-202,bp: 896,biotype: lncRNA | transcript_id: ENST00000661717.1,havana_transcript: OTTHUMT00000…	N1	0.05 Gy	Male	ENSG00000225647
ENSG00000230013.2	CT70	-0.521167	-3.66535	-1.92976	0.0549264	0.914956	-3.92151	0.00437814	0.697226	NA	NA	gene_id: 28629,havana_gene: OTTHUMG00000020419.9,gene_name: CT70 | transcript_id: ENST00000661986.1,havana_transcript: OTTHUMT00000505779.1,transcript_name: CT70-205,bp: 923,biotype: lncRNA | transcript_id: ENST00000654661.1,havana_transcript: OTTHUMT00000509278.1,transcript_name: CT70-202,bp: 1731,biotype: lncRNA | transcript_id: ENST00000665890.1,havana_transcript: OTTHUMT00000509592.1,transcri…	N1	0.05 Gy	Male	ENSG00000230013
ENSG00000273117.1	AC144652.1	-0.217323	0.0477861	-1.92943	0.0549678	0.914956	-3.93635	-0.00295067	0.512777	NA	NA	gene_id: 24523,havana_gene: OTTHUMG00000186379.1,gene_name: AC144652.1 | transcript_id: ENST00000609974.1,havana_transcript: OTTHUMT00000473052.1,transcript_name: AC144652.1-201,bp: 1624,biotype: lncRNA	N1	0.05 Gy	Male	ENSG00000273117
ENSG00000220161.4	LINC02076	-0.483415	-1.81249	-1.92746	0.0552142	0.915693	-3.9025	-0.012233	0.274012	long intergenic non-protein coding RNA 2076	NA	gene_id: 47327,havana_gene: OTTHUMG00000179643.1,gene_name: LINC02076 | transcript_id: ENST00000577684.1,havana_transcript: OTTHUMT00000447480.1,transcript_name: LINC02076-201,bp: 1871,biotype: lncRNA	N1	0.05 Gy	Male	ENSG00000220161
ENSG00000226017.2	PRICKLE2-AS3	-0.592081	-2.79006	-1.92695	0.0552775	0.915693	-3.91204	-0.00168337	0.901821	PRICKLE2 antisense RNA 3	NA	gene_id: 10818,havana_gene: OTTHUMG00000158795.1,gene_name: PRICKLE2-AS3 | transcript_id: ENST00000473434.1,havana_transcript: OTTHUMT00000352241.1,transcript_name: PRICKLE2-AS3-201,bp: 2496,biotype: lncRNA	N1	0.05 Gy	Male	ENSG00000226017
ENSG00000287550.1	AL450345.2	-0.563209	-3.54795	-1.92638	0.0553497	0.915818	-3.92198	-0.0195989	0.108139	NA	NA	gene_id: 21436,havana_gene: OTTHUMG00000195536.1,gene_name: AL450345.2 | transcript_id: ENST00000656215.1,havana_transcript: OTTHUMT00000527445.1,transcript_name: AL450345.2-201,bp: 3218,biotype: lncRNA | transcript_id: ENST00000656968.1,havana_transcript: OTTHUMT00000527446.1,transcript_name: AL450345.2-202,bp: 2357,biotype: lncRNA | transcript_id: ENST00000664420.1,havana_transcript: OTTHUMT000…	N1	0.05 Gy	Male	ENSG00000287550
ENSG00000227733.10	AC239809.3	0.377341	0.89331	1.9263	0.0553592	0.915818	-4.0022	0.00872494	0.318844	NA	NA	gene_id: 3034,havana_gene: OTTHUMG00000013881.20,gene_name: AC239809.3 | transcript_id: ENST00000599640.6,havana_transcript: OTTHUMT00000351198.4,transcript_name: AC239809.3-201,bp: 4994,biotype: lncRNA | transcript_id: ENST00000628902.1,havana_transcript: OTTHUMT00000480467.1,transcript_name: AC239809.3-202,bp: 686,biotype: lncRNA | transcript_id: ENST00000611286.4,havana_transcript: OTTHUMT0000…	N1	0.05 Gy	Male	ENSG00000227733
ENSG00000286656.1	AC008875.2	0.42102	-1.82111	1.92587	0.0554135	0.916103	-3.90523	0.00654482	0.463755	NA	NA	gene_id: 16182,havana_gene: OTTHUMG00000194229.1,gene_name: AC008875.2 | transcript_id: ENST00000657056.1,havana_transcript: OTTHUMT00000513177.1,transcript_name: AC008875.2-201,bp: 1386,biotype: lncRNA	N1	0.05 Gy	Male	ENSG00000286656
ENSG00000286863.1	AL513166.1	-0.49996	-1.88583	-1.92541	0.0554708	0.916426	-3.90611	0.0116534	0.335751	NA	NA	gene_id: 2004,havana_gene: OTTHUMG00000195634.1,gene_name: AL513166.1 | transcript_id: ENST00000653965.1,havana_transcript: OTTHUMT00000527906.1,transcript_name: AL513166.1-201,bp: 1437,biotype: lncRNA | transcript_id: ENST00000667836.1,havana_transcript: OTTHUMT00000527907.1,transcript_name: AL513166.1-202,bp: 1119,biotype: lncRNA | transcript_id: ENST00000665984.1,havana_transcript: OTTHUMT0000…	N1	0.05 Gy	Male	ENSG00000286863
ENSG00000287077.1	AL157893.2	-0.27566	-0.398766	-1.92368	0.0556884	0.91754	-3.92623	-0.00164552	0.813185	NA	NA	gene_id: 30869,havana_gene: OTTHUMG00000195005.1,gene_name: AL157893.2 | transcript_id: ENST00000665147.1,havana_transcript: OTTHUMT00000523688.1,transcript_name: AL157893.2-201,bp: 1412,biotype: lncRNA	N1	0.05 Gy	Male	ENSG00000287077
ENSG00000223511.7	AL683807.1	0.531127	-3.66871	1.91913	0.0562658	0.918305	-3.93347	0.00564713	0.634443	NA	NA	gene_id: 57655,havana_gene: OTTHUMG00000021062.3,gene_name: AL683807.1 | transcript_id: ENST00000427886.6,havana_transcript: OTTHUMT00000055605.1,transcript_name: AL683807.1-201,bp: 445,biotype: lncRNA | transcript_id: ENST00000432272.7,havana_transcript: OTTHUMT00000055606.2,transcript_name: AL683807.1-202,bp: 636,biotype: lncRNA	N1	0.05 Gy	Male	ENSG00000223511
ENSG00000233215.6	LINC01687	0.469055	-2.23132	1.91817	0.0563882	0.918305	-3.91861	0.000725049	0.947042	long intergenic non-protein coding RNA 1687	NA	gene_id: 55653,havana_gene: OTTHUMG00000078243.6,gene_name: LINC01687 | transcript_id: ENST00000667392.1,havana_transcript: OTTHUMT00000514713.1,transcript_name: LINC01687-206,bp: 1358,biotype: lncRNA | transcript_id: ENST00000416327.5,havana_transcript: OTTHUMT00000171045.1,transcript_name: LINC01687-201,bp: 795,biotype: lncRNA | transcript_id: ENST00000420255.1,havana_transcript: OTTHUMT0000017…	N1	0.05 Gy	Male	ENSG00000233215
ENSG00000239440.6	LINC02008	0.556046	-3.86192	1.91703	0.0565326	0.918305	-3.93957	0.0238296	0.0532211	long intergenic non-protein coding RNA 2008	NA	gene_id: 11003,havana_gene: OTTHUMG00000158946.7,gene_name: LINC02008 | transcript_id: ENST00000470263.5,havana_transcript: OTTHUMT00000352629.1,transcript_name: LINC02008-201,bp: 1951,biotype: lncRNA | transcript_id: ENST00000494340.2,havana_transcript: OTTHUMT00000352630.2,transcript_name: LINC02008-202,bp: 766,biotype: lncRNA | transcript_id: ENST00000668833.1,havana_transcript: OTTHUMT0000052…	N1	0.05 Gy	Male	ENSG00000239440
ENSG00000233723.9	LINC01122	0.630853	-3.6456	1.91608	0.0566542	0.918305	-3.93457	-0.0091176	0.500974	long intergenic non-protein coding RNA 1122	NA	gene_id: 6409,havana_gene: OTTHUMG00000152613.21,gene_name: LINC01122 | transcript_id: ENST00000422723.5,havana_transcript: OTTHUMT00000327004.1,transcript_name: LINC01122-201,bp: 675,biotype: lncRNA | transcript_id: ENST00000656381.1,havana_transcript: OTTHUMT00000528595.1,transcript_name: LINC01122-213,bp: 2587,biotype: lncRNA | transcript_id: ENST00000656135.1,havana_transcript: OTTHUMT0000052…	N1	0.05 Gy	Male	ENSG00000233723
ENSG00000277744.1	AC011462.4	0.483274	-3.27095	1.91571	0.0567024	0.918305	-3.93268	0.00249704	0.811649	NA	NA	gene_id: 52756,havana_gene: OTTHUMG00000186754.1,gene_name: AC011462.4 | transcript_id: ENST00000616866.1,havana_transcript: OTTHUMT00000473718.1,transcript_name: AC011462.4-201,bp: 449,biotype: lncRNA	N1	0.05 Gy	Male	ENSG00000277744
ENSG00000287122.1	AC026495.2	-0.470798	-3.22026	-1.91514	0.0567747	0.918305	-3.93164	-0.0194406	0.0645926	NA	NA	gene_id: 41864,havana_gene: OTTHUMG00000194293.1,gene_name: AC026495.2 | transcript_id: ENST00000656782.1,havana_transcript: OTTHUMT00000513985.1,transcript_name: AC026495.2-201,bp: 1376,biotype: lncRNA	N1	0.05 Gy	Male	ENSG00000287122
ENSG00000258099.1	ATXN2-AS	-0.514899	-3.41461	-1.90972	0.0574735	0.923069	-3.94191	0.00597287	0.586934	ATXN2 antisense RNA	NA	gene_id: 37542,havana_gene: OTTHUMG00000169599.1,gene_name: ATXN2-AS | transcript_id: ENST00000547021.1,havana_transcript: OTTHUMT00000404992.1,transcript_name: ATXN2-AS-201,bp: 485,biotype: lncRNA	N1	0.05 Gy	Male	ENSG00000258099
ENSG00000288542.1	AL133318.1	-0.465237	1.30338	-1.90972	0.0574739	0.923069	-4.07427	0.0296842	0.0252121	NA	NA	gene_id: 38590,havana_gene: OTTHUMG00000195943.1,gene_name: AL133318.1 | transcript_id: ENST00000636651.2,havana_transcript: OTTHUMT00000529880.1,transcript_name: AL133318.1-201,bp: 1769,biotype: lncRNA	N1	0.05 Gy	Male	ENSG00000288542
ENSG00000262380.1	AC026401.2	0.49216	-2.94299	1.90806	0.0576888	0.923069	-3.93804	0.00624029	0.57656	NA	NA	gene_id: 44685,havana_gene: OTTHUMG00000177383.1,gene_name: AC026401.2 | transcript_id: ENST00000576454.1,havana_transcript: OTTHUMT00000436645.1,transcript_name: AC026401.2-201,bp: 503,biotype: lncRNA	N1	0.05 Gy	Male	ENSG00000262380
ENSG00000267749.1	AC092068.3	0.523433	-2.72387	1.90665	0.0578729	0.924512	-3.9379	-0.000576363	0.960338	NA	NA	gene_id: 51098,havana_gene: OTTHUMG00000180438.1,gene_name: AC092068.3 | transcript_id: ENST00000587894.1,havana_transcript: OTTHUMT00000451349.1,transcript_name: AC092068.3-201,bp: 2016,biotype: lncRNA	N1	0.05 Gy	Male	ENSG00000267749
ENSG00000259238.1	AC092755.2	-0.467598	-2.98714	-1.90651	0.0578908	0.924512	-3.94015	0.0017472	0.869462	NA	NA	gene_id: 42973,havana_gene: OTTHUMG00000171925.1,gene_name: AC092755.2 | transcript_id: ENST00000560199.1,havana_transcript: OTTHUMT00000415935.1,transcript_name: AC092755.2-201,bp: 402,biotype: lncRNA	N1	0.05 Gy	Male	ENSG00000259238
ENSG00000231439.4	WASIR2	-0.617579	-2.67234	-1.90602	0.0579552	0.924657	-3.93698	0.0112598	0.408676	WASH and IL9R antisense RNA 2	NA	gene_id: 44068,havana_gene: OTTHUMG00000060721.2,gene_name: WASIR2 | transcript_id: ENST00000527434.1,havana_transcript: OTTHUMT00000134191.2,transcript_name: WASIR2-201,bp: 1054,biotype: lncRNA	N1	0.05 Gy	Male	ENSG00000231439
ENSG00000229140.11	CCDC26	0.24381	1.37039	1.90432	0.0581771	0.924657	-4.08654	-0.00219235	0.701296	CCDC26 long non-coding RNA	NA	gene_id: 26756,havana_gene: OTTHUMG00000164848.68,gene_name: CCDC26 | transcript_id: ENST00000643616.1,havana_transcript: OTTHUMT00000497274.1,transcript_name: CCDC26-210,bp: 20097,biotype: lncRNA | transcript_id: ENST00000675388.1,havana_transcript: -,transcript_name: CCDC26-307,bp: 1017,biotype: lncRNA | transcript_id: ENST00000676248.1,havana_transcript: -,transcript_name: CCDC26-337,bp: 807,b…	N1	0.05 Gy	Male	ENSG00000229140
ENSG00000234076.1	TPRG1-AS1	0.482776	-3.95871	1.90124	0.0585813	0.925443	-3.9576	-0.00607177	0.578351	TPRG1 antisense RNA 1	NA	gene_id: 12640,havana_gene: OTTHUMG00000156324.1,gene_name: TPRG1-AS1 | transcript_id: ENST00000444488.1,havana_transcript: OTTHUMT00000343948.1,transcript_name: TPRG1-AS1-201,bp: 697,biotype: lncRNA	N1	0.05 Gy	Male	ENSG00000234076
ENSG00000261617.2	LINC02177	-0.560199	-3.25965	-1.89479	0.0594359	0.92889	-3.95756	0.00813193	0.519764	long intergenic non-protein coding RNA 2177	NA	gene_id: 44515,havana_gene: OTTHUMG00000177055.5,gene_name: LINC02177 | transcript_id: ENST00000564305.1,havana_transcript: OTTHUMT00000435112.1,transcript_name: LINC02177-201,bp: 5298,biotype: lncRNA | transcript_id: ENST00000667976.1,havana_transcript: OTTHUMT00000515290.1,transcript_name: LINC02177-205,bp: 1570,biotype: lncRNA | transcript_id: ENST00000664064.1,havana_transcript: OTTHUMT000005…	N1	0.05 Gy	Male	ENSG00000261617
ENSG00000283352.1	AL021368.4	0.261383	1.18198	1.89408	0.0595295	0.92889	-4.08749	0.00715994	0.220219	NA	NA	gene_id: 20028,havana_gene: OTTHUMG00000191655.1,gene_name: AL021368.4 | transcript_id: ENST00000637710.1,havana_transcript: OTTHUMT00000489071.1,transcript_name: AL021368.4-201,bp: 675,biotype: lncRNA | transcript_id: ENST00000636069.1,havana_transcript: OTTHUMT00000489072.1,transcript_name: AL021368.4-202,bp: 602,biotype: lncRNA	N1	0.05 Gy	Male	ENSG00000283352
ENSG00000259779.1	LINC01922	0.497533	-3.30002	1.89218	0.0597839	0.92889	-3.96167	0.00448087	0.683111	long intergenic non-protein coding RNA 1922	NA	gene_id: 50802,havana_gene: OTTHUMG00000176209.1,gene_name: LINC01922 | transcript_id: ENST00000562582.1,havana_transcript: OTTHUMT00000431632.1,transcript_name: LINC01922-201,bp: 719,biotype: lncRNA | transcript_id: ENST00000567168.1,havana_transcript: OTTHUMT00000431633.1,transcript_name: LINC01922-202,bp: 1704,biotype: lncRNA	N1	0.05 Gy	Male	ENSG00000259779
ENSG00000234264.1	DEPDC1-AS1	0.450509	-4.08334	1.88937	0.0601605	0.931602	-3.97303	-0.0151128	0.148907	DEPDC1 antisense RNA 1	NA	gene_id: 1962,havana_gene: OTTHUMG00000009207.2,gene_name: DEPDC1-AS1 | transcript_id: ENST00000428732.1,havana_transcript: OTTHUMT00000474930.1,transcript_name: DEPDC1-AS1-201,bp: 1247,biotype: lncRNA	N1	0.05 Gy	Male	ENSG00000234264
ENSG00000259969.1	AL049838.1	0.205527	0.553635	1.8885	0.0602782	0.932255	-4.03517	-0.00061072	0.898387	NA	NA	gene_id: 40533,havana_gene: OTTHUMG00000172945.1,gene_name: AL049838.1 | transcript_id: ENST00000563647.1,havana_transcript: OTTHUMT00000421428.1,transcript_name: AL049838.1-201,bp: 981,biotype: lncRNA	N1	0.05 Gy	Male	ENSG00000259969
ENSG00000259775.1	AL138976.2	0.276576	-0.961219	1.884	0.0608878	0.935241	-3.96896	-0.00793671	0.208133	NA	NA	gene_id: 41548,havana_gene: OTTHUMG00000173006.1,gene_name: AL138976.2 | transcript_id: ENST00000563989.1,havana_transcript: OTTHUMT00000421672.1,transcript_name: AL138976.2-201,bp: 694,biotype: lncRNA	N1	0.05 Gy	Male	ENSG00000259775
ENSG00000224745.1	AC063965.2	-0.457435	-2.7283	-1.88094	0.0613043	0.936883	-3.97029	-0.00735592	0.476015	NA	NA	gene_id: 30891,havana_gene: OTTHUMG00000018686.1,gene_name: AC063965.2 | transcript_id: ENST00000416679.1,havana_transcript: OTTHUMT00000049239.1,transcript_name: AC063965.2-201,bp: 499,biotype: lncRNA	N1	0.05 Gy	Male	ENSG00000224745
ENSG00000236514.1	AL135791.1	0.471197	-3.09031	1.87608	0.0619719	0.937464	-3.97871	0.000907675	0.932925	NA	NA	gene_id: 30046,havana_gene: OTTHUMG00000017979.1,gene_name: AL135791.1 | transcript_id: ENST00000429214.1,havana_transcript: OTTHUMT00000047605.1,transcript_name: AL135791.1-201,bp: 826,biotype: lncRNA	N1	0.05 Gy	Male	ENSG00000236514
ENSG00000275092.1	AL031710.2	-0.489474	-3.57547	-1.87387	0.0622781	0.937464	-3.98686	0.00800141	0.460239	NA	NA	gene_id: 44210,havana_gene: OTTHUMG00000186708.1,gene_name: AL031710.2 | transcript_id: ENST00000621884.1,havana_transcript: OTTHUMT00000473648.1,transcript_name: AL031710.2-201,bp: 722,biotype: lncRNA	N1	0.05 Gy	Male	ENSG00000275092
ENSG00000224141.6	MIR548XHG	0.557907	-2.33462	1.87385	0.06228	0.937464	-3.97633	0.000738892	0.953396	NA	NA	gene_id: 55620,havana_gene: OTTHUMG00000074544.5,gene_name: MIR548XHG | transcript_id: ENST00000437492.6,havana_transcript: OTTHUMT00000512051.1,transcript_name: MIR548XHG-203,bp: 730,biotype: lncRNA | transcript_id: ENST00000671206.1,havana_transcript: OTTHUMT00000158276.2,transcript_name: MIR548XHG-206,bp: 1165,biotype: lncRNA | transcript_id: ENST00000355189.7,havana_transcript: OTTHUMT0000015…	N1	0.05 Gy	Male	ENSG00000224141
ENSG00000181908.5	LINC02724	0.574371	-3.21977	1.8733	0.0623573	0.937464	-3.98359	0.00180211	0.890528	NA	NA	gene_id: 33420,havana_gene: OTTHUMG00000046124.3,gene_name: LINC02724 | transcript_id: ENST00000316124.3,havana_transcript: OTTHUMT00000106328.3,transcript_name: LINC02724-201,bp: 2340,biotype: lncRNA	N1	0.05 Gy	Male	ENSG00000181908
ENSG00000278903.3	CU633906.2	0.757841	-1.70227	1.87188	0.0625542	0.937464	-3.97716	0.00802043	0.641852	NA	NA	gene_id: 55395,havana_gene: OTTHUMG00000189376.2,gene_name: CU633906.2 | transcript_id: ENST00000624576.3,havana_transcript: OTTHUMT00000479511.1,transcript_name: CU633906.2-201,bp: 2257,biotype: lncRNA | transcript_id: ENST00000623738.3,havana_transcript: OTTHUMT00000479512.1,transcript_name: CU633906.2-202,bp: 665,biotype: lncRNA | transcript_id: ENST00000623989.3,havana_transcript: OTTHUMT0000…	N1	0.05 Gy	Male	ENSG00000278903
ENSG00000230537.2	AL158071.2	0.489748	-2.37042	1.87032	0.0627714	0.937464	-3.98115	-0.00369597	0.730658	NA	NA	gene_id: 28334,havana_gene: OTTHUMG00000020202.5,gene_name: AL158071.2 | transcript_id: ENST00000665623.1,havana_transcript: OTTHUMT00000514145.1,transcript_name: AL158071.2-203,bp: 1434,biotype: lncRNA | transcript_id: ENST00000423380.2,havana_transcript: OTTHUMT00000053024.2,transcript_name: AL158071.2-201,bp: 1479,biotype: lncRNA | transcript_id: ENST00000667274.1,havana_transcript: OTTHUMT000…	N1	0.05 Gy	Male	ENSG00000230537
ENSG00000176593.8	AC008969.1	-0.188803	1.61034	-1.87024	0.0627818	0.937464	-4.17707	-0.00926425	0.0266827	NA	NA	gene_id: 53845,havana_gene: OTTHUMG00000169805.2,gene_name: AC008969.1 | transcript_id: ENST00000550135.5,havana_transcript: OTTHUMT00000405971.1,transcript_name: AC008969.1-201,bp: 6438,biotype: lncRNA | transcript_id: ENST00000668392.1,havana_transcript: OTTHUMT00000525495.1,transcript_name: AC008969.1-202,bp: 3100,biotype: lncRNA | transcript_id: ENST00000313957.8,havana_transcript: OTTHUMT000…	N1	0.05 Gy	Male	ENSG00000176593
ENSG00000248228.2	SLIT2-IT1	0.493478	-2.62212	1.86966	0.0628636	0.937464	-3.98386	0.00454028	0.666311	SLIT2 intronic transcript 1	NA	gene_id: 13268,havana_gene: OTTHUMG00000160239.2,gene_name: SLIT2-IT1 | transcript_id: ENST00000515882.2,havana_transcript: OTTHUMT00000359840.2,transcript_name: SLIT2-IT1-201,bp: 636,biotype: lncRNA	N1	0.05 Gy	Male	ENSG00000248228
[truncated: 74,207 more rows]
