# Supplementary material for: Identification of lncRNAs involved in response to ionizing radiation in fibroblasts of long-term survivors of childhood cancer and cancer-free controls
Source: Front Oncol. 2023 Apr 27;13:1158176. doi: 10.3389/fonc.2023.1158176 (PMC10174438; doi:10.3389/fonc.2023.1158176)
Supplement: Supplementary file 1 [file DataSheet_1.zip › Data Sheet 1/Table S2.XLSX]

## Sheet: ST_2A_Background
ENSEMBL	Module Color	Biotype	Symbol
ENSG00000090861	turquoise	protein_coding	AARS1
ENSG00000035687	blue	protein_coding	ADSS2
ENSG00000185100	grey	protein_coding	ADSS1
ENSG00000157399	grey	protein_coding	ARSL
ENSG00000198356	turquoise	protein_coding	GET3
ENSG00000125319	red	protein_coding	HROB
ENSG00000228300	magenta	protein_coding	FAM174C
ENSG00000130349	grey	protein_coding	MTRES1
ENSG00000278191	greenyellow	protein_coding	CARS1
ENSG00000113163	yellow	protein_coding	CERT1
ENSG00000115866	grey	protein_coding	DARS1
ENSG00000136628	brown	protein_coding	EPRS1
ENSG00000103254	turquoise	protein_coding	ANTKMT
ENSG00000172775	grey	protein_coding	PSME3IP1
ENSG00000119979	grey	protein_coding	DENND10
ENSG00000167695	grey	protein_coding	TLCD3A
ENSG00000106105	greenyellow	protein_coding	GARS1
ENSG00000189060	grey	protein_coding	H1-0
ENSG00000184897	grey	protein_coding	H1-10
ENSG00000246705	turquoise	protein_coding	H2AJ
ENSG00000105968	red	protein_coding	H2AZ2
ENSG00000188486	red	protein_coding	H2AX
ENSG00000113648	turquoise	protein_coding	MACROH2A1
ENSG00000099284	grey	protein_coding	MACROH2A2
ENSG00000164032	red	protein_coding	H2AZ1
ENSG00000163041	grey	protein_coding	H3-3A
ENSG00000132475	grey	protein_coding	H3-3B
ENSG00000170445	turquoise	protein_coding	HARS1
ENSG00000187837	grey	protein_coding	H1-2
ENSG00000168298	grey	protein_coding	H1-4
ENSG00000180573	grey	protein_coding	H2AC6
ENSG00000196787	grey	protein_coding	H2AC11
ENSG00000180596	grey	protein_coding	H2BC4
ENSG00000158373	grey	protein_coding	H2BC5
ENSG00000273802	grey	protein_coding	H2BC8
ENSG00000124635	grey	protein_coding	H2BC11
ENSG00000197903	turquoise	protein_coding	H2BC12
ENSG00000233822	grey	protein_coding	H2BC15
ENSG00000274750	grey	protein_coding	H3C6
ENSG00000278828	grey	protein_coding	H3C10
ENSG00000158406	grey	protein_coding	H4C8
ENSG00000276180	turquoise	protein_coding	H4C9
ENSG00000184678	grey	protein_coding	H2BC21
ENSG00000203814	grey	protein_coding	H2BC18
ENSG00000284841	turquoise	protein_coding	H2AW
ENSG00000196305	brown	protein_coding	IARS1
ENSG00000065427	magenta	protein_coding	KARS1
ENSG00000262599	blue	protein_coding	DENND11
ENSG00000109265	grey	protein_coding	CRACD
ENSG00000198954	grey	protein_coding	KIFBP
ENSG00000133706	brown	protein_coding	LARS1
ENSG00000145416	pink	protein_coding	MARCHF1
ENSG00000099785	turquoise	protein_coding	MARCHF2
ENSG00000173926	grey	protein_coding	MARCHF3
ENSG00000144583	red	protein_coding	MARCHF4
ENSG00000198060	grey	protein_coding	MARCHF5
ENSG00000145495	green	protein_coding	MARCHF6
ENSG00000136536	blue	protein_coding	MARCHF7
ENSG00000278545	grey	protein_coding	MARCHF8
ENSG00000139266	grey	protein_coding	MARCHF9
ENSG00000166986	greenyellow	protein_coding	MARS1
ENSG00000134440	greenyellow	protein_coding	NARS1
ENSG00000157654	grey	protein_coding	PALM2AKAP2
ENSG00000122490	purple	protein_coding	SLC66A2
ENSG00000040487	turquoise	protein_coding	SLC66A1
ENSG00000162976	grey	protein_coding	SLC66A3
ENSG00000113643	grey	protein_coding	RARS1
ENSG00000152193	grey	protein_coding	OBI1
ENSG00000166444	grey	protein_coding	DENND2B
ENSG00000113407	greenyellow	protein_coding	TARS1
ENSG00000185418	grey	protein_coding	TARS3
ENSG00000181264	grey	protein_coding	TLCD5
ENSG00000288243	turquoise	protein_coding	STING1
ENSG00000065600	grey	protein_coding	PACC1
ENSG00000165152	grey	protein_coding	PGAP4
ENSG00000152078	grey	protein_coding	TLCD4
ENSG00000129925	purple	protein_coding	PGAP6
ENSG00000231116	black	protein_coding	VARS1
ENSG00000140105	greenyellow	protein_coding	WARS1
ENSG00000182093	grey	protein_coding	GET1
ENSG00000134684	greenyellow	protein_coding	YARS1
ENSG00000121410	grey	protein_coding	A1BG
ENSG00000175899	grey	protein_coding	A2M
ENSG00000128274	turquoise	protein_coding	A4GALT
ENSG00000094914	magenta	protein_coding	AAAS
ENSG00000081760	purple	protein_coding	AACS
ENSG00000114771	grey	protein_coding	AADAC
ENSG00000261846	grey	protein_coding	AADACL2
ENSG00000109576	grey	protein_coding	AADAT
ENSG00000103591	grey	protein_coding	AAGAB
ENSG00000115977	blue	protein_coding	AAK1
ENSG00000087884	magenta	protein_coding	AAMDC
ENSG00000127837	turquoise	protein_coding	AAMP
ENSG00000131043	black	protein_coding	AAR2
ENSG00000205002	grey	protein_coding	AARD
ENSG00000124608	salmon	protein_coding	AARS2
ENSG00000266967	grey	protein_coding	AARSD1
ENSG00000157426	blue	protein_coding	AASDH
ENSG00000149313	grey	protein_coding	AASDHPPT
ENSG00000008311	blue	protein_coding	AASS
ENSG00000276072	turquoise	protein_coding	AATF
ENSG00000183044	grey	protein_coding	ABAT
ENSG00000165029	blue	protein_coding	ABCA1
ENSG00000154263	blue	protein_coding	ABCA10
ENSG00000144452	grey	protein_coding	ABCA12
ENSG00000179869	grey	protein_coding	ABCA13
ENSG00000107331	black	protein_coding	ABCA2
ENSG00000167972	grey	protein_coding	ABCA3
ENSG00000198691	grey	protein_coding	ABCA4
ENSG00000154265	grey	protein_coding	ABCA5
ENSG00000154262	yellow	protein_coding	ABCA6
ENSG00000064687	grey	protein_coding	ABCA7
ENSG00000141338	grey	protein_coding	ABCA8
ENSG00000154258	grey	protein_coding	ABCA9
ENSG00000135776	blue	protein_coding	ABCB10
ENSG00000005471	grey	protein_coding	ABCB4
ENSG00000004846	grey	protein_coding	ABCB5
ENSG00000115657	grey	protein_coding	ABCB6
ENSG00000131269	grey	protein_coding	ABCB7
ENSG00000197150	black	protein_coding	ABCB8
ENSG00000150967	grey	protein_coding	ABCB9
ENSG00000278183	grey	protein_coding	ABCC1
ENSG00000124574	grey	protein_coding	ABCC10
ENSG00000023839	grey	protein_coding	ABCC2
ENSG00000108846	brown	protein_coding	ABCC3
ENSG00000125257	green	protein_coding	ABCC4
ENSG00000114770	pink	protein_coding	ABCC5
ENSG00000275331	grey	protein_coding	ABCC6
ENSG00000069431	grey	protein_coding	ABCC9
ENSG00000101986	black	protein_coding	ABCD1
ENSG00000117528	green	protein_coding	ABCD3
ENSG00000119688	grey	protein_coding	ABCD4
ENSG00000164163	grey	protein_coding	ABCE1
ENSG00000236342	black	protein_coding	ABCF1
ENSG00000033050	black	protein_coding	ABCF2
ENSG00000161204	turquoise	protein_coding	ABCF3
ENSG00000160179	grey	protein_coding	ABCG1
ENSG00000118777	grey	protein_coding	ABCG2
ENSG00000144827	grey	protein_coding	ABHD10
ENSG00000106077	turquoise	protein_coding	ABHD11
ENSG00000100997	turquoise	protein_coding	ABHD12
ENSG00000131969	grey	protein_coding	ABHD12B
ENSG00000139826	grey	protein_coding	ABHD13
ENSG00000248487	turquoise	protein_coding	ABHD14A
ENSG00000114779	turquoise	protein_coding	ABHD14B
ENSG00000168792	grey	protein_coding	ABHD15
ENSG00000230475	grey	protein_coding	ABHD16A
ENSG00000129968	turquoise	protein_coding	ABHD17A
ENSG00000107362	grey	protein_coding	ABHD17B
ENSG00000136379	grey	protein_coding	ABHD17C
ENSG00000164074	blue	protein_coding	ABHD18
ENSG00000140526	tan	protein_coding	ABHD2
ENSG00000158201	grey	protein_coding	ABHD3
ENSG00000100439	turquoise	protein_coding	ABHD4
ENSG00000011198	grey	protein_coding	ABHD5
ENSG00000163686	grey	protein_coding	ABHD6
ENSG00000127220	grey	protein_coding	ABHD8
ENSG00000136754	blue	protein_coding	ABI1
ENSG00000138443	grey	protein_coding	ABI2
ENSG00000108798	grey	protein_coding	ABI3
ENSG00000154175	grey	protein_coding	ABI3BP
ENSG00000119328	grey	protein_coding	ABITRAM
ENSG00000097007	yellow	protein_coding	ABL1
ENSG00000143322	blue	protein_coding	ABL2
ENSG00000099204	grey	protein_coding	ABLIM1
ENSG00000173210	yellow	protein_coding	ABLIM3
ENSG00000276016	purple	protein_coding	ABR
ENSG00000146386	grey	protein_coding	ABRACL
ENSG00000163322	yellow	protein_coding	ABRAXAS1
ENSG00000165660	grey	protein_coding	ABRAXAS2
ENSG00000146109	grey	protein_coding	ABT1
ENSG00000114626	grey	protein_coding	ABTB1
ENSG00000166016	grey	protein_coding	ABTB2
ENSG00000060971	turquoise	protein_coding	ACAA1
ENSG00000167315	grey	protein_coding	ACAA2
ENSG00000275176	purple	protein_coding	ACACA
ENSG00000076555	blue	protein_coding	ACACB
ENSG00000111271	yellow	protein_coding	ACAD10
ENSG00000151498	grey	protein_coding	ACAD8
ENSG00000177646	grey	protein_coding	ACAD9
ENSG00000115361	grey	protein_coding	ACADL
ENSG00000117054	green	protein_coding	ACADM
ENSG00000122971	turquoise	protein_coding	ACADS
ENSG00000196177	blue	protein_coding	ACADSB
ENSG00000072778	red	protein_coding	ACADVL
ENSG00000157766	grey	protein_coding	ACAN
ENSG00000288169	grey	protein_coding	ACAP1
ENSG00000114331	blue	protein_coding	ACAP2
ENSG00000131584	grey	protein_coding	ACAP3
ENSG00000075239	turquoise	protein_coding	ACAT1
ENSG00000120437	purple	protein_coding	ACAT2
ENSG00000182827	green	protein_coding	ACBD3
ENSG00000181513	grey	protein_coding	ACBD4
ENSG00000107897	blue	protein_coding	ACBD5
ENSG00000230124	turquoise	protein_coding	ACBD6
ENSG00000176244	red	protein_coding	ACBD7
ENSG00000110455	grey	protein_coding	ACCS
ENSG00000102977	turquoise	protein_coding	ACD
ENSG00000159640	yellow	protein_coding	ACE
ENSG00000177076	salmon	protein_coding	ACER2
ENSG00000078124	grey	protein_coding	ACER3
ENSG00000100813	pink	protein_coding	ACIN1
ENSG00000144648	grey	protein_coding	ACKR2
ENSG00000144476	grey	protein_coding	ACKR3
ENSG00000129048	yellow	protein_coding	ACKR4
ENSG00000131473	purple	protein_coding	ACLY
ENSG00000122729	yellow	protein_coding	ACO1
ENSG00000100412	black	protein_coding	ACO2
ENSG00000184227	grey	protein_coding	ACOT1
ENSG00000162390	grey	protein_coding	ACOT11
ENSG00000112304	turquoise	protein_coding	ACOT13
ENSG00000119673	turquoise	protein_coding	ACOT2
ENSG00000177465	grey	protein_coding	ACOT4
ENSG00000097021	red	protein_coding	ACOT7
ENSG00000101473	grey	protein_coding	ACOT8
ENSG00000123130	grey	protein_coding	ACOT9
ENSG00000161533	blue	protein_coding	ACOX1
ENSG00000168306	grey	protein_coding	ACOX2
ENSG00000087008	grey	protein_coding	ACOX3
ENSG00000153093	grey	protein_coding	ACOXL
ENSG00000143727	magenta	protein_coding	ACP1
ENSG00000134575	greenyellow	protein_coding	ACP2
ENSG00000102575	grey	protein_coding	ACP5
ENSG00000162836	grey	protein_coding	ACP6
ENSG00000014257	grey	protein_coding	ACP3
ENSG00000111644	grey	protein_coding	ACRBP
ENSG00000167107	turquoise	protein_coding	ACSF2
ENSG00000176715	grey	protein_coding	ACSF3
ENSG00000151726	purple	protein_coding	ACSL1
ENSG00000123983	purple	protein_coding	ACSL3
ENSG00000068366	yellow	protein_coding	ACSL4
ENSG00000197142	grey	protein_coding	ACSL5
ENSG00000005187	grey	protein_coding	ACSM3
ENSG00000154930	grey	protein_coding	ACSS1
ENSG00000131069	purple	protein_coding	ACSS2
ENSG00000111058	grey	protein_coding	ACSS3
ENSG00000107796	grey	protein_coding	ACTA2
ENSG00000075624	magenta	protein_coding	ACTB
ENSG00000159251	brown	protein_coding	ACTC1
ENSG00000184009	magenta	protein_coding	ACTG1
ENSG00000163017	grey	protein_coding	ACTG2
ENSG00000182584	grey	protein_coding	ACTL10
ENSG00000136518	red	protein_coding	ACTL6A
ENSG00000117148	yellow	protein_coding	ACTL8
ENSG00000072110	greenyellow	protein_coding	ACTN1
ENSG00000282844	midnightblue	protein_coding	ACTN4
ENSG00000131966	grey	protein_coding	ACTR10
ENSG00000138107	black	protein_coding	ACTR1A
ENSG00000115073	black	protein_coding	ACTR1B
ENSG00000138071	green	protein_coding	ACTR2
ENSG00000115091	yellow	protein_coding	ACTR3
ENSG00000133627	grey	protein_coding	ACTR3B
ENSG00000106526	grey	protein_coding	ACTR3C
ENSG00000101442	grey	protein_coding	ACTR5
ENSG00000075089	pink	protein_coding	ACTR6
ENSG00000113812	grey	protein_coding	ACTR8
ENSG00000184378	grey	protein_coding	ACTRT3
ENSG00000115170	blue	protein_coding	ACVR1
ENSG00000135503	grey	protein_coding	ACVR1B
ENSG00000123612	grey	protein_coding	ACVR1C
ENSG00000121989	brown	protein_coding	ACVR2A
ENSG00000114739	blue	protein_coding	ACVR2B
ENSG00000139567	yellow	protein_coding	ACVRL1
ENSG00000243989	grey	protein_coding	ACY1
ENSG00000119640	grey	protein_coding	ACYP1
ENSG00000170634	grey	protein_coding	ACYP2
ENSG00000196839	grey	protein_coding	ADA
ENSG00000093072	grey	protein_coding	ADA2
ENSG00000168803	grey	protein_coding	ADAL
ENSG00000137845	blue	protein_coding	ADAM10
ENSG00000073670	purple	protein_coding	ADAM11
ENSG00000148848	brown	protein_coding	ADAM12
ENSG00000143537	turquoise	protein_coding	ADAM15
ENSG00000151694	blue	protein_coding	ADAM17
ENSG00000135074	brown	protein_coding	ADAM19
ENSG00000139985	grey	protein_coding	ADAM21
ENSG00000008277	grey	protein_coding	ADAM22
ENSG00000114948	grey	protein_coding	ADAM23
ENSG00000042980	grey	protein_coding	ADAM28
ENSG00000275594	grey	protein_coding	ADAM32
ENSG00000149451	yellow	protein_coding	ADAM33
ENSG00000151651	pink	protein_coding	ADAM8
ENSG00000282230	blue	protein_coding	ADAM9
ENSG00000154734	green	protein_coding	ADAMTS1
ENSG00000142303	brown	protein_coding	ADAMTS10
ENSG00000281690	green	protein_coding	ADAMTS12
ENSG00000281244	grey	protein_coding	ADAMTS13
ENSG00000138316	grey	protein_coding	ADAMTS14
ENSG00000166106	yellow	protein_coding	ADAMTS15
ENSG00000145536	grey	protein_coding	ADAMTS16
ENSG00000140470	grey	protein_coding	ADAMTS17
ENSG00000283802	brown	protein_coding	ADAMTS2
ENSG00000156140	grey	protein_coding	ADAMTS3
ENSG00000158859	green	protein_coding	ADAMTS4
ENSG00000154736	grey	protein_coding	ADAMTS5
ENSG00000049192	green	protein_coding	ADAMTS6
ENSG00000136378	grey	protein_coding	ADAMTS7
ENSG00000134917	yellow	protein_coding	ADAMTS8
ENSG00000163638	grey	protein_coding	ADAMTS9
ENSG00000178031	red	protein_coding	ADAMTSL1
ENSG00000197859	grey	protein_coding	ADAMTSL2
ENSG00000156218	grey	protein_coding	ADAMTSL3
ENSG00000143382	yellow	protein_coding	ADAMTSL4
ENSG00000185761	grey	protein_coding	ADAMTSL5
ENSG00000105963	grey	protein_coding	ADAP1
ENSG00000160710	tan	protein_coding	ADAR
ENSG00000197381	greenyellow	protein_coding	ADARB1
ENSG00000065457	blue	protein_coding	ADAT1
ENSG00000189007	grey	protein_coding	ADAT2
ENSG00000213638	turquoise	protein_coding	ADAT3
ENSG00000063761	grey	protein_coding	ADCK1
ENSG00000133597	turquoise	protein_coding	ADCK2
ENSG00000285451	grey	protein_coding	ADCK5
ENSG00000164742	yellow	protein_coding	ADCY1
ENSG00000078295	grey	protein_coding	ADCY2
ENSG00000138031	grey	protein_coding	ADCY3
ENSG00000284814	grey	protein_coding	ADCY4
ENSG00000173175	grey	protein_coding	ADCY5
ENSG00000174233	green	protein_coding	ADCY6
ENSG00000121281	green	protein_coding	ADCY7
ENSG00000155897	yellow	protein_coding	ADCY8
ENSG00000162104	grey	protein_coding	ADCY9
ENSG00000078549	grey	protein_coding	ADCYAP1R1
ENSG00000087274	turquoise	protein_coding	ADD1
ENSG00000075340	grey	protein_coding	ADD2
ENSG00000148700	grey	protein_coding	ADD3
ENSG00000020181	grey	protein_coding	ADGRA2
ENSG00000152990	blue	protein_coding	ADGRA3
ENSG00000181790	grey	protein_coding	ADGRB1
ENSG00000121753	grey	protein_coding	ADGRB2
ENSG00000111452	grey	protein_coding	ADGRD1
ENSG00000174837	grey	protein_coding	ADGRE1
ENSG00000127507	grey	protein_coding	ADGRE2
ENSG00000123146	grey	protein_coding	ADGRE5
ENSG00000173567	grey	protein_coding	ADGRF3
ENSG00000069122	grey	protein_coding	ADGRF5
ENSG00000205336	grey	protein_coding	ADGRG1
ENSG00000173698	grey	protein_coding	ADGRG2
ENSG00000112414	brown	protein_coding	ADGRG6
ENSG00000144820	grey	protein_coding	ADGRG7
ENSG00000288324	grey	protein_coding	ADGRL1
ENSG00000117114	grey	protein_coding	ADGRL2
ENSG00000150471	grey	protein_coding	ADGRL3
ENSG00000162618	brown	protein_coding	ADGRL4
ENSG00000187758	yellow	protein_coding	ADH1A
ENSG00000196616	yellow	protein_coding	ADH1B
ENSG00000248144	grey	protein_coding	ADH1C
ENSG00000197894	yellow	protein_coding	ADH5
ENSG00000172955	grey	protein_coding	ADH6
ENSG00000196344	grey	protein_coding	ADH7
ENSG00000147576	grey	protein_coding	ADHFE1
ENSG00000280830	magenta	protein_coding	ADI1
ENSG00000159346	brown	protein_coding	ADIPOR1
ENSG00000285070	purple	protein_coding	ADIPOR2
ENSG00000156110	grey	protein_coding	ADK
ENSG00000148926	grey	protein_coding	ADM
ENSG00000128165	brown	protein_coding	ADM2
ENSG00000101126	blue	protein_coding	ADNP
ENSG00000101544	blue	protein_coding	ADNP2
ENSG00000181915	grey	protein_coding	ADO
ENSG00000163485	grey	protein_coding	ADORA1
ENSG00000170425	grey	protein_coding	ADORA2B
ENSG00000159322	grey	protein_coding	ADPGK
ENSG00000144843	grey	protein_coding	ADPRH
ENSG00000153531	grey	protein_coding	ADPRHL1
ENSG00000116863	grey	protein_coding	ADPRS
ENSG00000170222	turquoise	protein_coding	ADPRM
ENSG00000170214	grey	protein_coding	ADRA1B
ENSG00000171873	grey	protein_coding	ADRA1D
ENSG00000150594	grey	protein_coding	ADRA2A
ENSG00000274286	grey	protein_coding	ADRA2B
ENSG00000184160	greenyellow	protein_coding	ADRA2C
ENSG00000169252	grey	protein_coding	ADRB2
ENSG00000130706	turquoise	protein_coding	ADRM1
ENSG00000239900	black	protein_coding	ADSL
ENSG00000111863	grey	protein_coding	ADTRP
ENSG00000106624	black	protein_coding	AEBP1
ENSG00000139154	blue	protein_coding	AEBP2
ENSG00000181026	salmon	protein_coding	AEN
ENSG00000196526	brown	protein_coding	AFAP1
ENSG00000157510	yellow	protein_coding	AFAP1L1
ENSG00000169129	grey	protein_coding	AFAP1L2
ENSG00000130396	blue	protein_coding	AFDN
ENSG00000172493	blue	protein_coding	AFF1
ENSG00000155966	grey	protein_coding	AFF2
ENSG00000144218	brown	protein_coding	AFF3
ENSG00000072364	blue	protein_coding	AFF4
ENSG00000135537	grey	protein_coding	AFG1L
ENSG00000141385	grey	protein_coding	AFG3L2
ENSG00000183077	grey	protein_coding	AFMID
ENSG00000081051	grey	protein_coding	AFP
ENSG00000119844	blue	protein_coding	AFTPH
ENSG00000038002	grey	protein_coding	AGA
ENSG00000157985	grey	protein_coding	AGAP1
ENSG00000135439	grey	protein_coding	AGAP2
ENSG00000133612	turquoise	protein_coding	AGAP3
ENSG00000204149	grey	protein_coding	AGAP6
ENSG00000204172	grey	protein_coding	AGAP9
ENSG00000285501	grey	protein_coding	AGBL2
ENSG00000146856	grey	protein_coding	AGBL3
ENSG00000084693	greenyellow	protein_coding	AGBL5
ENSG00000231268	pink	protein_coding	AGER
ENSG00000173744	grey	protein_coding	AGFG1
ENSG00000106351	grey	protein_coding	AGFG2
ENSG00000164252	blue	protein_coding	AGGF1
ENSG00000262327	grey	protein_coding	AGK
ENSG00000162688	green	protein_coding	AGL
ENSG00000116771	grey	protein_coding	AGMAT
ENSG00000092847	tan	protein_coding	AGO1
ENSG00000123908	tan	protein_coding	AGO2
ENSG00000126070	pink	protein_coding	AGO3
ENSG00000134698	pink	protein_coding	AGO4
ENSG00000236873	black	protein_coding	AGPAT1
ENSG00000169692	turquoise	protein_coding	AGPAT2
ENSG00000160216	grey	protein_coding	AGPAT3
ENSG00000026652	yellow	protein_coding	AGPAT4
ENSG00000284980	grey	protein_coding	AGPAT5
ENSG00000018510	green	protein_coding	AGPS
ENSG00000188157	grey	protein_coding	AGRN
ENSG00000135744	grey	protein_coding	AGT
ENSG00000135049	grey	protein_coding	AGTPBP1
ENSG00000144891	grey	protein_coding	AGTR1
ENSG00000177674	black	protein_coding	AGTRAP
ENSG00000153207	pink	protein_coding	AHCTF1
ENSG00000101444	turquoise	protein_coding	AHCY
ENSG00000168710	grey	protein_coding	AHCYL1
ENSG00000158467	grey	protein_coding	AHCYL2
ENSG00000126705	turquoise	protein_coding	AHDC1
ENSG00000135541	blue	protein_coding	AHI1
ENSG00000124942	tan	protein_coding	AHNAK
ENSG00000185567	yellow	protein_coding	AHNAK2
ENSG00000106546	blue	protein_coding	AHR
ENSG00000100591	grey	protein_coding	AHSA1
ENSG00000186063	grey	protein_coding	AIDA
ENSG00000126878	grey	protein_coding	AIF1L
ENSG00000156709	grey	protein_coding	AIFM1
ENSG00000042286	grey	protein_coding	AIFM2
ENSG00000183773	grey	protein_coding	AIFM3
ENSG00000146416	greenyellow	protein_coding	AIG1
ENSG00000163568	grey	protein_coding	AIM2
ENSG00000164022	grey	protein_coding	AIMP1
ENSG00000106305	greenyellow	protein_coding	AIMP2
ENSG00000110711	turquoise	protein_coding	AIP
ENSG00000196581	grey	protein_coding	AJAP1
ENSG00000232434	grey	protein_coding	AJM1
ENSG00000129474	brown	protein_coding	AJUBA
ENSG00000106992	turquoise	protein_coding	AK1
ENSG00000004455	magenta	protein_coding	AK2
ENSG00000147853	grey	protein_coding	AK3
ENSG00000162433	grey	protein_coding	AK4
ENSG00000154027	yellow	protein_coding	AK5
ENSG00000279247	grey	protein_coding	AK6
ENSG00000140057	yellow	protein_coding	AK7
ENSG00000165695	grey	protein_coding	AK8
ENSG00000155085	grey	protein_coding	AK9
ENSG00000121057	yellow	protein_coding	AKAP1
ENSG00000108599	blue	protein_coding	AKAP10
ENSG00000023516	blue	protein_coding	AKAP11
ENSG00000131016	grey	protein_coding	AKAP12
ENSG00000170776	tan	protein_coding	AKAP13
ENSG00000197976	pink	protein_coding	AKAP17A
ENSG00000111254	grey	protein_coding	AKAP3
ENSG00000179841	grey	protein_coding	AKAP5
ENSG00000151320	grey	protein_coding	AKAP6
ENSG00000118507	grey	protein_coding	AKAP7
ENSG00000105127	pink	protein_coding	AKAP8
ENSG00000011243	grey	protein_coding	AKAP8L
ENSG00000127914	blue	protein_coding	AKAP9
ENSG00000166452	grey	protein_coding	AKIP1
ENSG00000174574	grey	protein_coding	AKIRIN1
ENSG00000135334	grey	protein_coding	AKIRIN2
ENSG00000106948	grey	protein_coding	AKNA
ENSG00000162641	grey	protein_coding	AKNAD1
ENSG00000117448	purple	protein_coding	AKR1A1
ENSG00000085662	turquoise	protein_coding	AKR1B1
ENSG00000198074	grey	protein_coding	AKR1B10
ENSG00000187134	yellow	protein_coding	AKR1C1
ENSG00000151632	yellow	protein_coding	AKR1C2
ENSG00000196139	yellow	protein_coding	AKR1C3
ENSG00000165568	grey	protein_coding	AKR1E2
ENSG00000053371	turquoise	protein_coding	AKR7A2
ENSG00000142208	black	protein_coding	AKT1
ENSG00000204673	black	protein_coding	AKT1S1
ENSG00000105221	black	protein_coding	AKT2
ENSG00000275199	green	protein_coding	AKT3
ENSG00000166971	brown	protein_coding	AKTIP
ENSG00000148218	purple	protein_coding	ALAD
ENSG00000023330	grey	protein_coding	ALAS1
ENSG00000170017	green	protein_coding	ALCAM
ENSG00000161618	turquoise	protein_coding	ALDH16A1
ENSG00000059573	greenyellow	protein_coding	ALDH18A1
ENSG00000165092	grey	protein_coding	ALDH1A1
ENSG00000128918	yellow	protein_coding	ALDH1A2
ENSG00000184254	grey	protein_coding	ALDH1A3
ENSG00000137124	grey	protein_coding	ALDH1B1
ENSG00000136010	brown	protein_coding	ALDH1L2
ENSG00000111275	grey	protein_coding	ALDH2
ENSG00000108602	yellow	protein_coding	ALDH3A1
ENSG00000072210	yellow	protein_coding	ALDH3A2
ENSG00000006534	turquoise	protein_coding	ALDH3B1
ENSG00000159423	black	protein_coding	ALDH4A1
ENSG00000112294	brown	protein_coding	ALDH5A1
ENSG00000119711	grey	protein_coding	ALDH6A1
ENSG00000164904	brown	protein_coding	ALDH7A1
ENSG00000143149	turquoise	protein_coding	ALDH9A1
ENSG00000149925	black	protein_coding	ALDOA
ENSG00000109107	grey	protein_coding	ALDOC
ENSG00000033011	turquoise	protein_coding	ALG1
ENSG00000139133	blue	protein_coding	ALG10
ENSG00000175548	blue	protein_coding	ALG10B
ENSG00000253710	tan	protein_coding	ALG11
ENSG00000182858	black	protein_coding	ALG12
ENSG00000101901	grey	protein_coding	ALG13
ENSG00000172339	grey	protein_coding	ALG14
ENSG00000119523	turquoise	protein_coding	ALG2
ENSG00000214160	turquoise	protein_coding	ALG3
ENSG00000120697	turquoise	protein_coding	ALG5
ENSG00000088035	grey	protein_coding	ALG6
ENSG00000159063	turquoise	protein_coding	ALG8
ENSG00000086848	blue	protein_coding	ALG9
ENSG00000171094	grey	protein_coding	ALK
ENSG00000100601	grey	protein_coding	ALKBH1
ENSG00000189046	turquoise	protein_coding	ALKBH2
ENSG00000166199	grey	protein_coding	ALKBH3
ENSG00000160993	turquoise	protein_coding	ALKBH4
ENSG00000091542	grey	protein_coding	ALKBH5
ENSG00000239382	pink	protein_coding	ALKBH6
ENSG00000125652	turquoise	protein_coding	ALKBH7
ENSG00000137760	grey	protein_coding	ALKBH8
ENSG00000116127	blue	protein_coding	ALMS1
ENSG00000108839	grey	protein_coding	ALOX12
ENSG00000073331	grey	protein_coding	ALPK1
ENSG00000198796	brown	protein_coding	ALPK2
ENSG00000136383	grey	protein_coding	ALPK3
ENSG00000162551	grey	protein_coding	ALPL
ENSG00000003393	green	protein_coding	ALS2
ENSG00000178038	grey	protein_coding	ALS2CL
ENSG00000180318	grey	protein_coding	ALX1
ENSG00000156150	grey	protein_coding	ALX3
ENSG00000052850	grey	protein_coding	ALX4
ENSG00000183684	grey	protein_coding	ALYREF
ENSG00000242110	grey	protein_coding	AMACR
ENSG00000106927	grey	protein_coding	AMBP
ENSG00000110497	purple	protein_coding	AMBRA1
ENSG00000123505	grey	protein_coding	AMD1
ENSG00000162066	purple	protein_coding	AMDHD2
ENSG00000184675	black	protein_coding	AMER1
ENSG00000159461	turquoise	protein_coding	AMFR
ENSG00000181754	grey	protein_coding	AMIGO1
ENSG00000139211	grey	protein_coding	AMIGO2
ENSG00000101935	blue	protein_coding	AMMECR1
ENSG00000144233	green	protein_coding	AMMECR1L
ENSG00000151743	grey	protein_coding	AMN1
ENSG00000126016	yellow	protein_coding	AMOT
ENSG00000166025	lightcyan	protein_coding	AMOTL1
ENSG00000114019	green	protein_coding	AMOTL2
ENSG00000116337	grey	protein_coding	AMPD2
ENSG00000133805	grey	protein_coding	AMPD3
ENSG00000078053	grey	protein_coding	AMPH
ENSG00000145020	pink	protein_coding	AMT
ENSG00000240038	grey	protein_coding	AMY2B
ENSG00000174945	grey	protein_coding	AMZ1
ENSG00000196704	greenyellow	protein_coding	AMZ2
ENSG00000153107	tan	protein_coding	ANAPC1
ENSG00000164162	grey	protein_coding	ANAPC10
ENSG00000141552	magenta	protein_coding	ANAPC11
ENSG00000129055	grey	protein_coding	ANAPC13
ENSG00000110200	grey	protein_coding	ANAPC15
ENSG00000166295	greenyellow	protein_coding	ANAPC16
ENSG00000176248	turquoise	protein_coding	ANAPC2
ENSG00000053900	grey	protein_coding	ANAPC4
ENSG00000089053	greenyellow	protein_coding	ANAPC5
ENSG00000196510	grey	protein_coding	ANAPC7
ENSG00000214274	turquoise	protein_coding	ANG
ENSG00000013523	grey	protein_coding	ANGEL1
ENSG00000174606	blue	protein_coding	ANGEL2
ENSG00000154188	brown	protein_coding	ANGPT1
ENSG00000091879	grey	protein_coding	ANGPT2
ENSG00000101280	grey	protein_coding	ANGPT4
ENSG00000116194	brown	protein_coding	ANGPTL1
ENSG00000136859	yellow	protein_coding	ANGPTL2
ENSG00000167772	grey	protein_coding	ANGPTL4
ENSG00000187151	grey	protein_coding	ANGPTL5
ENSG00000171819	grey	protein_coding	ANGPTL7
ENSG00000029534	grey	protein_coding	ANK1
ENSG00000145362	yellow	protein_coding	ANK2
ENSG00000151150	grey	protein_coding	ANK3
ENSG00000151687	grey	protein_coding	ANKAR
ENSG00000166839	grey	protein_coding	ANKDD1A
ENSG00000132623	grey	protein_coding	ANKEF1
ENSG00000153930	grey	protein_coding	ANKFN1
ENSG00000185722	blue	protein_coding	ANKFY1
ENSG00000154122	brown	protein_coding	ANKH
ENSG00000131503	grey	protein_coding	ANKHD1
ENSG00000254996	grey	protein_coding	ANKHD1-EIF4EBP3
ENSG00000001629	green	protein_coding	ANKIB1
ENSG00000160117	grey	protein_coding	ANKLE1
ENSG00000176915	brown	protein_coding	ANKLE2
ENSG00000144504	grey	protein_coding	ANKMY1
ENSG00000106524	grey	protein_coding	ANKMY2
ENSG00000164331	blue	protein_coding	ANKRA2
ENSG00000148677	brown	protein_coding	ANKRD1
ENSG00000088448	grey	protein_coding	ANKRD10
ENSG00000167522	green	protein_coding	ANKRD11
ENSG00000101745	blue	protein_coding	ANKRD12
ENSG00000076513	green	protein_coding	ANKRD13A
ENSG00000198720	turquoise	protein_coding	ANKRD13B
ENSG00000118454	blue	protein_coding	ANKRD13C
ENSG00000172932	pink	protein_coding	ANKRD13D
ENSG00000134461	grey	protein_coding	ANKRD16
ENSG00000132466	tan	protein_coding	ANKRD17
ENSG00000230453	grey	protein_coding	ANKRD18B
ENSG00000165887	grey	protein_coding	ANKRD2
ENSG00000089847	grey	protein_coding	ANKRD24
ENSG00000107890	blue	protein_coding	ANKRD26
ENSG00000105186	grey	protein_coding	ANKRD27
ENSG00000206560	blue	protein_coding	ANKRD28
ENSG00000154065	grey	protein_coding	ANKRD29
ENSG00000180777	grey	protein_coding	ANKRD30B
ENSG00000167612	grey	protein_coding	ANKRD33
ENSG00000164236	yellow	protein_coding	ANKRD33B
ENSG00000272031	grey	protein_coding	ANKRD34A
ENSG00000198483	turquoise	protein_coding	ANKRD35
ENSG00000135976	pink	protein_coding	ANKRD36
ENSG00000196912	grey	protein_coding	ANKRD36B
ENSG00000174501	blue	protein_coding	ANKRD36C
ENSG00000186352	grey	protein_coding	ANKRD37
ENSG00000213337	grey	protein_coding	ANKRD39
ENSG00000154945	blue	protein_coding	ANKRD40
ENSG00000137494	green	protein_coding	ANKRD42
ENSG00000065413	brown	protein_coding	ANKRD44
ENSG00000186106	grey	protein_coding	ANKRD46
ENSG00000168876	grey	protein_coding	ANKRD49
ENSG00000151458	green	protein_coding	ANKRD50
ENSG00000139645	grey	protein_coding	ANKRD52
ENSG00000144031	grey	protein_coding	ANKRD53
ENSG00000100124	grey	protein_coding	ANKRD54
ENSG00000135299	grey	protein_coding	ANKRD6
ENSG00000235098	grey	protein_coding	ANKRD65
ENSG00000106013	grey	protein_coding	ANKRD7
ENSG00000156381	purple	protein_coding	ANKRD9
ENSG00000064999	blue	protein_coding	ANKS1A
ENSG00000185046	grey	protein_coding	ANKS1B
ENSG00000168096	grey	protein_coding	ANKS3
ENSG00000165138	grey	protein_coding	ANKS6
ENSG00000163516	grey	protein_coding	ANKZF1
ENSG00000011426	red	protein_coding	ANLN
ENSG00000131620	brown	protein_coding	ANO1
ENSG00000160746	black	protein_coding	ANO10
ENSG00000047617	grey	protein_coding	ANO2
ENSG00000134343	grey	protein_coding	ANO3
ENSG00000262139	grey	protein_coding	ANO4
ENSG00000177119	blue	protein_coding	ANO6
ENSG00000146205	grey	protein_coding	ANO7
ENSG00000074855	blue	protein_coding	ANO8
ENSG00000011201	grey	protein_coding	ANOS1
ENSG00000140350	grey	protein_coding	ANP32A
ENSG00000136938	turquoise	protein_coding	ANP32B
ENSG00000143401	red	protein_coding	ANP32E
ENSG00000166825	grey	protein_coding	ANPEP
ENSG00000169604	grey	protein_coding	ANTXR1
ENSG00000163297	grey	protein_coding	ANTXR2
ENSG00000135046	grey	protein_coding	ANXA1
ENSG00000109511	grey	protein_coding	ANXA10
ENSG00000122359	turquoise	protein_coding	ANXA11
ENSG00000182718	red	protein_coding	ANXA2
ENSG00000177721	grey	protein_coding	ANXA2R
ENSG00000138772	grey	protein_coding	ANXA3
ENSG00000196975	turquoise	protein_coding	ANXA4
ENSG00000164111	grey	protein_coding	ANXA5
ENSG00000197043	turquoise	protein_coding	ANXA6
ENSG00000138279	grey	protein_coding	ANXA7
ENSG00000264230	grey	protein_coding	ANXA8L1
ENSG00000143412	grey	protein_coding	ANXA9
ENSG00000131480	grey	protein_coding	AOC2
ENSG00000131471	grey	protein_coding	AOC3
ENSG00000148120	brown	protein_coding	AOPEP
ENSG00000138356	purple	protein_coding	AOX1
ENSG00000138660	grey	protein_coding	AP1AR
ENSG00000100280	black	protein_coding	AP1B1
ENSG00000166747	green	protein_coding	AP1G1
ENSG00000213983	grey	protein_coding	AP1G2
ENSG00000072958	turquoise	protein_coding	AP1M1
ENSG00000106367	magenta	protein_coding	AP1S1
ENSG00000182287	grey	protein_coding	AP1S2
ENSG00000152056	grey	protein_coding	AP1S3
ENSG00000196961	black	protein_coding	AP2A1
ENSG00000280759	black	protein_coding	AP2A2
ENSG00000006125	black	protein_coding	AP2B1
ENSG00000161203	greenyellow	protein_coding	AP2M1
ENSG00000042753	magenta	protein_coding	AP2S1
ENSG00000132842	red	protein_coding	AP3B1
ENSG00000103723	grey	protein_coding	AP3B2
ENSG00000065000	black	protein_coding	AP3D1
ENSG00000185009	grey	protein_coding	AP3M1
ENSG00000070718	green	protein_coding	AP3M2
ENSG00000177879	turquoise	protein_coding	AP3S1
ENSG00000157823	grey	protein_coding	AP3S2
ENSG00000134262	grey	protein_coding	AP4B1
ENSG00000081014	blue	protein_coding	AP4E1
ENSG00000221838	grey	protein_coding	AP4M1
ENSG00000100478	grey	protein_coding	AP4S1
ENSG00000254470	black	protein_coding	AP5B1
ENSG00000053770	blue	protein_coding	AP5M1
ENSG00000125843	grey	protein_coding	AP5S1
ENSG00000242802	purple	protein_coding	AP5Z1
ENSG00000120868	blue	protein_coding	APAF1
ENSG00000276497	blue	protein_coding	APBA1
ENSG00000276495	grey	protein_coding	APBA2
ENSG00000011132	grey	protein_coding	APBA3
ENSG00000166313	turquoise	protein_coding	APBB1
ENSG00000077420	grey	protein_coding	APBB1IP
ENSG00000163697	green	protein_coding	APBB2
ENSG00000113108	pink	protein_coding	APBB3
ENSG00000134982	blue	protein_coding	APC
ENSG00000115266	grey	protein_coding	APC2
ENSG00000154856	yellow	protein_coding	APCDD1
ENSG00000198768	grey	protein_coding	APCDD1L
ENSG00000164062	black	protein_coding	APEH
ENSG00000248329	grey	protein_coding	APELA
ENSG00000100823	turquoise	protein_coding	APEX1
ENSG00000169188	turquoise	protein_coding	APEX2
ENSG00000117362	purple	protein_coding	APH1A
ENSG00000138613	yellow	protein_coding	APH1B
ENSG00000166181	grey	protein_coding	API5
ENSG00000149089	grey	protein_coding	APIP
ENSG00000169621	grey	protein_coding	APLF
ENSG00000171388	grey	protein_coding	APLN
ENSG00000134817	grey	protein_coding	APLNR
ENSG00000105290	grey	protein_coding	APLP1
ENSG00000084234	yellow	protein_coding	APLP2
ENSG00000101474	grey	protein_coding	APMAP
ENSG00000179750	red	protein_coding	APOBEC3B
ENSG00000244509	salmon	protein_coding	APOBEC3C
ENSG00000243811	grey	protein_coding	APOBEC3D
ENSG00000128394	grey	protein_coding	APOBEC3F
ENSG00000239713	grey	protein_coding	APOBEC3G
ENSG00000130208	yellow	protein_coding	APOC1
ENSG00000189058	yellow	protein_coding	APOD
ENSG00000130203	yellow	protein_coding	APOE
ENSG00000100342	grey	protein_coding	APOL1
ENSG00000128335	turquoise	protein_coding	APOL2
ENSG00000128284	grey	protein_coding	APOL3
ENSG00000100336	grey	protein_coding	APOL4
ENSG00000221963	grey	protein_coding	APOL6
ENSG00000178878	red	protein_coding	APOLD1
ENSG00000235754	grey	protein_coding	APOM
ENSG00000184831	grey	protein_coding	APOO
ENSG00000155008	grey	protein_coding	APOOL
ENSG00000142192	grey	protein_coding	APP
ENSG00000062725	blue	protein_coding	APPBP2
ENSG00000157500	blue	protein_coding	APPL1
ENSG00000136044	grey	protein_coding	APPL2
ENSG00000198931	turquoise	protein_coding	APRT
ENSG00000137074	grey	protein_coding	APTX
ENSG00000240583	grey	protein_coding	AQP1
ENSG00000178301	yellow	protein_coding	AQP11
ENSG00000165272	yellow	protein_coding	AQP3
ENSG00000161798	grey	protein_coding	AQP5
ENSG00000165269	yellow	protein_coding	AQP7
ENSG00000103569	grey	protein_coding	AQP9
ENSG00000021776	blue	protein_coding	AQR
ENSG00000169083	grey	protein_coding	AR
ENSG00000078061	black	protein_coding	ARAF
ENSG00000186635	turquoise	protein_coding	ARAP1
ENSG00000120318	grey	protein_coding	ARAP3
ENSG00000198576	grey	protein_coding	ARC
ENSG00000095139	brown	protein_coding	ARCN1
ENSG00000119682	grey	protein_coding	AREL1
ENSG00000143761	magenta	protein_coding	ARF1
ENSG00000134287	black	protein_coding	ARF3
ENSG00000168374	greenyellow	protein_coding	ARF4
ENSG00000004059	turquoise	protein_coding	ARF5
ENSG00000165527	pink	protein_coding	ARF6
ENSG00000101199	brown	protein_coding	ARFGAP1
ENSG00000149182	purple	protein_coding	ARFGAP2
ENSG00000242247	green	protein_coding	ARFGAP3
ENSG00000066777	blue	protein_coding	ARFGEF1
ENSG00000124198	blue	protein_coding	ARFGEF2
ENSG00000112379	grey	protein_coding	ARFGEF3
ENSG00000164144	grey	protein_coding	ARFIP1
ENSG00000132254	turquoise	protein_coding	ARFIP2
ENSG00000101246	grey	protein_coding	ARFRP1
ENSG00000081181	grey	protein_coding	ARG2
ENSG00000134884	pink	protein_coding	ARGLU1
ENSG00000175220	black	protein_coding	ARHGAP1
ENSG00000071205	yellow	protein_coding	ARHGAP10
ENSG00000275568	red	protein_coding	ARHGAP11A
ENSG00000165322	blue	protein_coding	ARHGAP12
ENSG00000288353	grey	protein_coding	ARHGAP17
ENSG00000146376	grey	protein_coding	ARHGAP18
ENSG00000213390	blue	protein_coding	ARHGAP19
ENSG00000137727	grey	protein_coding	ARHGAP20
ENSG00000107863	grey	protein_coding	ARHGAP21
ENSG00000128805	salmon	protein_coding	ARHGAP22
ENSG00000273780	grey	protein_coding	ARHGAP23
ENSG00000138639	yellow	protein_coding	ARHGAP24
ENSG00000145819	grey	protein_coding	ARHGAP26
ENSG00000276907	grey	protein_coding	ARHGAP27
ENSG00000088756	grey	protein_coding	ARHGAP28
ENSG00000137962	blue	protein_coding	ARHGAP29
ENSG00000031081	brown	protein_coding	ARHGAP31
ENSG00000134909	blue	protein_coding	ARHGAP32
ENSG00000004777	red	protein_coding	ARHGAP33
ENSG00000160007	grey	protein_coding	ARHGAP35
ENSG00000147799	grey	protein_coding	ARHGAP39
ENSG00000089820	grey	protein_coding	ARHGAP4
ENSG00000165895	blue	protein_coding	ARHGAP42
ENSG00000006740	grey	protein_coding	ARHGAP44
ENSG00000180448	turquoise	protein_coding	ARHGAP45
ENSG00000100852	green	protein_coding	ARHGAP5
ENSG00000047648	yellow	protein_coding	ARHGAP6
ENSG00000141522	black	protein_coding	ARHGDIA
ENSG00000111348	grey	protein_coding	ARHGDIB
ENSG00000076928	grey	protein_coding	ARHGEF1
ENSG00000274726	grey	protein_coding	ARHGEF10
ENSG00000074964	grey	protein_coding	ARHGEF10L
ENSG00000132694	blue	protein_coding	ARHGEF11
ENSG00000196914	tan	protein_coding	ARHGEF12
ENSG00000110237	brown	protein_coding	ARHGEF17
ENSG00000104880	grey	protein_coding	ARHGEF18
ENSG00000142632	brown	protein_coding	ARHGEF19
ENSG00000116584	brown	protein_coding	ARHGEF2
ENSG00000240771	grey	protein_coding	ARHGEF25
ENSG00000277101	grey	protein_coding	ARHGEF26
ENSG00000214944	grey	protein_coding	ARHGEF28
ENSG00000163947	yellow	protein_coding	ARHGEF3
ENSG00000214694	grey	protein_coding	ARHGEF33
ENSG00000288422	grey	protein_coding	ARHGEF35
ENSG00000183111	grey	protein_coding	ARHGEF37
ENSG00000137135	red	protein_coding	ARHGEF39
ENSG00000136002	grey	protein_coding	ARHGEF4
ENSG00000165801	grey	protein_coding	ARHGEF40
ENSG00000284933	grey	protein_coding	ARHGEF5
ENSG00000129675	grey	protein_coding	ARHGEF6
ENSG00000102606	blue	protein_coding	ARHGEF7
ENSG00000131089	grey	protein_coding	ARHGEF9
ENSG00000117713	blue	protein_coding	ARID1A
ENSG00000049618	blue	protein_coding	ARID1B
ENSG00000189079	blue	protein_coding	ARID2
ENSG00000116017	salmon	protein_coding	ARID3A
ENSG00000179361	grey	protein_coding	ARID3B
ENSG00000205143	grey	protein_coding	ARID3C
ENSG00000032219	blue	protein_coding	ARID4A
ENSG00000054267	pink	protein_coding	ARID4B
ENSG00000196843	yellow	protein_coding	ARID5A
ENSG00000150347	blue	protein_coding	ARID5B
ENSG00000166233	grey	protein_coding	ARIH1
ENSG00000177479	grey	protein_coding	ARIH2
ENSG00000120805	grey	protein_coding	ARL1
ENSG00000175414	blue	protein_coding	ARL10
ENSG00000169379	green	protein_coding	ARL13B
ENSG00000152219	grey	protein_coding	ARL14EP
ENSG00000185305	grey	protein_coding	ARL15
ENSG00000214087	grey	protein_coding	ARL16
ENSG00000276276	grey	protein_coding	ARL17A
ENSG00000213465	turquoise	protein_coding	ARL2
ENSG00000102931	grey	protein_coding	ARL2BP
ENSG00000138175	grey	protein_coding	ARL3
ENSG00000122644	grey	protein_coding	ARL4A
ENSG00000188042	grey	protein_coding	ARL4C
ENSG00000175906	grey	protein_coding	ARL4D
ENSG00000162980	grey	protein_coding	ARL5A
ENSG00000165997	green	protein_coding	ARL5B
ENSG00000113966	green	protein_coding	ARL6
ENSG00000170540	red	protein_coding	ARL6IP1
ENSG00000144746	yellow	protein_coding	ARL6IP5
ENSG00000177917	blue	protein_coding	ARL6IP6
ENSG00000143862	grey	protein_coding	ARL8A
ENSG00000134108	grey	protein_coding	ARL8B
ENSG00000196503	grey	protein_coding	ARL9
ENSG00000104442	pink	protein_coding	ARMC1
ENSG00000282813	grey	protein_coding	ARMC10
ENSG00000157343	grey	protein_coding	ARMC12
ENSG00000118690	grey	protein_coding	ARMC2
ENSG00000169126	grey	protein_coding	ARMC4
ENSG00000140691	grey	protein_coding	ARMC5
ENSG00000105676	turquoise	protein_coding	ARMC6
ENSG00000125449	grey	protein_coding	ARMC7
ENSG00000114098	green	protein_coding	ARMC8
ENSG00000135931	grey	protein_coding	ARMC9
ENSG00000126947	turquoise	protein_coding	ARMCX1
ENSG00000184867	grey	protein_coding	ARMCX2
ENSG00000102401	grey	protein_coding	ARMCX3
ENSG00000196440	green	protein_coding	ARMCX4
ENSG00000125962	grey	protein_coding	ARMCX5
ENSG00000198960	turquoise	protein_coding	ARMCX6
ENSG00000198520	grey	protein_coding	ARMH1
ENSG00000120029	grey	protein_coding	ARMH3
ENSG00000139971	blue	protein_coding	ARMH4
ENSG00000146476	pink	protein_coding	ARMT1
ENSG00000143437	blue	protein_coding	ARNT
ENSG00000172379	grey	protein_coding	ARNT2
ENSG00000133794	grey	protein_coding	ARNTL
ENSG00000029153	red	protein_coding	ARNTL2
ENSG00000241685	magenta	protein_coding	ARPC1A
ENSG00000130429	grey	protein_coding	ARPC1B
ENSG00000163466	magenta	protein_coding	ARPC2
ENSG00000111229	magenta	protein_coding	ARPC3
ENSG00000241553	grey	protein_coding	ARPC4
ENSG00000162704	brown	protein_coding	ARPC5
ENSG00000136950	grey	protein_coding	ARPC5L
ENSG00000242498	grey	protein_coding	ARPIN
ENSG00000128989	pink	protein_coding	ARPP19
ENSG00000137486	grey	protein_coding	ARRB1
ENSG00000141480	turquoise	protein_coding	ARRB2
ENSG00000197070	turquoise	protein_coding	ARRDC1
ENSG00000105643	grey	protein_coding	ARRDC2
ENSG00000113369	blue	protein_coding	ARRDC3
ENSG00000140450	brown	protein_coding	ARRDC4
ENSG00000100299	grey	protein_coding	ARSA
ENSG00000113273	green	protein_coding	ARSB
ENSG00000006756	purple	protein_coding	ARSD
ENSG00000141337	grey	protein_coding	ARSG
ENSG00000183876	brown	protein_coding	ARSI
ENSG00000180801	blue	protein_coding	ARSJ
ENSG00000164291	grey	protein_coding	ARSK
ENSG00000167311	grey	protein_coding	ART5
ENSG00000173409	grey	protein_coding	ARV1
ENSG00000099889	grey	protein_coding	ARVCF
ENSG00000104763	purple	protein_coding	ASAH1
ENSG00000188611	grey	protein_coding	ASAH2
ENSG00000204147	grey	protein_coding	ASAH2B
ENSG00000153317	blue	protein_coding	ASAP1
ENSG00000151693	blue	protein_coding	ASAP2
ENSG00000282854	turquoise	protein_coding	ASAP3
ENSG00000065802	green	protein_coding	ASB1
ENSG00000196372	purple	protein_coding	ASB13
ENSG00000239388	grey	protein_coding	ASB14
ENSG00000161664	grey	protein_coding	ASB16
ENSG00000278693	grey	protein_coding	ASB2
ENSG00000115239	grey	protein_coding	ASB3
ENSG00000164122	grey	protein_coding	ASB5
ENSG00000148331	grey	protein_coding	ASB6
ENSG00000183475	blue	protein_coding	ASB7
ENSG00000177981	grey	protein_coding	ASB8
ENSG00000102048	grey	protein_coding	ASB9
ENSG00000138303	grey	protein_coding	ASCC1
ENSG00000100325	black	protein_coding	ASCC2
ENSG00000112249	salmon	protein_coding	ASCC3
ENSG00000111875	grey	protein_coding	ASF1A
ENSG00000288210	red	protein_coding	ASF1B
ENSG00000116539	blue	protein_coding	ASH1L
ENSG00000129691	brown	protein_coding	ASH2L
ENSG00000110881	turquoise	protein_coding	ASIC1
ENSG00000213199	grey	protein_coding	ASIC3
ENSG00000101440	grey	protein_coding	ASIP
ENSG00000126522	grey	protein_coding	ASL
ENSG00000169093	turquoise	protein_coding	ASMTL
ENSG00000070669	brown	protein_coding	ASNS
ENSG00000138381	grey	protein_coding	ASNSD1
ENSG00000108381	grey	protein_coding	ASPA
ENSG00000198363	blue	protein_coding	ASPH
ENSG00000174939	grey	protein_coding	ASPHD1
ENSG00000128203	grey	protein_coding	ASPHD2
ENSG00000066279	red	protein_coding	ASPM
ENSG00000106819	brown	protein_coding	ASPN
ENSG00000244617	grey	protein_coding	ASPRV1
ENSG00000169696	turquoise	protein_coding	ASPSCR1
ENSG00000130707	grey	protein_coding	ASS1
ENSG00000034533	yellow	protein_coding	ASTE1
ENSG00000152092	yellow	protein_coding	ASTN1
ENSG00000148219	grey	protein_coding	ASTN2
ENSG00000171456	tan	protein_coding	ASXL1
ENSG00000143970	tan	protein_coding	ASXL2
ENSG00000283024	grey	protein_coding	ATAD1
ENSG00000156802	red	protein_coding	ATAD2
ENSG00000119778	pink	protein_coding	ATAD2B
ENSG00000197785	turquoise	protein_coding	ATAD3A
ENSG00000160072	grey	protein_coding	ATAD3B
ENSG00000176208	red	protein_coding	ATAD5
ENSG00000231257	grey	protein_coding	ATAT1
ENSG00000107669	blue	protein_coding	ATE1
ENSG00000123268	grey	protein_coding	ATF1
ENSG00000115966	pink	protein_coding	ATF2
ENSG00000162772	grey	protein_coding	ATF3
ENSG00000128272	greenyellow	protein_coding	ATF4
ENSG00000169136	greenyellow	protein_coding	ATF5
ENSG00000118217	green	protein_coding	ATF6
ENSG00000228628	grey	protein_coding	ATF6B
ENSG00000170653	grey	protein_coding	ATF7
ENSG00000171681	tan	protein_coding	ATF7IP
ENSG00000166669	grey	protein_coding	ATF7IP2
ENSG00000152348	grey	protein_coding	ATG10
ENSG00000123395	greenyellow	protein_coding	ATG101
ENSG00000145782	grey	protein_coding	ATG12
ENSG00000175224	grey	protein_coding	ATG13
ENSG00000126775	grey	protein_coding	ATG14
ENSG00000281089	blue	protein_coding	ATG16L1
ENSG00000168010	grey	protein_coding	ATG16L2
ENSG00000110046	purple	protein_coding	ATG2A
ENSG00000066739	blue	protein_coding	ATG2B
ENSG00000144848	grey	protein_coding	ATG3
ENSG00000101844	salmon	protein_coding	ATG4A
ENSG00000168397	grey	protein_coding	ATG4B
ENSG00000125703	grey	protein_coding	ATG4C
ENSG00000130734	grey	protein_coding	ATG4D
ENSG00000057663	grey	protein_coding	ATG5
ENSG00000197548	turquoise	protein_coding	ATG7
ENSG00000198925	black	protein_coding	ATG9A
ENSG00000138363	turquoise	protein_coding	ATIC
ENSG00000198513	grey	protein_coding	ATL1
ENSG00000119787	blue	protein_coding	ATL2
ENSG00000184743	pink	protein_coding	ATL3
ENSG00000149311	blue	protein_coding	ATM
ENSG00000166454	grey	protein_coding	ATMIN
ENSG00000111676	black	protein_coding	ATN1
ENSG00000168874	grey	protein_coding	ATOH8
ENSG00000177556	magenta	protein_coding	ATOX1
ENSG00000206190	brown	protein_coding	ATP10A
ENSG00000145246	green	protein_coding	ATP10D
ENSG00000068650	blue	protein_coding	ATP11A
ENSG00000058063	green	protein_coding	ATP11B
ENSG00000101974	blue	protein_coding	ATP11C
ENSG00000105726	black	protein_coding	ATP13A1
ENSG00000159363	greenyellow	protein_coding	ATP13A2
ENSG00000133657	grey	protein_coding	ATP13A3
ENSG00000163399	purple	protein_coding	ATP1A1
ENSG00000105409	grey	protein_coding	ATP1A3
ENSG00000143153	brown	protein_coding	ATP1B1
ENSG00000069849	purple	protein_coding	ATP1B3
ENSG00000262145	grey	protein_coding	ATP23
ENSG00000196296	grey	protein_coding	ATP2A1
ENSG00000174437	grey	protein_coding	ATP2A2
ENSG00000074370	grey	protein_coding	ATP2A3
ENSG00000070961	grey	protein_coding	ATP2B1
ENSG00000058668	grey	protein_coding	ATP2B4
ENSG00000017260	grey	protein_coding	ATP2C1
ENSG00000152234	turquoise	protein_coding	ATP5F1A
ENSG00000110955	magenta	protein_coding	ATP5F1B
ENSG00000165629	magenta	protein_coding	ATP5F1C
ENSG00000099624	turquoise	protein_coding	ATP5F1D
ENSG00000124172	magenta	protein_coding	ATP5F1E
ENSG00000285390	magenta	protein_coding	ATP5IF1
ENSG00000159199	magenta	protein_coding	ATP5MC1
ENSG00000135390	turquoise	protein_coding	ATP5MC2
ENSG00000154518	turquoise	protein_coding	ATP5MC3
ENSG00000173915	magenta	protein_coding	ATP5MD
ENSG00000169020	magenta	protein_coding	ATP5ME
ENSG00000241468	grey	protein_coding	ATP5MF
ENSG00000167283	turquoise	protein_coding	ATP5MG
ENSG00000156411	turquoise	protein_coding	ATP5MPL
ENSG00000116459	turquoise	protein_coding	ATP5PB
ENSG00000167863	turquoise	protein_coding	ATP5PD
ENSG00000154723	magenta	protein_coding	ATP5PF
ENSG00000241837	turquoise	protein_coding	ATP5PO
ENSG00000198899	turquoise	protein_coding	MT-ATP6
ENSG00000071553	turquoise	protein_coding	ATP6AP1
ENSG00000205464	grey	protein_coding	ATP6AP1L
ENSG00000182220	grey	protein_coding	ATP6AP2
ENSG00000033627	black	protein_coding	ATP6V0A1
ENSG00000185344	grey	protein_coding	ATP6V0A2
ENSG00000117410	grey	protein_coding	ATP6V0B
ENSG00000159720	purple	protein_coding	ATP6V0D1
ENSG00000113732	turquoise	protein_coding	ATP6V0E1
ENSG00000171130	turquoise	protein_coding	ATP6V0E2
ENSG00000114573	blue	protein_coding	ATP6V1A
ENSG00000116039	grey	protein_coding	ATP6V1B1
ENSG00000147416	grey	protein_coding	ATP6V1B2
ENSG00000155097	grey	protein_coding	ATP6V1C1
ENSG00000143882	grey	protein_coding	ATP6V1C2
ENSG00000100554	brown	protein_coding	ATP6V1D
ENSG00000131100	turquoise	protein_coding	ATP6V1E1
ENSG00000250565	grey	protein_coding	ATP6V1E2
ENSG00000128524	purple	protein_coding	ATP6V1F
ENSG00000272899	purple	protein_coding	ATP6V1FNB
ENSG00000136888	grey	protein_coding	ATP6V1G1
ENSG00000234920	grey	protein_coding	ATP6V1G2
ENSG00000263014	brown	protein_coding	ATP6V1G3
ENSG00000047249	grey	protein_coding	ATP6V1H
ENSG00000165240	tan	protein_coding	ATP7A
ENSG00000123191	grey	protein_coding	ATP7B
ENSG00000228253	turquoise	protein_coding	MT-ATP8
ENSG00000124406	grey	protein_coding	ATP8A1
ENSG00000132932	grey	protein_coding	ATP8A2
ENSG00000081923	grey	protein_coding	ATP8B1
ENSG00000143515	blue	protein_coding	ATP8B2
ENSG00000130270	grey	protein_coding	ATP8B3
ENSG00000104043	grey	protein_coding	ATP8B4
ENSG00000054793	grey	protein_coding	ATP9A
ENSG00000282266	turquoise	protein_coding	ATP9B
ENSG00000123472	grey	protein_coding	ATPAF1
ENSG00000171953	grey	protein_coding	ATPAF2
ENSG00000150756	grey	protein_coding	ATPSCKMT
ENSG00000175054	blue	protein_coding	ATR
ENSG00000138085	turquoise	protein_coding	ATRAID
ENSG00000088812	blue	protein_coding	ATRN
ENSG00000085224	blue	protein_coding	ATRX
ENSG00000124788	green	protein_coding	ATXN1
ENSG00000130638	grey	protein_coding	ATXN10
ENSG00000224470	tan	protein_coding	ATXN1L
ENSG00000204842	blue	protein_coding	ATXN2
ENSG00000168488	grey	protein_coding	ATXN2L
ENSG00000066427	pink	protein_coding	ATXN3
ENSG00000163635	blue	protein_coding	ATXN7
ENSG00000146776	blue	protein_coding	ATXN7L1
ENSG00000162650	grey	protein_coding	ATXN7L2
ENSG00000087152	grey	protein_coding	ATXN7L3
ENSG00000253719	turquoise	protein_coding	ATXN7L3B
ENSG00000148090	grey	protein_coding	AUH
ENSG00000127423	red	protein_coding	AUNIP
ENSG00000115307	turquoise	protein_coding	AUP1
ENSG00000087586	red	protein_coding	AURKA
ENSG00000175756	magenta	protein_coding	AURKAIP1
ENSG00000178999	red	protein_coding	AURKB
ENSG00000105146	grey	protein_coding	AURKC
ENSG00000158321	grey	protein_coding	AUTS2
ENSG00000169857	greenyellow	protein_coding	AVEN
ENSG00000135407	grey	protein_coding	AVIL
ENSG00000105778	blue	protein_coding	AVL9
ENSG00000119986	turquoise	protein_coding	AVPI1
ENSG00000103126	grey	protein_coding	AXIN1
ENSG00000168646	yellow	protein_coding	AXIN2
ENSG00000167601	red	protein_coding	AXL
ENSG00000163512	greenyellow	protein_coding	AZI2
ENSG00000155096	grey	protein_coding	AZIN1
ENSG00000142920	grey	protein_coding	AZIN2
ENSG00000273686	turquoise	protein_coding	B2M
ENSG00000169255	grey	protein_coding	B3GALNT1
ENSG00000282880	green	protein_coding	B3GALNT2
ENSG00000162630	brown	protein_coding	B3GALT2
ENSG00000235155	grey	protein_coding	B3GALT4
ENSG00000183778	grey	protein_coding	B3GALT5
ENSG00000176022	turquoise	protein_coding	B3GALT6
ENSG00000149541	grey	protein_coding	B3GAT3
ENSG00000187676	blue	protein_coding	B3GLCT
ENSG00000170340	grey	protein_coding	B3GNT2
ENSG00000176597	yellow	protein_coding	B3GNT5
ENSG00000156966	grey	protein_coding	B3GNT7
ENSG00000177191	turquoise	protein_coding	B3GNT8
ENSG00000237172	turquoise	protein_coding	B3GNT9
ENSG00000277033	grey	protein_coding	B3GNTL1
ENSG00000135454	grey	protein_coding	B4GALNT1
ENSG00000139044	grey	protein_coding	B4GALNT3
ENSG00000182272	grey	protein_coding	B4GALNT4
ENSG00000086062	brown	protein_coding	B4GALT1
ENSG00000117411	magenta	protein_coding	B4GALT2
ENSG00000158850	grey	protein_coding	B4GALT3
ENSG00000121578	brown	protein_coding	B4GALT4
ENSG00000158470	yellow	protein_coding	B4GALT5
ENSG00000118276	blue	protein_coding	B4GALT6
ENSG00000027847	grey	protein_coding	B4GALT7
ENSG00000174684	yellow	protein_coding	B4GAT1
ENSG00000108641	turquoise	protein_coding	B9D1
ENSG00000123810	grey	protein_coding	B9D2
ENSG00000164929	grey	protein_coding	BAALC
ENSG00000105393	magenta	protein_coding	BABAM1
ENSG00000158019	turquoise	protein_coding	BABAM2
ENSG00000186318	grey	protein_coding	BACE1
ENSG00000182240	brown	protein_coding	BACE2
ENSG00000156273	blue	protein_coding	BACH1
ENSG00000112182	grey	protein_coding	BACH2
ENSG00000002330	turquoise	protein_coding	BAD
ENSG00000107262	purple	protein_coding	BAG1
ENSG00000112208	grey	protein_coding	BAG2
ENSG00000151929	greenyellow	protein_coding	BAG3
ENSG00000156735	blue	protein_coding	BAG4
ENSG00000166170	grey	protein_coding	BAG5
ENSG00000233348	black	protein_coding	BAG6
ENSG00000266074	blue	protein_coding	BAHCC1
ENSG00000140320	grey	protein_coding	BAHD1
ENSG00000175866	turquoise	protein_coding	BAIAP2
ENSG00000006453	grey	protein_coding	BAIAP2L1
ENSG00000128298	grey	protein_coding	BAIAP2L2
ENSG00000030110	greenyellow	protein_coding	BAK1
ENSG00000095739	grey	protein_coding	BAMBI
ENSG00000175334	magenta	protein_coding	BANF1
ENSG00000153064	grey	protein_coding	BANK1
ENSG00000172530	grey	protein_coding	BANP
ENSG00000163930	black	protein_coding	BAP1
ENSG00000138376	red	protein_coding	BARD1
ENSG00000176788	grey	protein_coding	BASP1
ENSG00000168062	grey	protein_coding	BATF2
ENSG00000123685	grey	protein_coding	BATF3
ENSG00000087088	turquoise	protein_coding	BAX
ENSG00000198604	blue	protein_coding	BAZ1A
ENSG00000009954	tan	protein_coding	BAZ1B
ENSG00000076108	blue	protein_coding	BAZ2A
ENSG00000123636	blue	protein_coding	BAZ2B
ENSG00000105327	salmon	protein_coding	BBC3
ENSG00000214413	grey	protein_coding	BBIP1
ENSG00000119636	grey	protein_coding	BBOF1
ENSG00000174483	grey	protein_coding	BBS1
ENSG00000179941	blue	protein_coding	BBS10
ENSG00000181004	grey	protein_coding	BBS12
ENSG00000125124	grey	protein_coding	BBS2
ENSG00000140463	grey	protein_coding	BBS4
ENSG00000163093	grey	protein_coding	BBS5
ENSG00000138686	blue	protein_coding	BBS7
ENSG00000122507	grey	protein_coding	BBS9
ENSG00000114439	green	protein_coding	BBX
ENSG00000187244	brown	protein_coding	BCAM
ENSG00000283852	yellow	protein_coding	BCAP29
ENSG00000185825	turquoise	protein_coding	BCAP31
ENSG00000285460	grey	protein_coding	BCAR1
ENSG00000137936	brown	protein_coding	BCAR3
ENSG00000064787	yellow	protein_coding	BCAS1
ENSG00000116752	grey	protein_coding	BCAS2
ENSG00000141376	black	protein_coding	BCAS3
ENSG00000124243	grey	protein_coding	BCAS4
ENSG00000060982	brown	protein_coding	BCAT1
ENSG00000105552	grey	protein_coding	BCAT2
ENSG00000107949	grey60	protein_coding	BCCIP
ENSG00000186666	grey	protein_coding	BCDIN3D
ENSG00000114200	grey	protein_coding	BCHE
ENSG00000248098	grey	protein_coding	BCKDHA
ENSG00000083123	green	protein_coding	BCKDHB
ENSG00000103507	magenta	protein_coding	BCKDK
ENSG00000142867	pink	protein_coding	BCL10
ENSG00000119866	grey	protein_coding	BCL11A
ENSG00000127152	grey	protein_coding	BCL11B
ENSG00000171791	yellow	protein_coding	BCL2
ENSG00000140379	grey	protein_coding	BCL2A1
ENSG00000171552	salmon	protein_coding	BCL2L1
ENSG00000153094	grey	protein_coding	BCL2L11
ENSG00000126453	turquoise	protein_coding	BCL2L12
ENSG00000099968	grey	protein_coding	BCL2L13
ENSG00000129473	blue	protein_coding	BCL2L2
ENSG00000258643	grey	protein_coding	BCL2L2-PABPN1
ENSG00000069399	grey	protein_coding	BCL3
ENSG00000113916	grey	protein_coding	BCL6
ENSG00000161940	grey	protein_coding	BCL6B
ENSG00000282873	grey	protein_coding	BCL7A
ENSG00000106635	grey	protein_coding	BCL7B
ENSG00000099385	magenta	protein_coding	BCL7C
ENSG00000116128	yellow	protein_coding	BCL9
ENSG00000186174	midnightblue	protein_coding	BCL9L
ENSG00000029363	grey	protein_coding	BCLAF1
ENSG00000173681	blue	protein_coding	BCLAF3
ENSG00000197580	grey	protein_coding	BCO2
ENSG00000183337	brown	protein_coding	BCOR
ENSG00000085185	grey	protein_coding	BCORL1
ENSG00000186716	turquoise	protein_coding	BCR
ENSG00000074582	grey	protein_coding	BCS1L
ENSG00000275544	grey	protein_coding	BDH1
ENSG00000164039	grey	protein_coding	BDH2
ENSG00000100739	grey	protein_coding	BDKRB1
ENSG00000168398	yellow	protein_coding	BDKRB2
ENSG00000176697	grey	protein_coding	BDNF
ENSG00000274803	blue	protein_coding	BDP1
ENSG00000166546	grey	protein_coding	BEAN1
ENSG00000126581	grey	protein_coding	BECN1
ENSG00000183092	grey	protein_coding	BEGAIN
ENSG00000178409	grey	protein_coding	BEND3
ENSG00000162373	grey	protein_coding	BEND5
ENSG00000151917	grey	protein_coding	BEND6
ENSG00000165626	grey	protein_coding	BEND7
ENSG00000167995	grey	protein_coding	BEST1
ENSG00000105829	grey	protein_coding	BET1
ENSG00000177951	brown	protein_coding	BET1L
ENSG00000133169	grey	protein_coding	BEX1
ENSG00000133134	grey	protein_coding	BEX2
ENSG00000166681	turquoise	protein_coding	BEX3
ENSG00000102409	grey	protein_coding	BEX4
ENSG00000275618	grey	protein_coding	BFAR
ENSG00000125864	turquoise	protein_coding	BFSP1
ENSG00000182492	brown	protein_coding	BGN
ENSG00000198908	yellow	protein_coding	BHLHB9
ENSG00000180828	yellow	protein_coding	BHLHE22
ENSG00000134107	brown	protein_coding	BHLHE40
ENSG00000123095	grey	protein_coding	BHLHE41
ENSG00000132840	grey	protein_coding	BHMT2
ENSG00000122870	grey	protein_coding	BICC1
ENSG00000151746	grey	protein_coding	BICD1
ENSG00000185963	grey	protein_coding	BICD2
ENSG00000063169	grey	protein_coding	BICRA
ENSG00000112624	blue	protein_coding	BICRAL
ENSG00000015475	grey	protein_coding	BID
ENSG00000136717	turquoise	protein_coding	BIN1
ENSG00000147439	grey	protein_coding	BIN3
ENSG00000110330	blue	protein_coding	BIRC2
ENSG00000023445	grey	protein_coding	BIRC3
ENSG00000089685	red	protein_coding	BIRC5
ENSG00000115760	blue	protein_coding	BIRC6
ENSG00000101197	grey	protein_coding	BIRC7
ENSG00000134897	grey	protein_coding	BIVM
ENSG00000166619	grey	protein_coding	BLCAP
ENSG00000197299	red	protein_coding	BLM
ENSG00000108578	greenyellow	protein_coding	BLMH
ENSG00000135441	magenta	protein_coding	BLOC1S1
ENSG00000196072	salmon	protein_coding	BLOC1S2
ENSG00000189114	turquoise	protein_coding	BLOC1S3
ENSG00000186222	grey	protein_coding	BLOC1S4
ENSG00000188428	blue	protein_coding	BLOC1S5
ENSG00000104164	green	protein_coding	BLOC1S6
ENSG00000106605	turquoise	protein_coding	BLVRA
ENSG00000090013	turquoise	protein_coding	BLVRB
ENSG00000117475	green	protein_coding	BLZF1
ENSG00000278823	grey	protein_coding	BMERB1
ENSG00000104081	grey	protein_coding	BMF
ENSG00000168283	grey	protein_coding	BMI1
ENSG00000168487	grey	protein_coding	BMP1
ENSG00000125845	yellow	protein_coding	BMP2
ENSG00000138756	grey	protein_coding	BMP2K
ENSG00000152785	grey	protein_coding	BMP3
ENSG00000125378	yellow	protein_coding	BMP4
ENSG00000153162	brown	protein_coding	BMP6
ENSG00000116985	grey	protein_coding	BMP8B
ENSG00000164619	yellow	protein_coding	BMPER
ENSG00000107779	blue	protein_coding	BMPR1A
ENSG00000138696	grey	protein_coding	BMPR1B
ENSG00000204217	green	protein_coding	BMPR2
ENSG00000165733	grey	protein_coding	BMS1
ENSG00000164603	brown	protein_coding	BMT2
ENSG00000169594	grey	protein_coding	BNC1
ENSG00000173068	blue	protein_coding	BNC2
ENSG00000113734	grey	protein_coding	BNIP1
ENSG00000140299	pink	protein_coding	BNIP2
ENSG00000176171	grey	protein_coding	BNIP3
ENSG00000104765	blue	protein_coding	BNIP3L
ENSG00000144857	yellow	protein_coding	BOC
ENSG00000145919	turquoise	protein_coding	BOD1
ENSG00000038219	blue	protein_coding	BOD1L1
ENSG00000176720	grey	protein_coding	BOK
ENSG00000178096	grey	protein_coding	BOLA1
ENSG00000163170	grey	protein_coding	BOLA3
ENSG00000285301	turquoise	protein_coding	BOP1
ENSG00000136122	red	protein_coding	BORA
ENSG00000280689	tan	protein_coding	BORCS5
ENSG00000196544	turquoise	protein_coding	BORCS6
ENSG00000166275	grey	protein_coding	BORCS7
ENSG00000254901	grey	protein_coding	BORCS8
ENSG00000172331	grey	protein_coding	BPGM
ENSG00000137274	yellow	protein_coding	BPHL
ENSG00000101425	grey	protein_coding	BPI
ENSG00000186191	grey	protein_coding	BPIFB4
ENSG00000162813	green	protein_coding	BPNT1
ENSG00000171634	blue	protein_coding	BPTF
ENSG00000157764	blue	protein_coding	BRAF
ENSG00000089234	grey	protein_coding	BRAP
ENSG00000106009	turquoise	protein_coding	BRAT1
ENSG00000012048	red	protein_coding	BRCA1
ENSG00000139618	red	protein_coding	BRCA2
ENSG00000185515	grey	protein_coding	BRCC3
ENSG00000100425	pink	protein_coding	BRD1
ENSG00000234704	pink	protein_coding	BRD2
ENSG00000169925	grey	protein_coding	BRD3
ENSG00000235106	grey	protein_coding	BRD3OS
ENSG00000141867	grey	protein_coding	BRD4
ENSG00000166164	grey	protein_coding	BRD7
ENSG00000112983	blue	protein_coding	BRD8
ENSG00000028310	grey	protein_coding	BRD9
ENSG00000185024	grey	protein_coding	BRF1
ENSG00000104221	grey	protein_coding	BRF2
ENSG00000164713	turquoise	protein_coding	BRI3
ENSG00000184992	grey	protein_coding	BRI3BP
ENSG00000182685	grey	protein_coding	BRICD5
ENSG00000078725	grey	protein_coding	BRINP1
ENSG00000198797	yellow	protein_coding	BRINP2
ENSG00000136492	red	protein_coding	BRIP1
ENSG00000113460	grey	protein_coding	BRIX1
ENSG00000254999	turquoise	protein_coding	BRK1
ENSG00000174744	turquoise	protein_coding	BRMS1
ENSG00000100916	grey	protein_coding	BRMS1L
ENSG00000162819	blue	protein_coding	BROX
ENSG00000156983	grey	protein_coding	BRPF1
ENSG00000096070	blue	protein_coding	BRPF3
ENSG00000160469	pink	protein_coding	BRSK1
ENSG00000174672	grey	protein_coding	BRSK2
ENSG00000185658	blue	protein_coding	BRWD1
ENSG00000165288	blue	protein_coding	BRWD3
ENSG00000168000	turquoise	protein_coding	BSCL2
ENSG00000160058	green	protein_coding	BSDC1
ENSG00000172270	magenta	protein_coding	BSG
ENSG00000164061	grey	protein_coding	BSN
ENSG00000109743	grey	protein_coding	BST1
ENSG00000130303	grey	protein_coding	BST2
ENSG00000095564	blue	protein_coding	BTAF1
ENSG00000064726	grey	protein_coding	BTBD1
ENSG00000148925	lightgreen	protein_coding	BTBD10
ENSG00000151136	grey	protein_coding	BTBD11
ENSG00000222009	pink	protein_coding	BTBD19
ENSG00000133243	turquoise	protein_coding	BTBD2
ENSG00000132640	green	protein_coding	BTBD3
ENSG00000184887	magenta	protein_coding	BTBD6
ENSG00000277222	tan	protein_coding	BTBD7
ENSG00000183826	grey	protein_coding	BTBD9
ENSG00000169814	grey	protein_coding	BTD
ENSG00000145741	turquoise	protein_coding	BTF3
ENSG00000134717	grey	protein_coding	BTF3L4
ENSG00000133639	grey	protein_coding	BTG1
ENSG00000159388	salmon	protein_coding	BTG2
ENSG00000281484	grey	protein_coding	BTG3
ENSG00000112763	pink	protein_coding	BTN2A1
ENSG00000124508	grey	protein_coding	BTN2A2
ENSG00000026950	grey	protein_coding	BTN3A1
ENSG00000186470	grey	protein_coding	BTN3A2
ENSG00000111801	grey	protein_coding	BTN3A3
ENSG00000166167	blue	protein_coding	BTRC
ENSG00000169679	red	protein_coding	BUB1
ENSG00000156970	red	protein_coding	BUB1B
ENSG00000154473	red	protein_coding	BUB3
ENSG00000137656	grey	protein_coding	BUD13
ENSG00000071462	magenta	protein_coding	BUD23
ENSG00000106245	greenyellow	protein_coding	BUD31
ENSG00000112276	blue	protein_coding	BVES
ENSG00000112578	grey	protein_coding	BYSL
ENSG00000082153	grey	protein_coding	BZW1
ENSG00000136261	yellow	protein_coding	BZW2
ENSG00000214688	grey	protein_coding	C10orf105
ENSG00000237489	turquoise	protein_coding	C10orf143
ENSG00000119965	grey	protein_coding	C10orf88
ENSG00000154493	grey	protein_coding	C10orf90
ENSG00000137720	turquoise	protein_coding	C11orf1
ENSG00000171067	greenyellow	protein_coding	C11orf24
ENSG00000174370	grey	protein_coding	C11orf45
ENSG00000149179	black	protein_coding	C11orf49
ENSG00000182919	grey	protein_coding	C11orf54
ENSG00000110696	grey	protein_coding	C11orf58
ENSG00000166323	grey	protein_coding	C11orf65
ENSG00000175573	turquoise	protein_coding	C11orf68
ENSG00000180425	grey	protein_coding	C11orf71
ENSG00000166352	turquoise	protein_coding	IFTAP
ENSG00000173715	grey	protein_coding	C11orf80
ENSG00000185742	grey	protein_coding	C11orf87
ENSG00000183644	grey	protein_coding	HOATZ
ENSG00000188070	yellow	protein_coding	C11orf95
ENSG00000187479	grey	protein_coding	C11orf96
ENSG00000139637	turquoise	protein_coding	MYG1
ENSG00000133641	grey	protein_coding	C12orf29
ENSG00000047621	grey	protein_coding	C12orf4
ENSG00000157895	turquoise	protein_coding	C12orf43
ENSG00000151131	turquoise	protein_coding	C12orf45
ENSG00000111412	purple	protein_coding	SPRING1
ENSG00000185306	grey	protein_coding	C12orf56
ENSG00000111678	turquoise	protein_coding	C12orf57
ENSG00000182993	grey	protein_coding	C12orf60
ENSG00000130921	grey	protein_coding	C12orf65
ENSG00000174206	grey	protein_coding	C12orf66
ENSG00000204954	grey	protein_coding	C12orf73
ENSG00000235162	grey	protein_coding	C12orf75
ENSG00000174456	grey	protein_coding	C12orf76
ENSG00000179933	yellow	protein_coding	C14orf119
ENSG00000227051	yellow	protein_coding	C14orf132
ENSG00000179476	grey	protein_coding	C14orf28
ENSG00000100802	turquoise	protein_coding	C14orf93
ENSG00000167173	turquoise	protein_coding	C15orf39
ENSG00000169609	grey	protein_coding	C15orf40
ENSG00000186073	grey	protein_coding	CDIN1
ENSG00000166920	grey	protein_coding	C15orf48
ENSG00000189227	grey	protein_coding	C15orf61
ENSG00000188277	grey	protein_coding	C15orf62
ENSG00000261652	grey	protein_coding	C15orf65
ENSG00000166455	grey	protein_coding	C16orf46
ENSG00000140688	grey	protein_coding	RUSF1
ENSG00000125149	grey	protein_coding	C16orf70
ENSG00000166246	grey	protein_coding	C16orf71
ENSG00000182831	green	protein_coding	C16orf72
ENSG00000154102	grey	protein_coding	C16orf74
ENSG00000159761	grey	protein_coding	C16orf86
ENSG00000155330	brown	protein_coding	C16orf87
ENSG00000153446	grey	protein_coding	C16orf89
ENSG00000174109	turquoise	protein_coding	C16orf91
ENSG00000260456	grey	protein_coding	C16orf95
ENSG00000256806	grey	protein_coding	C17orf100
ENSG00000205710	brown	protein_coding	C17orf107
ENSG00000258315	grey	protein_coding	C17orf49
ENSG00000186665	yellow	protein_coding	C17orf58
ENSG00000214226	grey	protein_coding	C17orf67
ENSG00000108666	blue	protein_coding	C17orf75
ENSG00000141219	blue	protein_coding	C17orf80
ENSG00000283985	grey	protein_coding	C17orf97
ENSG00000141428	grey	protein_coding	C18orf21
ENSG00000152242	pink	protein_coding	C18orf25
ENSG00000177576	grey	protein_coding	C18orf32
ENSG00000166845	red	protein_coding	C18orf54
ENSG00000131943	grey	protein_coding	C19orf12
ENSG00000119559	grey	protein_coding	C19orf25
ENSG00000214212	grey	protein_coding	C19orf38
ENSG00000105072	grey	protein_coding	C19orf44
ENSG00000160392	grey	protein_coding	C19orf47
ENSG00000104979	magenta	protein_coding	C19orf53
ENSG00000188493	grey	protein_coding	C19orf54
ENSG00000288152	grey	protein_coding	C19orf57
ENSG00000183397	grey	protein_coding	C19orf71
ENSG00000221916	grey	protein_coding	C19orf73
ENSG00000197223	grey	protein_coding	C1D
ENSG00000106392	green	protein_coding	C1GALT1
ENSG00000288368	grey	protein_coding	C1GALT1C1
ENSG00000223658	grey	protein_coding	C1GALT1C1L
ENSG00000116922	blue	protein_coding	C1orf109
ENSG00000000460	red	protein_coding	C1orf112
ENSG00000162817	grey	protein_coding	C1orf115
ENSG00000197982	magenta	protein_coding	C1orf122
ENSG00000143633	grey	protein_coding	C1orf131
ENSG00000157330	grey	protein_coding	C1orf158
ENSG00000131591	grey	protein_coding	C1orf159
ENSG00000198912	grey	protein_coding	C1orf174
ENSG00000119280	brown	protein_coding	C1orf198
ENSG00000116667	yellow	protein_coding	C1orf21
ENSG00000142686	turquoise	protein_coding	C1orf216
ENSG00000239887	grey	protein_coding	C1orf226
ENSG00000143793	grey	protein_coding	C1orf35
ENSG00000143612	turquoise	protein_coding	C1orf43
ENSG00000164008	grey	protein_coding	C1orf50
ENSG00000162642	grey	protein_coding	C1orf52
ENSG00000203724	grey	protein_coding	C1orf53
ENSG00000118292	turquoise	protein_coding	C1orf54
ENSG00000143443	turquoise	protein_coding	C1orf56
ENSG00000162757	grey	protein_coding	C1orf74
ENSG00000108561	turquoise	protein_coding	C1QBP
ENSG00000131094	grey	protein_coding	C1QL1
ENSG00000165985	grey	protein_coding	C1QL3
ENSG00000173918	grey	protein_coding	C1QTNF1
ENSG00000184163	grey	protein_coding	C1QTNF12
ENSG00000145861	grey	protein_coding	C1QTNF2
ENSG00000082196	brown	protein_coding	C1QTNF3
ENSG00000223953	grey	protein_coding	C1QTNF5
ENSG00000133466	grey	protein_coding	C1QTNF6
ENSG00000163145	grey	protein_coding	C1QTNF7
ENSG00000288512	yellow	protein_coding	C1R
ENSG00000288124	yellow	protein_coding	C1RL
ENSG00000182326	blue	protein_coding	C1S
ENSG00000235696	purple	protein_coding	C2
ENSG00000088854	blue	protein_coding	C20orf194
ENSG00000101220	turquoise	protein_coding	C20orf27
ENSG00000196476	turquoise	protein_coding	C20orf96
ENSG00000160298	red	protein_coding	C21orf58
ENSG00000154642	grey	protein_coding	C21orf91
ENSG00000273579	grey	protein_coding	C22orf15
ENSG00000128346	grey	protein_coding	C22orf23
ENSG00000100249	grey	protein_coding	C22orf31
ENSG00000242259	grey	protein_coding	C22orf39
ENSG00000157617	blue	protein_coding	C2CD2
ENSG00000172375	grey	protein_coding	C2CD2L
ENSG00000168014	blue	protein_coding	C2CD3
ENSG00000111731	blue	protein_coding	C2CD5
ENSG00000155754	grey	protein_coding	C2CD6
ENSG00000221843	grey	protein_coding	C2orf16
ENSG00000115998	grey	protein_coding	C2orf42
ENSG00000135974	blue	protein_coding	C2orf49
ENSG00000168887	brown	protein_coding	C2orf68
ENSG00000178074	grey	protein_coding	C2orf69
ENSG00000237651	grey	protein_coding	C2orf74
ENSG00000186132	turquoise	protein_coding	C2orf76
ENSG00000187699	yellow	protein_coding	C2orf88
ENSG00000228486	grey	protein_coding	C2orf92
ENSG00000125730	yellow	protein_coding	C3
ENSG00000114405	grey	protein_coding	C3orf14
ENSG00000088543	grey	protein_coding	C3orf18
ENSG00000174928	grey	protein_coding	C3orf33
ENSG00000179021	grey	protein_coding	C3orf38
ENSG00000285394	grey	protein_coding	C3orf52
ENSG00000188315	grey	protein_coding	C3orf62
ENSG00000163689	grey	protein_coding	CFAP20DC
ENSG00000187068	grey	protein_coding	C3orf70
ENSG00000180044	brown	protein_coding	C3orf80
ENSG00000227746	grey	protein_coding	C4A
ENSG00000228454	grey	protein_coding	C4B
ENSG00000164096	grey	protein_coding	C4orf3
ENSG00000151470	grey	protein_coding	C4orf33
ENSG00000163633	grey	protein_coding	C4orf36
ENSG00000205208	blue	protein_coding	C4orf46
ENSG00000205129	grey	protein_coding	C4orf47
ENSG00000243449	turquoise	protein_coding	C4orf48
ENSG00000106804	yellow	protein_coding	C5
ENSG00000134830	grey	protein_coding	C5AR2
ENSG00000113583	blue	protein_coding	C5orf15
ENSG00000082213	green	protein_coding	C5orf22
ENSG00000181904	blue	protein_coding	C5orf24
ENSG00000181751	grey	protein_coding	MACIR
ENSG00000172244	red	protein_coding	C5orf34
ENSG00000186493	turquoise	protein_coding	C5orf38
ENSG00000178776	brown	protein_coding	C5orf46
ENSG00000205765	blue	protein_coding	C5orf51
ENSG00000164241	grey	protein_coding	C5orf63
ENSG00000185127	blue	protein_coding	C6orf120
ENSG00000188112	grey	protein_coding	C6orf132
ENSG00000224120	grey	protein_coding	C6orf136
ENSG00000221821	turquoise	protein_coding	C6orf226
ENSG00000226103	turquoise	protein_coding	C6orf47
ENSG00000285312	grey	protein_coding	C6orf52
ENSG00000184530	grey	protein_coding	C6orf58
ENSG00000112308	pink	protein_coding	C6orf62
ENSG00000198663	grey	protein_coding	C6orf89
ENSG00000136197	grey	protein_coding	C7orf25
ENSG00000146576	turquoise	protein_coding	C7orf26
ENSG00000153790	grey	protein_coding	C7orf31
ENSG00000146540	greenyellow	protein_coding	C7orf50
ENSG00000182307	grey	protein_coding	C8orf33
ENSG00000165084	grey	protein_coding	C8orf34
ENSG00000156172	grey	protein_coding	C8orf37
ENSG00000164743	grey	protein_coding	C8orf48
ENSG00000241852	grey	protein_coding	C8orf58
ENSG00000189376	grey	protein_coding	C8orf76
ENSG00000213563	turquoise	protein_coding	C8orf82
ENSG00000253250	grey	protein_coding	C8orf88
ENSG00000160345	turquoise	protein_coding	C9orf116
ENSG00000171159	turquoise	protein_coding	C9orf16
ENSG00000135045	grey	protein_coding	C9orf40
ENSG00000157653	grey	protein_coding	C9orf43
ENSG00000179058	grey	protein_coding	C9orf50
ENSG00000165118	blue	protein_coding	C9orf64
ENSG00000147894	grey	protein_coding	C9orf72
ENSG00000136819	turquoise	protein_coding	C9orf78
ENSG00000155621	grey	protein_coding	C9orf85
ENSG00000063180	purple	protein_coding	CA11
ENSG00000074410	yellow	protein_coding	CA12
ENSG00000185015	brown	protein_coding	CA13
ENSG00000118298	grey	protein_coding	CA14
ENSG00000169239	blue	protein_coding	CA5B
ENSG00000107159	grey	protein_coding	CA9
ENSG00000120159	grey	protein_coding	CAAP1
ENSG00000135932	blue	protein_coding	CAB39
ENSG00000102547	yellow	protein_coding	CAB39L
ENSG00000183346	grey	protein_coding	CABCOCO1
ENSG00000134508	yellow	protein_coding	CABLES1
ENSG00000149679	grey	protein_coding	CABLES2
ENSG00000154040	salmon	protein_coding	CABYR
ENSG00000280479	turquoise	protein_coding	CACFD1
ENSG00000158966	blue	protein_coding	CACHD1
ENSG00000141837	grey	protein_coding	CACNA1A
ENSG00000285479	green	protein_coding	CACNA1C
ENSG00000006283	grey	protein_coding	CACNA1G
ENSG00000196557	grey	protein_coding	CACNA1H
ENSG00000153956	green	protein_coding	CACNA2D1
ENSG00000007402	grey	protein_coding	CACNA2D2
ENSG00000157445	grey	protein_coding	CACNA2D3
ENSG00000284953	grey	protein_coding	CACNA2D4
ENSG00000067191	grey	protein_coding	CACNB1
ENSG00000165995	grey	protein_coding	CACNB2
ENSG00000167535	grey	protein_coding	CACNB3
ENSG00000182389	grey	protein_coding	CACNB4
ENSG00000105605	grey	protein_coding	CACNG7
ENSG00000142408	grey	protein_coding	CACNG8
ENSG00000105298	grey	protein_coding	CACTIN
ENSG00000151893	blue	protein_coding	CACUL1
ENSG00000116161	grey	protein_coding	CACYBP
ENSG00000084774	turquoise	protein_coding	CAD
ENSG00000182985	grey	protein_coding	CADM1
ENSG00000162706	grey	protein_coding	CADM3
ENSG00000105767	grey	protein_coding	CADM4
ENSG00000163618	grey	protein_coding	CADPS
ENSG00000081803	grey	protein_coding	CADPS2
ENSG00000282830	grey	protein_coding	CALB2
ENSG00000012822	grey	protein_coding	CALCOCO1
ENSG00000136436	grey	protein_coding	CALCOCO2
ENSG00000064989	brown	protein_coding	CALCRL
ENSG00000122786	brown	protein_coding	CALD1
ENSG00000138172	turquoise	protein_coding	CALHM2
ENSG00000178033	brown	protein_coding	CALHM5
ENSG00000188820	grey	protein_coding	CALHM6
ENSG00000198668	red	protein_coding	CALM1
ENSG00000143933	red	protein_coding	CALM2
ENSG00000160014	grey	protein_coding	CALM3
ENSG00000129007	grey	protein_coding	CALML4
ENSG00000179218	grey	protein_coding	CALR
ENSG00000128595	green	protein_coding	CALU
ENSG00000134072	grey	protein_coding	CAMK1
ENSG00000183049	grey	protein_coding	CAMK1D
ENSG00000008118	grey	protein_coding	CAMK1G
ENSG00000070808	grey	protein_coding	CAMK2A
ENSG00000058404	grey	protein_coding	CAMK2B
ENSG00000145349	blue	protein_coding	CAMK2D
ENSG00000148660	grey	protein_coding	CAMK2G
ENSG00000162545	yellow	protein_coding	CAMK2N1
ENSG00000163888	grey	protein_coding	CAMK2N2
ENSG00000152495	grey	protein_coding	CAMK4
ENSG00000004660	grey	protein_coding	CAMKK1
ENSG00000110931	yellow	protein_coding	CAMKK2
ENSG00000143919	grey	protein_coding	CAMKMT
ENSG00000164615	turquoise	protein_coding	CAMLG
ENSG00000130559	blue	protein_coding	CAMSAP1
ENSG00000118200	green	protein_coding	CAMSAP2
ENSG00000171735	turquoise	protein_coding	CAMTA1
ENSG00000108509	grey	protein_coding	CAMTA2
ENSG00000111530	tan	protein_coding	CAND1
ENSG00000144712	grey	protein_coding	CAND2
ENSG00000171302	black	protein_coding	CANT1
ENSG00000283777	grey	protein_coding	CANX
ENSG00000131236	greenyellow	protein_coding	CAP1
ENSG00000112186	brown	protein_coding	CAP2
ENSG00000042493	grey	protein_coding	CAPG
ENSG00000014216	turquoise	protein_coding	CAPN1
ENSG00000142330	grey	protein_coding	CAPN10
ENSG00000162909	grey	protein_coding	CAPN2
ENSG00000149260	turquoise	protein_coding	CAPN5
ENSG00000131375	green	protein_coding	CAPN7
ENSG00000126247	magenta	protein_coding	CAPNS1
ENSG00000135387	grey	protein_coding	CAPRIN1
ENSG00000110888	grey	protein_coding	CAPRIN2
ENSG00000105519	grey	protein_coding	CAPS
ENSG00000180881	grey	protein_coding	CAPS2
ENSG00000116489	pink	protein_coding	CAPZA1
ENSG00000198898	grey	protein_coding	CAPZA2
ENSG00000077549	magenta	protein_coding	CAPZB
ENSG00000100065	grey	protein_coding	CARD10
ENSG00000204397	grey	protein_coding	CARD16
ENSG00000165233	grey	protein_coding	CARD19
ENSG00000132357	grey	protein_coding	CARD6
ENSG00000105483	blue	protein_coding	CARD8
ENSG00000187796	grey	protein_coding	CARD9
ENSG00000138380	green	protein_coding	CARF
ENSG00000153048	turquoise	protein_coding	CARHSP1
ENSG00000142453	turquoise	protein_coding	CARM1
ENSG00000079691	grey	protein_coding	CARMIL1
ENSG00000159753	grey	protein_coding	CARMIL2
ENSG00000156017	pink	protein_coding	CARNMT1
ENSG00000172508	grey	protein_coding	CARNS1
ENSG00000134905	turquoise	protein_coding	CARS2
ENSG00000118307	grey	protein_coding	CFAP94
ENSG00000108349	grey	protein_coding	CASC3
ENSG00000166734	pink	protein_coding	GOLM2
ENSG00000127995	blue	protein_coding	CASD1
ENSG00000147044	green	protein_coding	CASK
ENSG00000167971	grey	protein_coding	CASKIN1
ENSG00000177303	black	protein_coding	CASKIN2
ENSG00000137752	yellow	protein_coding	CASP1
ENSG00000003400	grey	protein_coding	CASP10
ENSG00000106144	grey	protein_coding	CASP2
ENSG00000164305	grey	protein_coding	CASP3
ENSG00000196954	turquoise	protein_coding	CASP4
ENSG00000138794	grey	protein_coding	CASP6
ENSG00000165806	grey	protein_coding	CASP7
ENSG00000064012	blue	protein_coding	CASP8
ENSG00000288475	blue	protein_coding	CASP8AP2
ENSG00000132906	grey	protein_coding	CASP9
ENSG00000118729	grey	protein_coding	CASQ2
ENSG00000087589	grey	protein_coding	CASS4
ENSG00000153113	grey	protein_coding	CAST
ENSG00000239282	grey	protein_coding	CASTOR1
ENSG00000274070	grey	protein_coding	CASTOR2
ENSG00000121691	grey	protein_coding	CAT
ENSG00000179397	grey	protein_coding	CATSPERE
ENSG00000099338	grey	protein_coding	CATSPERG
ENSG00000105974	grey	protein_coding	CAV1
ENSG00000105971	brown	protein_coding	CAV2
ENSG00000177469	black	protein_coding	CAVIN1
ENSG00000168497	lightgreen	protein_coding	CAVIN2
ENSG00000170955	grey	protein_coding	CAVIN3
ENSG00000170681	grey	protein_coding	CAVIN4
ENSG00000099625	grey	protein_coding	CBARP
ENSG00000078699	blue	protein_coding	CBFA2T2
ENSG00000067955	pink	protein_coding	CBFB
ENSG00000110395	blue	protein_coding	CBL
ENSG00000114423	brown	protein_coding	CBLB
ENSG00000105879	grey	protein_coding	CBLL1
ENSG00000139899	grey	protein_coding	CBLN3
ENSG00000159228	turquoise	protein_coding	CBR1
ENSG00000159231	turquoise	protein_coding	CBR3
ENSG00000145439	blue	protein_coding	CBR4
ENSG00000160200	grey	protein_coding	CBS
ENSG00000274276	grey	protein_coding	CBSL
ENSG00000172785	grey	protein_coding	CBWD1
ENSG00000136682	grey	protein_coding	CBWD2
ENSG00000147996	grey	protein_coding	CBWD5
ENSG00000215126	grey	protein_coding	CBWD6
ENSG00000108468	grey	protein_coding	CBX1
ENSG00000173894	grey	protein_coding	CBX2
ENSG00000122565	grey	protein_coding	CBX3
ENSG00000141582	grey	protein_coding	CBX4
ENSG00000094916	tan	protein_coding	CBX5
ENSG00000183741	black	protein_coding	CBX6
ENSG00000100307	grey	protein_coding	CBX7
ENSG00000141570	grey	protein_coding	CBX8
ENSG00000100211	grey	protein_coding	CBY1
ENSG00000288293	black	protein_coding	CC2D1A
ENSG00000154222	grey	protein_coding	CC2D1B
ENSG00000048342	grey	protein_coding	CC2D2A
ENSG00000060339	blue	protein_coding	CCAR1
ENSG00000158941	grey	protein_coding	CCAR2
ENSG00000183287	yellow	protein_coding	CCBE1
ENSG00000135736	grey	protein_coding	CCDC102A
ENSG00000150636	yellow	protein_coding	CCDC102B
ENSG00000173581	turquoise	protein_coding	CCDC106
ENSG00000159884	purple	protein_coding	CCDC107
ENSG00000168491	grey	protein_coding	CCDC110
ENSG00000164221	grey	protein_coding	CCDC112
ENSG00000103021	grey	protein_coding	CCDC113
ENSG00000136710	grey	protein_coding	CCDC115
ENSG00000159873	grey	protein_coding	CCDC117
ENSG00000160799	grey	protein_coding	CCDC12
ENSG00000147144	grey	protein_coding	CCDC120
ENSG00000176714	grey	protein_coding	CCDC121
ENSG00000151773	grey	protein_coding	CCDC122
ENSG00000007080	magenta	protein_coding	CCDC124
ENSG00000277868	grey	protein_coding	CCDC125
ENSG00000169193	grey	protein_coding	CCDC126
ENSG00000164366	yellow	protein_coding	CCDC127
ENSG00000244607	grey	protein_coding	CCDC13
ENSG00000104957	grey	protein_coding	CCDC130
ENSG00000100147	green	protein_coding	CCDC134
ENSG00000128596	grey	protein_coding	CCDC136
ENSG00000185298	grey	protein_coding	CCDC137
ENSG00000163006	grey	protein_coding	CCDC138
ENSG00000175455	pink	protein_coding	CCDC14
ENSG00000135637	pink	protein_coding	CCDC142
ENSG00000170160	grey	protein_coding	CCDC144A
ENSG00000135205	grey	protein_coding	CCDC146
ENSG00000153237	grey	protein_coding	CCDC148
ENSG00000181982	turquoise	protein_coding	CCDC149
ENSG00000149548	red	protein_coding	CCDC15
ENSG00000144395	red	protein_coding	CCDC150
ENSG00000198003	grey	protein_coding	CCDC151
ENSG00000198865	grey	protein_coding	CCDC152
ENSG00000248712	grey	protein_coding	CCDC153
ENSG00000187860	grey	protein_coding	CCDC157
ENSG00000163749	grey	protein_coding	CCDC158
ENSG00000183401	turquoise	protein_coding	CCDC159
ENSG00000280670	grey	protein_coding	CCDC163
ENSG00000198937	greenyellow	protein_coding	CCDC167
ENSG00000242715	grey	protein_coding	CCDC169
ENSG00000120262	brown	protein_coding	CCDC170
ENSG00000164989	brown	protein_coding	CCDC171
ENSG00000154479	grey	protein_coding	CCDC173
ENSG00000154781	grey	protein_coding	CCDC174
ENSG00000122483	red	protein_coding	CCDC18
ENSG00000197816	grey	protein_coding	CCDC180
ENSG00000117477	grey	protein_coding	CCDC181
ENSG00000213213	grey	protein_coding	CCDC183
ENSG00000177875	grey	protein_coding	CCDC184
ENSG00000165813	green	protein_coding	CCDC186
ENSG00000234409	grey	protein_coding	CCDC188
ENSG00000196118	grey	protein_coding	CCDC189
ENSG00000163617	grey	protein_coding	CCDC191
ENSG00000230561	grey	protein_coding	CCDC192
ENSG00000236383	grey	protein_coding	CCDC200
ENSG00000101997	turquoise	protein_coding	CCDC22
ENSG00000159214	grey	protein_coding	CCDC24
ENSG00000147419	grey	protein_coding	CCDC25
ENSG00000024862	grey	protein_coding	CCDC28A
ENSG00000160050	grey	protein_coding	CCDC28B
ENSG00000151468	grey	protein_coding	CCDC3
ENSG00000186409	grey	protein_coding	CCDC30
ENSG00000128891	grey	protein_coding	CCDC32
ENSG00000109881	red	protein_coding	CCDC34
ENSG00000173421	grey	protein_coding	IHO1
ENSG00000141519	grey	protein_coding	CCDC40
ENSG00000180329	grey	protein_coding	CCDC43
ENSG00000108588	grey	protein_coding	CCDC47
ENSG00000152492	grey	protein_coding	CCDC50
ENSG00000164051	salmon	protein_coding	CCDC51
ENSG00000176155	pink	protein_coding	CCDC57
ENSG00000160124	grey	protein_coding	CCDC58
ENSG00000133773	grey	protein_coding	CCDC59
ENSG00000108091	blue	protein_coding	CCDC6
ENSG00000104983	grey	protein_coding	CCDC61
ENSG00000139537	grey	protein_coding	CCDC65
ENSG00000180376	grey	protein_coding	CCDC66
ENSG00000166510	grey	protein_coding	CCDC68
ENSG00000198624	purple	protein_coding	CCDC69
ENSG00000216937	grey	protein_coding	CCDC7
ENSG00000177352	grey	protein_coding	CCDC71
ENSG00000253276	grey	protein_coding	CCDC71L
ENSG00000163040	turquoise	protein_coding	CCDC74A
ENSG00000152076	grey	protein_coding	CCDC74B
ENSG00000120647	red	protein_coding	CCDC77
ENSG00000162004	grey	protein_coding	CCDC78
ENSG00000169515	grey	protein_coding	CCDC8
ENSG00000091986	brown	protein_coding	CCDC80
ENSG00000149201	grey	protein_coding	CCDC81
ENSG00000149231	blue	protein_coding	CCDC82
ENSG00000186166	grey	protein_coding	CENATAC
ENSG00000055813	grey	protein_coding	CCDC85A
ENSG00000175602	turquoise	protein_coding	CCDC85B
ENSG00000205476	green	protein_coding	CCDC85C
ENSG00000110104	turquoise	protein_coding	CCDC86
ENSG00000182791	grey	protein_coding	CCDC87
ENSG00000115355	blue	protein_coding	CCDC88A
ENSG00000168071	grey	protein_coding	CCDC88B
ENSG00000015133	grey	protein_coding	CCDC88C
ENSG00000179071	grey	protein_coding	CCDC89
ENSG00000105321	greenyellow	protein_coding	CCDC9
ENSG00000137500	salmon	protein_coding	CCDC90B
ENSG00000123106	brown	protein_coding	CCDC91
ENSG00000275035	turquoise	protein_coding	CCDC92
ENSG00000125633	blue	protein_coding	CCDC93
ENSG00000173013	grey	protein_coding	CCDC96
ENSG00000142039	turquoise	protein_coding	CCDC97
ENSG00000188549	grey	protein_coding	CCDC9B
ENSG00000224180	grey	protein_coding	CCHCR1
ENSG00000185972	grey	protein_coding	CCIN
ENSG00000163394	grey	protein_coding	CCKAR
ENSG00000172156	grey	protein_coding	CCL11
ENSG00000181374	grey	protein_coding	CCL13
ENSG00000278006	grey	protein_coding	CCL18
ENSG00000108691	grey	protein_coding	CCL2
ENSG00000006606	grey	protein_coding	CCL26
ENSG00000151882	grey	protein_coding	CCL28
ENSG00000108688	grey	protein_coding	CCL7
ENSG00000108700	grey	protein_coding	CCL8
ENSG00000136280	magenta	protein_coding	CCM2
ENSG00000142871	green	protein_coding	CCN1
ENSG00000118523	brown	protein_coding	CCN2
ENSG00000136999	yellow	protein_coding	CCN3
ENSG00000104415	grey	protein_coding	CCN4
ENSG00000064205	yellow	protein_coding	CCN5
ENSG00000145386	red	protein_coding	CCNA2
ENSG00000134057	red	protein_coding	CCNB1
ENSG00000100814	turquoise	protein_coding	CCNB1IP1
ENSG00000157456	red	protein_coding	CCNB2
ENSG00000112237	grey	protein_coding	CCNC
ENSG00000110092	grey	protein_coding	CCND1
ENSG00000118971	grey	protein_coding	CCND2
ENSG00000112576	magenta	protein_coding	CCND3
ENSG00000166946	grey	protein_coding	CCNDBP1
ENSG00000105173	grey	protein_coding	CCNE1
ENSG00000175305	red	protein_coding	CCNE2
ENSG00000162063	red	protein_coding	CCNF
ENSG00000113328	yellow	protein_coding	CCNG1
ENSG00000138764	blue	protein_coding	CCNG2
ENSG00000134480	grey	protein_coding	CCNH
ENSG00000118816	turquoise	protein_coding	CCNI
ENSG00000107443	pink	protein_coding	CCNJ
ENSG00000135083	grey	protein_coding	CCNJL
ENSG00000090061	grey	protein_coding	CCNK
ENSG00000163660	pink	protein_coding	CCNL1
ENSG00000221978	pink	protein_coding	CCNL2
ENSG00000152669	grey	protein_coding	CCNO
ENSG00000262919	turquoise	protein_coding	CCNQ
ENSG00000129315	tan	protein_coding	CCNT1
ENSG00000082258	pink	protein_coding	CCNT2
ENSG00000108100	grey	protein_coding	CCNY
ENSG00000163249	grey	protein_coding	CCNYL1
ENSG00000103540	blue	protein_coding	CCP110
ENSG00000260916	brown	protein_coding	CCPG1
ENSG00000163823	grey	protein_coding	CCR1
ENSG00000184451	grey	protein_coding	CCR10
ENSG00000126353	grey	protein_coding	CCR7
ENSG00000121797	grey	protein_coding	CCRL2
ENSG00000173992	magenta	protein_coding	CCS
ENSG00000154429	green	protein_coding	CCSAP
ENSG00000107771	green	protein_coding	CCSER2
ENSG00000166226	grey60	protein_coding	CCT2
ENSG00000163468	turquoise	protein_coding	CCT3
ENSG00000115484	turquoise	protein_coding	CCT4
ENSG00000150753	magenta	protein_coding	CCT5
ENSG00000146731	turquoise	protein_coding	CCT6A
ENSG00000132141	grey	protein_coding	CCT6B
ENSG00000135624	magenta	protein_coding	CCT7
ENSG00000156261	grey	protein_coding	CCT8
ENSG00000122674	grey	protein_coding	CCZ1
ENSG00000146574	grey	protein_coding	CCZ1B
ENSG00000134256	grey	protein_coding	CD101
ENSG00000156535	blue	protein_coding	CD109
ENSG00000170458	turquoise	protein_coding	CD14
ENSG00000177697	magenta	protein_coding	CD151
ENSG00000117281	grey	protein_coding	CD160
ENSG00000177575	grey	protein_coding	CD163
ENSG00000177675	grey	protein_coding	CD163L1
ENSG00000135535	yellow	protein_coding	CD164
ENSG00000204936	grey	protein_coding	CD177
ENSG00000158473	grey	protein_coding	CD1D
ENSG00000091972	brown	protein_coding	CD200
ENSG00000163606	grey	protein_coding	CD200R1
ENSG00000150637	grey	protein_coding	CD226
ENSG00000272398	grey	protein_coding	CD24
ENSG00000174807	turquoise	protein_coding	CD248
ENSG00000120217	grey	protein_coding	CD274
ENSG00000103855	purple	protein_coding	CD276
ENSG00000198087	green	protein_coding	CD2AP
ENSG00000169217	turquoise	protein_coding	CD2BP2
ENSG00000241399	yellow	protein_coding	CD302
ENSG00000167775	grey	protein_coding	CD320
ENSG00000174059	yellow	protein_coding	CD34
ENSG00000135218	grey	protein_coding	CD36
ENSG00000104894	grey	protein_coding	CD37
ENSG00000117877	grey	protein_coding	POLR1G
ENSG00000010610	grey	protein_coding	CD4
ENSG00000101017	grey	protein_coding	CD40
ENSG00000026508	yellow	protein_coding	CD44
ENSG00000117335	grey	protein_coding	CD46
ENSG00000196776	yellow	protein_coding	CD47
ENSG00000196352	grey	protein_coding	CD55
ENSG00000116815	grey	protein_coding	CD58
ENSG00000085063	grey	protein_coding	CD59
ENSG00000135404	purple	protein_coding	CD63
ENSG00000129226	grey	protein_coding	CD68
ENSG00000173762	yellow	protein_coding	CD7
ENSG00000125726	grey	protein_coding	CD70
ENSG00000137101	grey	protein_coding	CD72
ENSG00000019582	grey	protein_coding	CD74
ENSG00000105369	grey	protein_coding	CD79A
ENSG00000007312	yellow	protein_coding	CD79B
ENSG00000110651	turquoise	protein_coding	CD81
ENSG00000085117	grey	protein_coding	CD82
ENSG00000112149	grey	protein_coding	CD83
ENSG00000010278	grey	protein_coding	CD9
ENSG00000002586	grey	protein_coding	CD99
ENSG00000102181	black	protein_coding	CD99L2
ENSG00000158825	grey	protein_coding	CDA
ENSG00000102543	grey	protein_coding	CDADC1
ENSG00000140326	grey	protein_coding	CDAN1
ENSG00000151465	grey	protein_coding	CDC123
ENSG00000079335	blue	protein_coding	CDC14A
ENSG00000081377	yellow	protein_coding	CDC14B
ENSG00000130177	grey	protein_coding	CDC16
ENSG00000117399	red	protein_coding	CDC20
ENSG00000094880	grey	protein_coding	CDC23
ENSG00000164045	red	protein_coding	CDC25A
ENSG00000101224	yellow	protein_coding	CDC25B
ENSG00000158402	red	protein_coding	CDC25C
ENSG00000176386	grey	protein_coding	CDC26
ENSG00000004897	green	protein_coding	CDC27
ENSG00000099804	magenta	protein_coding	CDC34
ENSG00000105401	magenta	protein_coding	CDC37
ENSG00000106993	grey	protein_coding	CDC37L1
ENSG00000168438	blue	protein_coding	CDC40
ENSG00000070831	grey	protein_coding	CDC42
[truncated: 17,972 more rows]

## Sheet: ST_2B_GO_Terms
p-value	term_goid	q-value	term_category	term_level	term_name	members_input_overlap	members_input_overlap_geneids	size	effective_size	Module
8.94044e-05	GO:0070278	0.00742056	b	3	extracellular matrix constituent secretion	4851; 57589	ENSG00000148400; ENSG00000107036	12	11	Lightgreen
0.000347379	GO:0002040	0.0427276	b	4	sprouting angiogenesis	2247; 4851; 144455	ENSG00000138685; ENSG00000165891; ENSG00000148400	125	107	Lightgreen
0.000397271	GO:0035148	0.0164867	b	3	tube formation	2247; 4851; 8323	ENSG00000164930; ENSG00000138685; ENSG00000148400	140	112	Lightgreen
0.000843762	GO:0060043	0.0352585	b	5	regulation of cardiac muscle cell proliferation	2247; 4851	ENSG00000138685; ENSG00000148400	37	33	Lightgreen
0.00130229	GO:1903053	0.0352585	b	5	regulation of extracellular matrix organization	4851; 57589	ENSG00000148400; ENSG00000107036	45	41	Lightgreen
0.00185613	GO:0048636	0.0352585	b	5	positive regulation of muscle organ development	2247; 4851	ENSG00000138685; ENSG00000148400	63	49	Lightgreen
0.00193197	GO:0001708	0.0420092	b	3	cell fate specification	2247; 4851	ENSG00000138685; ENSG00000148400	87	50	Lightgreen
0.00193197	GO:1901863	0.0352585	b	5	positive regulation of muscle tissue development	2247; 4851	ENSG00000138685; ENSG00000148400	64	50	Lightgreen
0.00197018	GO:0004888	0.0177316	m	3	transmembrane signaling receptor activity	4851; 8323; 8793; 9213	ENSG00000173530; ENSG00000148400; ENSG00000143324; ENSG00000164930	1314	425	Lightgreen
0.00216823	GO:0014855	0.0420092	b	3	striated muscle cell proliferation	2247; 4851	ENSG00000138685; ENSG00000148400	60	53	Lightgreen
0.00259087	GO:0010633	0.0378268	b	5	negative regulation of epithelial cell migration	2247; 4851	ENSG00000138685; ENSG00000148400	70	58	Lightgreen
0.00304926	GO:0055017	0.0420092	b	3	cardiac muscle tissue growth	2247; 4851	ENSG00000138685; ENSG00000148400	74	63	Lightgreen
0.00324252	GO:0022405	0.0420092	b	3	hair cycle process	4851; 8323	ENSG00000148400; ENSG00000164930	83	65	Lightgreen
0.00324252	GO:0098773	0.0394507	b	5	skin epidermis development	4851; 8323	ENSG00000148400; ENSG00000164930	84	65	Lightgreen
0.00354295	GO:0060419	0.0420092	b	3	heart growth	2247; 4851	ENSG00000138685; ENSG00000148400	82	68	Lightgreen
0.00440521	GO:0042633	0.045704	b	3	hair cycle	4851; 8323	ENSG00000148400; ENSG00000164930	106	76	Lightgreen
0.00468771	GO:0038023	0.0421894	m	2	signaling receptor activity	4851; 8323; 8793; 9213	ENSG00000173530; ENSG00000148400; ENSG00000143324; ENSG00000164930	1507	540	Lightgreen
4.38208e-122	GO:0007049	5.12703e-120	b	2	cell cycle	332; 580; 641; 672; 675; 699; 701; 805; 11065; 890; 891; 899; 983; 990; 991; 993; 995; 1017; 1031; 1032; 1033; 1058; 1062; 1063; 1111; 1164; 1719; 1763; 1869; 1894; 54962; 2146; 2175; 2177; 2237; 2305; 93323; 3014; 3070; 3161; 3619; 3832; 3835; 3925; 3978; 4085; 4171; 4172; 4173; 4174; 4175; 4176; 4212; 4288; 4292; 4436; 4603; 4605; 201254; 4678; 4751; 801; 4998; 5347; 5422; 5424; 5427; 5557; 555…	ENSG00000121211; ENSG00000167513; ENSG00000128944; ENSG00000146143; ENSG00000175305; ENSG00000105486; ENSG00000051180; ENSG00000175063; ENSG00000154920; ENSG00000100526; ENSG00000111665; ENSG00000174442; ENSG00000162063; ENSG00000135476; ENSG00000166851; ENSG00000101447; ENSG00000178295; ENSG00000157456; ENSG00000088325; ENSG00000132326; ENSG00000013810; ENSG00000198554; ENSG00000122952; ENSG0000…	1860	1506	Red
1.49696e-109	GO:0022402	8.7572e-108	b	2	cell cycle process	580; 641; 672; 675; 699; 701; 805; 11065; 890; 891; 899; 983; 990; 991; 993; 995; 1017; 1031; 1032; 1033; 1058; 1062; 1063; 1111; 1164; 1719; 1763; 1869; 1894; 54962; 2146; 2175; 2177; 2237; 2305; 93323; 3161; 3619; 3832; 3835; 3925; 3978; 4085; 4171; 4172; 4173; 4174; 4175; 4176; 4288; 4292; 4436; 4603; 4605; 201254; 4678; 4751; 801; 4998; 5347; 5422; 5424; 5427; 5557; 5558; 5885; 5888; 5902; 59…	ENSG00000121211; ENSG00000167513; ENSG00000128944; ENSG00000175305; ENSG00000105486; ENSG00000051180; ENSG00000175063; ENSG00000154920; ENSG00000100526; ENSG00000174442; ENSG00000162063; ENSG00000135476; ENSG00000166851; ENSG00000101447; ENSG00000178295; ENSG00000157456; ENSG00000088325; ENSG00000013810; ENSG00000176208; ENSG00000122952; ENSG00000126215; ENSG00000137812; ENSG00000163781; ENSG0000…	1404	1136	Red
5.8984e-103	GO:0000278	1.86979e-100	b	3	mitotic cell cycle	641; 672; 675; 699; 701; 805; 11065; 890; 891; 899; 983; 990; 991; 993; 995; 1017; 1031; 1032; 1033; 1058; 1062; 1063; 1111; 1164; 1719; 1763; 1869; 1894; 2146; 2177; 2305; 93323; 3161; 3619; 3832; 3835; 3925; 3978; 4085; 4171; 4172; 4173; 4174; 4175; 4176; 4212; 4288; 4436; 4603; 4605; 4678; 4751; 801; 4998; 5347; 5422; 5427; 5557; 5558; 5885; 5888; 5902; 5933; 6119; 6240; 6241; 6491; 6790; 7027…	ENSG00000167513; ENSG00000128944; ENSG00000175305; ENSG00000105486; ENSG00000051180; ENSG00000175063; ENSG00000154920; ENSG00000100526; ENSG00000174442; ENSG00000162063; ENSG00000135476; ENSG00000166851; ENSG00000092853; ENSG00000178295; ENSG00000157456; ENSG00000088325; ENSG00000013810; ENSG00000198554; ENSG00000122952; ENSG00000126215; ENSG00000136159; ENSG00000163781; ENSG00000165490; ENSG0000…	1008	866	Red
2.93717e-98	GO:1903047	4.65541e-96	b	3	mitotic cell cycle process	641; 672; 675; 699; 701; 805; 11065; 890; 891; 899; 983; 990; 991; 993; 995; 1017; 1031; 1032; 1033; 1058; 1062; 1063; 1111; 1164; 1719; 1763; 1869; 1894; 2146; 2177; 2305; 93323; 3161; 3619; 3832; 3835; 3925; 3978; 4085; 4171; 4172; 4173; 4174; 4175; 4176; 4288; 4436; 4605; 4678; 4751; 801; 4998; 5347; 5422; 5427; 5557; 5558; 5885; 5888; 5902; 5933; 6119; 6241; 6491; 6790; 7027; 7272; 7283; 7298…	ENSG00000167513; ENSG00000128944; ENSG00000175305; ENSG00000105486; ENSG00000051180; ENSG00000175063; ENSG00000154920; ENSG00000100526; ENSG00000174442; ENSG00000162063; ENSG00000135476; ENSG00000166851; ENSG00000092853; ENSG00000178295; ENSG00000157456; ENSG00000088325; ENSG00000013810; ENSG00000122952; ENSG00000126215; ENSG00000163781; ENSG00000198668; ENSG00000120539; ENSG00000076003; ENSG0000…	859	752	Red
1.48513e-70	GO:0000280	6.90585e-68	b	5	nuclear division	675; 699; 701; 11065; 891; 990; 991; 995; 1062; 1063; 1111; 1164; 2175; 2177; 3619; 3832; 3835; 4085; 4288; 4292; 4603; 4605; 201254; 4751; 5347; 5885; 5888; 5902; 6790; 7153; 7272; 7283; 7517; 8438; 55706; 9055; 9088; 9133; 9134; 9184; 9212; 9232; 9319; 9493; 9585; 9700; 9735; 9787; 9918; 9928; 10403; 10460; 10592; 10635; 11004; 11130; 11144; 378708; 22974; 84057; 440145; 79866; 79980; 80010; 11…	ENSG00000121211; ENSG00000167513; ENSG00000128944; ENSG00000051180; ENSG00000175063; ENSG00000154920; ENSG00000135476; ENSG00000166851; ENSG00000178295; ENSG00000157456; ENSG00000088325; ENSG00000013810; ENSG00000126215; ENSG00000076242; ENSG00000175305; ENSG00000146670; ENSG00000112029; ENSG00000108106; ENSG00000132436; ENSG00000122952; ENSG00000149636; ENSG00000187741; ENSG00000178966; ENSG0000…	425	334	Red
6.61935e-69	GO:0006259	3.96499e-66	b	4	DNA metabolic process	86; 580; 641; 672; 675; 890; 983; 990; 1017; 1032; 1063; 1111; 1763; 1786; 1854; 2146; 2175; 2176; 2177; 2187; 2237; 2305; 3014; 3070; 3146; 3148; 3181; 3835; 3838; 3978; 4171; 4172; 4173; 4174; 4175; 4176; 4292; 4436; 4521; 201254; 4678; 4751; 4796; 4998; 5422; 5424; 5427; 5557; 5558; 5885; 5888; 5982; 5983; 5984; 5985; 6119; 6240; 6241; 7027; 7083; 7153; 7298; 7398; 7468; 7516; 7517; 7518; 7913…	ENSG00000121211; ENSG00000127423; ENSG00000167513; ENSG00000105486; ENSG00000051180; ENSG00000189057; ENSG00000138658; ENSG00000154920; ENSG00000092853; ENSG00000178295; ENSG00000198554; ENSG00000126215; ENSG00000163781; ENSG00000185480; ENSG00000076242; ENSG00000076003; ENSG00000175305; ENSG00000197275; ENSG00000129484; ENSG00000112029; ENSG00000119969; ENSG00000171320; ENSG00000085840; ENSG0000…	1050	863	Red
5.86056e-68	GO:0051276	1.75524e-65	b	4	chromosome organization	86; 641; 672; 675; 699; 701; 11065; 890; 891; 983; 990; 991; 1017; 1058; 1062; 1063; 1111; 1763; 1786; 2146; 2177; 2237; 2491; 3014; 3015; 3070; 3146; 3148; 3151; 3181; 3619; 3835; 4085; 4171; 4172; 4173; 4174; 4175; 4176; 4288; 4292; 4436; 201254; 4678; 4751; 5347; 5422; 5424; 5427; 5557; 5558; 5885; 5888; 5933; 5982; 5983; 5984; 5985; 6119; 6790; 6839; 7153; 7272; 7283; 7443; 7468; 7517; 7913; …	ENSG00000186185; ENSG00000128944; ENSG00000132326; ENSG00000175305; ENSG00000090889; ENSG00000051180; ENSG00000175063; ENSG00000167513; ENSG00000135476; ENSG00000166851; ENSG00000178295; ENSG00000013810; ENSG00000119403; ENSG00000126215; ENSG00000137812; ENSG00000104147; ENSG00000076242; ENSG00000076003; ENSG00000073111; ENSG00000146670; ENSG00000112029; ENSG00000120334; ENSG00000119969; ENSG0000…	1258	1014	Red
1.83704e-67	GO:0048285	3.66796e-65	b	4	organelle fission	675; 699; 701; 11065; 891; 990; 991; 995; 1062; 1063; 1111; 1164; 2175; 2177; 3619; 3832; 3835; 4085; 4288; 4292; 4603; 4605; 201254; 4751; 5347; 5885; 5888; 5902; 6790; 7153; 7272; 7283; 7517; 8438; 8546; 55706; 9055; 9088; 9133; 9134; 9184; 9212; 9232; 9319; 9493; 9585; 9700; 83540; 9735; 9787; 9918; 9928; 10403; 10460; 10592; 10635; 11004; 11130; 11144; 378708; 22974; 84057; 440145; 79866; 799…	ENSG00000121211; ENSG00000167513; ENSG00000128944; ENSG00000051180; ENSG00000175063; ENSG00000154920; ENSG00000135476; ENSG00000166851; ENSG00000178295; ENSG00000157456; ENSG00000088325; ENSG00000013810; ENSG00000126215; ENSG00000076242; ENSG00000175305; ENSG00000146670; ENSG00000112029; ENSG00000108106; ENSG00000132436; ENSG00000122952; ENSG00000149636; ENSG00000187741; ENSG00000178966; ENSG0000…	473	377	Red
4.65998e-67	GO:0007059	1.81739e-65	b	2	chromosome segregation	332; 672; 699; 701; 11065; 891; 990; 991; 1062; 1063; 1894; 2177; 2237; 3619; 3835; 4085; 4288; 4292; 201254; 4751; 5347; 5885; 7153; 7272; 7283; 7517; 9055; 9134; 9184; 9212; 9232; 9319; 9493; 9700; 9735; 9787; 9918; 9928; 10403; 10460; 10592; 11004; 11130; 11144; 378708; 11339; 55706; 90417; 79980; 80010; 113130; 146909; 146956; 81610; 81620; 81930; 116028; 83903; 51203; 83540; 83990; 84722; 15…	ENSG00000167513; ENSG00000128944; ENSG00000175063; ENSG00000154920; ENSG00000135476; ENSG00000166851; ENSG00000101447; ENSG00000178295; ENSG00000013810; ENSG00000126215; ENSG00000137812; ENSG00000104147; ENSG00000089685; ENSG00000076242; ENSG00000175305; ENSG00000146670; ENSG00000112029; ENSG00000182628; ENSG00000171320; ENSG00000122952; ENSG00000149636; ENSG00000166451; ENSG00000178966; ENSG0000…	343	279	Red
6.03787e-67	GO:0005694	6.219e-65	c	4	chromosome	86; 332; 641; 672; 675; 699; 701; 891; 983; 1058; 1062; 1063; 1111; 1763; 1869; 2146; 2177; 2237; 2305; 2491; 3014; 3015; 3070; 3146; 3148; 3151; 3181; 3619; 3835; 4085; 4171; 4172; 4173; 4174; 4175; 4176; 4212; 4288; 4292; 4436; 4605; 201254; 4678; 4751; 4796; 4998; 5347; 5422; 5424; 5427; 5557; 5558; 5885; 5888; 5933; 5982; 5983; 5984; 5985; 6119; 6839; 7027; 7112; 7153; 7272; 7283; 7468; 7516;…	ENSG00000167513; ENSG00000128944; ENSG00000090889; ENSG00000051180; ENSG00000189057; ENSG00000154920; ENSG00000174442; ENSG00000166851; ENSG00000105968; ENSG00000198554; ENSG00000122952; ENSG00000126215; ENSG00000137812; ENSG00000104147; ENSG00000163781; ENSG00000089685; ENSG00000185480; ENSG00000076242; ENSG00000076003; ENSG00000073111; ENSG00000146670; ENSG00000120334; ENSG00000182628; ENSG0000…	1800	1317	Red
1.20424e-65	GO:0051301	3.52239e-64	b	2	cell division	332; 641; 675; 699; 701; 805; 11065; 890; 891; 899; 983; 990; 991; 993; 995; 1017; 1058; 1062; 1063; 1164; 1894; 54962; 93323; 3070; 3619; 3832; 3925; 3978; 4085; 201254; 4751; 801; 5347; 5885; 5899; 5933; 6790; 7153; 7443; 8914; 9055; 9133; 9134; 9184; 9212; 9232; 9493; 9585; 9700; 9735; 9918; 9928; 10112; 10376; 10403; 10460; 10592; 10733; 11004; 11130; 378708; 11339; 90417; 22974; 116840; 7973…	ENSG00000167513; ENSG00000128944; ENSG00000105486; ENSG00000175063; ENSG00000111665; ENSG00000174442; ENSG00000162063; ENSG00000135476; ENSG00000166851; ENSG00000101447; ENSG00000157456; ENSG00000088325; ENSG00000013810; ENSG00000137812; ENSG00000104147; ENSG00000089685; ENSG00000198668; ENSG00000120539; ENSG00000175305; ENSG00000146670; ENSG00000112029; ENSG00000108106; ENSG00000182628; ENSG0000…	603	512	Red
1.32741e-65	GO:0006260	3.08622e-63	b	5	DNA replication	580; 641; 672; 675; 890; 983; 990; 1017; 1111; 1763; 1854; 2237; 3978; 4171; 4172; 4173; 4174; 4175; 4176; 201254; 4678; 4796; 4998; 5422; 5424; 5427; 5557; 5558; 5888; 5982; 5983; 5984; 5985; 6119; 6240; 6241; 8208; 8318; 8914; 9134; 9156; 9401; 9768; 9837; 10036; 10535; 10721; 10926; 11073; 11169; 378708; 79733; 79915; 80010; 80174; 84515; 146956; 81620; 51514; 116028; 374393; 51053; 83990; 842…	ENSG00000172716; ENSG00000167513; ENSG00000170312; ENSG00000174371; ENSG00000147536; ENSG00000160949; ENSG00000149554; ENSG00000101868; ENSG00000075131; ENSG00000112118; ENSG00000051180; ENSG00000189057; ENSG00000146143; ENSG00000111445; ENSG00000154920; ENSG00000176208; ENSG00000183763; ENSG00000138346; ENSG00000138658; ENSG00000128951; ENSG00000111602; ENSG00000166508; ENSG00000136492; ENSG0000…	279	255	Red
2.61311e-60	GO:0098813	2.76119e-58	b	3	nuclear chromosome segregation	699; 701; 11065; 891; 990; 991; 1062; 1063; 1894; 2177; 2237; 3619; 3835; 4085; 4292; 201254; 4751; 5347; 5885; 7153; 7272; 7283; 7517; 9055; 9134; 9184; 9212; 9232; 9319; 9493; 9700; 83540; 9735; 9787; 9918; 9928; 10403; 10460; 10592; 11004; 11130; 11144; 378708; 55706; 79980; 80010; 113130; 146909; 146956; 81610; 81620; 81930; 116028; 83903; 51203; 83990; 84722; 151246; 151648; 348654; 54892; 5…	ENSG00000121621; ENSG00000167513; ENSG00000117650; ENSG00000128944; ENSG00000175279; ENSG00000117399; ENSG00000114346; ENSG00000169679; ENSG00000142945; ENSG00000175063; ENSG00000079616; ENSG00000144554; ENSG00000126787; ENSG00000136824; ENSG00000164611; ENSG00000010292; ENSG00000164754; ENSG00000136492; ENSG00000135476; ENSG00000151503; ENSG00000154473; ENSG00000166851; ENSG00000101447; ENSG0000…	278	223	Red
1.12492e-58	GO:0098687	5.79336e-57	c	4	chromosomal region	332; 641; 675; 699; 701; 891; 983; 1058; 1062; 1063; 1111; 1763; 2146; 2237; 2491; 3014; 3070; 3181; 3619; 3835; 4085; 4171; 4172; 4173; 4174; 4175; 4176; 4436; 201254; 4751; 4998; 5347; 5424; 5885; 5888; 6839; 7153; 7272; 7517; 9184; 9212; 9401; 83540; 9735; 9918; 10403; 10635; 11004; 11130; 11144; 378708; 11339; 79019; 79172; 79682; 79980; 113130; 81620; 81930; 147841; 151246; 348235; 151648; 5…	ENSG00000121621; ENSG00000101945; ENSG00000167513; ENSG00000170312; ENSG00000153044; ENSG00000128944; ENSG00000175279; ENSG00000149554; ENSG00000159055; ENSG00000169679; ENSG00000112118; ENSG00000051180; ENSG00000172167; ENSG00000188486; ENSG00000079616; ENSG00000163535; ENSG00000111247; ENSG00000138346; ENSG00000117650; ENSG00000164754; ENSG00000166508; ENSG00000095002; ENSG00000161888; ENSG0000…	352	294	Red
1.5916e-58	GO:0044770	1.26134e-56	b	3	cell cycle phase transition	641; 672; 699; 701; 805; 11065; 890; 891; 899; 983; 990; 991; 993; 995; 1017; 1031; 1032; 1033; 1062; 1063; 1111; 1164; 1719; 1869; 2146; 2305; 93323; 3161; 4085; 4171; 4172; 4173; 4174; 4175; 4176; 4678; 4751; 801; 4998; 5347; 5422; 5427; 5557; 5558; 5885; 5933; 6119; 6241; 6790; 7027; 7272; 7283; 7298; 7517; 8318; 8914; 9088; 9133; 9134; 9184; 51512; 9212; 9319; 9700; 9735; 9787; 9928; 10383; 1…	ENSG00000167513; ENSG00000175305; ENSG00000175063; ENSG00000100526; ENSG00000162063; ENSG00000135476; ENSG00000166851; ENSG00000101447; ENSG00000178295; ENSG00000157456; ENSG00000088325; ENSG00000013810; ENSG00000176208; ENSG00000085840; ENSG00000126215; ENSG00000163781; ENSG00000198668; ENSG00000120539; ENSG00000076003; ENSG00000073111; ENSG00000188229; ENSG00000146670; ENSG00000112029; ENSG0000…	609	532	Red
2.06866e-58	GO:0044427	1.86179e-56	c	3	chromosomal part	86; 332; 641; 672; 675; 699; 701; 891; 983; 1058; 1062; 1063; 1111; 1763; 1869; 2146; 2237; 2305; 2491; 3014; 3015; 3070; 3148; 3151; 3181; 3619; 3835; 4085; 4171; 4172; 4173; 4174; 4175; 4176; 4212; 4292; 4436; 4605; 201254; 4678; 4751; 4796; 4998; 5347; 5422; 5424; 5427; 5557; 5558; 5885; 5888; 5933; 5982; 5983; 5984; 5985; 6119; 6839; 7027; 7112; 7153; 7272; 7468; 7516; 7517; 7518; 8208; 8914;…	ENSG00000167513; ENSG00000128944; ENSG00000051180; ENSG00000189057; ENSG00000154920; ENSG00000174442; ENSG00000166851; ENSG00000105968; ENSG00000198554; ENSG00000085840; ENSG00000126215; ENSG00000137812; ENSG00000104147; ENSG00000089685; ENSG00000185480; ENSG00000076242; ENSG00000076003; ENSG00000073111; ENSG00000146670; ENSG00000120334; ENSG00000182628; ENSG00000119969; ENSG00000111581; ENSG0000…	1632	1172	Red
2.75726e-57	GO:0044772	4.129e-55	b	4	mitotic cell cycle phase transition	641; 672; 699; 701; 801; 805; 11065; 890; 891; 899; 983; 990; 991; 993; 995; 1017; 1031; 1032; 1033; 1062; 1063; 1111; 1164; 1719; 1869; 2146; 2305; 93323; 3161; 4085; 4171; 4172; 4173; 4174; 4175; 4176; 4678; 4751; 4998; 5347; 5422; 5427; 5557; 5558; 5885; 5933; 6119; 6241; 6790; 7027; 7272; 7283; 7298; 7517; 8318; 9088; 9133; 9134; 9184; 51512; 9212; 9319; 9700; 9735; 9787; 9833; 9928; 10383; 1…	ENSG00000167513; ENSG00000175305; ENSG00000175063; ENSG00000100526; ENSG00000162063; ENSG00000138778; ENSG00000135476; ENSG00000166851; ENSG00000092853; ENSG00000178295; ENSG00000157456; ENSG00000088325; ENSG00000013810; ENSG00000085840; ENSG00000126215; ENSG00000163781; ENSG00000198668; ENSG00000120539; ENSG00000076003; ENSG00000073111; ENSG00000188229; ENSG00000146670; ENSG00000112029; ENSG0000…	566	498	Red
2.91531e-54	GO:0043232	1.31189e-52	c	3	intracellular non-membrane-bounded organelle	37; 86; 302; 332; 558; 580; 641; 672; 675; 699; 701; 805; 891; 899; 983; 990; 991; 1017; 1058; 1062; 1063; 1111; 132320; 1763; 1809; 1869; 1894; 2146; 2177; 2237; 2305; 2491; 93323; 3014; 3015; 3070; 3146; 3148; 3151; 3161; 3181; 3619; 3832; 3835; 3925; 4001; 4085; 4171; 4172; 4173; 4174; 4175; 4176; 4212; 4288; 4292; 4436; 4478; 4605; 201254; 4678; 4751; 4796; 801; 4998; 5347; 5420; 5422; 5424; …	ENSG00000186185; ENSG00000128944; ENSG00000146143; ENSG00000175305; ENSG00000090889; ENSG00000051180; ENSG00000189057; ENSG00000154920; ENSG00000174442; ENSG00000162063; ENSG00000162062; ENSG00000135476; ENSG00000166851; ENSG00000132436; ENSG00000101447; ENSG00000178295; ENSG00000004838; ENSG00000157456; ENSG00000088325; ENSG00000132326; ENSG00000013810; ENSG00000198554; ENSG00000122952; ENSG0000…	5063	3850	Red
3.35245e-54	GO:0140014	4.01623e-52	b	4	mitotic nuclear division	699; 701; 11065; 891; 990; 991; 995; 1062; 1063; 1111; 3619; 3832; 3835; 4085; 4288; 4605; 4751; 5347; 5885; 5902; 6790; 7272; 7283; 7517; 9055; 9088; 9184; 9212; 9232; 9319; 9493; 9585; 9700; 83540; 9735; 9787; 9918; 9928; 10403; 10460; 10592; 11004; 11130; 22974; 440145; 79866; 79980; 113130; 146909; 81620; 81930; 83903; 51203; 84722; 151246; 151648; 348654; 54892; 55143; 55165; 23310; 23397; 1…	ENSG00000011426; ENSG00000121621; ENSG00000167513; ENSG00000117650; ENSG00000138160; ENSG00000128944; ENSG00000117399; ENSG00000169679; ENSG00000136122; ENSG00000158402; ENSG00000013810; ENSG00000175063; ENSG00000079616; ENSG00000163535; ENSG00000126787; ENSG00000136824; ENSG00000164611; ENSG00000010292; ENSG00000164754; ENSG00000135476; ENSG00000151503; ENSG00000127564; ENSG00000154473; ENSG0000…	283	246	Red
4.29311e-54	GO:0043228	4.07846e-52	c	2	non-membrane-bounded organelle	37; 86; 302; 332; 558; 580; 641; 672; 675; 699; 701; 805; 891; 899; 983; 990; 991; 1017; 1058; 1062; 1063; 1111; 132320; 1763; 1809; 1869; 1894; 54962; 2146; 2177; 2237; 2305; 2491; 93323; 3014; 3015; 3070; 3146; 3148; 3151; 3161; 3181; 3619; 3832; 3835; 3925; 4001; 4085; 4171; 4172; 4173; 4174; 4175; 4176; 4212; 4288; 4292; 4436; 4478; 4605; 201254; 4678; 4751; 4796; 801; 4998; 5347; 5420; 5422;…	ENSG00000186185; ENSG00000128944; ENSG00000146143; ENSG00000175305; ENSG00000090889; ENSG00000051180; ENSG00000189057; ENSG00000154920; ENSG00000174442; ENSG00000162063; ENSG00000162062; ENSG00000135476; ENSG00000166851; ENSG00000132436; ENSG00000101447; ENSG00000178295; ENSG00000004838; ENSG00000157456; ENSG00000088325; ENSG00000132326; ENSG00000105968; ENSG00000198554; ENSG00000122952; ENSG0000…	5070	3857	Red
6.5617e-53	GO:0000793	3.34647e-51	c	5	condensed chromosome	332; 641; 672; 675; 699; 701; 891; 1058; 1062; 1063; 1111; 2177; 3014; 3146; 3148; 3619; 4085; 4288; 4292; 201254; 4751; 5347; 5885; 5888; 6839; 7153; 7283; 7518; 9184; 9212; 9735; 9918; 10403; 10592; 11004; 11073; 11130; 11144; 378708; 79019; 79172; 79682; 79980; 81620; 147841; 83540; 151246; 348235; 151648; 54821; 54892; 55055; 55355; 55839; 23310; 23397; 10615; 57082; 57122; 221150; 90417; 641…	ENSG00000101945; ENSG00000167513; ENSG00000117650; ENSG00000153044; ENSG00000128944; ENSG00000175279; ENSG00000149554; ENSG00000169679; ENSG00000051180; ENSG00000188486; ENSG00000144554; ENSG00000146918; ENSG00000136824; ENSG00000010292; ENSG00000164754; ENSG00000151503; ENSG00000161888; ENSG00000164104; ENSG00000166851; ENSG00000152422; ENSG00000169689; ENSG00000100162; ENSG00000151725; ENSG0000…	224	181	Red
2.39939e-51	GO:0006974	2.3954e-49	b	4	cellular response to DNA damage stimulus	86; 580; 641; 672; 675; 891; 983; 995; 1017; 1032; 1111; 1763; 1869; 2175; 2176; 2177; 2187; 2237; 2305; 3014; 3146; 3148; 3835; 3978; 4171; 4172; 4173; 4174; 4175; 4176; 4292; 4436; 4521; 201254; 4796; 5347; 5422; 5424; 5427; 5885; 5888; 5982; 5983; 5984; 5985; 6119; 6790; 6839; 7027; 7153; 7398; 7468; 7516; 7517; 7518; 7913; 8208; 8318; 8438; 8914; 9156; 51512; 9232; 9319; 9401; 9768; 10036; 10…	ENSG00000105486; ENSG00000051180; ENSG00000154920; ENSG00000166851; ENSG00000092853; ENSG00000178295; ENSG00000198554; ENSG00000126215; ENSG00000163781; ENSG00000165490; ENSG00000185480; ENSG00000076242; ENSG00000076003; ENSG00000073111; ENSG00000129484; ENSG00000112029; ENSG00000171320; ENSG00000158169; ENSG00000132436; ENSG00000143476; ENSG00000172716; ENSG00000187741; ENSG00000178966; ENSG0000…	875	754	Red
4.70545e-50	GO:0051726	4.02652e-48	b	4	regulation of cell cycle	332; 580; 641; 672; 675; 699; 701; 801; 805; 11065; 890; 891; 899; 983; 990; 991; 993; 995; 1017; 1031; 1032; 1033; 1062; 1063; 1111; 1164; 1763; 1869; 1894; 2146; 2177; 2237; 2305; 93323; 3014; 3161; 3619; 3832; 4085; 4212; 4288; 4436; 4605; 4751; 4998; 5347; 5885; 5888; 5902; 5933; 6119; 6241; 6491; 6790; 7027; 7272; 7283; 7517; 8318; 8864; 8914; 9055; 9088; 9133; 9134; 9184; 51512; 9212; 9232;…	ENSG00000167513; ENSG00000128944; ENSG00000132326; ENSG00000051180; ENSG00000175063; ENSG00000154920; ENSG00000100526; ENSG00000174442; ENSG00000162063; ENSG00000135476; ENSG00000166851; ENSG00000101447; ENSG00000178295; ENSG00000157456; ENSG00000088325; ENSG00000013810; ENSG00000176208; ENSG00000085840; ENSG00000126215; ENSG00000163781; ENSG00000089685; ENSG00000165490; ENSG00000198668; ENSG0000…	1180	982	Red
1.90767e-49	GO:0000819	1.42836e-47	b	4	sister chromatid segregation	699; 701; 11065; 891; 990; 991; 1062; 1063; 2237; 3619; 3835; 4085; 4751; 5347; 5885; 7153; 7272; 7283; 7517; 9055; 9184; 9212; 9232; 9319; 9493; 9700; 83540; 9735; 9787; 9918; 9928; 10403; 10460; 10592; 11004; 11130; 79980; 113130; 146909; 81620; 81930; 116028; 83903; 51203; 84722; 151246; 151648; 348654; 54892; 55143; 55165; 23310; 23397; 10615; 24137; 157570; 26271; 90417; 29127; 64105; 64151	ENSG00000121621; ENSG00000167513; ENSG00000117650; ENSG00000128944; ENSG00000117399; ENSG00000169679; ENSG00000142945; ENSG00000175063; ENSG00000079616; ENSG00000163535; ENSG00000126787; ENSG00000136824; ENSG00000164611; ENSG00000010292; ENSG00000164754; ENSG00000135476; ENSG00000151503; ENSG00000154473; ENSG00000166851; ENSG00000178295; ENSG00000071539; ENSG00000186185; ENSG00000013810; ENSG0000…	203	178	Red
1.28521e-48	GO:0006281	1.99208e-46	b	5	DNA repair	86; 580; 641; 672; 675; 983; 1017; 1032; 1111; 1763; 2175; 2176; 2177; 2187; 2237; 2305; 3014; 3146; 3148; 55247; 3835; 3978; 4171; 4172; 4173; 4174; 4175; 4176; 4292; 4436; 4521; 201254; 4796; 5422; 5424; 5427; 5885; 5888; 5982; 5983; 5984; 5985; 6119; 7398; 7468; 7516; 7517; 7518; 7913; 8208; 8318; 8438; 8914; 9156; 9232; 9319; 9401; 9768; 10036; 10038; 10535; 10635; 10721; 11073; 11144; 11169;…	ENSG00000105486; ENSG00000051180; ENSG00000154920; ENSG00000092853; ENSG00000178295; ENSG00000198554; ENSG00000125319; ENSG00000163781; ENSG00000185480; ENSG00000076242; ENSG00000076003; ENSG00000073111; ENSG00000129484; ENSG00000171320; ENSG00000158169; ENSG00000132436; ENSG00000143476; ENSG00000187741; ENSG00000178966; ENSG00000051341; ENSG00000106399; ENSG00000085999; ENSG00000170312; ENSG0000…	573	492	Red
1.37138e-48	GO:0000070	9.12728e-47	b	4	mitotic sister chromatid segregation	699; 701; 11065; 891; 990; 991; 1062; 1063; 3619; 3835; 4085; 4751; 5347; 5885; 7272; 7283; 7517; 9055; 9184; 9212; 9232; 9319; 9493; 9700; 83540; 9735; 9787; 9918; 9928; 10403; 10460; 10592; 11004; 11130; 79980; 113130; 146909; 81620; 81930; 83903; 51203; 84722; 151246; 151648; 348654; 54892; 55143; 55165; 23310; 23397; 10615; 24137; 26271; 90417; 29127; 64105; 64151	ENSG00000121621; ENSG00000167513; ENSG00000117650; ENSG00000128944; ENSG00000117399; ENSG00000169679; ENSG00000142945; ENSG00000175063; ENSG00000079616; ENSG00000163535; ENSG00000126787; ENSG00000136824; ENSG00000164611; ENSG00000010292; ENSG00000164754; ENSG00000135476; ENSG00000151503; ENSG00000154473; ENSG00000166851; ENSG00000178295; ENSG00000071539; ENSG00000186185; ENSG00000013810; ENSG0000…	168	153	Red
3.62922e-47	GO:0000775	9.25452e-46	c	5	chromosome, centromeric region	332; 699; 701; 891; 1058; 1062; 1063; 2491; 3070; 3619; 3835; 4085; 201254; 4751; 5347; 5885; 6839; 7153; 7272; 9184; 9212; 9735; 9918; 10403; 11004; 11130; 378708; 11339; 79019; 79172; 79682; 79980; 113130; 81620; 81930; 147841; 83540; 151246; 348235; 151648; 54069; 54821; 55055; 55143; 55166; 55355; 55839; 23310; 10615; 57082; 57122; 221150; 91687; 157570; 27085; 90417; 64105; 64151; 64946	ENSG00000121621; ENSG00000101945; ENSG00000167513; ENSG00000117650; ENSG00000128944; ENSG00000175279; ENSG00000159055; ENSG00000169679; ENSG00000120334; ENSG00000172167; ENSG00000142945; ENSG00000079616; ENSG00000163535; ENSG00000010292; ENSG00000164754; ENSG00000161888; ENSG00000154473; ENSG00000166851; ENSG00000169689; ENSG00000100162; ENSG00000151725; ENSG00000164109; ENSG00000137812; ENSG0000…	198	176	Red
1.41534e-43	GO:0010564	1.64533e-41	b	5	regulation of cell cycle process	641; 672; 675; 699; 701; 801; 805; 11065; 891; 899; 983; 990; 991; 993; 995; 1017; 1031; 1032; 1062; 1063; 1111; 1869; 1894; 2146; 2237; 2305; 93323; 3161; 3619; 3832; 4085; 4288; 4751; 4998; 5347; 5885; 5888; 5902; 5933; 6241; 6491; 6790; 7027; 7272; 7283; 7517; 9055; 9088; 9184; 51512; 9212; 9232; 9319; 9493; 9585; 9700; 9735; 9787; 9928; 10112; 10383; 10403; 10460; 10635; 10733; 10926; 11073; …	ENSG00000167513; ENSG00000128944; ENSG00000051180; ENSG00000175063; ENSG00000162063; ENSG00000135476; ENSG00000166851; ENSG00000101447; ENSG00000178295; ENSG00000088325; ENSG00000013810; ENSG00000176208; ENSG00000085840; ENSG00000126215; ENSG00000163781; ENSG00000198668; ENSG00000188229; ENSG00000146670; ENSG00000112029; ENSG00000122952; ENSG00000123080; ENSG00000143476; ENSG00000129173; ENSG0000…	756	632	Red
2.32525e-42	GO:0051321	5.44108e-41	b	2	meiotic cell cycle	675; 699; 701; 991; 993; 995; 1017; 1164; 2175; 2177; 3014; 3619; 4292; 4603; 201254; 4751; 5347; 5885; 5888; 6790; 7153; 7272; 7283; 7516; 8438; 9088; 9133; 9134; 9156; 9184; 9232; 9319; 9700; 9918; 10592; 10635; 11144; 378708; 55706; 84057; 80010; 146956; 81930; 83540; 83990; 151246; 151648; 55329; 23310; 286151; 25788; 26271; 29893; 63979	ENSG00000121211; ENSG00000121621; ENSG00000085999; ENSG00000117650; ENSG00000174371; ENSG00000175279; ENSG00000117399; ENSG00000169679; ENSG00000051180; ENSG00000158402; ENSG00000188486; ENSG00000144554; ENSG00000136824; ENSG00000164611; ENSG00000010292; ENSG00000164754; ENSG00000136492; ENSG00000135476; ENSG00000151503; ENSG00000127564; ENSG00000154473; ENSG00000166851; ENSG00000185697; ENSG0000…	251	166	Red
1.34115e-41	GO:0006996	8.50288e-40	b	3	organelle organization	86; 302; 641; 672; 675; 699; 701; 805; 11065; 890; 891; 899; 983; 990; 991; 995; 1017; 1058; 1062; 1063; 1111; 1164; 132320; 1763; 1786; 1809; 1869; 1894; 2146; 2175; 2177; 2237; 2491; 93323; 3014; 3015; 3070; 3146; 3148; 3151; 3181; 3619; 3832; 3835; 3925; 4085; 4171; 4172; 4173; 4174; 4175; 4176; 4288; 4292; 4436; 4478; 4603; 4605; 201254; 4678; 4751; 801; 5347; 5422; 5424; 5427; 5557; 5558; 58…	ENSG00000121211; ENSG00000127423; ENSG00000186185; ENSG00000085999; ENSG00000132326; ENSG00000175305; ENSG00000090889; ENSG00000051180; ENSG00000175063; ENSG00000154920; ENSG00000162063; ENSG00000135476; ENSG00000166851; ENSG00000128944; ENSG00000178295; ENSG00000004838; ENSG00000157456; ENSG00000088325; ENSG00000013810; ENSG00000119403; ENSG00000126215; ENSG00000137812; ENSG00000123416; ENSG0000…	4064	3292	Red
3.606e-39	GO:0007346	3.35358e-37	b	5	regulation of mitotic cell cycle	641; 672; 675; 699; 701; 11065; 891; 983; 990; 991; 993; 995; 1017; 1031; 1032; 1062; 1063; 1111; 1164; 1869; 2146; 2177; 93323; 3161; 3619; 3832; 4085; 4212; 4288; 4436; 4751; 4998; 5347; 5885; 5902; 5933; 6119; 6790; 7027; 7272; 7283; 7517; 9088; 9184; 51512; 9212; 9232; 9319; 9585; 9700; 9735; 9787; 9928; 10383; 10403; 10460; 10733; 11073; 11130; 22974; 79733; 79866; 80174; 113130; 146956; 816…	ENSG00000151849; ENSG00000011426; ENSG00000080839; ENSG00000167513; ENSG00000170312; ENSG00000138160; ENSG00000117399; ENSG00000169679; ENSG00000075131; ENSG00000249115; ENSG00000071539; ENSG00000158402; ENSG00000075218; ENSG00000175063; ENSG00000144554; ENSG00000142731; ENSG00000126787; ENSG00000164611; ENSG00000117650; ENSG00000164754; ENSG00000095002; ENSG00000122952; ENSG00000127564; ENSG0000…	624	532	Red
5.91604e-39	GO:0000776	2.81012e-37	c	2	kinetochore	332; 699; 701; 891; 1058; 1062; 1063; 2491; 3619; 3835; 4085; 201254; 4751; 5347; 7272; 9184; 9212; 9735; 10403; 11004; 11130; 378708; 90417; 79172; 79682; 79980; 79019; 81620; 81930; 147841; 83540; 151246; 348235; 151648; 54821; 55055; 55166; 55355; 55839; 10615; 57082; 57122; 221150; 27085; 64105; 64946	ENSG00000121621; ENSG00000167513; ENSG00000117650; ENSG00000128944; ENSG00000175279; ENSG00000172167; ENSG00000169679; ENSG00000142945; ENSG00000079616; ENSG00000163535; ENSG00000174442; ENSG00000153044; ENSG00000161888; ENSG00000154473; ENSG00000166851; ENSG00000169689; ENSG00000100162; ENSG00000151725; ENSG00000164109; ENSG00000137812; ENSG00000089685; ENSG00000117724; ENSG00000149503; ENSG0000…	139	125	Red
9.08371e-39	GO:1903046	1.77132e-37	b	2	meiotic cell cycle process	675; 699; 701; 991; 993; 995; 1164; 2175; 2177; 3619; 4292; 4603; 201254; 5347; 5885; 5888; 6790; 7153; 7272; 7283; 8438; 9133; 9134; 9232; 9319; 9700; 9918; 10592; 10635; 11144; 378708; 55706; 84057; 80010; 146956; 81930; 83540; 83990; 151246; 151648; 23310; 286151; 25788; 26271; 29893; 63979	ENSG00000121211; ENSG00000121621; ENSG00000085999; ENSG00000010292; ENSG00000175279; ENSG00000117399; ENSG00000169679; ENSG00000051180; ENSG00000158402; ENSG00000144554; ENSG00000136824; ENSG00000164611; ENSG00000131470; ENSG00000164754; ENSG00000136492; ENSG00000135476; ENSG00000151503; ENSG00000166851; ENSG00000185697; ENSG00000164045; ENSG00000169689; ENSG00000157456; ENSG00000131747; ENSG0000…	191	126	Red
1.6044e-36	GO:0006310	1.24341e-34	b	5	DNA recombination	86; 641; 672; 675; 1111; 2177; 2187; 2237; 3014; 3146; 3148; 3838; 3978; 4171; 4172; 4173; 4174; 4175; 4176; 4292; 4436; 201254; 4796; 5885; 5888; 6119; 7153; 7468; 7516; 7517; 7518; 8318; 8438; 8914; 9156; 9319; 9401; 10635; 10721; 11144; 378708; 84057; 79000; 80010; 84515; 78995; 146956; 116028; 83990; 84296; 51659; 348654; 55010; 55159; 25788; 29893; 63979	ENSG00000121211; ENSG00000136518; ENSG00000131470; ENSG00000174371; ENSG00000085999; ENSG00000160949; ENSG00000149554; ENSG00000112118; ENSG00000051180; ENSG00000188486; ENSG00000144554; ENSG00000164754; ENSG00000166508; ENSG00000136492; ENSG00000095002; ENSG00000164104; ENSG00000111602; ENSG00000147536; ENSG00000152422; ENSG00000169689; ENSG00000109685; ENSG00000175279; ENSG00000197275; ENSG0000…	304	238	Red
2.6877e-36	GO:0071103	1.7854e-34	b	5	DNA conformation change	641; 891; 1058; 1763; 2491; 3014; 3070; 3146; 3148; 3181; 3619; 4171; 4172; 4173; 4174; 4175; 4176; 201254; 4678; 5888; 5982; 5983; 5984; 5985; 7153; 8208; 8438; 9401; 9918; 10036; 10592; 10721; 378708; 11339; 79019; 79172; 79682; 113130; 84515; 51203; 83990; 54069; 54821; 54892; 55166; 55355; 55839; 23310; 23397; 57082; 25788; 91687; 63922; 64105; 64151; 64946	ENSG00000085999; ENSG00000138092; ENSG00000010292; ENSG00000175279; ENSG00000133119; ENSG00000159055; ENSG00000112118; ENSG00000051180; ENSG00000188486; ENSG00000186871; ENSG00000146918; ENSG00000136824; ENSG00000138346; ENSG00000166508; ENSG00000136492; ENSG00000151503; ENSG00000164104; ENSG00000169689; ENSG00000100162; ENSG00000132780; ENSG00000137812; ENSG00000104147; ENSG00000131747; ENSG0000…	327	230	Red
5.70618e-36	GO:0044428	1.71185e-34	c	3	nuclear part	37; 86; 332; 580; 641; 672; 675; 699; 701; 805; 11065; 890; 891; 983; 990; 991; 993; 995; 1017; 1032; 1058; 1062; 1063; 1111; 1434; 1633; 1763; 1786; 1854; 1869; 1894; 2146; 2175; 2176; 2177; 2187; 2237; 2305; 2491; 93323; 3014; 3015; 3146; 3148; 3181; 3189; 3619; 3835; 3838; 3978; 4001; 4085; 4171; 4172; 4173; 4174; 4175; 4176; 4288; 4292; 4436; 4521; 4603; 4605; 201254; 4678; 4686; 4751; 4796; …	ENSG00000186185; ENSG00000096746; ENSG00000085999; ENSG00000146143; ENSG00000175305; ENSG00000090889; ENSG00000105486; ENSG00000051180; ENSG00000124207; ENSG00000175063; ENSG00000154920; ENSG00000071626; ENSG00000166851; ENSG00000132436; ENSG00000092853; ENSG00000178295; ENSG00000077152; ENSG00000088325; ENSG00000132326; ENSG00000097021; ENSG00000198554; ENSG00000122952; ENSG00000119403; ENSG0000…	4830	4034	Red
7.64e-36	GO:0031981	2.62307e-34	c	4	nuclear lumen	37; 86; 332; 580; 641; 672; 675; 699; 701; 801; 805; 11065; 890; 891; 983; 990; 991; 993; 995; 1017; 1032; 1058; 1062; 1063; 1111; 1434; 1633; 1763; 1786; 1854; 1869; 1894; 2146; 2175; 2176; 2177; 2187; 2237; 2305; 2491; 3014; 3015; 3146; 3148; 3181; 3189; 3619; 3835; 3838; 3978; 4001; 4085; 4171; 4172; 4173; 4174; 4175; 4176; 4288; 4292; 4436; 4603; 4605; 201254; 4678; 4686; 4751; 4796; 4998; 53…	ENSG00000186185; ENSG00000096746; ENSG00000085999; ENSG00000146143; ENSG00000175305; ENSG00000090889; ENSG00000105486; ENSG00000051180; ENSG00000124207; ENSG00000175063; ENSG00000154920; ENSG00000071626; ENSG00000166851; ENSG00000092853; ENSG00000178295; ENSG00000077152; ENSG00000088325; ENSG00000132326; ENSG00000097021; ENSG00000198554; ENSG00000122952; ENSG00000119403; ENSG00000126215; ENSG0000…	4461	3769	Red
2.51033e-35	GO:0000777	5.64824e-34	c	3	condensed chromosome kinetochore	332; 699; 701; 891; 1058; 1062; 1063; 3619; 4085; 201254; 4751; 5347; 9184; 83540; 9735; 10403; 11004; 11130; 378708; 79019; 79172; 79682; 79980; 81620; 147841; 151246; 348235; 151648; 54821; 55055; 55355; 55839; 10615; 57082; 57122; 221150; 90417; 64105; 64946	ENSG00000167513; ENSG00000117650; ENSG00000128944; ENSG00000175279; ENSG00000169679; ENSG00000142945; ENSG00000163535; ENSG00000174442; ENSG00000153044; ENSG00000161888; ENSG00000154473; ENSG00000166851; ENSG00000169689; ENSG00000100162; ENSG00000151725; ENSG00000164109; ENSG00000137812; ENSG00000089685; ENSG00000117724; ENSG00000149503; ENSG00000111581; ENSG00000184445; ENSG00000123219; ENSG0000…	108	95	Red
4.02282e-35	GO:0000228	1.03588e-33	c	4	nuclear chromosome	86; 332; 641; 672; 675; 699; 701; 891; 1058; 1111; 3014; 3015; 3619; 4171; 4172; 4173; 4174; 4175; 4176; 4292; 4751; 4796; 4998; 5347; 5422; 5424; 5427; 5557; 5558; 5885; 5888; 6119; 6839; 7153; 7283; 8914; 83540; 9837; 9918; 10403; 10592; 11073; 11144; 11169; 79172; 79980; 81611; 84296; 51659; 23594; 54962; 55388; 23649; 63979; 64105; 64785	ENSG00000136518; ENSG00000117650; ENSG00000136824; ENSG00000147536; ENSG00000160949; ENSG00000149554; ENSG00000169679; ENSG00000075131; ENSG00000112118; ENSG00000051180; ENSG00000188486; ENSG00000101945; ENSG00000143401; ENSG00000010292; ENSG00000164754; ENSG00000166508; ENSG00000166851; ENSG00000014138; ENSG00000198554; ENSG00000163781; ENSG00000131747; ENSG00000089685; ENSG00000131153; ENSG0000…	310	241	Red
4.13766e-35	GO:0044786	2.18606e-33	b	3	cell cycle DNA replication	675; 1763; 2237; 3978; 4171; 4172; 4173; 4174; 4175; 4176; 5422; 5424; 5427; 5557; 5558; 5888; 5982; 5983; 5984; 5985; 6119; 8318; 9837; 10926; 79733; 80174; 81620; 51053; 54962; 23649; 26271; 29980; 64785	ENSG00000181938; ENSG00000167513; ENSG00000133119; ENSG00000075131; ENSG00000112118; ENSG00000051180; ENSG00000198056; ENSG00000138346; ENSG00000166508; ENSG00000161692; ENSG00000014138; ENSG00000168496; ENSG00000159147; ENSG00000076003; ENSG00000073111; ENSG00000101868; ENSG00000100297; ENSG00000112029; ENSG00000104738; ENSG00000100479; ENSG00000111445; ENSG00000049541; ENSG00000006634; ENSG0000…	65	61	Red
8.03499e-35	GO:0005634	1.65521e-33	c	4	nucleus	37; 86; 302; 332; 580; 641; 672; 675; 699; 701; 801; 805; 11065; 890; 891; 899; 983; 990; 991; 993; 995; 1017; 1031; 1032; 1058; 1062; 1063; 1111; 1434; 1633; 1763; 1786; 1841; 1854; 1869; 1894; 2146; 2175; 2176; 2177; 2187; 2237; 2305; 2491; 93323; 3014; 3015; 3070; 3146; 3148; 3151; 3181; 3189; 3619; 3832; 3835; 3838; 3978; 4001; 4085; 4171; 4172; 4173; 4174; 4175; 4176; 4212; 4288; 4292; 4436;…	ENSG00000121211; ENSG00000127423; ENSG00000186185; ENSG00000096746; ENSG00000085999; ENSG00000146143; ENSG00000175305; ENSG00000090889; ENSG00000105486; ENSG00000051180; ENSG00000124207; ENSG00000175063; ENSG00000137563; ENSG00000162063; ENSG00000168078; ENSG00000135476; ENSG00000024526; ENSG00000166851; ENSG00000132436; ENSG00000128944; ENSG00000178295; ENSG00000157456; ENSG00000077152; ENSG0000…	7626	5966	Red
1.73473e-34	GO:0140013	1.0391e-32	b	4	meiotic nuclear division	675; 699; 701; 991; 1164; 2175; 2177; 3619; 4292; 4603; 201254; 5347; 5885; 5888; 6790; 7153; 7272; 8438; 55706; 9133; 9134; 9232; 9319; 9700; 83540; 10592; 10635; 11144; 378708; 84057; 80010; 146956; 81930; 83990; 151246; 151648; 286151; 25788; 26271; 29893; 63979	ENSG00000121211; ENSG00000121621; ENSG00000085999; ENSG00000131470; ENSG00000175279; ENSG00000117399; ENSG00000169679; ENSG00000051180; ENSG00000144554; ENSG00000136824; ENSG00000164611; ENSG00000164754; ENSG00000136492; ENSG00000135476; ENSG00000166851; ENSG00000185697; ENSG00000169689; ENSG00000157456; ENSG00000131747; ENSG00000197275; ENSG00000087586; ENSG00000149503; ENSG00000076242; ENSG0000…	175	113	Red
2.0696e-34	GO:0005654	3.55281e-33	c	4	nucleoplasm	37; 86; 332; 580; 641; 672; 675; 699; 801; 805; 11065; 890; 891; 983; 990; 991; 993; 995; 1017; 1032; 1058; 1062; 1063; 1111; 1434; 1633; 1763; 1786; 1854; 1869; 1894; 2146; 2175; 2176; 2177; 2187; 2237; 2305; 2491; 3014; 3146; 3148; 3181; 3189; 3619; 3835; 3838; 3978; 4001; 4085; 4171; 4172; 4173; 4174; 4175; 4176; 4288; 4292; 4436; 4603; 4605; 201254; 4678; 4686; 4751; 4796; 4998; 5347; 5422; 5…	ENSG00000186185; ENSG00000096746; ENSG00000085999; ENSG00000132326; ENSG00000175305; ENSG00000090889; ENSG00000105486; ENSG00000051180; ENSG00000124207; ENSG00000175063; ENSG00000154920; ENSG00000071626; ENSG00000166851; ENSG00000092853; ENSG00000178295; ENSG00000077152; ENSG00000088325; ENSG00000097021; ENSG00000198554; ENSG00000122952; ENSG00000119403; ENSG00000126215; ENSG00000137812; ENSG0000…	4103	3491	Red
2.70076e-34	GO:0005819	3.97398e-33	c	4	spindle	332; 701; 801; 805; 891; 983; 990; 991; 1062; 1063; 1894; 93323; 3619; 3832; 3835; 4085; 4751; 5347; 5885; 6790; 7272; 7283; 7443; 9055; 9212; 9493; 9585; 9700; 9735; 9787; 9928; 10112; 10460; 10733; 11004; 11073; 11186; 22974; 79000; 440145; 79801; 145508; 146909; 81610; 81930; 83903; 51203; 84722; 150468; 348235; 151648; 284403; 55143; 23354; 10615; 24137; 221150; 25886; 26271; 26586; 90417; 29…	ENSG00000121621; ENSG00000170312; ENSG00000138160; ENSG00000128944; ENSG00000136108; ENSG00000117399; ENSG00000114346; ENSG00000075702; ENSG00000249115; ENSG00000013810; ENSG00000134222; ENSG00000079616; ENSG00000143933; ENSG00000142731; ENSG00000126787; ENSG00000117650; ENSG00000164754; ENSG00000135476; ENSG00000090889; ENSG00000166851; ENSG00000100629; ENSG00000101447; ENSG00000088325; ENSG0000…	381	328	Red
6.39722e-34	GO:0015630	1.08753e-32	c	5	microtubule cytoskeleton	332; 672; 675; 701; 801; 805; 891; 899; 983; 990; 991; 1017; 1062; 1063; 1111; 132320; 1869; 1894; 93323; 3014; 3161; 3619; 3832; 3835; 3925; 4085; 4172; 4751; 5347; 5420; 5829; 5885; 5888; 5902; 6491; 6790; 7153; 7272; 7283; 7443; 7516; 8318; 9055; 9133; 9134; 51512; 9212; 9493; 9585; 9700; 9735; 9768; 9787; 9928; 10112; 10376; 10383; 10403; 10460; 10733; 11004; 11073; 11186; 22974; 116840; 7900…	ENSG00000151725; ENSG00000128944; ENSG00000051180; ENSG00000162063; ENSG00000162062; ENSG00000135476; ENSG00000166851; ENSG00000101447; ENSG00000178295; ENSG00000004838; ENSG00000157456; ENSG00000088325; ENSG00000013810; ENSG00000163781; ENSG00000089685; ENSG00000198668; ENSG00000175305; ENSG00000188229; ENSG00000051825; ENSG00000112029; ENSG00000171241; ENSG00000182628; ENSG00000167553; ENSG0000…	1292	1068	Red
1.82956e-33	GO:0033260	9.96281e-32	b	4	nuclear DNA replication	675; 1763; 2237; 3978; 4171; 4172; 4173; 4174; 4175; 4176; 5422; 5424; 5427; 5557; 5558; 5888; 5982; 5983; 5984; 5985; 6119; 8318; 9837; 10926; 80174; 81620; 51053; 54962; 23649; 29980; 64785	ENSG00000181938; ENSG00000167513; ENSG00000133119; ENSG00000075131; ENSG00000112118; ENSG00000051180; ENSG00000198056; ENSG00000138346; ENSG00000166508; ENSG00000161692; ENSG00000014138; ENSG00000168496; ENSG00000159147; ENSG00000076003; ENSG00000073111; ENSG00000101868; ENSG00000100297; ENSG00000104738; ENSG00000100479; ENSG00000111445; ENSG00000049541; ENSG00000006634; ENSG00000105486; ENSG0000…	60	56	Red
7.81938e-33	GO:0000226	3.54106e-31	b	3	microtubule cytoskeleton organization	672; 675; 891; 899; 983; 991; 1017; 1058; 1062; 1111; 93323; 3619; 3832; 3925; 4085; 4292; 4605; 4751; 5347; 5902; 6491; 6790; 7272; 7283; 7516; 7517; 9055; 9133; 9212; 9493; 9700; 83540; 9768; 9787; 9928; 10112; 10376; 10383; 10403; 10460; 10733; 11004; 11186; 22974; 116840; 79000; 440145; 79866; 117178; 146909; 81930; 84790; 51203; 51364; 84617; 84722; 347240; 348235; 151648; 348654; 284403; 55…	ENSG00000121621; ENSG00000186193; ENSG00000170312; ENSG00000138160; ENSG00000128944; ENSG00000117399; ENSG00000075702; ENSG00000249115; ENSG00000136122; ENSG00000142945; ENSG00000134222; ENSG00000112984; ENSG00000142731; ENSG00000126787; ENSG00000151849; ENSG00000117650; ENSG00000153044; ENSG00000162063; ENSG00000135476; ENSG00000138778; ENSG00000090889; ENSG00000166851; ENSG00000167553; ENSG0000…	615	479	Red
3.4886e-32	GO:0000075	5.83094e-31	b	2	cell cycle checkpoint	641; 672; 699; 701; 891; 983; 990; 991; 995; 1017; 1063; 1111; 1763; 1869; 54962; 2177; 3014; 4085; 4436; 4998; 5347; 6790; 7027; 7272; 7517; 8318; 8914; 9184; 51512; 9212; 9319; 9735; 10403; 11073; 11130; 79733; 79968; 29980; 146956; 81620; 51514; 90381; 83990; 348654; 55055; 55159; 25896; 63967	ENSG00000167513; ENSG00000170312; ENSG00000149554; ENSG00000169679; ENSG00000138346; ENSG00000158402; ENSG00000188486; ENSG00000144554; ENSG00000122952; ENSG00000075131; ENSG00000174442; ENSG00000111602; ENSG00000136492; ENSG00000095002; ENSG00000154473; ENSG00000166851; ENSG00000092853; ENSG00000178295; ENSG00000126215; ENSG00000164109; ENSG00000117399; ENSG00000093009; ENSG00000163781; ENSG0000…	208	188	Red
1.45718e-31	GO:0051983	7.27374e-30	b	4	regulation of chromosome segregation	699; 701; 11065; 891; 990; 991; 1062; 1063; 1894; 2237; 4085; 4288; 4751; 5347; 5885; 7272; 7517; 9184; 9212; 9232; 9319; 9700; 9735; 9787; 10403; 10460; 11004; 11130; 113130; 81620; 116028; 348654; 10615; 56852; 26271; 90417; 29127	ENSG00000167513; ENSG00000117650; ENSG00000128944; ENSG00000117399; ENSG00000114346; ENSG00000169679; ENSG00000142945; ENSG00000175063; ENSG00000126787; ENSG00000164611; ENSG00000164754; ENSG00000135476; ENSG00000154473; ENSG00000166851; ENSG00000178295; ENSG00000071539; ENSG00000013810; ENSG00000164109; ENSG00000126215; ENSG00000168496; ENSG00000070950; ENSG00000117724; ENSG00000175643; ENSG0000…	112	100	Red
1.21575e-29	GO:0045786	7.06653e-28	b	5	negative regulation of cell cycle	580; 641; 672; 699; 701; 891; 899; 983; 990; 991; 995; 1017; 1031; 1032; 1033; 1063; 1111; 1763; 1869; 2146; 2177; 2305; 3014; 4085; 4436; 4751; 4998; 5347; 5885; 5888; 5933; 6241; 6790; 7027; 7272; 7517; 8318; 8914; 9184; 51512; 9212; 9232; 9319; 9585; 9700; 9735; 10403; 11073; 11130; 11186; 79733; 79968; 146956; 81620; 51514; 51053; 83990; 348654; 54962; 55055; 55159; 55771; 220042; 286151; 903…	ENSG00000080839; ENSG00000167513; ENSG00000170312; ENSG00000149554; ENSG00000169679; ENSG00000164611; ENSG00000051180; ENSG00000158402; ENSG00000188486; ENSG00000075218; ENSG00000144554; ENSG00000100526; ENSG00000122952; ENSG00000138346; ENSG00000117650; ENSG00000164754; ENSG00000162063; ENSG00000136492; ENSG00000095002; ENSG00000143493; ENSG00000154473; ENSG00000166851; ENSG00000092853; ENSG0000…	597	505	Red
4.12739e-29	GO:0044430	7.4293e-28	c	3	cytoskeletal part	332; 672; 675; 701; 805; 891; 899; 983; 990; 991; 1017; 1062; 1063; 1111; 132320; 1809; 1869; 1894; 93323; 3014; 3161; 3619; 3832; 3835; 3925; 4001; 4085; 4172; 4751; 801; 5347; 5420; 5829; 5885; 5888; 5902; 6491; 6790; 7153; 7272; 7283; 7443; 7516; 8318; 9055; 9133; 9134; 51512; 9212; 9493; 9585; 9700; 9735; 9768; 9787; 9928; 10112; 10376; 10383; 10403; 10460; 10733; 11004; 11073; 11186; 22974; …	ENSG00000151725; ENSG00000128944; ENSG00000051180; ENSG00000162063; ENSG00000162062; ENSG00000135476; ENSG00000166851; ENSG00000101447; ENSG00000178295; ENSG00000004838; ENSG00000157456; ENSG00000088325; ENSG00000013810; ENSG00000163781; ENSG00000089685; ENSG00000198668; ENSG00000175305; ENSG00000188229; ENSG00000051825; ENSG00000112029; ENSG00000171241; ENSG00000182628; ENSG00000167553; ENSG0000…	1777	1310	Red
5.19411e-29	GO:0007017	7.59638e-28	b	2	microtubule-based process	672; 675; 891; 899; 983; 991; 1017; 1058; 1062; 1111; 93323; 3619; 3832; 3835; 3925; 4085; 4292; 4605; 4751; 5347; 5902; 6491; 6790; 7272; 7283; 7411; 7516; 7517; 8546; 9055; 9133; 51512; 9212; 9493; 9585; 9700; 9768; 9787; 9928; 10112; 10376; 10383; 10403; 10460; 10733; 11004; 11186; 90417; 22974; 116840; 79000; 440145; 79866; 117178; 146909; 81930; 84790; 51203; 83540; 51364; 84617; 84722; 3472…	ENSG00000121621; ENSG00000186193; ENSG00000170312; ENSG00000138160; ENSG00000128944; ENSG00000117399; ENSG00000075702; ENSG00000249115; ENSG00000136122; ENSG00000075218; ENSG00000134222; ENSG00000079616; ENSG00000112984; ENSG00000142731; ENSG00000126787; ENSG00000151849; ENSG00000117650; ENSG00000153044; ENSG00000162063; ENSG00000135476; ENSG00000138778; ENSG00000090889; ENSG00000166851; ENSG0000…	808	642	Red
1.30733e-28	GO:0007093	5.18031e-27	b	3	mitotic cell cycle checkpoint	641; 672; 699; 701; 891; 983; 990; 991; 995; 1017; 1063; 1111; 1869; 2177; 4085; 4436; 4998; 5347; 6790; 7027; 7272; 7517; 9184; 51512; 9212; 9319; 9735; 10403; 11073; 11130; 79733; 146956; 81620; 90381; 348654; 54962; 55055; 55159; 29980; 63967	ENSG00000167513; ENSG00000170312; ENSG00000149554; ENSG00000169679; ENSG00000158402; ENSG00000075218; ENSG00000144554; ENSG00000122952; ENSG00000075131; ENSG00000174442; ENSG00000095002; ENSG00000154473; ENSG00000166851; ENSG00000092853; ENSG00000178295; ENSG00000126215; ENSG00000164109; ENSG00000117399; ENSG00000163781; ENSG00000117724; ENSG00000198176; ENSG00000159147; ENSG00000178999; ENSG0000…	158	143	Red
1.96829e-28	GO:0044843	9.06927e-27	b	4	cell cycle G1/S phase transition	890; 891; 983; 990; 993; 995; 1017; 1031; 1032; 1033; 1719; 1869; 2146; 4171; 4172; 4173; 4174; 4175; 4176; 4678; 4998; 5422; 5427; 5557; 5558; 5933; 6119; 6241; 6790; 7027; 7298; 8318; 9134; 51512; 9928; 10926; 79733; 84515; 128239; 81610; 81620; 51053; 23594; 55159; 55388; 23649; 91607; 26271; 27085	ENSG00000080839; ENSG00000167513; ENSG00000170312; ENSG00000198176; ENSG00000112118; ENSG00000172716; ENSG00000158402; ENSG00000146143; ENSG00000175305; ENSG00000100526; ENSG00000166508; ENSG00000101447; ENSG00000164045; ENSG00000014138; ENSG00000132780; ENSG00000228716; ENSG00000145386; ENSG00000125885; ENSG00000093009; ENSG00000168411; ENSG00000176890; ENSG00000129355; ENSG00000106462; ENSG0000…	266	235	Red
2.70574e-28	GO:0051304	9.53023e-27	b	3	chromosome separation	699; 701; 11065; 891; 990; 991; 1062; 1063; 4085; 4292; 201254; 5347; 5885; 7153; 7272; 7517; 9184; 9212; 9232; 9319; 9700; 9735; 9787; 10403; 10460; 11130; 378708; 80010; 146956; 81620; 348654; 26271	ENSG00000167513; ENSG00000175279; ENSG00000117399; ENSG00000169679; ENSG00000175063; ENSG00000154920; ENSG00000126787; ENSG00000164611; ENSG00000164754; ENSG00000135476; ENSG00000154473; ENSG00000166851; ENSG00000178295; ENSG00000169689; ENSG00000013810; ENSG00000164109; ENSG00000126215; ENSG00000131747; ENSG00000117724; ENSG00000076242; ENSG00000178999; ENSG00000184445; ENSG00000112029; ENSG0000…	96	82	Red
2.70574e-28	GO:0061982	1.15767e-26	b	4	meiosis I cell cycle process	675; 993; 995; 1164; 2177; 4292; 4603; 201254; 5347; 5885; 5888; 6790; 7153; 8438; 55706; 9133; 9134; 9232; 9319; 9700; 10635; 11144; 378708; 84057; 80010; 146956; 83990; 151246; 151648; 25788; 26271; 29893	ENSG00000121211; ENSG00000085999; ENSG00000131470; ENSG00000175279; ENSG00000051180; ENSG00000158402; ENSG00000144554; ENSG00000164611; ENSG00000164754; ENSG00000136492; ENSG00000135476; ENSG00000166851; ENSG00000185697; ENSG00000164045; ENSG00000169689; ENSG00000157456; ENSG00000131747; ENSG00000197275; ENSG00000087586; ENSG00000076242; ENSG00000175305; ENSG00000112029; ENSG00000058804; ENSG0000…	127	82	Red
6.99987e-28	GO:0000082	3.6166e-26	b	5	G1/S transition of mitotic cell cycle	891; 983; 990; 993; 995; 1017; 1031; 1032; 1033; 1719; 1869; 2146; 4171; 4172; 4173; 4174; 4175; 4176; 4678; 4998; 5422; 5427; 5557; 5558; 5933; 6119; 6241; 6790; 7027; 7298; 8318; 9134; 51512; 9928; 10926; 79733; 84515; 128239; 81620; 51053; 23594; 55159; 55388; 23649; 91607; 26271; 27085	ENSG00000080839; ENSG00000167513; ENSG00000170312; ENSG00000198176; ENSG00000112118; ENSG00000172716; ENSG00000158402; ENSG00000146143; ENSG00000175305; ENSG00000100526; ENSG00000166508; ENSG00000164045; ENSG00000014138; ENSG00000132780; ENSG00000228716; ENSG00000125885; ENSG00000093009; ENSG00000168411; ENSG00000176890; ENSG00000129355; ENSG00000106462; ENSG00000076003; ENSG00000073111; ENSG0000…	246	219	Red
2.17503e-26	GO:0043233	6.8876e-25	c	2	organelle lumen	37; 86; 302; 332; 580; 641; 672; 675; 699; 701; 805; 11065; 890; 891; 983; 990; 991; 993; 995; 1017; 1032; 1058; 1062; 1063; 1111; 1434; 1633; 1763; 1786; 1841; 1854; 1869; 1894; 54962; 2146; 2175; 2176; 2177; 2187; 2237; 2305; 2491; 3014; 3015; 3146; 3148; 3181; 3189; 3619; 3835; 3838; 3978; 4001; 4085; 4171; 4172; 4173; 4174; 4175; 4176; 4288; 4292; 4436; 4521; 4603; 4605; 201254; 4678; 4686; 4…	ENSG00000186185; ENSG00000096746; ENSG00000085999; ENSG00000146143; ENSG00000175305; ENSG00000090889; ENSG00000105486; ENSG00000051180; ENSG00000124207; ENSG00000175063; ENSG00000137563; ENSG00000071626; ENSG00000166851; ENSG00000092853; ENSG00000178295; ENSG00000077152; ENSG00000088325; ENSG00000132326; ENSG00000097021; ENSG00000198554; ENSG00000122952; ENSG00000119403; ENSG00000126215; ENSG0000…	5583	4630	Red
2.17503e-26	GO:0070013	3.26255e-25	c	3	intracellular organelle lumen	37; 86; 302; 332; 580; 641; 672; 675; 699; 701; 805; 11065; 890; 891; 983; 990; 991; 993; 995; 1017; 1032; 1058; 1062; 1063; 1111; 1434; 1633; 1763; 1786; 1841; 1854; 1869; 1894; 2146; 2175; 2176; 2177; 2187; 2237; 2305; 2491; 3014; 3015; 3146; 3148; 3181; 3189; 3619; 3835; 3838; 3978; 4001; 4085; 4171; 4172; 4173; 4174; 4175; 4176; 4288; 4292; 4436; 4521; 4603; 4605; 201254; 4678; 4686; 4751; 47…	ENSG00000186185; ENSG00000096746; ENSG00000085999; ENSG00000146143; ENSG00000175305; ENSG00000090889; ENSG00000105486; ENSG00000051180; ENSG00000124207; ENSG00000175063; ENSG00000137563; ENSG00000071626; ENSG00000166851; ENSG00000092853; ENSG00000178295; ENSG00000077152; ENSG00000088325; ENSG00000132326; ENSG00000097021; ENSG00000198554; ENSG00000122952; ENSG00000119403; ENSG00000126215; ENSG0000…	5583	4630	Red
2.30349e-26	GO:0007127	9.19858e-25	b	4	meiosis I	675; 1164; 2177; 4292; 4603; 201254; 5347; 5885; 5888; 6790; 7153; 8438; 55706; 9133; 9134; 9232; 9319; 9700; 10635; 11144; 378708; 84057; 80010; 146956; 83990; 151246; 151648; 25788; 26271; 29893	ENSG00000121211; ENSG00000085999; ENSG00000131470; ENSG00000175279; ENSG00000051180; ENSG00000144554; ENSG00000164611; ENSG00000164754; ENSG00000136492; ENSG00000135476; ENSG00000166851; ENSG00000185697; ENSG00000169689; ENSG00000157456; ENSG00000131747; ENSG00000197275; ENSG00000087586; ENSG00000076242; ENSG00000175305; ENSG00000112029; ENSG00000058804; ENSG00000129810; ENSG00000123975; ENSG0000…	122	78	Red
2.88194e-26	GO:0044454	3.71049e-25	c	4	nuclear chromosome part	86; 641; 672; 675; 699; 701; 891; 1058; 3619; 4171; 4172; 4173; 4174; 4175; 4176; 4292; 4796; 4998; 5347; 5422; 5424; 5427; 5557; 5558; 5885; 5888; 6119; 8914; 83540; 9837; 10403; 11169; 79172; 79980; 81611; 84296; 51659; 23594; 54962; 55388; 23649; 64105; 64785	ENSG00000136518; ENSG00000147536; ENSG00000160949; ENSG00000169679; ENSG00000101868; ENSG00000051180; ENSG00000146143; ENSG00000075131; ENSG00000143401; ENSG00000164754; ENSG00000166508; ENSG00000166851; ENSG00000014138; ENSG00000198554; ENSG00000131153; ENSG00000149503; ENSG00000076242; ENSG00000076003; ENSG00000073111; ENSG00000112118; ENSG00000100297; ENSG00000123219; ENSG00000115163; ENSG0000…	236	193	Red
2.407e-25	GO:0007051	9.01122e-24	b	4	spindle organization	891; 991; 1062; 93323; 3619; 3832; 3925; 4292; 4605; 4751; 5347; 6491; 6790; 7272; 7283; 9055; 9133; 9212; 9493; 9700; 83540; 9787; 10403; 10460; 22974; 79000; 440145; 79866; 84722; 284403; 55835; 23354; 10615; 24137; 26271; 90417; 29127; 259266; 64946	ENSG00000066279; ENSG00000117650; ENSG00000138160; ENSG00000128944; ENSG00000117399; ENSG00000075702; ENSG00000249115; ENSG00000136122; ENSG00000134222; ENSG00000126787; ENSG00000135476; ENSG00000138778; ENSG00000090889; ENSG00000166851; ENSG00000151849; ENSG00000157456; ENSG00000088325; ENSG00000013810; ENSG00000127423; ENSG00000087586; ENSG00000101057; ENSG00000149503; ENSG00000076242; ENSG0000…	205	161	Red
6.93688e-25	GO:0033554	2.19899e-23	b	3	cellular response to stress	37; 86; 558; 580; 641; 672; 675; 890; 891; 983; 995; 1017; 1032; 1111; 1719; 1763; 1869; 1894; 2146; 2175; 2176; 2177; 2187; 2237; 2305; 3014; 3146; 3148; 3835; 3978; 4171; 4172; 4173; 4174; 4175; 4176; 4292; 4436; 4521; 201254; 4796; 5347; 5422; 5424; 5427; 5829; 5885; 5888; 5899; 5933; 5982; 5983; 5984; 5985; 6119; 6790; 6839; 7027; 7153; 7398; 7468; 7516; 7517; 7518; 7913; 8208; 8318; 8438; 89…	ENSG00000105486; ENSG00000051180; ENSG00000154920; ENSG00000166851; ENSG00000092853; ENSG00000178295; ENSG00000198554; ENSG00000126215; ENSG00000163781; ENSG00000165490; ENSG00000185480; ENSG00000076242; ENSG00000076003; ENSG00000073111; ENSG00000129484; ENSG00000112029; ENSG00000111581; ENSG00000171320; ENSG00000158169; ENSG00000132436; ENSG00000143476; ENSG00000172716; ENSG00000187741; ENSG0000…	2065	1734	Red
1.47693e-24	GO:0044446	3.50772e-23	c	2	intracellular organelle part	37; 86; 302; 332; 580; 641; 672; 675; 699; 701; 805; 11065; 890; 891; 899; 983; 990; 991; 993; 995; 1017; 1032; 1058; 1062; 1063; 1111; 132320; 1434; 1633; 1763; 1786; 1809; 1841; 1854; 1869; 1894; 54962; 2146; 2175; 2176; 2177; 2187; 2237; 2305; 2491; 93323; 3014; 3015; 3070; 3146; 3148; 3151; 3161; 3181; 3189; 3619; 3832; 3835; 3838; 3925; 3978; 4001; 4085; 4171; 4172; 4173; 4174; 4175; 4176; 4…	ENSG00000127423; ENSG00000186185; ENSG00000096746; ENSG00000085999; ENSG00000146143; ENSG00000175305; ENSG00000090889; ENSG00000105486; ENSG00000051180; ENSG00000124207; ENSG00000175063; ENSG00000137563; ENSG00000174442; ENSG00000189057; ENSG00000183814; ENSG00000162063; ENSG00000162062; ENSG00000135476; ENSG00000071626; ENSG00000051825; ENSG00000166851; ENSG00000132436; ENSG00000128944; ENSG0000…	10029	7724	Red
2.21488e-24	GO:0065004	1.02992e-22	b	5	protein-DNA complex assembly	1058; 1062; 1063; 2491; 3014; 3070; 3146; 3148; 4171; 4172; 4173; 4174; 4175; 4176; 201254; 4678; 5888; 6119; 8208; 8318; 9787; 10036; 11144; 378708; 11339; 79019; 79172; 79682; 81620; 51053; 54069; 55166; 55355; 55839; 57082; 91687; 64105; 64946	ENSG00000138092; ENSG00000175279; ENSG00000159055; ENSG00000112118; ENSG00000051180; ENSG00000188486; ENSG00000167513; ENSG00000126787; ENSG00000166508; ENSG00000112312; ENSG00000164104; ENSG00000169689; ENSG00000100162; ENSG00000132780; ENSG00000100206; ENSG00000137812; ENSG00000104147; ENSG00000117724; ENSG00000076003; ENSG00000151725; ENSG00000123485; ENSG00000073111; ENSG00000100297; ENSG0000…	253	160	Red
3.63669e-24	GO:0051306	1.2814e-22	b	4	mitotic sister chromatid separation	699; 701; 11065; 891; 990; 991; 1062; 1063; 4085; 5347; 5885; 7272; 7517; 9184; 9212; 9232; 9319; 9700; 9735; 9787; 10403; 10460; 11130; 81620; 348654; 26271	ENSG00000167513; ENSG00000117399; ENSG00000169679; ENSG00000175063; ENSG00000126787; ENSG00000164611; ENSG00000164754; ENSG00000135476; ENSG00000154473; ENSG00000166851; ENSG00000178295; ENSG00000071539; ENSG00000013810; ENSG00000164109; ENSG00000126215; ENSG00000117724; ENSG00000178999; ENSG00000184445; ENSG00000112029; ENSG00000156970; ENSG00000122952; ENSG00000080986; ENSG00000112742; ENSG0000…	66	62	Red
4.65599e-24	GO:0005815	5.32853e-23	c	4	microtubule organizing center	672; 675; 701; 801; 805; 891; 899; 983; 991; 1017; 1063; 1111; 132320; 1869; 93323; 3014; 3161; 4172; 4751; 5347; 5420; 5888; 5902; 6491; 6790; 7153; 7283; 7516; 8318; 9133; 9134; 9212; 9493; 9585; 9700; 9768; 9787; 10403; 10460; 10733; 11004; 11073; 11186; 116840; 79000; 79682; 440145; 145508; 80178; 117178; 81930; 51514; 84930; 83903; 51364; 84260; 84318; 150468; 347240; 151648; 348654; 283643;…	ENSG00000121621; ENSG00000170312; ENSG00000128944; ENSG00000198331; ENSG00000117399; ENSG00000120539; ENSG00000075702; ENSG00000112118; ENSG00000051180; ENSG00000188486; ENSG00000164087; ENSG00000143933; ENSG00000142731; ENSG00000126787; ENSG00000151849; ENSG00000117650; ENSG00000177602; ENSG00000162063; ENSG00000162062; ENSG00000135476; ENSG00000120647; ENSG00000166851; ENSG00000100629; ENSG0000…	807	690	Red
1.56873e-23	GO:0000922	1.61579e-22	c	4	spindle pole	801; 805; 891; 990; 991; 1063; 93323; 3832; 4085; 4751; 5347; 5885; 6790; 7283; 9055; 9212; 9585; 9735; 9787; 10460; 10733; 11073; 11186; 22974; 79000; 145508; 81610; 84722; 150468; 151648; 284403; 10615; 25886; 26586; 90417; 259266	ENSG00000136108; ENSG00000117650; ENSG00000138160; ENSG00000128944; ENSG00000117399; ENSG00000075702; ENSG00000013810; ENSG00000134222; ENSG00000143933; ENSG00000142731; ENSG00000126787; ENSG00000164754; ENSG00000166851; ENSG00000100629; ENSG00000101447; ENSG00000088325; ENSG00000138182; ENSG00000164109; ENSG00000163781; ENSG00000127423; ENSG00000198668; ENSG00000068028; ENSG00000066279; ENSG0000…	166	148	Red
3.0538e-23	GO:0016043	3.96994e-22	b	2	cellular component organization	86; 302; 558; 641; 672; 675; 699; 701; 805; 11065; 890; 891; 899; 983; 990; 991; 995; 1017; 1031; 1032; 1058; 1062; 1063; 1111; 1164; 132320; 1719; 1763; 1786; 1809; 1854; 1869; 1894; 2146; 2175; 2176; 2177; 2237; 2491; 93323; 3014; 3015; 3070; 3146; 3148; 3151; 3181; 3251; 3619; 3655; 3832; 3835; 3925; 4085; 4171; 4172; 4173; 4174; 4175; 4176; 4288; 4292; 4436; 4478; 4603; 4605; 201254; 4678; 46…	ENSG00000121211; ENSG00000127423; ENSG00000186185; ENSG00000085999; ENSG00000132326; ENSG00000175305; ENSG00000090889; ENSG00000051180; ENSG00000175063; ENSG00000154920; ENSG00000162063; ENSG00000091409; ENSG00000135476; ENSG00000166851; ENSG00000128944; ENSG00000178295; ENSG00000004838; ENSG00000157456; ENSG00000088325; ENSG00000105968; ENSG00000119403; ENSG00000126215; ENSG00000137812; ENSG0000…	6619	5079	Red
3.40286e-23	GO:0044784	1.1324e-21	b	4	metaphase/anaphase transition of cell cycle	699; 701; 11065; 891; 990; 991; 1062; 1063; 4085; 5347; 5885; 7272; 7517; 9184; 9212; 9319; 9700; 9735; 9787; 10403; 10460; 11130; 81620; 348654; 26271	ENSG00000167513; ENSG00000117399; ENSG00000169679; ENSG00000175063; ENSG00000126787; ENSG00000164754; ENSG00000135476; ENSG00000154473; ENSG00000166851; ENSG00000178295; ENSG00000071539; ENSG00000013810; ENSG00000164109; ENSG00000126215; ENSG00000117724; ENSG00000178999; ENSG00000184445; ENSG00000112029; ENSG00000156970; ENSG00000122952; ENSG00000080986; ENSG00000112742; ENSG00000138778; ENSG0000…	64	60	Red
5.4467e-23	GO:0006270	2.30247e-21	b	5	DNA replication initiation	990; 4171; 4172; 4173; 4174; 4175; 4176; 4998; 5422; 5427; 5557; 5558; 8318; 9134; 11073; 81620; 23594; 55388; 23649; 90381; 64785	ENSG00000140534; ENSG00000091651; ENSG00000181938; ENSG00000146143; ENSG00000076003; ENSG00000073111; ENSG00000101868; ENSG00000175305; ENSG00000100297; ENSG00000112118; ENSG00000198056; ENSG00000104738; ENSG00000167513; ENSG00000100479; ENSG00000065328; ENSG00000093009; ENSG00000163781; ENSG00000014138; ENSG00000094804; ENSG00000166508; ENSG00000085840	40	38	Red
2.06173e-22	GO:0044839	6.49988e-21	b	4	cell cycle G2/M phase transition	641; 672; 801; 805; 890; 891; 983; 990; 993; 995; 1017; 1063; 1111; 2305; 93323; 3161; 4751; 4998; 5347; 5885; 6790; 7283; 9088; 9133; 51512; 9212; 9833; 9928; 10383; 10733; 11073; 22974; 79866; 79915; 80174; 51514; 90381; 84930; 55835; 23354; 26271; 29980; 63967	ENSG00000170312; ENSG00000149554; ENSG00000120539; ENSG00000249115; ENSG00000136122; ENSG00000158402; ENSG00000075218; ENSG00000143933; ENSG00000142731; ENSG00000161692; ENSG00000117650; ENSG00000164754; ENSG00000127564; ENSG00000166851; ENSG00000092853; ENSG00000164045; ENSG00000157456; ENSG00000088325; ENSG00000176208; ENSG00000145386; ENSG00000188229; ENSG00000163781; ENSG00000117724; ENSG0000…	275	238	Red
2.47838e-22	GO:0071824	7.42275e-21	b	4	protein-DNA complex subunit organization	1058; 1062; 1063; 2491; 3014; 3070; 3146; 3148; 4171; 4172; 4173; 4174; 4175; 4176; 201254; 4678; 5888; 6119; 8208; 8318; 9787; 10036; 11144; 378708; 11339; 79019; 79172; 79682; 81611; 81620; 51053; 54069; 55166; 55355; 55839; 57082; 91687; 64105; 64946	ENSG00000138092; ENSG00000175279; ENSG00000159055; ENSG00000112118; ENSG00000051180; ENSG00000188486; ENSG00000167513; ENSG00000126787; ENSG00000143401; ENSG00000166508; ENSG00000112312; ENSG00000164104; ENSG00000169689; ENSG00000100162; ENSG00000132780; ENSG00000100206; ENSG00000137812; ENSG00000104147; ENSG00000117724; ENSG00000076003; ENSG00000151725; ENSG00000123485; ENSG00000073111; ENSG0000…	293	192	Red
5.55842e-22	GO:0045787	2.15389e-20	b	5	positive regulation of cell cycle	672; 675; 11065; 891; 983; 990; 993; 995; 1017; 1111; 1164; 1869; 1894; 2146; 2237; 4085; 4212; 5885; 5902; 6790; 7027; 7517; 51512; 9212; 9493; 9585; 9700; 9787; 9928; 10403; 10635; 10733; 10926; 79733; 79915; 80174; 113130; 81610; 81620; 51514; 51203; 84722; 348654; 55835; 10615; 26271; 27085; 29127	ENSG00000167513; ENSG00000170312; ENSG00000149554; ENSG00000114346; ENSG00000198176; ENSG00000158402; ENSG00000075218; ENSG00000175063; ENSG00000142731; ENSG00000126787; ENSG00000151849; ENSG00000164754; ENSG00000161800; ENSG00000135476; ENSG00000161692; ENSG00000101447; ENSG00000164045; ENSG00000138182; ENSG00000176208; ENSG00000164109; ENSG00000126215; ENSG00000168496; ENSG00000087586; ENSG0000…	380	309	Red
5.60779e-22	GO:0005813	7.14993e-21	c	5	centrosome	675; 801; 805; 891; 899; 983; 991; 1017; 1063; 1111; 132320; 1869; 93323; 3014; 3161; 4172; 4751; 5347; 5420; 5902; 6491; 6790; 7283; 7516; 8318; 9133; 9134; 9212; 9493; 9585; 9700; 9768; 9787; 10403; 10460; 10733; 11004; 116840; 79000; 79682; 440145; 117178; 51514; 83903; 51364; 84260; 84318; 84930; 150468; 151648; 348654; 80071; 284403; 55165; 55835; 219844; 23354; 10615; 56852; 221150; 25886; …	ENSG00000136108; ENSG00000170312; ENSG00000128944; ENSG00000198331; ENSG00000117399; ENSG00000120539; ENSG00000075702; ENSG00000112118; ENSG00000188486; ENSG00000164087; ENSG00000143933; ENSG00000142731; ENSG00000126787; ENSG00000151849; ENSG00000117650; ENSG00000177602; ENSG00000162063; ENSG00000135476; ENSG00000120647; ENSG00000166851; ENSG00000178295; ENSG00000004838; ENSG00000157456; ENSG0000…	608	536	Red
6.15014e-22	GO:0000086	2.19986e-20	b	5	G2/M transition of mitotic cell cycle	641; 672; 801; 805; 890; 891; 983; 990; 993; 995; 1017; 1063; 1111; 2305; 93323; 3161; 4751; 4998; 5347; 5885; 6790; 7283; 9088; 9133; 9212; 9833; 9928; 10383; 10733; 11073; 22974; 79866; 80174; 51514; 84930; 55835; 23354; 90381; 26271; 29980; 63967	ENSG00000170312; ENSG00000149554; ENSG00000120539; ENSG00000249115; ENSG00000136122; ENSG00000158402; ENSG00000143933; ENSG00000142731; ENSG00000117650; ENSG00000164754; ENSG00000127564; ENSG00000166851; ENSG00000092853; ENSG00000164045; ENSG00000157456; ENSG00000088325; ENSG00000161692; ENSG00000145386; ENSG00000188229; ENSG00000163781; ENSG00000117724; ENSG00000140534; ENSG00000159147; ENSG0000…	257	220	Red
9.16037e-22	GO:0034508	3.04255e-20	b	5	centromere complex assembly	1058; 1062; 1063; 2491; 3070; 201254; 4678; 9787; 378708; 11339; 79019; 79172; 79682; 54069; 55166; 55355; 55839; 57082; 91687; 64105; 64946	ENSG00000175279; ENSG00000138092; ENSG00000151725; ENSG00000169689; ENSG00000100162; ENSG00000159055; ENSG00000132780; ENSG00000102384; ENSG00000120334; ENSG00000123219; ENSG00000115163; ENSG00000138778; ENSG00000137812; ENSG00000104147; ENSG00000126787; ENSG00000119969; ENSG00000031691; ENSG00000123485; ENSG00000117724; ENSG00000166451; ENSG00000153044	57	42	Red
2.94458e-21	GO:0045132	8.39907e-20	b	4	meiotic chromosome segregation	699; 701; 2177; 4292; 201254; 5347; 5885; 7153; 7272; 55706; 9134; 9232; 9319; 9700; 83540; 10592; 11144; 378708; 80010; 146956; 83990; 151246; 151648	ENSG00000175279; ENSG00000169679; ENSG00000154920; ENSG00000136824; ENSG00000164611; ENSG00000164754; ENSG00000136492; ENSG00000135476; ENSG00000166851; ENSG00000169689; ENSG00000131747; ENSG00000076242; ENSG00000175305; ENSG00000156970; ENSG00000058804; ENSG00000129810; ENSG00000112742; ENSG00000071539; ENSG00000144554; ENSG00000100206; ENSG00000163535; ENSG00000178966; ENSG00000143228	90	56	Red
3.24811e-21	GO:0051985	1.00691e-19	b	5	negative regulation of chromosome segregation	699; 701; 891; 991; 1063; 4085; 5347; 5885; 7272; 7517; 9184; 9212; 9232; 9319; 9700; 9735; 10403; 11130; 81620; 348654; 26271	ENSG00000154473; ENSG00000166851; ENSG00000080986; ENSG00000178295; ENSG00000112742; ENSG00000117399; ENSG00000178999; ENSG00000169679; ENSG00000071539; ENSG00000184445; ENSG00000112029; ENSG00000164109; ENSG00000126215; ENSG00000156970; ENSG00000167513; ENSG00000135476; ENSG00000164611; ENSG00000164754; ENSG00000117724; ENSG00000122952; ENSG00000134057	49	44	Red
4.34708e-21	GO:1902850	1.18359e-19	b	4	microtubule cytoskeleton organization involved in mitosis	891; 991; 1058; 1062; 3832; 3925; 4085; 4605; 4751; 5347; 6491; 6790; 7272; 7283; 9055; 9212; 9493; 9700; 83540; 9787; 10403; 10460; 22974; 440145; 79866; 51203; 84722; 284403; 24137; 89958; 29127; 64946	ENSG00000117650; ENSG00000138160; ENSG00000117399; ENSG00000075702; ENSG00000136122; ENSG00000134222; ENSG00000126787; ENSG00000135476; ENSG00000138778; ENSG00000090889; ENSG00000166851; ENSG00000088325; ENSG00000013810; ENSG00000164109; ENSG00000087586; ENSG00000101057; ENSG00000123473; ENSG00000131462; ENSG00000178999; ENSG00000204899; ENSG00000115163; ENSG00000198901; ENSG00000153044; ENSG0000…	147	131	Red
4.38948e-21	GO:0031570	1.26497e-19	b	3	DNA integrity checkpoint	641; 672; 891; 983; 990; 995; 1017; 1111; 1763; 1869; 2177; 3014; 4436; 4998; 5347; 6790; 7027; 8318; 8914; 51512; 11073; 79733; 79968; 146956; 81620; 51514; 90381; 83990; 54962; 55159; 25896; 29980; 63967	ENSG00000167513; ENSG00000170312; ENSG00000149554; ENSG00000198176; ENSG00000075131; ENSG00000158402; ENSG00000188486; ENSG00000144554; ENSG00000138346; ENSG00000111602; ENSG00000136492; ENSG00000095002; ENSG00000166851; ENSG00000092853; ENSG00000101412; ENSG00000163781; ENSG00000140534; ENSG00000159147; ENSG00000168411; ENSG00000012048; ENSG00000197299; ENSG00000123374; ENSG00000075218; ENSG0000…	155	141	Red
5.28497e-21	GO:0000794	5.39067e-20	c	5	condensed nuclear chromosome	641; 672; 675; 699; 701; 891; 1058; 1111; 3014; 3619; 4292; 4751; 5347; 5885; 5888; 6839; 7283; 10403; 11073; 11144; 79172; 79980; 83540; 64105	ENSG00000101945; ENSG00000117650; ENSG00000149554; ENSG00000169679; ENSG00000051180; ENSG00000188486; ENSG00000164754; ENSG00000166851; ENSG00000163781; ENSG00000149503; ENSG00000076242; ENSG00000131462; ENSG00000123219; ENSG00000115163; ENSG00000012048; ENSG00000156970; ENSG00000197299; ENSG00000149636; ENSG00000080986; ENSG00000138092; ENSG00000100206; ENSG00000139618; ENSG00000143228; ENSG0000…	89	64	Red
1.02721e-20	GO:0005856	9.61839e-20	c	4	cytoskeleton	332; 558; 672; 675; 701; 801; 805; 891; 899; 983; 990; 991; 1017; 1062; 1063; 1111; 132320; 1809; 1869; 1894; 93323; 3014; 3161; 3619; 3832; 3835; 3925; 4001; 4085; 4172; 4478; 4751; 5347; 5420; 5829; 5885; 5888; 5902; 6491; 6790; 7153; 7272; 7283; 7443; 7516; 8318; 55706; 9055; 9133; 9134; 51512; 9212; 9493; 9585; 9700; 9735; 9768; 9787; 9928; 10112; 10376; 10383; 10403; 10460; 10733; 11004; 110…	ENSG00000151725; ENSG00000128944; ENSG00000051180; ENSG00000162063; ENSG00000162062; ENSG00000135476; ENSG00000166851; ENSG00000101447; ENSG00000178295; ENSG00000004838; ENSG00000157456; ENSG00000088325; ENSG00000013810; ENSG00000163781; ENSG00000089685; ENSG00000198668; ENSG00000175305; ENSG00000188229; ENSG00000051825; ENSG00000112029; ENSG00000171241; ENSG00000182628; ENSG00000167553; ENSG0000…	2323	1757	Red
7.25823e-20	GO:0005657	6.22998e-19	c	4	replication fork	641; 3014; 4172; 4796; 5422; 5424; 5557; 5558; 5982; 5983; 5984; 5985; 6119; 7516; 7517; 8914; 11169; 54962; 55388; 23649; 56852; 29128; 29980	ENSG00000160949; ENSG00000133119; ENSG00000112118; ENSG00000198056; ENSG00000075131; ENSG00000111602; ENSG00000196584; ENSG00000014138; ENSG00000198554; ENSG00000126215; ENSG00000070950; ENSG00000159147; ENSG00000101868; ENSG00000111445; ENSG00000197299; ENSG00000049541; ENSG00000188486; ENSG00000065328; ENSG00000146143; ENSG00000062822; ENSG00000163918; ENSG00000276043; ENSG00000106399	65	63	Red
2.04132e-19	GO:0031055	5.93259e-18	b	5	chromatin remodeling at centromere	1058; 2491; 3070; 201254; 4678; 378708; 11339; 79019; 79172; 79682; 54069; 55166; 55355; 55839; 57082; 91687; 64105; 64946	ENSG00000166451; ENSG00000132780; ENSG00000151725; ENSG00000138092; ENSG00000175279; ENSG00000100162; ENSG00000159055; ENSG00000169689; ENSG00000102384; ENSG00000120334; ENSG00000123219; ENSG00000115163; ENSG00000137812; ENSG00000104147; ENSG00000119969; ENSG00000031691; ENSG00000123485; ENSG00000153044	48	34	Red
3.65527e-19	GO:0140097	1.60832e-17	m	2	catalytic activity, acting on DNA	641; 1763; 1786; 2237; 3978; 4171; 4172; 4173; 4174; 4175; 4176; 5422; 5424; 5427; 5888; 5982; 5983; 5984; 5985; 7153; 7517; 8438; 9156; 9401; 10721; 11144; 84515; 83990; 55247; 348654; 54821; 55345; 25788; 92667; 63922	ENSG00000085999; ENSG00000174371; ENSG00000133119; ENSG00000112118; ENSG00000051180; ENSG00000138658; ENSG00000186871; ENSG00000138346; ENSG00000166508; ENSG00000136492; ENSG00000125871; ENSG00000178295; ENSG00000197275; ENSG00000126215; ENSG00000168496; ENSG00000131747; ENSG00000130816; ENSG00000109674; ENSG00000127586; ENSG00000076003; ENSG00000073111; ENSG00000101868; ENSG00000100297; ENSG0000…	213	184	Red
4.33227e-19	GO:0061641	1.12827e-17	b	4	CENP-A containing chromatin organization	1058; 2491; 201254; 4678; 378708; 11339; 79019; 79172; 79682; 54069; 55166; 55355; 55839; 57082; 91687; 64105; 64946	ENSG00000166451; ENSG00000132780; ENSG00000151725; ENSG00000138092; ENSG00000175279; ENSG00000100162; ENSG00000159055; ENSG00000169689; ENSG00000102384; ENSG00000120334; ENSG00000123219; ENSG00000115163; ENSG00000137812; ENSG00000104147; ENSG00000031691; ENSG00000123485; ENSG00000153044	44	30	Red
9.15505e-19	GO:0051052	2.50418e-17	b	5	regulation of DNA metabolic process	641; 672; 675; 890; 990; 1111; 1763; 1786; 2187; 2305; 3014; 3146; 3181; 3838; 4292; 4436; 4751; 5888; 5982; 5983; 5984; 5985; 7027; 7398; 7468; 7913; 8914; 9212; 10635; 10721; 10926; 79000; 79733; 79915; 80174; 81620; 116028; 51053; 54069; 54962; 55010; 90381; 91607; 157570; 26271; 29980; 63922; 63979	ENSG00000172716; ENSG00000167513; ENSG00000117650; ENSG00000149554; ENSG00000159055; ENSG00000198176; ENSG00000075131; ENSG00000127586; ENSG00000051180; ENSG00000188486; ENSG00000138346; ENSG00000124795; ENSG00000111602; ENSG00000095002; ENSG00000161692; ENSG00000109685; ENSG00000176208; ENSG00000145386; ENSG00000133119; ENSG00000130816; ENSG00000122566; ENSG00000140534; ENSG00000159147; ENSG0000…	436	367	Red
2.41132e-18	GO:0072686	2.04962e-17	c	5	mitotic spindle	983; 990; 1062; 1894; 93323; 3832; 3835; 4085; 5347; 6790; 7283; 9055; 9212; 9493; 9585; 9700; 10460; 22974; 146909; 81610; 81930; 51203; 150468; 23354; 10615; 221150; 90417; 29127; 259266	ENSG00000121621; ENSG00000170312; ENSG00000138160; ENSG00000128944; ENSG00000114346; ENSG00000249115; ENSG00000013810; ENSG00000161800; ENSG00000079616; ENSG00000135476; ENSG00000166851; ENSG00000101447; ENSG00000088325; ENSG00000186185; ENSG00000138182; ENSG00000164109; ENSG00000087586; ENSG00000066279; ENSG00000169607; ENSG00000131462; ENSG00000131351; ENSG00000178999; ENSG00000198901; ENSG0000…	157	127	Red
3.88593e-18	GO:0007052	9.69864e-17	b	4	mitotic spindle organization	891; 991; 1062; 3832; 3925; 4605; 4751; 5347; 6491; 6790; 7272; 7283; 9055; 9212; 9493; 83540; 9787; 10403; 10460; 22974; 440145; 79866; 84722; 284403; 24137; 29127; 64946	ENSG00000117650; ENSG00000138160; ENSG00000117399; ENSG00000075702; ENSG00000136122; ENSG00000134222; ENSG00000126787; ENSG00000138778; ENSG00000090889; ENSG00000166851; ENSG00000088325; ENSG00000013810; ENSG00000087586; ENSG00000101057; ENSG00000123473; ENSG00000131462; ENSG00000178999; ENSG00000204899; ENSG00000198901; ENSG00000153044; ENSG00000161800; ENSG00000080986; ENSG00000112742; ENSG0000…	122	109	Red
5.05779e-18	GO:0043486	1.3066e-16	b	5	histone exchange	1058; 2491; 201254; 4678; 378708; 11339; 79019; 79172; 79682; 81611; 54069; 55166; 55355; 55839; 57082; 91687; 64105; 64946	ENSG00000166451; ENSG00000132780; ENSG00000151725; ENSG00000138092; ENSG00000175279; ENSG00000100162; ENSG00000159055; ENSG00000169689; ENSG00000102384; ENSG00000120334; ENSG00000123219; ENSG00000115163; ENSG00000137812; ENSG00000104147; ENSG00000143401; ENSG00000031691; ENSG00000123485; ENSG00000153044	59	39	Red
7.61049e-18	GO:0003697	4.33798e-16	m	5	single-stranded DNA binding	641; 675; 3146; 3148; 3181; 55247; 4171; 4172; 4173; 4174; 4175; 4176; 4292; 4436; 5422; 5888; 6119; 8318; 10592; 10635; 11144; 84515; 78995; 55388; 63901; 56852	ENSG00000101868; ENSG00000051180; ENSG00000136824; ENSG00000166508; ENSG00000095002; ENSG00000164104; ENSG00000125319; ENSG00000070950; ENSG00000122566; ENSG00000109674; ENSG00000076242; ENSG00000076003; ENSG00000073111; ENSG00000112118; ENSG00000100297; ENSG00000104738; ENSG00000197299; ENSG00000065328; ENSG00000111247; ENSG00000166801; ENSG00000100206; ENSG00000093009; ENSG00000139618; ENSG0000…	116	102	Red
2.65238e-17	GO:0071173	6.11067e-16	b	4	spindle assembly checkpoint	699; 701; 891; 991; 1063; 4085; 5347; 7272; 7517; 9184; 9212; 9319; 9735; 10403; 11130; 81620; 348654	ENSG00000154473; ENSG00000166851; ENSG00000080986; ENSG00000178295; ENSG00000112742; ENSG00000117399; ENSG00000178999; ENSG00000169679; ENSG00000071539; ENSG00000184445; ENSG00000164109; ENSG00000126215; ENSG00000156970; ENSG00000167513; ENSG00000117724; ENSG00000122952; ENSG00000134057	37	36	Red
2.65238e-17	GO:0071174	6.11067e-16	b	4	mitotic spindle checkpoint	699; 701; 891; 991; 1063; 4085; 5347; 7272; 7517; 9184; 9212; 9319; 9735; 10403; 11130; 81620; 348654	ENSG00000154473; ENSG00000166851; ENSG00000080986; ENSG00000178295; ENSG00000112742; ENSG00000117399; ENSG00000178999; ENSG00000169679; ENSG00000071539; ENSG00000184445; ENSG00000164109; ENSG00000126215; ENSG00000156970; ENSG00000167513; ENSG00000117724; ENSG00000122952; ENSG00000134057	37	36	Red
2.65238e-17	GO:0007094	6.49134e-16	b	5	mitotic spindle assembly checkpoint	699; 701; 891; 991; 1063; 4085; 5347; 7272; 7517; 9184; 9212; 9319; 9735; 10403; 11130; 81620; 348654	ENSG00000154473; ENSG00000166851; ENSG00000080986; ENSG00000178295; ENSG00000112742; ENSG00000117399; ENSG00000178999; ENSG00000169679; ENSG00000071539; ENSG00000184445; ENSG00000164109; ENSG00000126215; ENSG00000156970; ENSG00000167513; ENSG00000117724; ENSG00000122952; ENSG00000134057	37	36	Red
3.09818e-17	GO:0005874	2.25724e-16	c	5	microtubule	332; 801; 805; 983; 1062; 93323; 3619; 3832; 3835; 3925; 4751; 5347; 6790; 7283; 9055; 51512; 9212; 9493; 9585; 9735; 9928; 10112; 10376; 10383; 11004; 11186; 22974; 80346; 146909; 81930; 84617; 84722; 84790; 347240; 348235; 55835; 23354; 10615; 24137; 221150; 26586; 90417; 29127; 259266	ENSG00000121621; ENSG00000170312; ENSG00000138160; ENSG00000128944; ENSG00000136108; ENSG00000249115; ENSG00000075218; ENSG00000134222; ENSG00000079616; ENSG00000112984; ENSG00000117650; ENSG00000138778; ENSG00000090889; ENSG00000166851; ENSG00000151849; ENSG00000088325; ENSG00000186185; ENSG00000138182; ENSG00000188229; ENSG00000123416; ENSG00000186638; ENSG00000089685; ENSG00000087586; ENSG0000…	423	337	Red
4.77842e-17	GO:0031577	1.2623e-15	b	3	spindle checkpoint	699; 701; 891; 991; 1063; 4085; 5347; 7272; 7517; 9184; 9212; 9319; 9735; 10403; 11130; 81620; 348654	ENSG00000154473; ENSG00000166851; ENSG00000080986; ENSG00000178295; ENSG00000112742; ENSG00000117399; ENSG00000178999; ENSG00000169679; ENSG00000071539; ENSG00000184445; ENSG00000164109; ENSG00000126215; ENSG00000156970; ENSG00000167513; ENSG00000117724; ENSG00000122952; ENSG00000134057	38	37	Red
8.42026e-17	GO:0034724	1.95771e-15	b	5	DNA replication-independent nucleosome organization	1058; 2491; 201254; 4678; 378708; 11339; 79019; 79172; 79682; 54069; 55166; 55355; 55839; 57082; 91687; 64105; 64946	ENSG00000166451; ENSG00000132780; ENSG00000151725; ENSG00000138092; ENSG00000175279; ENSG00000100162; ENSG00000159055; ENSG00000169689; ENSG00000102384; ENSG00000120334; ENSG00000123219; ENSG00000115163; ENSG00000137812; ENSG00000104147; ENSG00000031691; ENSG00000123485; ENSG00000153044	55	38	Red
1.24059e-16	GO:0031261	1.59505e-15	c	3	DNA replication preinitiation complex	4171; 4172; 4173; 4174; 4175; 4176; 8318; 9837; 51659; 84296; 64785	ENSG00000181938; ENSG00000076003; ENSG00000147536; ENSG00000073111; ENSG00000101003; ENSG00000100297; ENSG00000112118; ENSG00000104738; ENSG00000093009; ENSG00000131153; ENSG00000166508	12	12	Red
1.4536e-16	GO:0007131	3.22484e-15	b	4	reciprocal meiotic recombination	2177; 4292; 201254; 5885; 5888; 7153; 8438; 9319; 10635; 11144; 378708; 84057; 80010; 146956; 83990; 25788; 29893	ENSG00000121211; ENSG00000085999; ENSG00000076242; ENSG00000131470; ENSG00000169689; ENSG00000197275; ENSG00000154920; ENSG00000071539; ENSG00000175279; ENSG00000051180; ENSG00000111247; ENSG00000100206; ENSG00000144554; ENSG00000131747; ENSG00000178966; ENSG00000164754; ENSG00000136492	59	39	Red
1.89866e-16	GO:0045005	4.0737e-15	b	5	DNA-dependent DNA replication maintenance of fidelity	641; 675; 1763; 201254; 4796; 5424; 5888; 8914; 378708; 146956; 348654; 54962; 55159; 55345; 63901; 91607; 10293; 29980	ENSG00000159147; ENSG00000172716; ENSG00000075131; ENSG00000178295; ENSG00000160949; ENSG00000169689; ENSG00000175279; ENSG00000051180; ENSG00000062822; ENSG00000168411; ENSG00000166801; ENSG00000154920; ENSG00000139618; ENSG00000197299; ENSG00000183763; ENSG00000138346; ENSG00000138658; ENSG00000111602	50	46	Red
1.92734e-16	GO:0006334	4.0737e-15	b	5	nucleosome assembly	1058; 2491; 3014; 3148; 4171; 201254; 4678; 8208; 10036; 378708; 11339; 79019; 79172; 79682; 54069; 55166; 55355; 55839; 57082; 91687; 64105; 64946	ENSG00000151725; ENSG00000175279; ENSG00000159055; ENSG00000120334; ENSG00000188486; ENSG00000164104; ENSG00000169689; ENSG00000100162; ENSG00000132780; ENSG00000137812; ENSG00000104147; ENSG00000073111; ENSG00000123219; ENSG00000115163; ENSG00000031691; ENSG00000123485; ENSG00000153044; ENSG00000166451; ENSG00000138092; ENSG00000102384; ENSG00000167670; ENSG00000159259	149	77	Red
2.24239e-16	GO:0051303	4.79711e-15	b	4	establishment of chromosome localization	891; 1062; 1063; 3619; 3835; 4292; 9212; 83540; 9787; 9928; 10403; 11004; 113130; 81610; 81620; 81930; 84722; 55143; 55165; 55166; 10615	ENSG00000149503; ENSG00000121621; ENSG00000134222; ENSG00000076242; ENSG00000080986; ENSG00000134690; ENSG00000178999; ENSG00000146670; ENSG00000142945; ENSG00000138778; ENSG00000079616; ENSG00000167513; ENSG00000126787; ENSG00000076382; ENSG00000118193; ENSG00000031691; ENSG00000138180; ENSG00000117724; ENSG00000143228; ENSG00000134057; ENSG00000101447	83	69	Red
2.46181e-16	GO:0070192	5.08491e-15	b	4	chromosome organization involved in meiotic cell cycle	699; 701; 2177; 3619; 4292; 5885; 5888; 55706; 9134; 9319; 9918; 10592; 11144; 83990; 151246; 151648; 23310	ENSG00000149503; ENSG00000076242; ENSG00000010292; ENSG00000151503; ENSG00000175305; ENSG00000169679; ENSG00000071539; ENSG00000163535; ENSG00000051180; ENSG00000100206; ENSG00000156970; ENSG00000144554; ENSG00000136824; ENSG00000164754; ENSG00000136492; ENSG00000058804; ENSG00000129810	66	40	Red
3.75546e-16	GO:0071162	2.97548e-15	c	4	CMG complex	4171; 4172; 4173; 4174; 4175; 4176; 9837; 84296; 51659; 64785	ENSG00000181938; ENSG00000076003; ENSG00000147536; ENSG00000073111; ENSG00000101003; ENSG00000100297; ENSG00000112118; ENSG00000104738; ENSG00000131153; ENSG00000166508	10	10	Red
3.93304e-16	GO:0031497	7.85296e-15	b	4	chromatin assembly	1058; 2491; 3014; 3070; 3146; 3148; 4171; 201254; 4678; 8208; 10036; 378708; 11339; 79019; 79172; 79682; 54069; 55166; 55355; 55839; 57082; 91687; 64105; 64946	ENSG00000151725; ENSG00000175279; ENSG00000159055; ENSG00000120334; ENSG00000188486; ENSG00000164104; ENSG00000169689; ENSG00000100162; ENSG00000132780; ENSG00000137812; ENSG00000104147; ENSG00000073111; ENSG00000123219; ENSG00000115163; ENSG00000119969; ENSG00000031691; ENSG00000123485; ENSG00000153044; ENSG00000166451; ENSG00000138092; ENSG00000102384; ENSG00000167670; ENSG00000159259; ENSG0000…	171	98	Red
4.31361e-16	GO:0003678	3.83911e-14	m	3	DNA helicase activity	641; 1763; 4171; 4172; 4173; 4174; 4175; 4176; 5888; 5982; 5983; 5984; 5985; 8438; 9401; 10721; 84515; 83990; 54821; 25788; 63922	ENSG00000085999; ENSG00000076003; ENSG00000073111; ENSG00000133119; ENSG00000127586; ENSG00000100297; ENSG00000112118; ENSG00000051180; ENSG00000104738; ENSG00000111445; ENSG00000186871; ENSG00000197299; ENSG00000160957; ENSG00000138346; ENSG00000163918; ENSG00000049541; ENSG00000051341; ENSG00000197275; ENSG00000166508; ENSG00000136492; ENSG00000125885	77	71	Red
4.31361e-16	GO:0050000	8.335e-15	b	4	chromosome localization	891; 1062; 1063; 3619; 3835; 4292; 9212; 83540; 9787; 9928; 10403; 11004; 113130; 81610; 81620; 81930; 84722; 55143; 55165; 55166; 10615	ENSG00000149503; ENSG00000121621; ENSG00000134222; ENSG00000076242; ENSG00000080986; ENSG00000134690; ENSG00000178999; ENSG00000146670; ENSG00000142945; ENSG00000138778; ENSG00000079616; ENSG00000167513; ENSG00000126787; ENSG00000076382; ENSG00000118193; ENSG00000031691; ENSG00000138180; ENSG00000117724; ENSG00000143228; ENSG00000134057; ENSG00000101447	85	71	Red
8.79855e-16	GO:0000077	1.64698e-14	b	4	DNA damage checkpoint	641; 672; 891; 983; 995; 1017; 1111; 1869; 2177; 3014; 4436; 5347; 6790; 7027; 51512; 11073; 79733; 79968; 146956; 51514; 90381; 83990; 54962; 55159; 25896; 29980; 63967	ENSG00000170312; ENSG00000149554; ENSG00000198176; ENSG00000158402; ENSG00000188486; ENSG00000154920; ENSG00000075131; ENSG00000136492; ENSG00000095002; ENSG00000166851; ENSG00000092853; ENSG00000101412; ENSG00000163781; ENSG00000140534; ENSG00000159147; ENSG00000168411; ENSG00000012048; ENSG00000197299; ENSG00000123374; ENSG00000075218; ENSG00000143476; ENSG00000092470; ENSG00000143493; ENSG0000…	147	133	Red
1.38536e-15	GO:0051383	2.51463e-14	b	4	kinetochore organization	1058; 1062; 1063; 201254; 83540; 9787; 10403; 10592; 378708; 81620; 55839; 64105; 64946	ENSG00000166451; ENSG00000167513; ENSG00000080986; ENSG00000169689; ENSG00000117724; ENSG00000175279; ENSG00000123219; ENSG00000115163; ENSG00000138778; ENSG00000126787; ENSG00000136824; ENSG00000143228; ENSG00000153044	23	21	Red
1.93885e-15	GO:0007098	3.41579e-14	b	4	centrosome cycle	672; 675; 899; 983; 1017; 1111; 93323; 3832; 4751; 5347; 5902; 6491; 6790; 7516; 7517; 9768; 10403; 10733; 116840; 117178; 151648; 348654; 284403; 55835; 23354	ENSG00000170312; ENSG00000138160; ENSG00000149554; ENSG00000075702; ENSG00000249115; ENSG00000142731; ENSG00000151849; ENSG00000117650; ENSG00000162063; ENSG00000166851; ENSG00000178295; ENSG00000126215; ENSG00000087586; ENSG00000170037; ENSG00000123473; ENSG00000131351; ENSG00000012048; ENSG00000123374; ENSG00000196584; ENSG00000129810; ENSG00000080986; ENSG00000166803; ENSG00000139618; ENSG0000…	134	115	Red
2.37622e-15	GO:0008608	5.79433e-14	b	3	attachment of spindle microtubules to kinetochore	891; 1062; 1894; 4751; 9184; 9212; 83540; 10403; 11004; 81620; 151648; 10615; 57082; 90417; 29127	ENSG00000161800; ENSG00000154473; ENSG00000167513; ENSG00000117650; ENSG00000080986; ENSG00000128944; ENSG00000114346; ENSG00000142945; ENSG00000138778; ENSG00000137812; ENSG00000076382; ENSG00000178999; ENSG00000143228; ENSG00000134057; ENSG00000129810	35	32	Red
4.5408e-15	GO:0006333	7.77126e-14	b	4	chromatin assembly or disassembly	1058; 2491; 3014; 3070; 3146; 3148; 4171; 201254; 4678; 8208; 8479; 10036; 378708; 11339; 79019; 79172; 79682; 54069; 55166; 55355; 55839; 57082; 91687; 64105; 64946	ENSG00000151725; ENSG00000175279; ENSG00000159055; ENSG00000120334; ENSG00000188486; ENSG00000164104; ENSG00000169689; ENSG00000100162; ENSG00000132780; ENSG00000137812; ENSG00000104147; ENSG00000073111; ENSG00000123219; ENSG00000115163; ENSG00000119969; ENSG00000031691; ENSG00000123485; ENSG00000149929; ENSG00000153044; ENSG00000166451; ENSG00000138092; ENSG00000102384; ENSG00000167670; ENSG0000…	196	119	Red
6.52997e-15	GO:0022616	1.32019e-13	b	5	DNA strand elongation	1763; 2237; 3978; 4172; 4173; 4176; 5422; 5983; 5984; 9837; 10535; 84296; 51659; 64785	ENSG00000181938; ENSG00000147536; ENSG00000133119; ENSG00000105486; ENSG00000101868; ENSG00000112118; ENSG00000104738; ENSG00000104889; ENSG00000168496; ENSG00000131153; ENSG00000138346; ENSG00000163918; ENSG00000101003; ENSG00000166508	29	28	Red
7.90239e-15	GO:0099513	5.8139e-14	c	4	polymeric cytoskeletal fiber	332; 801; 805; 983; 1062; 1809; 93323; 3619; 3832; 3835; 3925; 4001; 4751; 5347; 6790; 7283; 9055; 51512; 9212; 9493; 9585; 9735; 9928; 10112; 10376; 10383; 11004; 11186; 22974; 80346; 146909; 81930; 84790; 84260; 84617; 84722; 84823; 347240; 348235; 55329; 55835; 23354; 10615; 24137; 221150; 26586; 90417; 29127; 259266	ENSG00000121621; ENSG00000170312; ENSG00000138160; ENSG00000128944; ENSG00000138587; ENSG00000249115; ENSG00000075218; ENSG00000134222; ENSG00000079616; ENSG00000143933; ENSG00000117650; ENSG00000138778; ENSG00000090889; ENSG00000166851; ENSG00000151849; ENSG00000113657; ENSG00000088325; ENSG00000186185; ENSG00000136108; ENSG00000138182; ENSG00000188229; ENSG00000123416; ENSG00000186638; ENSG0000…	752	477	Red
8.07382e-15	GO:0007010	1.34339e-13	b	4	cytoskeleton organization	672; 675; 891; 899; 983; 991; 1017; 1058; 1062; 1111; 1809; 1894; 93323; 3619; 3832; 3925; 4085; 4292; 4478; 4605; 4751; 5347; 5829; 5902; 6491; 6790; 7272; 7283; 7516; 7517; 9055; 9133; 9212; 9493; 9700; 83540; 9768; 9787; 9928; 10112; 10376; 10383; 10403; 10460; 10733; 11004; 11186; 22974; 116840; 79000; 440145; 79866; 117178; 128239; 146909; 81624; 81930; 84790; 51203; 51364; 84617; 84722; 347…	ENSG00000151849; ENSG00000121621; ENSG00000186193; ENSG00000170312; ENSG00000138160; ENSG00000128944; ENSG00000117399; ENSG00000114346; ENSG00000075702; ENSG00000249115; ENSG00000136122; ENSG00000142945; ENSG00000134222; ENSG00000011426; ENSG00000112984; ENSG00000142731; ENSG00000126787; ENSG00000068028; ENSG00000117650; ENSG00000153044; ENSG00000162063; ENSG00000135476; ENSG00000138778; ENSG0000…	1405	1106	Red
1.25198e-14	GO:0031023	2.83483e-13	b	3	microtubule organizing center organization	672; 675; 899; 983; 1017; 1111; 93323; 3832; 4751; 5347; 5902; 6491; 6790; 7516; 7517; 9768; 10403; 10733; 116840; 117178; 151648; 348654; 284403; 55835; 23354	ENSG00000170312; ENSG00000138160; ENSG00000149554; ENSG00000075702; ENSG00000249115; ENSG00000142731; ENSG00000151849; ENSG00000117650; ENSG00000162063; ENSG00000166851; ENSG00000178295; ENSG00000126215; ENSG00000087586; ENSG00000170037; ENSG00000123473; ENSG00000131351; ENSG00000012048; ENSG00000123374; ENSG00000196584; ENSG00000129810; ENSG00000080986; ENSG00000166803; ENSG00000139618; ENSG0000…	145	124	Red
1.25382e-14	GO:0017116	3.5734e-13	m	5	single-stranded DNA-dependent ATP-dependent DNA helicase activity	1763; 4171; 4174; 4175; 4176; 5888; 5982; 5983; 5984; 5985; 10721; 63922	ENSG00000076003; ENSG00000073111; ENSG00000133119; ENSG00000127586; ENSG00000100297; ENSG00000051180; ENSG00000111445; ENSG00000138346; ENSG00000163918; ENSG00000049541; ENSG00000051341; ENSG00000166508	19	19	Red
1.94577e-14	GO:0043044	3.76993e-13	b	5	ATP-dependent chromatin remodeling	86; 1058; 2491; 201254; 4678; 378708; 11339; 79019; 79172; 79682; 81611; 54069; 55166; 55355; 55839; 57082; 91687; 64105; 64946	ENSG00000136518; ENSG00000138092; ENSG00000151725; ENSG00000169689; ENSG00000100162; ENSG00000159055; ENSG00000132780; ENSG00000102384; ENSG00000120334; ENSG00000123219; ENSG00000115163; ENSG00000137812; ENSG00000104147; ENSG00000175279; ENSG00000143401; ENSG00000031691; ENSG00000123485; ENSG00000166451; ENSG00000153044	90	66	Red
2.77345e-14	GO:0034728	4.48999e-13	b	4	nucleosome organization	1058; 2491; 3014; 3148; 4171; 201254; 4678; 8208; 10036; 378708; 11339; 79019; 79172; 79682; 81611; 54069; 55166; 55355; 55839; 57082; 91687; 64105; 64946	ENSG00000151725; ENSG00000175279; ENSG00000159055; ENSG00000120334; ENSG00000188486; ENSG00000143401; ENSG00000164104; ENSG00000169689; ENSG00000100162; ENSG00000132780; ENSG00000137812; ENSG00000104147; ENSG00000073111; ENSG00000123219; ENSG00000115163; ENSG00000031691; ENSG00000123485; ENSG00000153044; ENSG00000166451; ENSG00000138092; ENSG00000102384; ENSG00000167670; ENSG00000159259	187	106	Red
3.05092e-14	GO:0043229	5.79675e-13	c	2	intracellular organelle	37; 86; 302; 332; 558; 580; 641; 672; 675; 699; 701; 805; 11065; 890; 891; 899; 983; 990; 991; 993; 995; 1017; 1031; 1032; 1058; 1062; 1063; 1111; 132320; 1434; 1633; 1719; 1763; 1786; 1809; 1841; 1854; 1869; 1894; 54962; 2146; 2175; 2176; 2177; 2187; 2237; 2305; 2491; 93323; 3014; 3015; 3070; 3146; 3148; 3151; 3161; 3181; 3189; 3619; 3832; 3835; 3838; 3925; 3978; 4001; 4085; 4171; 4172; 4173; 41…	ENSG00000121211; ENSG00000127423; ENSG00000186185; ENSG00000096746; ENSG00000085999; ENSG00000146143; ENSG00000175305; ENSG00000090889; ENSG00000105486; ENSG00000051180; ENSG00000124207; ENSG00000175063; ENSG00000137563; ENSG00000174442; ENSG00000189057; ENSG00000183814; ENSG00000162063; ENSG00000162062; ENSG00000135476; ENSG00000024526; ENSG00000051825; ENSG00000166851; ENSG00000132436; ENSG0000…	13102	9834	Red
4.067e-14	GO:1902969	6.41088e-13	b	4	mitotic DNA replication	675; 3978; 4171; 4172; 4173; 4175; 5422; 5888; 8318; 9837; 64785	ENSG00000181938; ENSG00000076003; ENSG00000073111; ENSG00000112118; ENSG00000101868; ENSG00000105486; ENSG00000051180; ENSG00000104738; ENSG00000093009; ENSG00000139618; ENSG00000101003	16	16	Red
4.89266e-14	GO:0000910	1.03398e-12	b	3	cytokinesis	675; 805; 990; 1058; 1894; 3619; 3925; 801; 5347; 6790; 9055; 9212; 9493; 9585; 9700; 9928; 10112; 10733; 116840; 79733; 51203; 55165; 24137; 26586; 29127; 54443	ENSG00000011426; ENSG00000136108; ENSG00000114346; ENSG00000161800; ENSG00000112984; ENSG00000142731; ENSG00000135476; ENSG00000090889; ENSG00000166851; ENSG00000138182; ENSG00000138180; ENSG00000139618; ENSG00000170037; ENSG00000149503; ENSG00000178999; ENSG00000115163; ENSG00000198901; ENSG00000118193; ENSG00000198668; ENSG00000117632; ENSG00000143933; ENSG00000137807; ENSG00000137804; ENSG0000…	173	143	Red
1.12759e-13	GO:0033043	2.09732e-12	b	5	regulation of organelle organization	302; 672; 699; 701; 11065; 891; 899; 990; 991; 995; 1062; 1063; 1111; 1786; 1869; 1894; 2237; 3181; 3832; 3925; 4085; 4171; 4288; 4478; 4751; 5347; 5829; 5885; 5899; 5902; 6491; 6790; 7027; 7153; 7272; 7517; 8318; 9088; 9184; 9212; 9232; 9319; 9585; 9700; 9735; 9787; 10403; 10460; 10635; 10733; 11130; 11186; 22974; 116840; 79866; 113130; 128239; 81620; 81930; 116028; 51203; 51364; 84260; 84722; 3…	ENSG00000151849; ENSG00000121621; ENSG00000167513; ENSG00000117650; ENSG00000138160; ENSG00000138587; ENSG00000149554; ENSG00000114346; ENSG00000169679; ENSG00000071539; ENSG00000158402; ENSG00000013810; ENSG00000175063; ENSG00000127564; ENSG00000011426; ENSG00000170540; ENSG00000142731; ENSG00000126787; ENSG00000164611; ENSG00000164754; ENSG00000162063; ENSG00000135476; ENSG00000117632; ENSG0000…	1314	1092	Red
1.16583e-13	GO:0032201	2.3098e-12	b	3	telomere maintenance via semi-conservative replication	1763; 2237; 5422; 5424; 5427; 5557; 5558; 5982; 5983; 5984; 5985; 6119; 23649	ENSG00000014138; ENSG00000133119; ENSG00000101868; ENSG00000198056; ENSG00000062822; ENSG00000146143; ENSG00000111445; ENSG00000100479; ENSG00000168496; ENSG00000138346; ENSG00000163918; ENSG00000049541; ENSG00000106399	27	27	Red
1.48714e-13	GO:0004003	1.07264e-11	m	4	ATP-dependent DNA helicase activity	1763; 4171; 4174; 4175; 4176; 5888; 5982; 5983; 5984; 5985; 10721; 63922	ENSG00000076003; ENSG00000073111; ENSG00000133119; ENSG00000127586; ENSG00000100297; ENSG00000051180; ENSG00000111445; ENSG00000138346; ENSG00000163918; ENSG00000049541; ENSG00000051341; ENSG00000166508	22	22	Red
2.28222e-13	GO:0003677	1.07264e-11	m	4	DNA binding	86; 641; 672; 675; 990; 1058; 1763; 1786; 1869; 2146; 2237; 2305; 3014; 3015; 3146; 3148; 3151; 3181; 3835; 3978; 4001; 4171; 4172; 4173; 4174; 4175; 4176; 4212; 4288; 4292; 4436; 4603; 4605; 201254; 4925; 4998; 5422; 5424; 5427; 5558; 5888; 5933; 5982; 5983; 5984; 5985; 6119; 6839; 7027; 7112; 7153; 7468; 7516; 7517; 7518; 7913; 8318; 8438; 8864; 8914; 9156; 83463; 9401; 10038; 10592; 10635; 107…	ENSG00000121211; ENSG00000167513; ENSG00000132326; ENSG00000105486; ENSG00000051180; ENSG00000154920; ENSG00000092853; ENSG00000178295; ENSG00000105968; ENSG00000176208; ENSG00000119403; ENSG00000126215; ENSG00000163781; ENSG00000185480; ENSG00000076242; ENSG00000076003; ENSG00000073111; ENSG00000129484; ENSG00000085840; ENSG00000165244; ENSG00000164032; ENSG00000183814; ENSG00000051341; ENSG0000…	2515	1890	Red
3.17472e-13	GO:0044774	4.87605e-12	b	4	mitotic DNA integrity checkpoint	641; 891; 983; 990; 995; 1017; 1869; 2177; 4436; 4998; 6790; 7027; 51512; 11073; 79733; 146956; 90381; 54962; 55159; 29980; 63967	ENSG00000154920; ENSG00000159147; ENSG00000170312; ENSG00000092853; ENSG00000140534; ENSG00000198176; ENSG00000144554; ENSG00000168411; ENSG00000158402; ENSG00000075218; ENSG00000101412; ENSG00000087586; ENSG00000197299; ENSG00000095002; ENSG00000075131; ENSG00000123374; ENSG00000163781; ENSG00000094804; ENSG00000085840; ENSG00000134057; ENSG00000129173	105	96	Red
3.819e-13	GO:0006325	7.12132e-12	b	3	chromatin organization	86; 672; 675; 890; 891; 983; 1017; 1058; 1111; 1786; 2146; 2491; 3014; 3015; 3070; 3146; 3148; 3151; 3619; 4171; 4288; 201254; 4678; 5933; 6790; 6839; 7443; 7468; 7913; 8208; 8318; 8479; 8864; 9212; 10036; 378708; 11339; 79019; 79172; 79682; 81611; 83903; 54069; 55038; 55166; 55355; 55839; 57082; 26147; 91687; 94239; 29028; 29128; 64105; 64946	ENSG00000136518; ENSG00000138092; ENSG00000170312; ENSG00000132326; ENSG00000149554; ENSG00000159055; ENSG00000175279; ENSG00000080839; ENSG00000188486; ENSG00000101945; ENSG00000143401; ENSG00000124795; ENSG00000177602; ENSG00000156802; ENSG00000164104; ENSG00000169689; ENSG00000100162; ENSG00000109685; ENSG00000132780; ENSG00000105968; ENSG00000145386; ENSG00000119403; ENSG00000137812; ENSG0000…	817	644	Red
7.91228e-13	GO:0032993	1.25278e-11	c	2	protein-DNA complex	1058; 3014; 3015; 4171; 4172; 4173; 4174; 4175; 4176; 4796; 5422; 5424; 5557; 5558; 6119; 8318; 94239; 9837; 51659; 29980; 84296; 23649; 64785	ENSG00000181938; ENSG00000147536; ENSG00000160949; ENSG00000101868; ENSG00000198056; ENSG00000166508; ENSG00000014138; ENSG00000105968; ENSG00000131153; ENSG00000159147; ENSG00000076003; ENSG00000073111; ENSG00000112118; ENSG00000100297; ENSG00000188486; ENSG00000115163; ENSG00000104738; ENSG00000164032; ENSG00000101003; ENSG00000146143; ENSG00000062822; ENSG00000093009; ENSG00000106399	212	123	Red
7.91228e-13	GO:0000781	5.04408e-12	c	5	chromosome, telomeric region	641; 675; 983; 1111; 1763; 2146; 2237; 3014; 3181; 4171; 4172; 4173; 4174; 4175; 4176; 4436; 4998; 5424; 5888; 7517; 9401; 10635; 11144	ENSG00000170312; ENSG00000149554; ENSG00000112118; ENSG00000051180; ENSG00000188486; ENSG00000062822; ENSG00000138346; ENSG00000166508; ENSG00000095002; ENSG00000126215; ENSG00000168496; ENSG00000122566; ENSG00000106462; ENSG00000076003; ENSG00000073111; ENSG00000100297; ENSG00000104738; ENSG00000197299; ENSG00000160957; ENSG00000085840; ENSG00000111247; ENSG00000100206; ENSG00000139618	159	123	Red
9.90199e-13	GO:0000076	1.48282e-11	b	4	DNA replication checkpoint	990; 1763; 4998; 8318; 8914; 11073; 81620; 90381; 54962; 63967	ENSG00000111602; ENSG00000092853; ENSG00000075131; ENSG00000140534; ENSG00000167513; ENSG00000093009; ENSG00000163781; ENSG00000138346; ENSG00000094804; ENSG00000085840	17	15	Red
1.21262e-12	GO:0044424	1.6413e-11	c	2	intracellular part	37; 86; 302; 332; 558; 580; 641; 672; 675; 699; 701; 805; 11065; 890; 891; 899; 983; 990; 991; 993; 995; 1017; 1031; 1032; 1033; 1058; 1062; 1063; 1111; 1164; 132320; 1397; 1434; 1633; 1719; 1763; 1786; 1809; 1841; 1854; 1869; 1894; 54962; 2146; 2175; 2176; 2177; 2187; 2237; 2305; 2491; 93323; 3014; 3015; 3070; 3146; 3148; 3151; 3161; 3181; 3189; 3251; 3619; 3832; 3835; 3838; 3925; 3978; 4001; 40…	ENSG00000096746; ENSG00000124207; ENSG00000175063; ENSG00000100526; ENSG00000162063; ENSG00000162062; ENSG00000135476; ENSG00000101447; ENSG00000198554; ENSG00000119403; ENSG00000137812; ENSG00000165490; ENSG00000076242; ENSG00000171241; ENSG00000119969; ENSG00000171320; ENSG00000165244; ENSG00000149929; ENSG00000100522; ENSG00000149636; ENSG00000138092; ENSG00000186193; ENSG00000131459; ENSG0000…	14850	10974	Red
1.38214e-12	GO:0005622	1.6413e-11	c	2	intracellular	37; 86; 302; 332; 558; 580; 641; 672; 675; 699; 701; 805; 11065; 890; 891; 899; 983; 990; 991; 993; 995; 1017; 1031; 1032; 1033; 1058; 1062; 1063; 1111; 1164; 132320; 1397; 1434; 1633; 1719; 1763; 1786; 1809; 1841; 1854; 1869; 1894; 54962; 2146; 2175; 2176; 2177; 2187; 2237; 2305; 2491; 93323; 3014; 3015; 3070; 3146; 3148; 3151; 3161; 3181; 3189; 3251; 3619; 3832; 3835; 3838; 3925; 3978; 4001; 40…	ENSG00000096746; ENSG00000124207; ENSG00000175063; ENSG00000100526; ENSG00000162063; ENSG00000162062; ENSG00000135476; ENSG00000101447; ENSG00000198554; ENSG00000119403; ENSG00000137812; ENSG00000165490; ENSG00000076242; ENSG00000171241; ENSG00000119969; ENSG00000171320; ENSG00000165244; ENSG00000149929; ENSG00000100522; ENSG00000149636; ENSG00000138092; ENSG00000186193; ENSG00000131459; ENSG0000…	14857	10979	Red
1.76982e-12	GO:0051233	1.21528e-11	c	4	spindle midzone	990; 1062; 3619; 5347; 6790; 9055; 9212; 9585; 9928; 146909; 81930; 55143; 29127	ENSG00000149503; ENSG00000121621; ENSG00000166851; ENSG00000134690; ENSG00000178999; ENSG00000186185; ENSG00000138182; ENSG00000161800; ENSG00000138778; ENSG00000087586; ENSG00000118193; ENSG00000198901; ENSG00000094804	36	32	Red
2.47363e-12	GO:0090304	3.61391e-11	b	4	nucleic acid metabolic process	86; 332; 580; 641; 672; 675; 890; 891; 983; 990; 1017; 1032; 1063; 1111; 1164; 1719; 1763; 1786; 1854; 1869; 2146; 2175; 2176; 2177; 2187; 2237; 2305; 3014; 3015; 3070; 3146; 3148; 3181; 3189; 3655; 3835; 3838; 3978; 4171; 4172; 4173; 4174; 4175; 4176; 4212; 4292; 4436; 4521; 4603; 4605; 201254; 4678; 4686; 4751; 4796; 4998; 5347; 5422; 5424; 5427; 5557; 5558; 5829; 5885; 5888; 5933; 5982; 5983; …	ENSG00000121211; ENSG00000127423; ENSG00000167513; ENSG00000096746; ENSG00000085999; ENSG00000132326; ENSG00000175305; ENSG00000105486; ENSG00000051180; ENSG00000189057; ENSG00000138658; ENSG00000154920; ENSG00000091409; ENSG00000024526; ENSG00000166851; ENSG00000092853; ENSG00000178295; ENSG00000077152; ENSG00000105968; ENSG00000198554; ENSG00000119403; ENSG00000126215; ENSG00000163781; ENSG0000…	5270	4107	Red
2.57275e-12	GO:0000778	1.65621e-11	c	4	condensed nuclear chromosome kinetochore	699; 701; 891; 1058; 5347; 83540; 10403; 79172; 79980; 64105	ENSG00000166851; ENSG00000080986; ENSG00000169679; ENSG00000138092; ENSG00000123219; ENSG00000115163; ENSG00000156970; ENSG00000149636; ENSG00000143228; ENSG00000134057	18	16	Red
2.57275e-12	GO:0000780	1.45789e-11	c	5	condensed nuclear chromosome, centromeric region	699; 701; 891; 1058; 5347; 10403; 79172; 79980; 83540; 64105	ENSG00000166851; ENSG00000080986; ENSG00000169679; ENSG00000138092; ENSG00000123219; ENSG00000115163; ENSG00000156970; ENSG00000149636; ENSG00000143228; ENSG00000134057	18	16	Red
2.84429e-12	GO:0045143	4.0565e-11	b	4	homologous chromosome segregation	2177; 4292; 5347; 5885; 55706; 9134; 9232; 9319; 9700; 11144; 83990; 151246; 151648	ENSG00000166851; ENSG00000163535; ENSG00000175305; ENSG00000071539; ENSG00000144554; ENSG00000100206; ENSG00000076242; ENSG00000135476; ENSG00000164611; ENSG00000164754; ENSG00000136492; ENSG00000058804; ENSG00000129810	60	33	Red
3.50105e-12	GO:0003682	7.70231e-11	m	2	chromatin binding	86; 1058; 1063; 1164; 1786; 2146; 3015; 3070; 3151; 4292; 4436; 4998; 5422; 5424; 5885; 5888; 5933; 6839; 7153; 7443; 7468; 8208; 8318; 9156; 9768; 9918; 10036; 10592; 10721; 11169; 378708; 113130; 84515; 81620; 90381; 51053; 83990; 23310; 23397; 26147; 29028; 29089; 29128	ENSG00000276043; ENSG00000136518; ENSG00000167513; ENSG00000010292; ENSG00000174371; ENSG00000175279; ENSG00000101868; ENSG00000051180; ENSG00000077152; ENSG00000101945; ENSG00000164754; ENSG00000156802; ENSG00000136492; ENSG00000095002; ENSG00000109685; ENSG00000198554; ENSG00000119403; ENSG00000131747; ENSG00000130816; ENSG00000117724; ENSG00000140534; ENSG00000100749; ENSG00000076242; ENSG0000…	561	446	Red
3.50597e-12	GO:0000217	6.66135e-11	m	5	DNA secondary structure binding	641; 3146; 3148; 55247; 4436; 7516; 7517; 9401; 10635; 348654; 56852; 63967	ENSG00000109674; ENSG00000164104; ENSG00000070950; ENSG00000092853; ENSG00000178295; ENSG00000111247; ENSG00000126215; ENSG00000197299; ENSG00000160957; ENSG00000196584; ENSG00000189403; ENSG00000095002	27	27	Red
5.42363e-12	GO:0030554	7.72867e-11	m	5	adenyl nucleotide binding	37; 558; 641; 699; 701; 11065; 983; 990; 1017; 1062; 1111; 1633; 1763; 1841; 3070; 3832; 3835; 3978; 4171; 4172; 4173; 4174; 4175; 4176; 4288; 4292; 4436; 4751; 4998; 5096; 5347; 5888; 5982; 5984; 5985; 6240; 6790; 7083; 7153; 7272; 7443; 7516; 7517; 8438; 9088; 9212; 9319; 9401; 9493; 9585; 9833; 9928; 10112; 10592; 10721; 10733; 11004; 11144; 11332; 79915; 84515; 146909; 81930; 83903; 83990; 84…	ENSG00000108106; ENSG00000121621; ENSG00000085999; ENSG00000170312; ENSG00000138160; ENSG00000149554; ENSG00000169679; ENSG00000105486; ENSG00000051180; ENSG00000142945; ENSG00000175063; ENSG00000079616; ENSG00000112984; ENSG00000142731; ENSG00000120539; ENSG00000136824; ENSG00000138346; ENSG00000117650; ENSG00000177602; ENSG00000166508; ENSG00000136492; ENSG00000095002; ENSG00000127564; ENSG0000…	1560	1249	Red
5.68571e-12	GO:0051225	7.92032e-11	b	4	spindle assembly	991; 93323; 3619; 3832; 4292; 4605; 4751; 5347; 6790; 9055; 9133; 9212; 9493; 22974; 440145; 23354; 10615; 24137; 26271; 29127	ENSG00000149503; ENSG00000090889; ENSG00000076242; ENSG00000117650; ENSG00000138160; ENSG00000157456; ENSG00000117399; ENSG00000178999; ENSG00000088325; ENSG00000249115; ENSG00000137807; ENSG00000204899; ENSG00000112029; ENSG00000161800; ENSG00000131351; ENSG00000166851; ENSG00000087586; ENSG00000076382; ENSG00000198901; ENSG00000101057	137	99	Red
6.33675e-12	GO:0044450	3.83932e-11	c	4	microtubule organizing center part	672; 899; 132320; 5347; 5420; 6491; 6790; 7153; 7283; 9787; 10460; 10733; 116840; 79682; 440145; 145508; 80178; 117178; 51364; 347240; 283643; 284403; 55165; 55835; 219844; 10615; 25886; 90417; 10198	ENSG00000128944; ENSG00000198331; ENSG00000075702; ENSG00000164087; ENSG00000142731; ENSG00000126787; ENSG00000162063; ENSG00000162062; ENSG00000166851; ENSG00000100629; ENSG00000185347; ENSG00000004838; ENSG00000151725; ENSG00000013810; ENSG00000138180; ENSG00000186638; ENSG00000131747; ENSG00000151466; ENSG00000170037; ENSG00000123473; ENSG00000131462; ENSG00000051825; ENSG00000204899; ENSG0000…	260	218	Red
9.65442e-12	GO:0032200	1.72666e-10	b	5	telomere organization	641; 675; 1763; 2237; 3181; 4751; 5422; 5424; 5427; 5557; 5558; 5888; 5982; 5983; 5984; 5985; 6119; 7517; 9134; 9156; 9212; 9401; 23649	ENSG00000117650; ENSG00000174371; ENSG00000133119; ENSG00000101868; ENSG00000051180; ENSG00000146143; ENSG00000138346; ENSG00000014138; ENSG00000126215; ENSG00000168496; ENSG00000122566; ENSG00000175305; ENSG00000178999; ENSG00000100479; ENSG00000111445; ENSG00000197299; ENSG00000160957; ENSG00000049541; ENSG00000198056; ENSG00000062822; ENSG00000139618; ENSG00000163918; ENSG00000106399	173	138	Red
1.0338e-11	GO:0005524	4.60043e-10	m	3	ATP binding	558; 641; 699; 701; 11065; 983; 990; 1017; 1062; 1111; 1633; 1763; 1841; 3070; 3832; 3835; 3978; 4171; 4172; 4173; 4174; 4175; 4176; 4288; 4292; 4436; 4751; 4998; 5096; 5347; 5888; 5982; 5984; 5985; 6240; 6790; 7083; 7153; 7272; 7443; 7516; 7517; 8438; 9088; 9212; 9319; 9401; 9493; 9585; 9928; 10112; 10592; 10721; 10733; 11004; 11144; 79915; 84515; 146909; 9833; 81930; 84930; 83903; 83990; 347240…	ENSG00000108106; ENSG00000121621; ENSG00000085999; ENSG00000170312; ENSG00000138160; ENSG00000149554; ENSG00000169679; ENSG00000105486; ENSG00000051180; ENSG00000142945; ENSG00000175063; ENSG00000079616; ENSG00000112984; ENSG00000142731; ENSG00000136824; ENSG00000138346; ENSG00000117650; ENSG00000177602; ENSG00000166508; ENSG00000136492; ENSG00000095002; ENSG00000127564; ENSG00000090889; ENSG0000…	1486	1193	Red
1.28981e-11	GO:0044773	2.22134e-10	b	5	mitotic DNA damage checkpoint	641; 891; 983; 995; 1017; 1869; 2177; 4436; 6790; 7027; 51512; 11073; 79733; 146956; 54962; 55159; 90381; 29980; 63967	ENSG00000154920; ENSG00000159147; ENSG00000170312; ENSG00000092853; ENSG00000198176; ENSG00000144554; ENSG00000168411; ENSG00000158402; ENSG00000075218; ENSG00000101412; ENSG00000087586; ENSG00000197299; ENSG00000095002; ENSG00000075131; ENSG00000123374; ENSG00000163781; ENSG00000140534; ENSG00000134057; ENSG00000129173	101	92	Red
1.85432e-11	GO:0016462	2.11393e-10	m	5	pyrophosphatase activity	641; 1062; 1763; 1854; 3070; 3832; 3835; 4171; 4172; 4173; 4174; 4175; 4176; 4292; 4436; 4521; 4998; 5888; 5899; 5982; 5983; 5984; 5985; 7153; 7283; 7516; 7517; 8438; 9319; 9401; 9493; 9585; 9928; 10112; 10376; 10383; 10721; 11004; 11144; 79915; 84515; 146909; 81930; 83990; 84617; 84790; 347240; 54821; 55270; 55345; 24137; 25788; 91607; 29028; 63922; 63979	ENSG00000121621; ENSG00000085999; ENSG00000138160; ENSG00000133119; ENSG00000112118; ENSG00000051180; ENSG00000106268; ENSG00000079616; ENSG00000112984; ENSG00000138346; ENSG00000138658; ENSG00000076003; ENSG00000166508; ENSG00000136492; ENSG00000095002; ENSG00000090889; ENSG00000144118; ENSG00000156802; ENSG00000186185; ENSG00000138182; ENSG00000176208; ENSG00000126215; ENSG00000123416; ENSG0000…	915	731	Red
2.06473e-11	GO:0016817	6.12538e-10	m	3	hydrolase activity, acting on acid anhydrides	641; 1062; 1763; 1854; 3070; 3832; 3835; 4171; 4172; 4173; 4174; 4175; 4176; 4292; 4436; 4521; 4998; 5888; 5899; 5982; 5983; 5984; 5985; 7153; 7283; 7516; 7517; 8438; 9319; 9401; 9493; 9585; 9928; 10112; 10376; 10383; 10721; 11004; 11144; 79915; 84515; 146909; 81930; 84790; 83990; 84617; 347240; 54821; 55270; 55345; 24137; 25788; 91607; 29028; 63922; 63979	ENSG00000121621; ENSG00000085999; ENSG00000138160; ENSG00000133119; ENSG00000112118; ENSG00000051180; ENSG00000106268; ENSG00000079616; ENSG00000112984; ENSG00000138346; ENSG00000138658; ENSG00000076003; ENSG00000166508; ENSG00000136492; ENSG00000095002; ENSG00000090889; ENSG00000144118; ENSG00000156802; ENSG00000186185; ENSG00000138182; ENSG00000176208; ENSG00000126215; ENSG00000123416; ENSG0000…	917	733	Red
2.06473e-11	GO:0016818	6.4695e-10	m	4	hydrolase activity, acting on acid anhydrides, in phosphorus-containing anhydrides	641; 1062; 1763; 1854; 3070; 3832; 3835; 4171; 4172; 4173; 4174; 4175; 4176; 4292; 4436; 4521; 4998; 5888; 5899; 5982; 5983; 5984; 5985; 7153; 7283; 7516; 7517; 8438; 9319; 9401; 9493; 9585; 9928; 10112; 10376; 10383; 10721; 11004; 11144; 79915; 84515; 146909; 81930; 84790; 83990; 84617; 347240; 54821; 55270; 55345; 24137; 25788; 91607; 29028; 63922; 63979	ENSG00000121621; ENSG00000085999; ENSG00000138160; ENSG00000133119; ENSG00000112118; ENSG00000051180; ENSG00000106268; ENSG00000079616; ENSG00000112984; ENSG00000138346; ENSG00000138658; ENSG00000076003; ENSG00000166508; ENSG00000136492; ENSG00000095002; ENSG00000090889; ENSG00000144118; ENSG00000156802; ENSG00000186185; ENSG00000138182; ENSG00000176208; ENSG00000126215; ENSG00000123416; ENSG0000…	917	733	Red
3.34493e-11	GO:0072331	4.55367e-10	b	4	signal transduction by p53 class mediator	580; 641; 672; 675; 891; 983; 995; 1017; 1111; 1763; 1869; 2305; 4436; 5982; 5983; 5984; 5985; 6119; 6790; 7027; 9156; 51512; 9212; 11073; 22974; 79733; 80010; 116028; 83990	ENSG00000170312; ENSG00000174371; ENSG00000149554; ENSG00000198176; ENSG00000158402; ENSG00000075218; ENSG00000138346; ENSG00000136492; ENSG00000095002; ENSG00000088325; ENSG00000133119; ENSG00000163781; ENSG00000087586; ENSG00000178999; ENSG00000012048; ENSG00000111445; ENSG00000197299; ENSG00000123374; ENSG00000049541; ENSG00000111206; ENSG00000175643; ENSG00000138376; ENSG00000101412; ENSG0000…	263	233	Red
3.63667e-11	GO:0009314	6.40457e-10	b	3	response to radiation	641; 672; 675; 805; 993; 1032; 1111; 1894; 2177; 2237; 3014; 4212; 4436; 801; 5422; 5424; 5888; 6240; 7398; 7516; 7518; 8438; 8864; 9212; 9768; 10635; 11073; 51514; 90381; 54962; 55159; 55872; 56852; 25788; 25896; 63979	ENSG00000085999; ENSG00000132326; ENSG00000149554; ENSG00000114346; ENSG00000101868; ENSG00000051180; ENSG00000188486; ENSG00000144554; ENSG00000111247; ENSG00000075131; ENSG00000095002; ENSG00000152422; ENSG00000168496; ENSG00000168078; ENSG00000163781; ENSG00000197275; ENSG00000070950; ENSG00000198668; ENSG00000140534; ENSG00000178999; ENSG00000168411; ENSG00000012048; ENSG00000197299; ENSG0000…	452	350	Red
3.79997e-11	GO:0043231	4.27497e-10	c	3	intracellular membrane-bounded organelle	37; 86; 302; 332; 558; 580; 641; 672; 675; 699; 701; 805; 11065; 890; 891; 899; 983; 990; 991; 993; 995; 1017; 1031; 1032; 1058; 1062; 1063; 1111; 1434; 1633; 1719; 1763; 1786; 1841; 1854; 1869; 1894; 2146; 2175; 2176; 2177; 2187; 2237; 2305; 2491; 93323; 3014; 3015; 3070; 3146; 3148; 3151; 3181; 3189; 3619; 3832; 3835; 3838; 3978; 4001; 4085; 4171; 4172; 4173; 4174; 4175; 4176; 4212; 4288; 4292;…	ENSG00000121211; ENSG00000127423; ENSG00000186185; ENSG00000096746; ENSG00000085999; ENSG00000146143; ENSG00000175305; ENSG00000090889; ENSG00000105486; ENSG00000051180; ENSG00000124207; ENSG00000175063; ENSG00000137563; ENSG00000189057; ENSG00000183814; ENSG00000162063; ENSG00000168078; ENSG00000135476; ENSG00000024526; ENSG00000051825; ENSG00000166851; ENSG00000132436; ENSG00000128944; ENSG0000…	11317	8736	Red
3.94682e-11	GO:0030496	4.16609e-10	c	2	midbody	302; 332; 983; 1062; 1063; 1894; 3619; 4751; 5347; 5899; 6790; 9055; 9212; 9493; 9585; 9928; 10112; 79801; 84722; 55143; 55165; 10615; 24137; 29127; 54443	ENSG00000011426; ENSG00000170312; ENSG00000114346; ENSG00000134222; ENSG00000112984; ENSG00000117650; ENSG00000090889; ENSG00000166851; ENSG00000144118; ENSG00000138182; ENSG00000138180; ENSG00000089685; ENSG00000087586; ENSG00000117724; ENSG00000149503; ENSG00000178999; ENSG00000171241; ENSG00000198901; ENSG00000161800; ENSG00000182718; ENSG00000134690; ENSG00000138778; ENSG00000137807; ENSG0000…	193	175	Red
4.17617e-11	GO:0000281	5.55895e-10	b	4	mitotic cytokinesis	1058; 1894; 3619; 3925; 5347; 9493; 9585; 9700; 10112; 116840; 51203; 55165; 24137; 26586; 29127; 54443	ENSG00000149503; ENSG00000136108; ENSG00000090889; ENSG00000166851; ENSG00000114346; ENSG00000138182; ENSG00000161800; ENSG00000115163; ENSG00000117632; ENSG00000011426; ENSG00000112984; ENSG00000137807; ENSG00000137804; ENSG00000138180; ENSG00000170037; ENSG00000135476	72	66	Red
6.11332e-11	GO:0043596	3.11779e-10	c	5	nuclear replication fork	4172; 4796; 5422; 5424; 5557; 5558; 6119; 8914; 11169; 54962; 55388; 23649	ENSG00000160949; ENSG00000112118; ENSG00000065328; ENSG00000014138; ENSG00000101868; ENSG00000146143; ENSG00000062822; ENSG00000198056; ENSG00000198554; ENSG00000075131; ENSG00000111602; ENSG00000106399	35	33	Red
6.3128e-11	GO:0007080	8.22037e-10	b	4	mitotic metaphase plate congression	891; 1062; 3835; 9212; 83540; 9928; 10403; 11004; 113130; 81620; 81930; 84722; 55143; 55165	ENSG00000121621; ENSG00000134222; ENSG00000167513; ENSG00000080986; ENSG00000134690; ENSG00000178999; ENSG00000146670; ENSG00000142945; ENSG00000138778; ENSG00000079616; ENSG00000118193; ENSG00000138180; ENSG00000143228; ENSG00000134057	54	49	Red
6.50593e-11	GO:0015631	1.52889e-09	m	4	tubulin binding	332; 672; 675; 1062; 1063; 93323; 3832; 3835; 3925; 5347; 7411; 9055; 51512; 9493; 9585; 9787; 9928; 10112; 11004; 22974; 80346; 146909; 81610; 81930; 51203; 84722; 347240; 348235; 55835; 10615; 24137; 90417; 29127	ENSG00000121621; ENSG00000155959; ENSG00000138160; ENSG00000128944; ENSG00000075218; ENSG00000134222; ENSG00000079616; ENSG00000112984; ENSG00000126787; ENSG00000138778; ENSG00000090889; ENSG00000166851; ENSG00000101447; ENSG00000151849; ENSG00000088325; ENSG00000186185; ENSG00000138182; ENSG00000186638; ENSG00000089685; ENSG00000139618; ENSG00000168476; ENSG00000131351; ENSG00000012048; ENSG0000…	372	305	Red
6.72089e-11	GO:0051302	8.56556e-10	b	4	regulation of cell division	641; 675; 801; 805; 990; 1894; 3619; 5347; 5933; 6790; 9055; 9212; 9493; 9585; 9928; 10112; 10733; 79733; 146909; 23594; 29127	ENSG00000149503; ENSG00000080839; ENSG00000166851; ENSG00000142731; ENSG00000114346; ENSG00000091651; ENSG00000186185; ENSG00000198901; ENSG00000137807; ENSG00000112984; ENSG00000138182; ENSG00000161800; ENSG00000143933; ENSG00000139618; ENSG00000197299; ENSG00000178999; ENSG00000087586; ENSG00000118193; ENSG00000094804; ENSG00000198668; ENSG00000129173	171	125	Red
1.01754e-10	GO:0008017	9.66664e-10	m	5	microtubule binding	332; 1062; 1063; 93323; 3832; 3835; 5347; 9055; 51512; 9493; 9585; 9787; 9928; 10112; 11004; 22974; 80346; 146909; 81610; 81930; 51203; 84722; 347240; 348235; 10615; 24137; 90417; 29127	ENSG00000121621; ENSG00000138160; ENSG00000128944; ENSG00000075218; ENSG00000134222; ENSG00000079616; ENSG00000112984; ENSG00000126787; ENSG00000090889; ENSG00000166851; ENSG00000101447; ENSG00000088325; ENSG00000186185; ENSG00000138182; ENSG00000186638; ENSG00000089685; ENSG00000168476; ENSG00000131351; ENSG00000182628; ENSG00000198901; ENSG00000142945; ENSG00000161800; ENSG00000117724; ENSG0000…	271	228	Red
1.27091e-10	GO:0008144	1.864e-09	m	2	drug binding	558; 641; 699; 701; 11065; 983; 990; 1017; 1062; 1111; 1633; 1719; 1763; 1841; 3070; 3832; 3835; 3978; 4171; 4172; 4173; 4174; 4175; 4176; 4288; 4292; 4436; 4751; 4998; 5096; 5347; 5888; 5982; 5984; 5985; 6240; 6790; 7083; 7153; 7272; 7298; 7443; 7516; 7517; 8438; 9088; 9212; 9319; 9401; 9493; 9585; 9928; 10112; 10465; 10592; 10721; 10733; 11004; 11144; 79915; 84515; 146909; 9833; 81930; 84930; 8…	ENSG00000108106; ENSG00000121621; ENSG00000085999; ENSG00000170312; ENSG00000138160; ENSG00000149554; ENSG00000169679; ENSG00000112118; ENSG00000051180; ENSG00000142945; ENSG00000175063; ENSG00000079616; ENSG00000112984; ENSG00000142731; ENSG00000136824; ENSG00000138346; ENSG00000117650; ENSG00000177602; ENSG00000166508; ENSG00000136492; ENSG00000095002; ENSG00000127564; ENSG00000090889; ENSG0000…	1723	1330	Red
1.65325e-10	GO:0070507	2.74557e-09	b	5	regulation of microtubule cytoskeleton organization	672; 899; 1111; 3832; 3925; 4751; 5347; 5902; 6491; 6790; 7517; 10460; 10733; 11186; 22974; 79866; 81930; 84722; 348235; 348654; 55835; 10615; 221150	ENSG00000121621; ENSG00000117650; ENSG00000138160; ENSG00000149554; ENSG00000136122; ENSG00000134222; ENSG00000142731; ENSG00000162063; ENSG00000166851; ENSG00000151849; ENSG00000088325; ENSG00000013810; ENSG00000126215; ENSG00000068028; ENSG00000123473; ENSG00000012048; ENSG00000182628; ENSG00000178295; ENSG00000165480; ENSG00000117632; ENSG00000087586; ENSG00000076382; ENSG00000099901	188	158	Red
2.08488e-10	GO:0000940	1.80057e-09	c	2	condensed chromosome outer kinetochore	699; 701; 891; 1063; 5347; 10403; 348235; 221150	ENSG00000166851; ENSG00000080986; ENSG00000169679; ENSG00000156970; ENSG00000182628; ENSG00000165480; ENSG00000117724; ENSG00000134057	14	12	Red
2.08488e-10	GO:0042555	1.80057e-09	c	2	MCM complex	4171; 4172; 4173; 4174; 4175; 4176; 4796; 84515	ENSG00000160949; ENSG00000076003; ENSG00000073111; ENSG00000100297; ENSG00000112118; ENSG00000104738; ENSG00000125885; ENSG00000166508	12	12	Red
2.19464e-10	GO:0006950	2.56773e-09	b	2	response to stress	37; 86; 558; 580; 641; 672; 675; 890; 891; 983; 995; 1017; 1032; 1111; 1719; 1763; 1809; 1869; 1894; 54962; 2146; 2175; 2176; 2177; 2187; 2237; 2305; 3014; 3146; 3148; 3835; 3978; 4171; 4172; 4173; 4174; 4175; 4176; 4292; 4436; 4521; 201254; 4796; 5019; 5347; 5422; 5424; 5427; 5829; 5885; 5888; 5899; 5933; 5982; 5983; 5984; 5985; 6119; 6434; 6790; 6839; 7027; 7153; 7398; 7468; 7516; 7517; 7518; 7…	ENSG00000132326; ENSG00000105486; ENSG00000051180; ENSG00000154920; ENSG00000166851; ENSG00000092853; ENSG00000178295; ENSG00000198554; ENSG00000126215; ENSG00000163781; ENSG00000165490; ENSG00000185480; ENSG00000076242; ENSG00000076003; ENSG00000073111; ENSG00000188229; ENSG00000129484; ENSG00000112029; ENSG00000158402; ENSG00000111581; ENSG00000171320; ENSG00000144118; ENSG00000158169; ENSG0000…	4192	2898	Red
2.21559e-10	GO:0017076	4.16532e-09	m	4	purine nucleotide binding	37; 558; 641; 699; 701; 11065; 983; 990; 1017; 1062; 1111; 1633; 1763; 1841; 3070; 3832; 3835; 3978; 4171; 4172; 4173; 4174; 4175; 4176; 4288; 4292; 4436; 4751; 4998; 5096; 5347; 5422; 5888; 5899; 5982; 5984; 5985; 6240; 6790; 7083; 7153; 7272; 7283; 7443; 7516; 7517; 8438; 9088; 9212; 9319; 9401; 9493; 9585; 9833; 9928; 10112; 10376; 10383; 10592; 10721; 10733; 11004; 11144; 11332; 79915; 84515;…	ENSG00000105486; ENSG00000051180; ENSG00000175063; ENSG00000166851; ENSG00000097021; ENSG00000176208; ENSG00000126215; ENSG00000120539; ENSG00000076242; ENSG00000076003; ENSG00000073111; ENSG00000188229; ENSG00000108106; ENSG00000119969; ENSG00000167553; ENSG00000085840; ENSG00000132436; ENSG00000100714; ENSG00000167900; ENSG00000051341; ENSG00000085999; ENSG00000170312; ENSG00000138160; ENSG0000…	1913	1522	Red
2.41019e-10	GO:0006338	3.00772e-09	b	4	chromatin remodeling	86; 1058; 1111; 2491; 3070; 201254; 4678; 378708; 11339; 79019; 79172; 79682; 81611; 54069; 55038; 55166; 55355; 55839; 57082; 91687; 64105; 64946	ENSG00000136518; ENSG00000132780; ENSG00000175279; ENSG00000149554; ENSG00000159055; ENSG00000120334; ENSG00000123485; ENSG00000143401; ENSG00000169689; ENSG00000100162; ENSG00000151725; ENSG00000137812; ENSG00000104147; ENSG00000123219; ENSG00000115163; ENSG00000170779; ENSG00000119969; ENSG00000031691; ENSG00000153044; ENSG00000166451; ENSG00000138092; ENSG00000102384	182	147	Red
2.61862e-10	GO:0005829	1.49843e-09	c	4	cytosol	332; 641; 675; 699; 701; 801; 805; 11065; 890; 891; 899; 983; 990; 991; 993; 995; 1017; 1031; 1032; 1033; 1058; 1062; 1063; 1111; 132320; 1434; 1633; 1719; 1809; 1841; 1854; 1894; 2176; 2177; 2491; 93323; 3161; 3251; 3619; 3832; 3835; 3838; 3925; 4085; 4174; 4176; 4478; 4521; 4686; 4751; 4900; 4925; 4998; 5096; 5347; 5422; 5424; 5829; 5885; 5902; 6240; 6241; 6491; 6790; 7027; 7083; 7283; 7298; 73…	ENSG00000186185; ENSG00000132326; ENSG00000124207; ENSG00000175063; ENSG00000137563; ENSG00000100526; ENSG00000111665; ENSG00000174442; ENSG00000162063; ENSG00000135476; ENSG00000166851; ENSG00000101447; ENSG00000100522; ENSG00000157456; ENSG00000088325; ENSG00000013810; ENSG00000122952; ENSG00000126215; ENSG00000137812; ENSG00000089685; ENSG00000198668; ENSG00000175305; ENSG00000188229; ENSG0000…	5316	4282	Red
3.27472e-10	GO:0032555	5.13039e-09	m	4	purine ribonucleotide binding	37; 558; 641; 699; 701; 11065; 983; 990; 1017; 1062; 1111; 1633; 1763; 1841; 3070; 3832; 3835; 3978; 4171; 4172; 4173; 4174; 4175; 4176; 4288; 4292; 4436; 4751; 4998; 5096; 5347; 5888; 5899; 5982; 5984; 5985; 6240; 6790; 7083; 7153; 7272; 7283; 7443; 7516; 7517; 8438; 9088; 9212; 9319; 9401; 9493; 9585; 9833; 9928; 10112; 10376; 10383; 10592; 10721; 10733; 11004; 11144; 11332; 79915; 84515; 14690…	ENSG00000105486; ENSG00000051180; ENSG00000175063; ENSG00000166851; ENSG00000097021; ENSG00000176208; ENSG00000126215; ENSG00000120539; ENSG00000076242; ENSG00000076003; ENSG00000073111; ENSG00000188229; ENSG00000108106; ENSG00000119969; ENSG00000167553; ENSG00000085840; ENSG00000132436; ENSG00000100714; ENSG00000167900; ENSG00000051341; ENSG00000085999; ENSG00000170312; ENSG00000138160; ENSG0000…	1898	1508	Red
3.94654e-10	GO:0061640	4.82444e-09	b	4	cytoskeleton-dependent cytokinesis	1058; 1894; 3619; 3925; 5347; 9212; 9493; 9585; 9700; 10112; 116840; 51203; 55165; 24137; 26586; 29127; 54443	ENSG00000149503; ENSG00000136108; ENSG00000090889; ENSG00000166851; ENSG00000114346; ENSG00000137804; ENSG00000138182; ENSG00000161800; ENSG00000115163; ENSG00000117632; ENSG00000011426; ENSG00000112984; ENSG00000137807; ENSG00000178999; ENSG00000138180; ENSG00000170037; ENSG00000135476	99	87	Red
4.0419e-10	GO:0099512	4.0419e-09	c	3	supramolecular fiber	332; 805; 983; 1062; 1809; 93323; 3619; 3832; 3835; 3925; 4001; 4751; 801; 5347; 6790; 7283; 9055; 51512; 9212; 9493; 9585; 9735; 9928; 10112; 10376; 10383; 11004; 11186; 22974; 80346; 146909; 81930; 84790; 84260; 84617; 84722; 84823; 347240; 348235; 55329; 55835; 23354; 10615; 24137; 221150; 26586; 90417; 29127; 259266	ENSG00000121621; ENSG00000170312; ENSG00000138160; ENSG00000128944; ENSG00000138587; ENSG00000249115; ENSG00000075218; ENSG00000134222; ENSG00000079616; ENSG00000143933; ENSG00000117650; ENSG00000138778; ENSG00000090889; ENSG00000166851; ENSG00000151849; ENSG00000113657; ENSG00000088325; ENSG00000186185; ENSG00000136108; ENSG00000138182; ENSG00000188229; ENSG00000123416; ENSG00000186638; ENSG0000…	974	640	Red
4.88849e-10	GO:0032553	1.08769e-08	m	3	ribonucleotide binding	37; 558; 641; 699; 701; 11065; 983; 990; 1017; 1062; 1111; 1633; 1763; 1841; 3070; 3832; 3835; 3978; 4171; 4172; 4173; 4174; 4175; 4176; 4288; 4292; 4436; 4751; 4998; 5096; 5347; 5888; 5899; 5982; 5984; 5985; 6240; 6790; 7083; 7153; 7272; 7283; 7443; 7516; 7517; 8438; 9088; 9212; 9319; 9401; 9493; 9585; 9928; 10112; 10376; 10383; 10592; 10721; 10733; 11004; 11144; 11332; 79915; 84515; 146909; 983…	ENSG00000105486; ENSG00000051180; ENSG00000175063; ENSG00000166851; ENSG00000097021; ENSG00000176208; ENSG00000126215; ENSG00000120539; ENSG00000076242; ENSG00000076003; ENSG00000073111; ENSG00000188229; ENSG00000108106; ENSG00000119969; ENSG00000167553; ENSG00000085840; ENSG00000132436; ENSG00000100714; ENSG00000167900; ENSG00000051341; ENSG00000085999; ENSG00000170312; ENSG00000138160; ENSG0000…	1914	1520	Red
4.94334e-10	GO:0005515	5.43767e-09	m	2	protein binding	37; 86; 302; 332; 558; 580; 641; 672; 675; 699; 701; 805; 11065; 890; 891; 899; 983; 990; 991; 993; 995; 1017; 1031; 1032; 1033; 1058; 1062; 1063; 1111; 1164; 132320; 1397; 1434; 1633; 1763; 1786; 1809; 1854; 1869; 1894; 54962; 2146; 2175; 2176; 2177; 2187; 2237; 2305; 2491; 93323; 3014; 3015; 3070; 3146; 3148; 3151; 3161; 3181; 3189; 3251; 3619; 3655; 3832; 3835; 3838; 3925; 4001; 4085; 4171; 41…	ENSG00000127423; ENSG00000186185; ENSG00000096746; ENSG00000085999; ENSG00000146143; ENSG00000175305; ENSG00000090889; ENSG00000051180; ENSG00000124207; ENSG00000175063; ENSG00000137563; ENSG00000100526; ENSG00000111665; ENSG00000174442; ENSG00000189057; ENSG00000183814; ENSG00000162063; ENSG00000091409; ENSG00000135476; ENSG00000024526; ENSG00000182809; ENSG00000166851; ENSG00000132436; ENSG0000…	14003	10161	Red
5.32684e-10	GO:0000083	6.38155e-09	b	4	regulation of transcription involved in G1/S transition of mitotic cell cycle	990; 1719; 1869; 4998; 5422; 6241; 7027; 7298; 8318; 81620; 26271	ENSG00000167513; ENSG00000228716; ENSG00000198176; ENSG00000093009; ENSG00000101868; ENSG00000112029; ENSG00000101412; ENSG00000176890; ENSG00000171848; ENSG00000094804; ENSG00000085840	35	31	Red
5.55941e-10	GO:0099081	4.4012e-09	c	2	supramolecular polymer	332; 805; 983; 1062; 1809; 93323; 3619; 3832; 3835; 3925; 4001; 4751; 801; 5347; 6790; 7283; 9055; 51512; 9212; 9493; 9585; 9735; 9928; 10112; 10376; 10383; 11004; 11186; 90417; 22974; 80346; 146909; 81930; 84790; 84260; 84617; 84722; 84823; 347240; 348235; 55329; 55835; 23354; 10615; 24137; 221150; 26586; 29127; 259266	ENSG00000121621; ENSG00000170312; ENSG00000138160; ENSG00000128944; ENSG00000138587; ENSG00000249115; ENSG00000075218; ENSG00000134222; ENSG00000079616; ENSG00000143933; ENSG00000117650; ENSG00000138778; ENSG00000090889; ENSG00000166851; ENSG00000151849; ENSG00000113657; ENSG00000088325; ENSG00000186185; ENSG00000136108; ENSG00000138182; ENSG00000188229; ENSG00000123416; ENSG00000186638; ENSG0000…	982	646	Red
6.92186e-10	GO:0006139	1.15486e-08	b	3	nucleobase-containing compound metabolic process	86; 332; 580; 641; 672; 675; 890; 891; 983; 990; 1017; 1032; 1063; 1111; 1164; 1633; 1719; 1763; 1786; 1809; 1841; 1854; 1869; 2146; 2175; 2176; 2177; 2187; 2237; 2305; 3014; 3015; 3070; 3146; 3148; 3181; 3189; 3251; 3655; 3835; 3838; 3978; 4171; 4172; 4173; 4174; 4175; 4176; 4212; 4292; 4436; 4521; 4603; 4605; 201254; 4678; 4686; 4751; 4796; 4998; 5347; 5422; 5424; 5427; 5557; 5558; 5829; 5885; …	ENSG00000121211; ENSG00000127423; ENSG00000167513; ENSG00000096746; ENSG00000085999; ENSG00000132326; ENSG00000175305; ENSG00000105486; ENSG00000051180; ENSG00000189057; ENSG00000138658; ENSG00000100522; ENSG00000154920; ENSG00000183814; ENSG00000091409; ENSG00000024526; ENSG00000166851; ENSG00000092853; ENSG00000178295; ENSG00000077152; ENSG00000097021; ENSG00000198554; ENSG00000119403; ENSG0000…	5952	4651	Red
7.33208e-10	GO:0071897	1.17566e-08	b	5	DNA biosynthetic process	1032; 1063; 3181; 3978; 4751; 5422; 5424; 5427; 5982; 5983; 5984; 5985; 6119; 7027; 7083; 7298; 9212; 9768; 10721; 78995; 51514; 286826; 63922	ENSG00000117650; ENSG00000133119; ENSG00000198176; ENSG00000101868; ENSG00000178999; ENSG00000125319; ENSG00000176890; ENSG00000117724; ENSG00000127586; ENSG00000105486; ENSG00000100479; ENSG00000111445; ENSG00000049541; ENSG00000143476; ENSG00000122566; ENSG00000062822; ENSG00000167900; ENSG00000166803; ENSG00000129355; ENSG00000183814; ENSG00000163918; ENSG00000051341; ENSG00000106399	201	170	Red
9.15773e-10	GO:0035639	1.22975e-08	m	4	purine ribonucleoside triphosphate binding	558; 641; 699; 701; 11065; 983; 990; 1017; 1062; 1111; 1633; 1763; 1841; 3070; 3832; 3835; 3978; 4171; 4172; 4173; 4174; 4175; 4176; 4288; 4292; 4436; 4751; 4998; 5096; 5347; 5888; 5899; 5982; 5984; 5985; 6240; 6790; 7083; 7153; 7272; 7283; 7443; 7516; 7517; 8438; 9088; 9212; 9319; 9401; 9493; 9585; 9833; 9928; 10112; 10376; 10383; 10592; 10721; 10733; 11004; 11144; 79915; 84515; 146909; 81930; 8…	ENSG00000108106; ENSG00000121621; ENSG00000085999; ENSG00000165304; ENSG00000170312; ENSG00000138160; ENSG00000149554; ENSG00000169679; ENSG00000105486; ENSG00000051180; ENSG00000142945; ENSG00000175063; ENSG00000079616; ENSG00000112984; ENSG00000142731; ENSG00000136824; ENSG00000138346; ENSG00000117650; ENSG00000177602; ENSG00000166508; ENSG00000136492; ENSG00000095002; ENSG00000127564; ENSG0000…	1830	1462	Red
1.02515e-09	GO:0000166	1.5676e-08	m	3	nucleotide binding	37; 558; 641; 699; 701; 11065; 983; 990; 1017; 1062; 1111; 1633; 1719; 1763; 1841; 1854; 3070; 3251; 3832; 3835; 3978; 4171; 4172; 4173; 4174; 4175; 4176; 4288; 4292; 4436; 4751; 4998; 5096; 5347; 5422; 5424; 5888; 5899; 5982; 5984; 5985; 6240; 6790; 7083; 7153; 7272; 7283; 7443; 7516; 7517; 8438; 9088; 9212; 9319; 9401; 9493; 9585; 9928; 10112; 10376; 10383; 10592; 10721; 10733; 11004; 11144; 11…	ENSG00000105486; ENSG00000051180; ENSG00000175063; ENSG00000166851; ENSG00000097021; ENSG00000176208; ENSG00000126215; ENSG00000120539; ENSG00000076242; ENSG00000076003; ENSG00000073111; ENSG00000188229; ENSG00000108106; ENSG00000119969; ENSG00000167553; ENSG00000085840; ENSG00000132436; ENSG00000100714; ENSG00000167900; ENSG00000178966; ENSG00000051341; ENSG00000085999; ENSG00000170312; ENSG0000…	2150	1726	Red
1.05681e-09	GO:1901265	1.5676e-08	m	3	nucleoside phosphate binding	37; 558; 641; 699; 701; 11065; 983; 990; 1017; 1062; 1111; 1633; 1719; 1763; 1841; 1854; 3070; 3251; 3832; 3835; 3978; 4171; 4172; 4173; 4174; 4175; 4176; 4288; 4292; 4436; 4751; 4998; 5096; 5347; 5422; 5424; 5888; 5899; 5982; 5984; 5985; 6240; 6790; 7083; 7153; 7272; 7283; 7443; 7516; 7517; 8438; 9088; 9212; 9319; 9401; 9493; 9585; 9928; 10112; 10376; 10383; 10592; 10721; 10733; 11004; 11144; 11…	ENSG00000105486; ENSG00000051180; ENSG00000175063; ENSG00000166851; ENSG00000097021; ENSG00000176208; ENSG00000126215; ENSG00000120539; ENSG00000076242; ENSG00000076003; ENSG00000073111; ENSG00000188229; ENSG00000108106; ENSG00000119969; ENSG00000167553; ENSG00000085840; ENSG00000132436; ENSG00000100714; ENSG00000167900; ENSG00000178966; ENSG00000051341; ENSG00000085999; ENSG00000170312; ENSG0000…	2151	1727	Red
1.1257e-09	GO:0007062	1.78423e-08	b	3	sister chromatid cohesion	699; 701; 991; 2237; 3835; 5347; 5885; 9700; 113130; 83903; 151246; 151648; 157570	ENSG00000177602; ENSG00000166851; ENSG00000117399; ENSG00000169679; ENSG00000146670; ENSG00000168496; ENSG00000079616; ENSG00000156970; ENSG00000163535; ENSG00000164754; ENSG00000171320; ENSG00000135476; ENSG00000129810	62	50	Red
1.55752e-09	GO:0046483	2.35111e-08	b	3	heterocycle metabolic process	86; 332; 580; 641; 672; 675; 890; 891; 983; 990; 1017; 1032; 1063; 1111; 1164; 1633; 1719; 1763; 1786; 1809; 1841; 1854; 1869; 2146; 2175; 2176; 2177; 2187; 2237; 2305; 3014; 3015; 3070; 3146; 3148; 3181; 3189; 3251; 3655; 3835; 3838; 3978; 4171; 4172; 4173; 4174; 4175; 4176; 4212; 4292; 4436; 4521; 4603; 4605; 201254; 4678; 4686; 4751; 4796; 4998; 5096; 5347; 5422; 5424; 5427; 5557; 5558; 5829; …	ENSG00000121211; ENSG00000127423; ENSG00000167513; ENSG00000096746; ENSG00000085999; ENSG00000132326; ENSG00000175305; ENSG00000105486; ENSG00000051180; ENSG00000189057; ENSG00000138658; ENSG00000100522; ENSG00000137563; ENSG00000183814; ENSG00000091409; ENSG00000024526; ENSG00000166851; ENSG00000092853; ENSG00000178295; ENSG00000077152; ENSG00000097021; ENSG00000198554; ENSG00000119403; ENSG0000…	6118	4757	Red
1.70767e-09	GO:0007276	2.4606e-08	b	3	gamete generation	558; 675; 891; 995; 1869; 2175; 2176; 2177; 3014; 3148; 4292; 4436; 4603; 5347; 6790; 7153; 7272; 8546; 9133; 9232; 9319; 11144; 55706; 116832; 84515; 78995; 81930; 83990; 139886; 53340; 55329; 57082; 26292; 26528; 26271; 29127; 63979	ENSG00000121621; ENSG00000158402; ENSG00000188486; ENSG00000161800; ENSG00000144554; ENSG00000164611; ENSG00000136492; ENSG00000095002; ENSG00000164104; ENSG00000166851; ENSG00000185697; ENSG00000071539; ENSG00000157456; ENSG00000167601; ENSG00000186767; ENSG00000163923; ENSG00000071626; ENSG00000125319; ENSG00000137812; ENSG00000131747; ENSG00000087586; ENSG00000138587; ENSG00000076242; ENSG0000…	701	421	Red
2.10908e-09	GO:0022607	2.90686e-08	b	3	cellular component assembly	302; 641; 672; 11065; 891; 983; 991; 1017; 1058; 1062; 1063; 132320; 1763; 1809; 1854; 1894; 2175; 2176; 2491; 93323; 3014; 3070; 3146; 3148; 3251; 3619; 3655; 3832; 3925; 4171; 4172; 4173; 4174; 4175; 4176; 4292; 4478; 4605; 201254; 4678; 4686; 4751; 5347; 5420; 5829; 5885; 5888; 5899; 6119; 6240; 6426; 6491; 6790; 7083; 7283; 7411; 7517; 8208; 8318; 9055; 9133; 9156; 9212; 9319; 9493; 9735; 978…	ENSG00000167513; ENSG00000051180; ENSG00000175063; ENSG00000091409; ENSG00000166851; ENSG00000004838; ENSG00000157456; ENSG00000088325; ENSG00000126215; ENSG00000137812; ENSG00000104147; ENSG00000076242; ENSG00000076003; ENSG00000073111; ENSG00000188229; ENSG00000112029; ENSG00000108106; ENSG00000119969; ENSG00000111581; ENSG00000144118; ENSG00000158169; ENSG00000128567; ENSG00000166451; ENSG0000…	3018	2355	Red
3.31671e-09	GO:1904029	5.14089e-08	b	5	regulation of cyclin-dependent protein kinase activity	641; 890; 891; 899; 990; 993; 995; 1031; 1032; 1033; 1164; 5347; 9088; 9133; 9134; 84722	ENSG00000123080; ENSG00000166851; ENSG00000164045; ENSG00000123975; ENSG00000157456; ENSG00000175305; ENSG00000158402; ENSG00000145386; ENSG00000134222; ENSG00000127564; ENSG00000100526; ENSG00000197299; ENSG00000094804; ENSG00000162063; ENSG00000134057; ENSG00000129355	102	87	Red
3.53175e-09	GO:0032886	4.14807e-08	b	4	regulation of microtubule-based process	672; 899; 1111; 3832; 3925; 4751; 5347; 5902; 6491; 6790; 7517; 10460; 10733; 11186; 22974; 79866; 81930; 84722; 348235; 348654; 55835; 10615; 221150	ENSG00000121621; ENSG00000117650; ENSG00000138160; ENSG00000149554; ENSG00000136122; ENSG00000134222; ENSG00000142731; ENSG00000162063; ENSG00000166851; ENSG00000151849; ENSG00000088325; ENSG00000013810; ENSG00000126215; ENSG00000068028; ENSG00000123473; ENSG00000012048; ENSG00000182628; ENSG00000178295; ENSG00000165480; ENSG00000117632; ENSG00000087586; ENSG00000076382; ENSG00000099901	223	184	Red
4.62218e-09	GO:0003684	3.76377e-08	m	5	damaged DNA binding	641; 672; 2237; 3014; 3146; 3148; 55247; 4436; 5424; 6119; 9401; 10721; 79000; 56852	ENSG00000109674; ENSG00000164104; ENSG00000106399; ENSG00000062822; ENSG00000188486; ENSG00000012048; ENSG00000168496; ENSG00000197299; ENSG00000160957; ENSG00000127423; ENSG00000051341; ENSG00000070950; ENSG00000189403; ENSG00000095002	67	66	Red
4.88612e-09	GO:0051255	6.37863e-08	b	3	spindle midzone assembly	3619; 4292; 9055; 9212; 9493; 24137; 29127	ENSG00000149503; ENSG00000090889; ENSG00000076242; ENSG00000178999; ENSG00000161800; ENSG00000198901; ENSG00000137807	12	11	Red
5.03046e-09	GO:0006725	6.37863e-08	b	3	cellular aromatic compound metabolic process	86; 332; 580; 641; 672; 675; 890; 891; 983; 990; 1017; 1032; 1063; 1111; 1164; 1633; 1719; 1763; 1786; 1809; 1841; 1854; 1869; 2146; 2175; 2176; 2177; 2187; 2237; 2305; 3014; 3015; 3070; 3146; 3148; 3181; 3189; 3251; 3655; 3835; 3838; 3978; 4171; 4172; 4173; 4174; 4175; 4176; 4212; 4292; 4436; 4521; 4603; 4605; 201254; 4678; 4686; 4751; 4796; 4998; 5347; 5422; 5424; 5427; 5557; 5558; 5829; 5885; …	ENSG00000121211; ENSG00000127423; ENSG00000167513; ENSG00000096746; ENSG00000085999; ENSG00000132326; ENSG00000175305; ENSG00000105486; ENSG00000051180; ENSG00000189057; ENSG00000138658; ENSG00000100522; ENSG00000137563; ENSG00000183814; ENSG00000091409; ENSG00000024526; ENSG00000166851; ENSG00000092853; ENSG00000178295; ENSG00000077152; ENSG00000097021; ENSG00000198554; ENSG00000119403; ENSG0000…	6166	4785	Red
6.20126e-09	GO:0010212	7.14338e-08	b	4	response to ionizing radiation	641; 672; 675; 1894; 2177; 3014; 4436; 5888; 6240; 7516; 7518; 8438; 10635; 11073; 90381; 55159; 25788; 25896; 63979	ENSG00000085999; ENSG00000132436; ENSG00000152422; ENSG00000167325; ENSG00000114346; ENSG00000051180; ENSG00000111247; ENSG00000188486; ENSG00000143493; ENSG00000012048; ENSG00000144554; ENSG00000139618; ENSG00000197299; ENSG00000168411; ENSG00000197275; ENSG00000163781; ENSG00000196584; ENSG00000140534; ENSG00000095002	143	130	Red
6.85622e-09	GO:0097367	6.03347e-08	m	2	carbohydrate derivative binding	37; 558; 641; 699; 701; 11065; 983; 990; 1017; 1062; 1111; 1633; 1763; 1809; 1841; 1854; 3070; 3146; 3161; 3832; 3835; 3978; 4171; 4172; 4173; 4174; 4175; 4176; 4288; 4292; 4436; 4751; 4998; 5096; 5347; 5888; 5899; 5982; 5984; 5985; 6240; 6790; 7083; 7153; 7272; 7283; 7443; 7516; 7517; 8438; 9088; 9212; 9319; 9401; 9493; 9585; 9928; 9945; 10112; 10376; 10383; 10592; 10721; 10733; 11004; 11144; 11…	ENSG00000105486; ENSG00000051180; ENSG00000175063; ENSG00000166851; ENSG00000097021; ENSG00000176208; ENSG00000126215; ENSG00000120539; ENSG00000076242; ENSG00000076003; ENSG00000073111; ENSG00000188229; ENSG00000108106; ENSG00000144118; ENSG00000119969; ENSG00000167553; ENSG00000085840; ENSG00000132436; ENSG00000100714; ENSG00000167900; ENSG00000131459; ENSG00000051341; ENSG00000085999; ENSG0000…	2263	1737	Red
7.54786e-09	GO:0030894	6.79307e-08	c	3	replisome	4172; 4796; 5422; 5424; 5557; 5558; 6119; 23649; 29980	ENSG00000159147; ENSG00000160949; ENSG00000112118; ENSG00000014138; ENSG00000101868; ENSG00000146143; ENSG00000062822; ENSG00000198056; ENSG00000106399	24	23	Red
8.96813e-09	GO:0005814	4.86167e-08	c	4	centriole	899; 132320; 5347; 6491; 6790; 7153; 10733; 116840; 145508; 80178; 347240; 283643; 284403; 55165; 55835; 219844; 25886; 10198	ENSG00000100629; ENSG00000166851; ENSG00000123473; ENSG00000151849; ENSG00000185347; ENSG00000198331; ENSG00000170037; ENSG00000186638; ENSG00000075702; ENSG00000138180; ENSG00000164087; ENSG00000087586; ENSG00000131747; ENSG00000142731; ENSG00000151466; ENSG00000162063; ENSG00000162062; ENSG00000051825	142	119	Red
9.0117e-09	GO:0051307	1.01849e-07	b	4	meiotic chromosome separation	4292; 201254; 7153; 7272; 9700; 378708; 80010; 146956	ENSG00000076242; ENSG00000175279; ENSG00000112742; ENSG00000169689; ENSG00000154920; ENSG00000131747; ENSG00000178966; ENSG00000135476	26	17	Red
9.65146e-09	GO:0044818	1.0706e-07	b	4	mitotic G2/M transition checkpoint	641; 672; 983; 990; 1111; 4998; 11073; 90381; 29980; 63967	ENSG00000159147; ENSG00000170312; ENSG00000092853; ENSG00000149554; ENSG00000140534; ENSG00000012048; ENSG00000163781; ENSG00000197299; ENSG00000094804; ENSG00000085840	36	31	Red
9.68715e-09	GO:0034622	1.45307e-07	b	5	cellular protein-containing complex assembly	11065; 1058; 1062; 1063; 2491; 3014; 3070; 3146; 3148; 3925; 4171; 4172; 4173; 4174; 4175; 4176; 201254; 4678; 4686; 5829; 5888; 5899; 6119; 6426; 7283; 7411; 8208; 8318; 55706; 9787; 10036; 11144; 11168; 378708; 11339; 22974; 79019; 79172; 79682; 440145; 81620; 81624; 51053; 51364; 84722; 54069; 55166; 55355; 55835; 55839; 57082; 57122; 91687; 26271; 27338; 64105; 54443; 64946	ENSG00000011426; ENSG00000159259; ENSG00000155959; ENSG00000175279; ENSG00000159055; ENSG00000112118; ENSG00000051180; ENSG00000188486; ENSG00000175063; ENSG00000167513; ENSG00000126787; ENSG00000138092; ENSG00000166508; ENSG00000112312; ENSG00000138778; ENSG00000164104; ENSG00000111581; ENSG00000164985; ENSG00000169689; ENSG00000100162; ENSG00000088325; ENSG00000132780; ENSG00000100206; ENSG0000…	1169	911	Red
1.25983e-08	GO:0072395	1.37206e-07	b	4	signal transduction involved in cell cycle checkpoint	672; 891; 983; 995; 1017; 1111; 1869; 5347; 6790; 7027; 51512; 79733; 51514; 55055	ENSG00000166851; ENSG00000170312; ENSG00000143476; ENSG00000149554; ENSG00000198176; ENSG00000158402; ENSG00000075218; ENSG00000012048; ENSG00000101412; ENSG00000087586; ENSG00000123374; ENSG00000174442; ENSG00000134057; ENSG00000129173	75	71	Red
1.3679e-08	GO:0031572	1.98773e-07	b	5	G2 DNA damage checkpoint	641; 672; 983; 1111; 5347; 11073; 51514; 90381; 29980; 63967	ENSG00000159147; ENSG00000166851; ENSG00000170312; ENSG00000092853; ENSG00000143476; ENSG00000149554; ENSG00000012048; ENSG00000163781; ENSG00000197299; ENSG00000140534	35	32	Red
1.48313e-08	GO:0070925	1.58642e-07	b	4	organelle assembly	672; 983; 991; 1017; 1058; 1062; 1063; 132320; 93323; 3619; 3832; 4292; 4478; 4605; 201254; 4751; 5347; 5899; 6491; 6790; 7283; 9055; 9133; 9212; 9493; 9787; 10383; 10733; 378708; 22974; 116840; 440145; 117178; 51364; 84260; 347240; 284403; 55329; 55835; 55839; 219844; 23354; 10615; 24137; 57082; 26271; 29127; 64105; 54443; 64946	ENSG00000011426; ENSG00000170312; ENSG00000138160; ENSG00000175279; ENSG00000117399; ENSG00000075702; ENSG00000249115; ENSG00000161800; ENSG00000142731; ENSG00000126787; ENSG00000117650; ENSG00000090889; ENSG00000166851; ENSG00000151849; ENSG00000169689; ENSG00000157456; ENSG00000088325; ENSG00000198331; ENSG00000188229; ENSG00000137812; ENSG00000186638; ENSG00000137807; ENSG00000151466; ENSG0000…	925	736	Red
1.48428e-08	GO:0051640	1.79408e-07	b	3	organelle localization	805; 891; 983; 1058; 1062; 1063; 132320; 93323; 3619; 3835; 4085; 4292; 4751; 801; 5347; 5899; 6790; 7283; 8546; 9212; 9700; 83540; 9787; 9928; 10383; 10403; 10733; 11004; 113130; 81610; 81620; 81930; 51203; 84722; 347240; 55143; 55165; 55166; 55835; 23354; 10615; 89958; 152579; 259266	ENSG00000121621; ENSG00000167513; ENSG00000170312; ENSG00000249115; ENSG00000142945; ENSG00000134222; ENSG00000079616; ENSG00000143933; ENSG00000142731; ENSG00000126787; ENSG00000117650; ENSG00000138180; ENSG00000135476; ENSG00000166851; ENSG00000101447; ENSG00000151849; ENSG00000144118; ENSG00000164109; ENSG00000188229; ENSG00000186638; ENSG00000151466; ENSG00000198668; ENSG00000149503; ENSG0000…	729	603	Red
1.52808e-08	GO:1902299	1.79408e-07	b	3	pre-replicative complex assembly involved in cell cycle DNA replication	4171; 4172; 4173; 4174; 4175; 4176	ENSG00000076003; ENSG00000073111; ENSG00000100297; ENSG00000112118; ENSG00000104738; ENSG00000166508	8	8	Red
1.52808e-08	GO:0000796	1.25025e-07	c	3	condensin complex	9918; 10592; 54892; 23310; 23397; 64151	ENSG00000010292; ENSG00000151503; ENSG00000146918; ENSG00000136824; ENSG00000121152; ENSG00000109805	8	8	Red
1.52808e-08	GO:0006267	1.60582e-07	b	4	pre-replicative complex assembly involved in nuclear cell cycle DNA replication	4171; 4172; 4173; 4174; 4175; 4176	ENSG00000076003; ENSG00000073111; ENSG00000100297; ENSG00000112118; ENSG00000104738; ENSG00000166508	8	8	Red
1.98662e-08	GO:1901360	2.24914e-07	b	3	organic cyclic compound metabolic process	37; 86; 332; 580; 641; 672; 675; 890; 891; 983; 990; 1017; 1032; 1063; 1111; 1164; 1633; 1719; 1763; 1786; 1809; 1841; 1854; 1869; 2146; 2175; 2176; 2177; 2187; 2237; 2305; 3014; 3015; 3070; 3146; 3148; 3181; 3189; 3251; 3655; 3835; 3838; 3978; 4171; 4172; 4173; 4174; 4175; 4176; 4212; 4292; 4436; 4521; 4603; 4605; 201254; 4678; 4686; 4751; 4796; 4998; 5096; 5347; 5422; 5424; 5427; 5557; 5558; 58…	ENSG00000121211; ENSG00000127423; ENSG00000167513; ENSG00000096746; ENSG00000085999; ENSG00000132326; ENSG00000175305; ENSG00000105486; ENSG00000051180; ENSG00000189057; ENSG00000138658; ENSG00000100522; ENSG00000137563; ENSG00000183814; ENSG00000091409; ENSG00000024526; ENSG00000166851; ENSG00000092853; ENSG00000178295; ENSG00000077152; ENSG00000097021; ENSG00000198554; ENSG00000119403; ENSG0000…	6387	4925	Red
4.99936e-08	GO:0036094	3.6662e-07	m	2	small molecule binding	37; 558; 641; 699; 701; 11065; 983; 990; 1017; 1062; 1111; 1633; 1719; 1763; 1841; 1854; 3070; 3161; 3251; 3832; 3835; 3978; 4171; 4172; 4173; 4174; 4175; 4176; 4288; 4292; 4436; 4751; 4998; 5096; 5347; 5422; 5424; 5888; 5899; 5982; 5984; 5985; 6240; 6790; 7083; 7153; 7272; 7283; 7298; 7443; 7516; 7517; 8438; 9088; 9212; 9319; 9401; 9493; 9585; 9928; 10112; 10376; 10383; 10592; 10721; 10733; 1100…	ENSG00000105486; ENSG00000051180; ENSG00000175063; ENSG00000166851; ENSG00000097021; ENSG00000176208; ENSG00000126215; ENSG00000120539; ENSG00000076242; ENSG00000076003; ENSG00000073111; ENSG00000188229; ENSG00000197275; ENSG00000108106; ENSG00000119969; ENSG00000167553; ENSG00000085840; ENSG00000100522; ENSG00000132436; ENSG00000100714; ENSG00000167900; ENSG00000178966; ENSG00000051341; ENSG0000…	2568	1947	Red
6.20016e-08	GO:0072401	8.47963e-07	b	5	signal transduction involved in DNA integrity checkpoint	672; 891; 983; 995; 1017; 1111; 1869; 5347; 6790; 7027; 51512; 79733; 51514	ENSG00000166851; ENSG00000170312; ENSG00000143476; ENSG00000149554; ENSG00000198176; ENSG00000158402; ENSG00000075218; ENSG00000012048; ENSG00000101412; ENSG00000087586; ENSG00000123374; ENSG00000134057; ENSG00000129173	72	68	Red
6.20016e-08	GO:0072422	8.47963e-07	b	5	signal transduction involved in DNA damage checkpoint	672; 891; 983; 995; 1017; 1111; 1869; 5347; 6790; 7027; 51512; 79733; 51514	ENSG00000166851; ENSG00000170312; ENSG00000143476; ENSG00000149554; ENSG00000198176; ENSG00000158402; ENSG00000075218; ENSG00000012048; ENSG00000101412; ENSG00000087586; ENSG00000123374; ENSG00000134057; ENSG00000129173	72	68	Red
6.81171e-08	GO:0043601	3.50803e-07	c	4	nuclear replisome	4172; 4796; 5422; 5424; 5557; 5558; 6119; 23649	ENSG00000160949; ENSG00000112118; ENSG00000014138; ENSG00000101868; ENSG00000146143; ENSG00000062822; ENSG00000198056; ENSG00000106399	22	21	Red
8.12947e-08	GO:0019953	8.6468e-07	b	2	sexual reproduction	558; 675; 891; 983; 995; 1869; 2175; 2176; 2177; 3014; 3148; 4292; 4436; 4603; 5347; 6790; 7153; 7272; 8546; 9133; 9232; 9319; 11144; 55706; 116832; 84515; 78995; 81930; 83990; 139886; 53340; 55329; 57082; 26292; 26528; 26271; 29127; 63979	ENSG00000121621; ENSG00000170312; ENSG00000158402; ENSG00000188486; ENSG00000161800; ENSG00000144554; ENSG00000164611; ENSG00000136492; ENSG00000095002; ENSG00000164104; ENSG00000166851; ENSG00000185697; ENSG00000071539; ENSG00000157456; ENSG00000167601; ENSG00000186767; ENSG00000163923; ENSG00000071626; ENSG00000125319; ENSG00000137812; ENSG00000131747; ENSG00000087586; ENSG00000138587; ENSG0000…	858	508	Red
8.61461e-08	GO:0007076	8.89681e-07	b	4	mitotic chromosome condensation	9918; 10592; 113130; 51203; 23310; 23397; 64151	ENSG00000010292; ENSG00000151503; ENSG00000146670; ENSG00000136824; ENSG00000137804; ENSG00000121152; ENSG00000109805	15	15	Red
8.61461e-08	GO:0035173	1.01222e-06	m	4	histone kinase activity	983; 1017; 1111; 6790; 7443; 9212; 83903	ENSG00000170312; ENSG00000149554; ENSG00000178999; ENSG00000087586; ENSG00000123374; ENSG00000177602; ENSG00000100749	16	15	Red
1.04347e-07	GO:0007143	1.14062e-06	b	3	female meiotic nuclear division	4292; 5347; 6790; 7153; 7272; 9133; 9319; 26271	ENSG00000166851; ENSG00000112742; ENSG00000157456; ENSG00000071539; ENSG00000112029; ENSG00000076242; ENSG00000087586; ENSG00000131747	27	22	Red
1.04347e-07	GO:0099086	4.83792e-07	c	5	synaptonemal structure	641; 672; 675; 3619; 4292; 5347; 5885; 5888	ENSG00000149503; ENSG00000166851; ENSG00000051180; ENSG00000012048; ENSG00000076242; ENSG00000139618; ENSG00000197299; ENSG00000164754	42	22	Red
1.10222e-07	GO:0044085	1.07467e-06	b	2	cellular component biogenesis	302; 641; 672; 11065; 891; 983; 991; 1017; 1058; 1062; 1063; 132320; 1763; 1809; 1854; 1894; 2175; 2176; 2491; 93323; 3014; 3070; 3146; 3148; 3251; 3619; 3655; 3832; 3925; 4171; 4172; 4173; 4174; 4175; 4176; 4292; 4478; 4605; 201254; 4678; 4686; 4751; 5347; 5420; 5829; 5885; 5888; 5899; 6119; 6240; 6426; 6491; 6790; 6839; 7083; 7283; 7411; 7517; 8208; 8318; 9055; 9133; 9156; 9212; 9319; 9493; 973…	ENSG00000167513; ENSG00000051180; ENSG00000175063; ENSG00000091409; ENSG00000166851; ENSG00000004838; ENSG00000157456; ENSG00000088325; ENSG00000126215; ENSG00000137812; ENSG00000104147; ENSG00000076242; ENSG00000076003; ENSG00000073111; ENSG00000188229; ENSG00000112029; ENSG00000108106; ENSG00000119969; ENSG00000111581; ENSG00000144118; ENSG00000158169; ENSG00000128567; ENSG00000166451; ENSG0000…	3265	2580	Red
1.16506e-07	GO:0005875	8.51391e-07	c	2	microtubule associated complex	332; 93323; 3619; 3832; 3835; 5829; 6790; 9212; 9493; 9585; 9928; 10112; 11004; 146909; 81930; 55143; 23354	ENSG00000149503; ENSG00000121621; ENSG00000138160; ENSG00000134690; ENSG00000131351; ENSG00000178999; ENSG00000186185; ENSG00000249115; ENSG00000138182; ENSG00000142945; ENSG00000079616; ENSG00000089159; ENSG00000112984; ENSG00000087586; ENSG00000089685; ENSG00000118193; ENSG00000137807	162	125	Red
1.17291e-07	GO:1902292	1.23938e-06	b	3	cell cycle DNA replication initiation	4171; 4172; 4173; 5422; 64785	ENSG00000101868; ENSG00000181938; ENSG00000104738; ENSG00000112118; ENSG00000073111	6	6	Red
1.17291e-07	GO:0010997	1.49127e-06	m	3	anaphase-promoting complex binding	991; 5347; 26271; 27338; 63967	ENSG00000117399; ENSG00000108106; ENSG00000166851; ENSG00000112029; ENSG00000092853	8	6	Red
1.17291e-07	GO:0032133	8.79683e-07	c	3	chromosome passenger complex	332; 3619; 6790; 9212; 55143	ENSG00000149503; ENSG00000178999; ENSG00000087586; ENSG00000089685; ENSG00000134690	6	6	Red
1.17291e-07	GO:1902315	1.17096e-06	b	4	nuclear cell cycle DNA replication initiation	4171; 4172; 4173; 5422; 64785	ENSG00000101868; ENSG00000181938; ENSG00000104738; ENSG00000112118; ENSG00000073111	6	6	Red
1.17291e-07	GO:1902975	1.17096e-06	b	4	mitotic DNA replication initiation	4171; 4172; 4173; 5422; 64785	ENSG00000101868; ENSG00000181938; ENSG00000104738; ENSG00000112118; ENSG00000073111	6	6	Red
2.05506e-07	GO:0051984	2.73029e-06	b	5	positive regulation of chromosome segregation	891; 990; 2237; 5885; 9212; 9700; 9787; 81620; 56852	ENSG00000164754; ENSG00000070950; ENSG00000178999; ENSG00000168496; ENSG00000167513; ENSG00000134057; ENSG00000094804; ENSG00000135476; ENSG00000126787	35	32	Red
2.1793e-07	GO:1901363	1.36985e-06	m	2	heterocyclic compound binding	37; 86; 302; 558; 580; 641; 672; 675; 699; 701; 11065; 983; 990; 1017; 1058; 1062; 1111; 1633; 1719; 1763; 1786; 1841; 1854; 1869; 54962; 2146; 2237; 2305; 3014; 3015; 3070; 3146; 3148; 3151; 3181; 3189; 3251; 3832; 3835; 3838; 3978; 4001; 4171; 4172; 4173; 4174; 4175; 4176; 4212; 4288; 4292; 4436; 4478; 4521; 4603; 4605; 201254; 4686; 4751; 4925; 4998; 5096; 5347; 5422; 5424; 5427; 5558; 5888; 5…	ENSG00000121211; ENSG00000127423; ENSG00000167513; ENSG00000096746; ENSG00000085999; ENSG00000132326; ENSG00000105486; ENSG00000051180; ENSG00000138658; ENSG00000175063; ENSG00000154920; ENSG00000166851; ENSG00000092853; ENSG00000178295; ENSG00000105968; ENSG00000198554; ENSG00000119403; ENSG00000126215; ENSG00000163781; ENSG00000120539; ENSG00000185480; ENSG00000076242; ENSG00000076003; ENSG0000…	5945	4602	Red
2.22567e-07	GO:0065003	2.18553e-06	b	4	protein-containing complex assembly	641; 11065; 891; 1058; 1062; 1063; 1854; 1894; 2175; 2176; 2491; 3014; 3070; 3146; 3148; 3251; 3925; 4171; 4172; 4173; 4174; 4175; 4176; 4478; 201254; 4678; 4686; 5829; 5888; 5899; 6119; 6240; 6426; 7083; 7283; 7411; 8208; 8318; 55706; 9735; 9787; 9928; 10036; 10465; 10721; 11144; 11168; 378708; 11339; 22974; 79019; 79172; 79682; 440145; 81620; 81624; 51053; 51364; 84722; 54069; 55166; 55355; 558…	ENSG00000011426; ENSG00000159259; ENSG00000155959; ENSG00000175279; ENSG00000114346; ENSG00000112118; ENSG00000051180; ENSG00000188486; ENSG00000175063; ENSG00000167670; ENSG00000126787; ENSG00000138092; ENSG00000151725; ENSG00000076003; ENSG00000166508; ENSG00000112312; ENSG00000138778; ENSG00000164104; ENSG00000111581; ENSG00000164985; ENSG00000169689; ENSG00000100162; ENSG00000171960; ENSG0000…	1743	1354	Red
2.3409e-07	GO:1990023	9.94883e-07	c	5	mitotic spindle midzone	1062; 9055; 9212; 9585; 146909; 81930	ENSG00000121621; ENSG00000178999; ENSG00000186185; ENSG00000138182; ENSG00000138778; ENSG00000198901	14	11	Red
2.51215e-07	GO:0051298	2.56888e-06	b	3	centrosome duplication	672; 675; 899; 1017; 6491; 7517; 10403; 10733; 116840; 348654; 284403; 55835	ENSG00000123473; ENSG00000080986; ENSG00000178295; ENSG00000126215; ENSG00000170037; ENSG00000075702; ENSG00000012048; ENSG00000139618; ENSG00000151849; ENSG00000123374; ENSG00000142731; ENSG00000162063	75	64	Red
2.75653e-07	GO:0048609	2.48087e-06	b	2	multicellular organismal reproductive process	558; 675; 891; 995; 1869; 2175; 2176; 2177; 3014; 3148; 4292; 4436; 4603; 5347; 6790; 7153; 7272; 8546; 9133; 9232; 9319; 11144; 55706; 116832; 84515; 78995; 81930; 83990; 139886; 53340; 55329; 57082; 26292; 26528; 26271; 29127; 63979	ENSG00000121621; ENSG00000158402; ENSG00000188486; ENSG00000161800; ENSG00000144554; ENSG00000164611; ENSG00000136492; ENSG00000095002; ENSG00000164104; ENSG00000166851; ENSG00000185697; ENSG00000071539; ENSG00000157456; ENSG00000167601; ENSG00000186767; ENSG00000163923; ENSG00000071626; ENSG00000125319; ENSG00000137812; ENSG00000131747; ENSG00000087586; ENSG00000138587; ENSG00000076242; ENSG0000…	826	511	Red
3.26971e-07	GO:0007129	3.15897e-06	b	4	synapsis	2177; 4292; 5885; 55706; 9134; 9319; 11144; 83990	ENSG00000076242; ENSG00000071539; ENSG00000175305; ENSG00000100206; ENSG00000144554; ENSG00000164754; ENSG00000136492; ENSG00000058804	49	25	Red
3.85463e-07	GO:0007050	3.81849e-06	b	3	cell cycle arrest	580; 672; 891; 983; 995; 1017; 1031; 1032; 1033; 1869; 2305; 4436; 6790; 7027; 51512; 9585; 11186; 79733; 55771; 220042; 27085	ENSG00000165490; ENSG00000170312; ENSG00000198176; ENSG00000129173; ENSG00000172167; ENSG00000138182; ENSG00000158402; ENSG00000075218; ENSG00000012048; ENSG00000138376; ENSG00000101412; ENSG00000100526; ENSG00000123080; ENSG00000095002; ENSG00000068028; ENSG00000123374; ENSG00000087586; ENSG00000111206; ENSG00000068489; ENSG00000134057; ENSG00000129355	233	201	Red
3.85533e-07	GO:0044815	2.61611e-06	c	2	DNA packaging complex	1058; 3014; 3015; 94239; 9918; 10592; 54892; 23310; 23397; 64151	ENSG00000010292; ENSG00000151503; ENSG00000105968; ENSG00000188486; ENSG00000146918; ENSG00000136824; ENSG00000164032; ENSG00000115163; ENSG00000121152; ENSG00000109805	121	44	Red
3.85949e-07	GO:0032504	3.22543e-06	b	2	multicellular organism reproduction	558; 675; 891; 995; 1869; 2175; 2176; 2177; 3014; 3148; 4292; 4436; 4603; 5347; 6790; 7153; 7272; 8546; 9133; 9232; 9319; 11144; 55706; 116832; 84515; 78995; 81930; 83990; 139886; 53340; 55329; 57082; 26292; 26528; 26271; 29127; 63979	ENSG00000121621; ENSG00000158402; ENSG00000188486; ENSG00000161800; ENSG00000144554; ENSG00000164611; ENSG00000136492; ENSG00000095002; ENSG00000164104; ENSG00000166851; ENSG00000185697; ENSG00000071539; ENSG00000157456; ENSG00000167601; ENSG00000186767; ENSG00000163923; ENSG00000071626; ENSG00000125319; ENSG00000137812; ENSG00000131747; ENSG00000087586; ENSG00000138587; ENSG00000076242; ENSG0000…	846	518	Red
4.00729e-07	GO:0051256	3.8101e-06	b	4	mitotic spindle midzone assembly	9055; 9212; 9493; 24137; 29127	ENSG00000161800; ENSG00000178999; ENSG00000090889; ENSG00000198901; ENSG00000137807	8	7	Red
4.00729e-07	GO:0048256	2.85519e-06	m	5	flap endonuclease activity	1763; 2237; 9156; 348654; 55345	ENSG00000168496; ENSG00000138658; ENSG00000174371; ENSG00000178295; ENSG00000138346	10	7	Red
4.00729e-07	GO:0000800	1.57209e-06	c	5	lateral element	641; 672; 675; 3619; 5888	ENSG00000149503; ENSG00000012048; ENSG00000139618; ENSG00000197299; ENSG00000051180	14	7	Red
4.34955e-07	GO:0031109	4.0709e-06	b	4	microtubule polymerization or depolymerization	3925; 7283; 9928; 11004; 22974; 440145; 146909; 81930; 84722; 347240; 348235; 55835; 221150; 26271	ENSG00000121621; ENSG00000134222; ENSG00000131462; ENSG00000151849; ENSG00000088325; ENSG00000186185; ENSG00000112029; ENSG00000204899; ENSG00000142945; ENSG00000117632; ENSG00000182628; ENSG00000186638; ENSG00000165480; ENSG00000118193	116	93	Red
4.56746e-07	GO:0000712	4.20909e-06	b	4	resolution of meiotic recombination intermediates	4292; 201254; 7153; 378708; 80010; 146956	ENSG00000076242; ENSG00000175279; ENSG00000169689; ENSG00000154920; ENSG00000131747; ENSG00000178966	19	12	Red
4.60419e-07	GO:0007140	4.42281e-06	b	3	male meiotic nuclear division	675; 2175; 4292; 4603; 9319; 11144; 81930; 63979	ENSG00000121621; ENSG00000076242; ENSG00000185697; ENSG00000071539; ENSG00000100206; ENSG00000132436; ENSG00000139618; ENSG00000187741	46	26	Red
4.94804e-07	GO:0097159	2.72142e-06	m	2	organic cyclic compound binding	37; 86; 302; 558; 580; 641; 672; 675; 699; 701; 11065; 983; 990; 1017; 1058; 1062; 1111; 1633; 1719; 1763; 1786; 1841; 1854; 1869; 54962; 2146; 2237; 2305; 3014; 3015; 3070; 3146; 3148; 3151; 3181; 3189; 3251; 3832; 3835; 3838; 3978; 4001; 4171; 4172; 4173; 4174; 4175; 4176; 4212; 4288; 4292; 4436; 4478; 4521; 4603; 4605; 201254; 4686; 4751; 4925; 4998; 5096; 5347; 5422; 5424; 5427; 5558; 5888; 5…	ENSG00000121211; ENSG00000127423; ENSG00000167513; ENSG00000096746; ENSG00000085999; ENSG00000132326; ENSG00000105486; ENSG00000051180; ENSG00000138658; ENSG00000175063; ENSG00000154920; ENSG00000166851; ENSG00000092853; ENSG00000178295; ENSG00000105968; ENSG00000198554; ENSG00000119403; ENSG00000126215; ENSG00000163781; ENSG00000120539; ENSG00000185480; ENSG00000076242; ENSG00000076003; ENSG0000…	6025	4651	Red
5.91858e-07	GO:0051128	5.37156e-06	b	4	regulation of cellular component organization	302; 558; 672; 699; 701; 801; 805; 11065; 891; 899; 990; 991; 995; 1031; 1032; 1062; 1063; 1111; 1786; 1809; 1854; 1869; 1894; 2146; 2237; 3146; 3181; 3655; 3832; 3925; 4085; 4171; 4288; 4478; 4686; 4751; 5347; 5420; 5829; 5885; 5899; 5902; 6119; 6491; 6790; 7027; 7153; 7272; 7411; 7517; 8318; 9088; 9184; 9212; 9232; 9319; 9585; 9700; 9735; 9787; 9928; 10038; 10403; 10460; 10635; 10733; 11130; 11…	ENSG00000167513; ENSG00000175063; ENSG00000138778; ENSG00000162063; ENSG00000091409; ENSG00000135476; ENSG00000166851; ENSG00000178295; ENSG00000004838; ENSG00000088325; ENSG00000013810; ENSG00000119403; ENSG00000126215; ENSG00000198668; ENSG00000073111; ENSG00000146670; ENSG00000112029; ENSG00000182628; ENSG00000144118; ENSG00000122952; ENSG00000123080; ENSG00000128567; ENSG00000182718; ENSG0000…	2562	2050	Red
6.22381e-07	GO:0005871	4.30879e-06	c	3	kinesin complex	3832; 3835; 9493; 9585; 9928; 10112; 11004; 146909; 81930	ENSG00000121621; ENSG00000138160; ENSG00000186185; ENSG00000138182; ENSG00000142945; ENSG00000079616; ENSG00000112984; ENSG00000137807; ENSG00000118193	50	36	Red
6.25727e-07	GO:0000785	3.06904e-06	c	4	chromatin	86; 1058; 1063; 1111; 1869; 2146; 2305; 3014; 3015; 3070; 3148; 3151; 3619; 3835; 4171; 4176; 4212; 4678; 5347; 5422; 5888; 5933; 6839; 7027; 7112; 7468; 8208; 8914; 83463; 10036; 10635; 11168; 11339; 374393; 79733; 79968; 80174; 113130; 146956; 81611; 54069; 54962; 55010; 63901; 23310; 56938; 157570; 27085; 94239; 29128	ENSG00000136518; ENSG00000149554; ENSG00000159055; ENSG00000198176; ENSG00000101868; ENSG00000051180; ENSG00000189057; ENSG00000188486; ENSG00000079616; ENSG00000154920; ENSG00000101945; ENSG00000075131; ENSG00000143401; ENSG00000111602; ENSG00000166508; ENSG00000164104; ENSG00000166851; ENSG00000109685; ENSG00000132780; ENSG00000105968; ENSG00000161692; ENSG00000104147; ENSG00000117724; ENSG0000…	1231	830	Red
6.2884e-07	GO:0051338	5.62202e-06	b	4	regulation of transferase activity	558; 641; 801; 805; 11065; 890; 891; 899; 983; 990; 991; 993; 995; 1031; 1032; 1033; 1062; 1164; 1894; 2146; 3146; 3181; 3619; 4085; 4751; 5347; 5899; 5933; 5982; 5983; 5984; 5985; 9088; 9133; 9134; 9212; 9928; 10926; 22974; 79866; 80174; 128239; 84722; 54892; 55872; 26271; 27338; 63922; 63967	ENSG00000080839; ENSG00000170312; ENSG00000117399; ENSG00000114346; ENSG00000136122; ENSG00000158402; ENSG00000006634; ENSG00000175063; ENSG00000143933; ENSG00000100526; ENSG00000146918; ENSG00000117650; ENSG00000164109; ENSG00000162063; ENSG00000127564; ENSG00000166851; ENSG00000092853; ENSG00000164045; ENSG00000144118; ENSG00000157456; ENSG00000167601; ENSG00000088325; ENSG00000145386; ENSG0000…	1008	806	Red
6.97514e-07	GO:0000942	4.48402e-06	c	3	condensed nuclear chromosome outer kinetochore	699; 891; 5347; 10403	ENSG00000169679; ENSG00000166851; ENSG00000080986; ENSG00000134057	4	4	Red
6.97514e-07	GO:0000811	3.26563e-06	c	4	GINS complex	9837; 84296; 51659; 64785	ENSG00000101003; ENSG00000181938; ENSG00000131153; ENSG00000147536	4	4	Red
7.08671e-07	GO:0043227	4.48825e-06	c	2	membrane-bounded organelle	37; 86; 302; 332; 558; 580; 641; 672; 675; 699; 701; 805; 11065; 890; 891; 899; 983; 990; 991; 993; 995; 1017; 1031; 1032; 1058; 1062; 1063; 1111; 1434; 1633; 1719; 1763; 1786; 1809; 1841; 1854; 1869; 1894; 54962; 2146; 2175; 2176; 2177; 2187; 2237; 2305; 2491; 93323; 3014; 3015; 3070; 3146; 3148; 3151; 3181; 3189; 3251; 3619; 3832; 3835; 3838; 3925; 3978; 4001; 4085; 4171; 4172; 4173; 4174; 4175…	ENSG00000121211; ENSG00000127423; ENSG00000186185; ENSG00000096746; ENSG00000085999; ENSG00000146143; ENSG00000175305; ENSG00000090889; ENSG00000105486; ENSG00000051180; ENSG00000124207; ENSG00000175063; ENSG00000137563; ENSG00000189057; ENSG00000183814; ENSG00000162063; ENSG00000168078; ENSG00000135476; ENSG00000024526; ENSG00000051825; ENSG00000166851; ENSG00000132436; ENSG00000128944; ENSG0000…	12801	9595	Red
7.31369e-07	GO:0034641	6.81894e-06	b	3	cellular nitrogen compound metabolic process	86; 332; 580; 641; 672; 675; 890; 891; 983; 990; 1017; 1032; 1063; 1111; 1164; 1633; 1719; 1763; 1786; 1809; 1841; 1854; 1869; 2146; 2175; 2176; 2177; 2187; 2237; 2305; 3014; 3015; 3070; 3146; 3148; 3181; 3189; 3251; 3655; 3835; 3838; 3978; 4171; 4172; 4173; 4174; 4175; 4176; 4212; 4292; 4436; 4521; 4603; 4605; 201254; 4678; 4686; 4751; 4796; 4998; 5096; 5347; 5422; 5424; 5427; 5557; 5558; 5829; …	ENSG00000121211; ENSG00000127423; ENSG00000167513; ENSG00000096746; ENSG00000085999; ENSG00000132326; ENSG00000175305; ENSG00000105486; ENSG00000051180; ENSG00000189057; ENSG00000138658; ENSG00000100522; ENSG00000137563; ENSG00000183814; ENSG00000091409; ENSG00000024526; ENSG00000166851; ENSG00000092853; ENSG00000178295; ENSG00000077152; ENSG00000097021; ENSG00000198554; ENSG00000119403; ENSG0000…	6679	5205	Red
8.27534e-07	GO:0051299	7.4951e-06	b	3	centrosome separation	1111; 3832; 4751; 5902; 6790; 116840	ENSG00000117650; ENSG00000138160; ENSG00000149554; ENSG00000087586; ENSG00000099901; ENSG00000170037	15	13	Red
9.34782e-07	GO:0090734	4.1862e-06	c	4	site of DNA damage	3014; 5888; 6119; 7518; 8914; 79000; 79968; 78995; 55159; 56852; 91607; 157570; 10293	ENSG00000172716; ENSG00000070950; ENSG00000183763; ENSG00000152422; ENSG00000092470; ENSG00000051180; ENSG00000188486; ENSG00000125319; ENSG00000168411; ENSG00000127423; ENSG00000111602; ENSG00000171320; ENSG00000106399	91	85	Red
1.02243e-06	GO:0048232	9.00642e-06	b	4	male gamete generation	558; 675; 891; 995; 1869; 2175; 3014; 3148; 4292; 4603; 8546; 55706; 9232; 9319; 11144; 116832; 84515; 78995; 81930; 83990; 53340; 55329; 57082; 26292; 26528; 29127; 63979	ENSG00000121621; ENSG00000158402; ENSG00000188486; ENSG00000161800; ENSG00000164611; ENSG00000136492; ENSG00000164104; ENSG00000185697; ENSG00000071539; ENSG00000167601; ENSG00000163923; ENSG00000071626; ENSG00000125319; ENSG00000137812; ENSG00000138587; ENSG00000076242; ENSG00000214114; ENSG00000132842; ENSG00000058804; ENSG00000064199; ENSG00000132436; ENSG00000100206; ENSG00000101412; ENSG0000…	571	327	Red
1.02372e-06	GO:0042769	8.93719e-06	b	3	DNA damage response, detection of DNA damage	5424; 5982; 5983; 5984; 5985; 6119; 7398; 51514; 56852	ENSG00000143476; ENSG00000133119; ENSG00000062822; ENSG00000111445; ENSG00000163918; ENSG00000049541; ENSG00000070950; ENSG00000162607; ENSG00000106399	39	38	Red
1.04314e-06	GO:0031390	6.19365e-06	c	2	Ctf18 RFC-like complex	5982; 5983; 5984; 5985; 63922	ENSG00000133119; ENSG00000049541; ENSG00000111445; ENSG00000163918; ENSG00000127586	8	8	Red
1.04314e-06	GO:0051231	8.93719e-06	b	3	spindle elongation	9055; 9212; 9493; 24137; 29127	ENSG00000161800; ENSG00000178999; ENSG00000090889; ENSG00000198901; ENSG00000137807	9	8	Red
1.04314e-06	GO:0000022	9.05568e-06	b	4	mitotic spindle elongation	9055; 9212; 9493; 24137; 29127	ENSG00000161800; ENSG00000178999; ENSG00000090889; ENSG00000198901; ENSG00000137807	9	8	Red
1.04314e-06	GO:0033314	1.34739e-05	b	5	mitotic DNA replication checkpoint	990; 4998; 11073; 90381; 63967	ENSG00000092853; ENSG00000094804; ENSG00000163781; ENSG00000085840; ENSG00000140534	10	8	Red
1.04314e-06	GO:0003689	6.60656e-06	m	5	DNA clamp loader activity	5982; 5983; 5984; 5985; 63922	ENSG00000133119; ENSG00000049541; ENSG00000111445; ENSG00000163918; ENSG00000127586	9	8	Red
1.06308e-06	GO:0044451	4.56237e-06	c	4	nucleoplasm part	86; 580; 641; 672; 995; 1017; 1894; 2146; 2175; 2176; 2177; 2187; 2491; 3014; 3181; 3619; 3835; 4171; 4172; 4173; 4174; 4175; 4176; 4288; 201254; 4796; 5427; 5888; 6426; 6839; 8318; 9156; 9837; 10465; 10926; 11073; 11130; 378708; 11339; 79172; 79980; 80010; 146909; 81620; 116028; 84296; 51659; 151246; 54892; 55159; 10615; 56852; 57082; 25896; 26147; 64785	ENSG00000136518; ENSG00000186185; ENSG00000174371; ENSG00000147536; ENSG00000160949; ENSG00000114346; ENSG00000112118; ENSG00000051180; ENSG00000158402; ENSG00000188486; ENSG00000079616; ENSG00000144554; ENSG00000146918; ENSG00000101945; ENSG00000166508; ENSG00000169689; ENSG00000171960; ENSG00000175279; ENSG00000119403; ENSG00000137812; ENSG00000104147; ENSG00000163781; ENSG00000131153; ENSG0000…	1171	994	Red
1.2971e-06	GO:0000307	7.78261e-06	c	3	cyclin-dependent protein kinase holoenzyme complex	890; 891; 899; 983; 1017; 1032; 1164; 9133; 9134	ENSG00000170312; ENSG00000123975; ENSG00000157456; ENSG00000175305; ENSG00000145386; ENSG00000129355; ENSG00000123374; ENSG00000162063; ENSG00000134057	43	39	Red
1.41285e-06	GO:0009263	1.77561e-05	b	5	deoxyribonucleotide biosynthetic process	1633; 1841; 1854; 6240; 6241; 7298	ENSG00000156136; ENSG00000128951; ENSG00000176890; ENSG00000168393; ENSG00000171848; ENSG00000167325	15	14	Red
1.55802e-06	GO:1901976	1.90652e-05	b	5	regulation of cell cycle checkpoint	891; 4085; 7517; 10403; 79968; 81620; 348654; 55159	ENSG00000167513; ENSG00000080986; ENSG00000178295; ENSG00000092470; ENSG00000168411; ENSG00000164109; ENSG00000126215; ENSG00000134057	32	30	Red
1.74428e-06	GO:0043933	1.4551e-05	b	3	protein-containing complex subunit organization	641; 11065; 891; 1058; 1062; 1063; 1854; 1894; 2175; 2176; 2491; 3014; 3070; 3146; 3148; 3251; 3925; 4171; 4172; 4173; 4174; 4175; 4176; 4478; 201254; 4678; 4686; 5829; 5888; 5899; 6119; 6240; 6426; 7083; 7283; 7411; 8208; 8318; 83540; 9735; 9787; 9928; 10036; 10403; 10465; 10592; 10721; 11004; 11144; 11168; 378708; 11339; 55706; 22974; 79019; 79172; 79682; 440145; 146909; 81611; 81620; 81624; 81…	ENSG00000151849; ENSG00000121621; ENSG00000159259; ENSG00000155959; ENSG00000175279; ENSG00000114346; ENSG00000112118; ENSG00000051180; ENSG00000188486; ENSG00000175063; ENSG00000011426; ENSG00000167670; ENSG00000126787; ENSG00000136824; ENSG00000151725; ENSG00000076003; ENSG00000166508; ENSG00000112312; ENSG00000058804; ENSG00000138778; ENSG00000164104; ENSG00000111581; ENSG00000186185; ENSG0000…	2086	1648	Red
2.0729e-06	GO:0007292	1.77381e-05	b	4	female gamete generation	675; 891; 4292; 5347; 6790; 7153; 7272; 9133; 9319; 11144; 84515; 78995; 26271	ENSG00000166851; ENSG00000125319; ENSG00000112742; ENSG00000157456; ENSG00000071539; ENSG00000112029; ENSG00000100206; ENSG00000076242; ENSG00000087586; ENSG00000131747; ENSG00000139618; ENSG00000134057; ENSG00000125885	134	91	Red
2.16157e-06	GO:0042770	1.82363e-05	b	4	signal transduction in response to DNA damage	672; 675; 891; 983; 995; 1017; 1111; 1869; 2305; 5347; 6790; 7027; 51512; 79733; 51514	ENSG00000166851; ENSG00000170312; ENSG00000143476; ENSG00000149554; ENSG00000198176; ENSG00000158402; ENSG00000075218; ENSG00000012048; ENSG00000101412; ENSG00000139618; ENSG00000123374; ENSG00000087586; ENSG00000111206; ENSG00000134057; ENSG00000129173	130	121	Red
2.28288e-06	GO:0003676	2.53971e-05	m	3	nucleic acid binding	86; 302; 580; 641; 672; 675; 990; 1058; 1719; 1763; 1786; 1854; 1869; 2146; 2237; 2305; 3014; 3015; 3146; 3148; 3151; 3181; 3189; 3835; 3838; 3978; 4001; 4171; 4172; 4173; 4174; 4175; 4176; 4212; 4288; 4292; 4436; 4478; 4521; 4603; 4605; 201254; 4686; 4925; 4998; 5422; 5424; 5427; 5558; 5888; 5933; 5982; 5983; 5984; 5985; 6119; 6426; 6434; 6839; 7027; 7112; 7153; 7298; 7468; 7516; 7517; 7518; 791…	ENSG00000121211; ENSG00000127423; ENSG00000167513; ENSG00000096746; ENSG00000132326; ENSG00000105486; ENSG00000051180; ENSG00000138658; ENSG00000154920; ENSG00000092853; ENSG00000178295; ENSG00000105968; ENSG00000198554; ENSG00000119403; ENSG00000126215; ENSG00000163781; ENSG00000185480; ENSG00000076242; ENSG00000076003; ENSG00000073111; ENSG00000188229; ENSG00000197275; ENSG00000129484; ENSG0000…	4013	3155	Red
2.29732e-06	GO:0051315	1.91124e-05	b	4	attachment of mitotic spindle microtubules to kinetochore	1062; 9212; 83540; 10403; 11004; 81620	ENSG00000167513; ENSG00000080986; ENSG00000178999; ENSG00000142945; ENSG00000138778; ENSG00000143228	15	15	Red
2.3249e-06	GO:0022412	1.81342e-05	b	2	cellular process involved in reproduction in multicellular organism	675; 891; 2175; 2176; 3148; 4292; 4436; 4603; 5347; 6790; 7153; 7272; 9133; 9319; 11144; 81930; 83990; 57082; 26271; 63979	ENSG00000121621; ENSG00000158169; ENSG00000076242; ENSG00000185697; ENSG00000112742; ENSG00000157456; ENSG00000071539; ENSG00000164104; ENSG00000112029; ENSG00000100206; ENSG00000137812; ENSG00000166851; ENSG00000139618; ENSG00000095002; ENSG00000187741; ENSG00000087586; ENSG00000132436; ENSG00000136492; ENSG00000134057; ENSG00000131747	356	206	Red
3.40747e-06	GO:0000939	1.79838e-05	c	2	condensed chromosome inner kinetochore	1058; 79172; 79980; 64105	ENSG00000138092; ENSG00000149636; ENSG00000123219; ENSG00000115163	5	5	Red
3.40747e-06	GO:0005663	1.79838e-05	c	2	DNA replication factor C complex	5982; 5983; 5984; 5985	ENSG00000133119; ENSG00000049541; ENSG00000111445; ENSG00000163918	5	5	Red
3.40747e-06	GO:0033567	4.06275e-05	b	5	DNA replication, Okazaki fragment processing	1763; 2237; 3978; 10535	ENSG00000104889; ENSG00000168496; ENSG00000105486; ENSG00000138346	5	5	Red
3.42456e-06	GO:0051445	2.81001e-05	b	4	regulation of meiotic cell cycle	991; 993; 995; 7272; 9319; 10635; 286151; 26271	ENSG00000156509; ENSG00000164045; ENSG00000071539; ENSG00000117399; ENSG00000112742; ENSG00000112029; ENSG00000111247; ENSG00000158402	50	33	Red
3.69535e-06	GO:0006297	4.29585e-05	b	5	nucleotide-excision repair, DNA gap filling	3978; 5424; 5982; 5983; 5984; 5985; 6119	ENSG00000133119; ENSG00000105486; ENSG00000062822; ENSG00000111445; ENSG00000163918; ENSG00000049541; ENSG00000106399	24	24	Red
4.47326e-06	GO:0007077	3.57265e-05	b	4	mitotic nuclear envelope disassembly	891; 983; 5347; 7443; 9133	ENSG00000157456; ENSG00000166851; ENSG00000170312; ENSG00000134057; ENSG00000100749	12	10	Red
4.47326e-06	GO:0000212	3.57265e-05	b	4	meiotic spindle organization	6790; 7283; 9133; 9700; 26271	ENSG00000157456; ENSG00000087586; ENSG00000131462; ENSG00000135476; ENSG00000112029	12	10	Red
4.79471e-06	GO:0072413	3.77899e-05	b	4	signal transduction involved in mitotic cell cycle checkpoint	891; 983; 995; 1017; 1869; 6790; 7027; 51512; 79733; 55055	ENSG00000170312; ENSG00000198176; ENSG00000158402; ENSG00000075218; ENSG00000101412; ENSG00000087586; ENSG00000123374; ENSG00000174442; ENSG00000134057; ENSG00000129173	60	57	Red
5.26005e-06	GO:0051129	5.96566e-05	b	5	negative regulation of cellular component organization	672; 699; 701; 891; 899; 991; 1063; 1111; 1786; 1809; 3146; 3925; 4085; 4171; 4751; 5347; 5885; 7153; 7272; 7411; 7517; 9184; 9212; 9232; 9319; 9700; 9735; 9928; 10403; 11130; 22974; 84058; 81620; 84260; 348654; 286151; 26271; 27085; 29028	ENSG00000167513; ENSG00000117650; ENSG00000149554; ENSG00000169679; ENSG00000164611; ENSG00000155959; ENSG00000164754; ENSG00000162063; ENSG00000135476; ENSG00000005448; ENSG00000154473; ENSG00000166851; ENSG00000178295; ENSG00000113657; ENSG00000156802; ENSG00000088325; ENSG00000164109; ENSG00000117399; ENSG00000131747; ENSG00000130816; ENSG00000117724; ENSG00000073111; ENSG00000178999; ENSG0000…	760	625	Red
5.40711e-06	GO:0043138	5.64743e-05	m	4	3,-5, DNA helicase activity	641; 4171; 4174; 4175; 4176; 9401	ENSG00000076003; ENSG00000073111; ENSG00000100297; ENSG00000197299; ENSG00000160957; ENSG00000166508	17	17	Red
5.61549e-06	GO:0044260	4.56439e-05	b	3	cellular macromolecule metabolic process	86; 302; 332; 558; 580; 641; 672; 675; 699; 701; 805; 11065; 890; 891; 899; 983; 990; 991; 993; 995; 1017; 1031; 1032; 1033; 1062; 1063; 1111; 1164; 1719; 1763; 1786; 1854; 1869; 1894; 2146; 2175; 2176; 2177; 2187; 2237; 2305; 2595; 3014; 3015; 3070; 3146; 3148; 3181; 3619; 3655; 3835; 3838; 3978; 4085; 4171; 4172; 4173; 4174; 4175; 4176; 4212; 4292; 4436; 4478; 4521; 4603; 4605; 201254; 4678; 46…	ENSG00000121211; ENSG00000127423; ENSG00000167513; ENSG00000085999; ENSG00000132326; ENSG00000175305; ENSG00000105486; ENSG00000051180; ENSG00000189057; ENSG00000138658; ENSG00000175063; ENSG00000154920; ENSG00000100526; ENSG00000111665; ENSG00000183814; ENSG00000162063; ENSG00000091409; ENSG00000024526; ENSG00000166851; ENSG00000101447; ENSG00000178295; ENSG00000157456; ENSG00000088325; ENSG0000…	8414	6404	Red
6.62499e-06	GO:0044819	5.15372e-05	b	4	mitotic G1/S transition checkpoint	891; 983; 995; 1017; 1869; 6790; 7027; 51512; 79733; 55159	ENSG00000170312; ENSG00000198176; ENSG00000168411; ENSG00000158402; ENSG00000075218; ENSG00000101412; ENSG00000087586; ENSG00000123374; ENSG00000134057; ENSG00000129173	63	59	Red
6.9163e-06	GO:0032506	5.48117e-05	b	3	cytokinetic process	1894; 9212; 9585; 10112; 116840; 55165; 29127; 54443	ENSG00000011426; ENSG00000114346; ENSG00000138182; ENSG00000138180; ENSG00000161800; ENSG00000112984; ENSG00000178999; ENSG00000170037	39	36	Red
6.97057e-06	GO:0051347	7.66278e-05	b	5	positive regulation of transferase activity	558; 801; 805; 11065; 891; 983; 990; 991; 1062; 1164; 1894; 2146; 3146; 3181; 3619; 4751; 5347; 5899; 5982; 5983; 5984; 5985; 9212; 9928; 10926; 22974; 79866; 80174; 128239; 84722; 54892; 55872; 27338; 63922; 63967	ENSG00000170312; ENSG00000117399; ENSG00000114346; ENSG00000136122; ENSG00000006634; ENSG00000175063; ENSG00000143933; ENSG00000146918; ENSG00000117650; ENSG00000166851; ENSG00000092853; ENSG00000168078; ENSG00000144118; ENSG00000167601; ENSG00000088325; ENSG00000133119; ENSG00000127586; ENSG00000122566; ENSG00000149503; ENSG00000178999; ENSG00000106462; ENSG00000111445; ENSG00000183856; ENSG0000…	681	539	Red
7.08601e-06	GO:0009411	7.66278e-05	b	5	response to UV	675; 993; 1032; 1111; 2237; 4436; 5422; 5424; 7398; 9212; 9768; 51514; 54962; 55872; 56852	ENSG00000168078; ENSG00000164045; ENSG00000143476; ENSG00000149554; ENSG00000178999; ENSG00000101868; ENSG00000166803; ENSG00000062822; ENSG00000168496; ENSG00000139618; ENSG00000129355; ENSG00000075131; ENSG00000070950; ENSG00000162607; ENSG00000095002	147	133	Red
7.44623e-06	GO:0051656	5.75721e-05	b	3	establishment of organelle localization	805; 891; 1058; 1062; 1063; 3619; 3835; 4085; 4292; 801; 5347; 8546; 9212; 9700; 83540; 9787; 9928; 10403; 11004; 113130; 81610; 81620; 81930; 51203; 84722; 55143; 55165; 55166; 10615; 89958	ENSG00000121621; ENSG00000167513; ENSG00000142945; ENSG00000134222; ENSG00000079616; ENSG00000143933; ENSG00000126787; ENSG00000138180; ENSG00000135476; ENSG00000166851; ENSG00000101447; ENSG00000164109; ENSG00000198668; ENSG00000149503; ENSG00000076242; ENSG00000178999; ENSG00000132842; ENSG00000146670; ENSG00000115163; ENSG00000031691; ENSG00000080986; ENSG00000134690; ENSG00000117724; ENSG0000…	529	428	Red
7.74747e-06	GO:0044783	8.18766e-05	b	5	G1 DNA damage checkpoint	891; 983; 995; 1017; 1869; 6790; 7027; 51512; 79733; 55159	ENSG00000170312; ENSG00000198176; ENSG00000168411; ENSG00000158402; ENSG00000075218; ENSG00000101412; ENSG00000087586; ENSG00000123374; ENSG00000134057; ENSG00000129173	63	60	Red
7.91314e-06	GO:0001556	5.97254e-05	b	3	oocyte maturation	675; 891; 6790; 9319; 11144; 26271	ENSG00000071539; ENSG00000112029; ENSG00000100206; ENSG00000087586; ENSG00000139618; ENSG00000134057	24	18	Red
9.90972e-06	GO:0060249	7.12226e-05	b	4	anatomical structure homeostasis	580; 641; 675; 1763; 2237; 3181; 4751; 5422; 5424; 5427; 5557; 5558; 5888; 5982; 5983; 5984; 5985; 6119; 7517; 9134; 9156; 9212; 9401; 23649	ENSG00000117650; ENSG00000174371; ENSG00000133119; ENSG00000101868; ENSG00000051180; ENSG00000198056; ENSG00000111445; ENSG00000138346; ENSG00000014138; ENSG00000126215; ENSG00000168496; ENSG00000122566; ENSG00000175305; ENSG00000178999; ENSG00000100479; ENSG00000138376; ENSG00000197299; ENSG00000160957; ENSG00000049541; ENSG00000146143; ENSG00000062822; ENSG00000139618; ENSG00000163918; ENSG0000…	437	306	Red
9.98781e-06	GO:0007135	7.12226e-05	b	4	meiosis II	699; 701; 151246; 151648	ENSG00000169679; ENSG00000163535; ENSG00000156970; ENSG00000129810	9	6	Red
9.98781e-06	GO:0045144	7.12226e-05	b	4	meiotic sister chromatid segregation	699; 701; 151246; 151648	ENSG00000169679; ENSG00000163535; ENSG00000156970; ENSG00000129810	9	6	Red
9.98781e-06	GO:0051177	7.12226e-05	b	4	meiotic sister chromatid cohesion	699; 701; 151246; 151648	ENSG00000169679; ENSG00000163535; ENSG00000156970; ENSG00000129810	9	6	Red
9.98781e-06	GO:0061983	7.12226e-05	b	4	meiosis II cell cycle process	699; 701; 151246; 151648	ENSG00000169679; ENSG00000163535; ENSG00000156970; ENSG00000129810	9	6	Red
9.98781e-06	GO:0044771	7.12226e-05	b	4	meiotic cell cycle phase transition	993; 995; 7272; 9133	ENSG00000157456; ENSG00000158402; ENSG00000164045; ENSG00000112742	10	6	Red
9.98781e-06	GO:0010032	7.12226e-05	b	4	meiotic chromosome condensation	3619; 9918; 10592; 23310	ENSG00000149503; ENSG00000010292; ENSG00000151503; ENSG00000136824	6	6	Red
9.98781e-06	GO:0006269	0.000103207	b	5	DNA replication, synthesis of RNA primer	5422; 5557; 5558; 23649	ENSG00000014138; ENSG00000101868; ENSG00000198056; ENSG00000146143	6	6	Red
1.06243e-05	GO:0009262	7.48701e-05	b	4	deoxyribonucleotide metabolic process	1633; 1841; 1854; 4521; 6240; 6241; 7298; 55270	ENSG00000156136; ENSG00000128951; ENSG00000106268; ENSG00000136159; ENSG00000176890; ENSG00000168393; ENSG00000171848; ENSG00000167325	40	38	Red
1.06494e-05	GO:0051716	7.7874e-05	b	2	cellular response to stimulus	37; 86; 302; 332; 558; 580; 641; 672; 675; 805; 890; 891; 983; 990; 993; 995; 1017; 1032; 1111; 1719; 1763; 1786; 1809; 1841; 1854; 1869; 1894; 54962; 2146; 2175; 2176; 2177; 2187; 2237; 2305; 3014; 3015; 3146; 3148; 3181; 3655; 3835; 3838; 3925; 3978; 4001; 4171; 4172; 4173; 4174; 4175; 4176; 4292; 4436; 4478; 4521; 4605; 201254; 4686; 4796; 801; 4900; 4925; 5019; 5347; 5422; 5424; 5427; 5829; 5…	ENSG00000127423; ENSG00000085999; ENSG00000105486; ENSG00000051180; ENSG00000154920; ENSG00000132185; ENSG00000091409; ENSG00000024526; ENSG00000166851; ENSG00000128944; ENSG00000178295; ENSG00000088325; ENSG00000092853; ENSG00000198554; ENSG00000126215; ENSG00000123416; ENSG00000163781; ENSG00000089685; ENSG00000165490; ENSG00000198668; ENSG00000185480; ENSG00000076242; ENSG00000076003; ENSG0000…	7661	5017	Red
1.21553e-05	GO:0000792	4.42801e-05	c	5	heterochromatin	1058; 3015; 3070; 3619; 6839; 79968; 146956; 23310; 157570; 29128	ENSG00000149503; ENSG00000101945; ENSG00000164032; ENSG00000151503; ENSG00000092470; ENSG00000115163; ENSG00000154920; ENSG00000119969; ENSG00000276043; ENSG00000171320	71	63	Red
1.31252e-05	GO:0044703	9.03324e-05	b	2	multi-organism reproductive process	558; 675; 891; 983; 995; 1869; 2175; 2176; 2177; 3014; 3148; 4292; 4436; 4603; 5347; 6790; 7153; 7272; 8546; 9133; 9232; 9319; 11144; 55706; 116832; 84515; 78995; 81930; 83990; 139886; 53340; 55329; 57082; 26292; 26528; 26271; 29127; 63979	ENSG00000121621; ENSG00000170312; ENSG00000158402; ENSG00000188486; ENSG00000161800; ENSG00000144554; ENSG00000164611; ENSG00000136492; ENSG00000095002; ENSG00000164104; ENSG00000166851; ENSG00000185697; ENSG00000071539; ENSG00000157456; ENSG00000167601; ENSG00000186767; ENSG00000163923; ENSG00000071626; ENSG00000125319; ENSG00000137812; ENSG00000131747; ENSG00000087586; ENSG00000138587; ENSG0000…	1014	626	Red
1.33982e-05	GO:0007100	9.33198e-05	b	4	mitotic centrosome separation	1111; 3832; 4751; 5902; 6790	ENSG00000149554; ENSG00000099901; ENSG00000087586; ENSG00000117650; ENSG00000138160	14	12	Red
1.43062e-05	GO:0034645	9.84993e-05	b	4	cellular macromolecule biosynthetic process	86; 332; 580; 641; 672; 675; 890; 891; 983; 990; 1017; 1032; 1063; 1111; 1164; 1719; 1763; 1786; 1854; 1869; 2146; 2175; 2177; 2237; 2305; 3014; 3015; 3070; 3146; 3148; 3181; 3655; 3978; 4171; 4172; 4173; 4174; 4175; 4176; 4212; 4603; 4605; 201254; 4678; 4686; 4751; 4796; 4998; 5347; 5422; 5424; 5427; 5557; 5558; 5829; 5885; 5888; 5933; 5982; 5983; 5984; 5985; 6119; 6240; 6241; 6839; 7027; 7083; …	ENSG00000167513; ENSG00000132326; ENSG00000105486; ENSG00000051180; ENSG00000189057; ENSG00000138658; ENSG00000154920; ENSG00000183814; ENSG00000091409; ENSG00000024526; ENSG00000166851; ENSG00000092853; ENSG00000178295; ENSG00000105968; ENSG00000198554; ENSG00000119403; ENSG00000125319; ENSG00000163781; ENSG00000089685; ENSG00000076003; ENSG00000175305; ENSG00000112029; ENSG00000119969; ENSG0000…	4976	3863	Red
1.47013e-05	GO:0040001	0.000148611	b	5	establishment of mitotic spindle localization	1058; 4085; 5347; 9700; 10403; 51203; 89958	ENSG00000166851; ENSG00000080986; ENSG00000164109; ENSG00000186193; ENSG00000137804; ENSG00000115163; ENSG00000135476	33	29	Red
1.47475e-05	GO:0043168	0.000145836	m	3	anion binding	37; 302; 558; 641; 699; 701; 11065; 983; 990; 1017; 1062; 1111; 1633; 1719; 1763; 1809; 1841; 3070; 3146; 3161; 3832; 3835; 3978; 4171; 4172; 4173; 4174; 4175; 4176; 4288; 4292; 4436; 4751; 4900; 4998; 5096; 5347; 5888; 5899; 5982; 5984; 5985; 6240; 6790; 7083; 7153; 7272; 7283; 7298; 7443; 7516; 7517; 8438; 9088; 9212; 9319; 9401; 9493; 9585; 9928; 10112; 10376; 10383; 10592; 10721; 10733; 11004…	ENSG00000105486; ENSG00000051180; ENSG00000175063; ENSG00000166851; ENSG00000097021; ENSG00000176208; ENSG00000126215; ENSG00000120539; ENSG00000076242; ENSG00000076003; ENSG00000073111; ENSG00000188229; ENSG00000197275; ENSG00000108106; ENSG00000144118; ENSG00000119969; ENSG00000167553; ENSG00000085840; ENSG00000132436; ENSG00000100714; ENSG00000182718; ENSG00000167900; ENSG00000051341; ENSG0000…	2869	2176	Red
1.92375e-05	GO:0051653	0.000141821	b	3	spindle localization	1058; 4085; 5347; 9700; 10403; 51203; 89958; 259266	ENSG00000066279; ENSG00000166851; ENSG00000080986; ENSG00000164109; ENSG00000186193; ENSG00000137804; ENSG00000115163; ENSG00000135476	53	41	Red
2.12548e-05	GO:0043240	0.000104632	c	2	Fanconi anaemia nuclear complex	2175; 2176; 2187; 201254; 378708	ENSG00000158169; ENSG00000169689; ENSG00000175279; ENSG00000187741; ENSG00000181544	15	13	Red
2.12548e-05	GO:0030397	0.000144678	b	4	membrane disassembly	891; 983; 5347; 7443; 9133	ENSG00000157456; ENSG00000166851; ENSG00000170312; ENSG00000134057; ENSG00000100749	15	13	Red
2.12548e-05	GO:0051081	0.000210287	b	5	nuclear envelope disassembly	891; 983; 5347; 7443; 9133	ENSG00000157456; ENSG00000166851; ENSG00000170312; ENSG00000134057; ENSG00000100749	15	13	Red
2.12548e-05	GO:0016888	0.000121152	m	5	endodeoxyribonuclease activity, producing 5,-phosphomonoesters	1763; 2237; 9156; 348654; 55345	ENSG00000168496; ENSG00000138658; ENSG00000174371; ENSG00000178295; ENSG00000138346	17	13	Red
2.12548e-05	GO:0043073	6.77497e-05	c	5	germ cell nucleus	3014; 4292; 6790; 9319; 11073	ENSG00000163781; ENSG00000076242; ENSG00000087586; ENSG00000071539; ENSG00000188486	20	13	Red
2.12548e-05	GO:0010369	6.77497e-05	c	5	chromocenter	3619; 9212; 11339; 55143; 157570	ENSG00000149503; ENSG00000178999; ENSG00000104147; ENSG00000171320; ENSG00000134690	15	13	Red
2.3559e-05	GO:0097431	7.06769e-05	c	5	mitotic spindle pole	5347; 6790; 9212; 9585; 81610; 10615; 259266	ENSG00000066279; ENSG00000166851; ENSG00000101447; ENSG00000178999; ENSG00000138182; ENSG00000087586; ENSG00000076382	34	31	Red
2.42306e-05	GO:0097149	0.000104632	c	2	centralspindlin complex	1894; 9493; 29127	ENSG00000161800; ENSG00000114346; ENSG00000137807	3	3	Red
2.42306e-05	GO:0031262	0.000104632	c	2	Ndc80 complex	10403; 147841; 83540	ENSG00000161888; ENSG00000143228; ENSG00000080986	4	3	Red
2.42306e-05	GO:0031298	0.000104632	c	2	replication fork protection complex	54962; 8914; 55388	ENSG00000065328; ENSG00000111602; ENSG00000075131	3	3	Red
2.42306e-05	GO:0007056	0.000170691	b	3	spindle assembly involved in female meiosis	6790; 9133; 26271	ENSG00000157456; ENSG00000087586; ENSG00000112029	4	3	Red
2.42306e-05	GO:0071163	0.000170691	b	3	DNA replication preinitiation complex assembly	8318; 81620; 51053	ENSG00000167513; ENSG00000112312; ENSG00000093009	3	3	Red
2.42306e-05	GO:0007057	0.00016308	b	4	spindle assembly involved in female meiosis I	6790; 9133; 26271	ENSG00000157456; ENSG00000087586; ENSG00000112029	3	3	Red
2.77532e-05	GO:0016538	0.000143812	m	5	cyclin-dependent protein serine/threonine kinase regulator activity	890; 891; 899; 1031; 1032; 1164; 9133; 9134	ENSG00000123975; ENSG00000157456; ENSG00000175305; ENSG00000145386; ENSG00000134057; ENSG00000129355; ENSG00000162063; ENSG00000123080	50	43	Red
2.80066e-05	GO:0071478	0.000186399	b	4	cellular response to radiation	641; 801; 805; 993; 1111; 1894; 3014; 5422; 5424; 5888; 9212; 10635; 55872; 25896; 63979	ENSG00000111247; ENSG00000132436; ENSG00000168078; ENSG00000164045; ENSG00000149554; ENSG00000114346; ENSG00000101868; ENSG00000051180; ENSG00000062822; ENSG00000188486; ENSG00000143493; ENSG00000143933; ENSG00000197299; ENSG00000178999; ENSG00000198668	195	149	Red
2.83731e-05	GO:0030330	0.000274864	b	5	DNA damage response, signal transduction by p53 class mediator	672; 675; 891; 983; 995; 1017; 1869; 2305; 6790; 7027; 51512; 79733	ENSG00000170312; ENSG00000198176; ENSG00000158402; ENSG00000075218; ENSG00000012048; ENSG00000101412; ENSG00000139618; ENSG00000123374; ENSG00000087586; ENSG00000111206; ENSG00000134057; ENSG00000129173	106	99	Red
3.03347e-05	GO:0009059	0.000199676	b	4	macromolecule biosynthetic process	86; 332; 580; 641; 672; 675; 890; 891; 983; 990; 1017; 1032; 1063; 1111; 1164; 1719; 1763; 1786; 1854; 1869; 2146; 2175; 2177; 2237; 2305; 3014; 3015; 3070; 3146; 3148; 3181; 3655; 3978; 4171; 4172; 4173; 4174; 4175; 4176; 4212; 4603; 4605; 201254; 4678; 4686; 4751; 4796; 4998; 5347; 5422; 5424; 5427; 5557; 5558; 5829; 5885; 5888; 5933; 5982; 5983; 5984; 5985; 6119; 6240; 6241; 6839; 7027; 7083; …	ENSG00000167513; ENSG00000132326; ENSG00000105486; ENSG00000051180; ENSG00000189057; ENSG00000138658; ENSG00000154920; ENSG00000183814; ENSG00000091409; ENSG00000024526; ENSG00000166851; ENSG00000092853; ENSG00000178295; ENSG00000105968; ENSG00000198554; ENSG00000119403; ENSG00000125319; ENSG00000163781; ENSG00000089685; ENSG00000076003; ENSG00000175305; ENSG00000112029; ENSG00000119969; ENSG0000…	5040	3914	Red
4.10675e-05	GO:0097711	0.000267385	b	4	ciliary basal body-plasma membrane docking	983; 132320; 93323; 4751; 5347; 7283; 10383; 10733; 347240; 55835; 23354	ENSG00000166851; ENSG00000117650; ENSG00000131462; ENSG00000151849; ENSG00000131351; ENSG00000186638; ENSG00000249115; ENSG00000188229; ENSG00000142731; ENSG00000170312; ENSG00000151466	96	87	Red
4.4498e-05	GO:0007144	0.000286606	b	4	female meiosis I	6790; 9133; 9319; 26271	ENSG00000157456; ENSG00000087586; ENSG00000112029; ENSG00000071539	9	8	Red
4.46957e-05	GO:0008092	0.000397792	m	3	cytoskeletal protein binding	302; 332; 558; 672; 675; 805; 1062; 1063; 1809; 93323; 3832; 3835; 3925; 4478; 801; 5347; 5829; 7411; 9055; 51512; 9493; 9585; 9787; 9928; 10112; 11004; 22974; 80346; 128239; 146909; 81610; 81624; 81930; 51203; 84722; 347240; 348235; 55835; 10615; 24137; 90417; 29127; 54443	ENSG00000011426; ENSG00000121621; ENSG00000155959; ENSG00000138160; ENSG00000128944; ENSG00000075218; ENSG00000134222; ENSG00000079616; ENSG00000143933; ENSG00000126787; ENSG00000168476; ENSG00000138778; ENSG00000090889; ENSG00000166851; ENSG00000101447; ENSG00000151849; ENSG00000113657; ENSG00000167601; ENSG00000088325; ENSG00000186185; ENSG00000138182; ENSG00000186638; ENSG00000089685; ENSG0000…	989	787	Red
4.72685e-05	GO:0006266	0.000448569	b	5	DNA ligation	3146; 3978; 5888; 7153; 7518	ENSG00000131747; ENSG00000105486; ENSG00000189403; ENSG00000152422; ENSG00000051180	15	15	Red
5.14688e-05	GO:0006342	0.000354687	b	3	chromatin silencing	1786; 2146; 3014; 3015; 3070; 3146; 6839; 8318; 94239; 29028	ENSG00000101945; ENSG00000164032; ENSG00000106462; ENSG00000105968; ENSG00000188486; ENSG00000093009; ENSG00000130816; ENSG00000119969; ENSG00000156802; ENSG00000189403	133	74	Red
5.56252e-05	GO:0019887	0.000522877	m	4	protein kinase regulator activity	801; 805; 890; 891; 899; 1031; 1032; 1164; 3146; 3619; 9133; 9134; 10926; 22974; 80174	ENSG00000149503; ENSG00000161692; ENSG00000123975; ENSG00000157456; ENSG00000198668; ENSG00000088325; ENSG00000175305; ENSG00000145386; ENSG00000143933; ENSG00000134057; ENSG00000006634; ENSG00000162063; ENSG00000189403; ENSG00000123080; ENSG00000129355	190	158	Red
5.64523e-05	GO:0034451	0.000159948	c	5	centriolar satellite	5347; 5420; 9787; 10460; 79682; 117178; 51364; 284403; 55165; 10615; 90417	ENSG00000128567; ENSG00000128944; ENSG00000004838; ENSG00000151725; ENSG00000075702; ENSG00000013810; ENSG00000138180; ENSG00000166851; ENSG00000126787; ENSG00000076382; ENSG00000117155	107	90	Red
6.04375e-05	GO:0002200	0.000392844	b	2	somatic diversification of immune receptors	3146; 3148; 3978; 4292; 4436; 7468; 7518; 9156; 10721	ENSG00000164104; ENSG00000076242; ENSG00000174371; ENSG00000152422; ENSG00000109685; ENSG00000105486; ENSG00000051341; ENSG00000189403; ENSG00000095002	78	61	Red
6.60317e-05	GO:0009416	0.000420776	b	4	response to light stimulus	675; 801; 805; 993; 1032; 1111; 2237; 4212; 4436; 5422; 5424; 7398; 8864; 9212; 9768; 51514; 54962; 55872; 56852	ENSG00000134138; ENSG00000075131; ENSG00000168078; ENSG00000164045; ENSG00000132326; ENSG00000149554; ENSG00000162607; ENSG00000143476; ENSG00000101868; ENSG00000166803; ENSG00000062822; ENSG00000168496; ENSG00000143933; ENSG00000139618; ENSG00000129355; ENSG00000178999; ENSG00000070950; ENSG00000198668; ENSG00000095002	324	238	Red
7.29713e-05	GO:0019900	0.000623573	m	4	kinase binding	580; 801; 805; 890; 891; 990; 993; 995; 1031; 1032; 1164; 1869; 2305; 3832; 4436; 4478; 5347; 5422; 6790; 7153; 7443; 9055; 9134; 9212; 9928; 10112; 22974; 79866; 80174; 81610; 115703; 151648; 55835; 26271; 29127	ENSG00000138160; ENSG00000101868; ENSG00000136122; ENSG00000158402; ENSG00000161800; ENSG00000143933; ENSG00000095002; ENSG00000166851; ENSG00000101447; ENSG00000164045; ENSG00000088325; ENSG00000161692; ENSG00000145386; ENSG00000101412; ENSG00000131747; ENSG00000129355; ENSG00000198668; ENSG00000100749; ENSG00000175305; ENSG00000178999; ENSG00000112029; ENSG00000138376; ENSG00000198901; ENSG0000…	746	603	Red
7.70059e-05	GO:0009628	0.000474194	b	2	response to abiotic stimulus	37; 641; 672; 675; 805; 890; 891; 993; 1032; 1111; 1869; 1894; 54962; 2177; 2237; 3014; 4212; 4436; 801; 5422; 5424; 5888; 6119; 6240; 6839; 7398; 7516; 7518; 8438; 8864; 8914; 9212; 9768; 10635; 11073; 11168; 55706; 51514; 90381; 83990; 55159; 55872; 56852; 57122; 25788; 25896; 81575; 63979	ENSG00000101945; ENSG00000058804; ENSG00000085999; ENSG00000132326; ENSG00000149554; ENSG00000114346; ENSG00000101868; ENSG00000051180; ENSG00000188486; ENSG00000144554; ENSG00000111247; ENSG00000075131; ENSG00000111602; ENSG00000136492; ENSG00000095002; ENSG00000143933; ENSG00000164045; ENSG00000145386; ENSG00000168496; ENSG00000168078; ENSG00000163781; ENSG00000197275; ENSG00000070950; ENSG0000…	1213	936	Red
7.93938e-05	GO:0051293	0.000495384	b	4	establishment of spindle localization	1058; 4085; 5347; 9700; 10403; 51203; 89958	ENSG00000166851; ENSG00000080986; ENSG00000164109; ENSG00000186193; ENSG00000137804; ENSG00000115163; ENSG00000135476	48	37	Red
7.93938e-05	GO:0007019	0.000495384	b	4	microtubule depolymerization	3925; 9928; 11004; 22974; 146909; 81930; 347240	ENSG00000121621; ENSG00000088325; ENSG00000186185; ENSG00000142945; ENSG00000117632; ENSG00000186638; ENSG00000118193	45	37	Red
8.85315e-05	GO:0042393	0.0007163	m	3	histone binding	1164; 3014; 4171; 4678; 4796; 7443; 7913; 8208; 9918; 81611; 139886; 54892; 55355; 23310; 26147; 29028; 29128	ENSG00000132780; ENSG00000010292; ENSG00000151503; ENSG00000160949; ENSG00000073111; ENSG00000188486; ENSG00000119403; ENSG00000123975; ENSG00000146918; ENSG00000186767; ENSG00000159259; ENSG00000143401; ENSG00000124795; ENSG00000123485; ENSG00000156802; ENSG00000276043; ENSG00000100749	241	203	Red
9.483e-05	GO:0016321	0.000639598	b	3	female meiosis chromosome segregation	4292; 5347; 7272	ENSG00000166851; ENSG00000076242; ENSG00000112742	5	4	Red
9.483e-05	GO:0008315	0.000585599	b	4	G2/MI transition of meiotic cell cycle	993; 995; 9133	ENSG00000157456; ENSG00000158402; ENSG00000164045	4	4	Red
9.483e-05	GO:0043137	0.000881919	b	5	DNA replication, removal of RNA primer	1763; 2237; 10535	ENSG00000104889; ENSG00000168496; ENSG00000138346	4	4	Red
0.000112836	GO:0007099	0.000729981	b	3	centriole replication	672; 1017; 6491; 10733; 116840; 284403; 55835	ENSG00000123473; ENSG00000151849; ENSG00000075702; ENSG00000012048; ENSG00000142731; ENSG00000123374; ENSG00000170037	43	39	Red
0.000112836	GO:0045023	0.000729981	b	3	G0 to G1 transition	672; 1111; 1869; 2146; 5888; 6241; 7027	ENSG00000149554; ENSG00000198176; ENSG00000106462; ENSG00000051180; ENSG00000012048; ENSG00000101412; ENSG00000171848	46	39	Red
0.000114709	GO:0004536	0.000850755	m	3	deoxyribonuclease activity	1763; 2237; 5424; 7517; 9156; 348654; 55345; 92667	ENSG00000125871; ENSG00000174371; ENSG00000178295; ENSG00000062822; ENSG00000138658; ENSG00000126215; ENSG00000168496; ENSG00000138346	61	52	Red
0.000124728	GO:0007018	0.000790773	b	3	microtubule-based movement	1062; 3832; 3835; 8546; 9493; 9585; 9787; 9928; 10112; 11004; 117178; 146909; 81930; 51364; 347240; 53340; 24137; 29127	ENSG00000186638; ENSG00000121621; ENSG00000090889; ENSG00000138160; ENSG00000004838; ENSG00000132842; ENSG00000186185; ENSG00000138182; ENSG00000161800; ENSG00000142945; ENSG00000138778; ENSG00000079616; ENSG00000112984; ENSG00000137807; ENSG00000126787; ENSG00000118193; ENSG00000064199; ENSG00000117155	288	229	Red
0.000125504	GO:0070182	0.000983112	m	4	DNA polymerase binding	2177; 3146; 5888; 81620; 55215	ENSG00000167513; ENSG00000144554; ENSG00000189403; ENSG00000140525; ENSG00000051180	18	18	Red
0.000127457	GO:0070601	0.000779049	b	4	centromeric sister chromatid cohesion	699; 701; 151246; 151648	ENSG00000169679; ENSG00000163535; ENSG00000156970; ENSG00000129810	11	10	Red
0.000127457	GO:0045120	0.000342122	c	5	pronucleus	890; 1063; 2146; 6790	ENSG00000087586; ENSG00000106462; ENSG00000117724; ENSG00000145386	12	10	Red
0.000127867	GO:0030295	0.000607368	m	5	protein kinase activator activity	801; 805; 891; 1164; 3146; 3619; 10926; 22974; 80174	ENSG00000149503; ENSG00000123975; ENSG00000088325; ENSG00000006634; ENSG00000143933; ENSG00000161692; ENSG00000198668; ENSG00000189403; ENSG00000134057	84	67	Red
0.000131586	GO:0007283	0.00119975	b	5	spermatogenesis	558; 675; 891; 995; 1869; 3014; 3148; 4292; 4603; 8546; 55706; 9232; 9319; 11144; 116832; 83990; 53340; 55329; 57082; 26292; 26528; 29127	ENSG00000158402; ENSG00000188486; ENSG00000161800; ENSG00000164611; ENSG00000136492; ENSG00000164104; ENSG00000185697; ENSG00000071539; ENSG00000167601; ENSG00000163923; ENSG00000071626; ENSG00000137812; ENSG00000101412; ENSG00000138587; ENSG00000076242; ENSG00000132842; ENSG00000058804; ENSG00000064199; ENSG00000100206; ENSG00000214114; ENSG00000139618; ENSG00000134057	552	315	Red
0.000137214	GO:0043170	0.000852882	b	3	macromolecule metabolic process	86; 302; 332; 558; 580; 641; 672; 675; 699; 701; 805; 11065; 890; 891; 899; 983; 990; 991; 993; 995; 1017; 1031; 1032; 1033; 1062; 1063; 1111; 1164; 1719; 1763; 1786; 1854; 1869; 1894; 2146; 2175; 2176; 2177; 2187; 2237; 2305; 2595; 3014; 3015; 3070; 3146; 3148; 3161; 3181; 3189; 3619; 3655; 3835; 3838; 3978; 4085; 4171; 4172; 4173; 4174; 4175; 4176; 4212; 4292; 4436; 4478; 4521; 4603; 4605; 2012…	ENSG00000121211; ENSG00000127423; ENSG00000167513; ENSG00000096746; ENSG00000085999; ENSG00000132326; ENSG00000175305; ENSG00000105486; ENSG00000051180; ENSG00000189057; ENSG00000138658; ENSG00000175063; ENSG00000137563; ENSG00000100526; ENSG00000111665; ENSG00000183814; ENSG00000162063; ENSG00000091409; ENSG00000135476; ENSG00000024526; ENSG00000166851; ENSG00000101447; ENSG00000178295; ENSG0000…	9610	7111	Red
0.000150788	GO:0002562	0.000919228	b	3	somatic diversification of immune receptors via germline recombination within a single locus	3146; 3148; 3978; 4292; 4436; 7468; 7518; 9156	ENSG00000164104; ENSG00000076242; ENSG00000174371; ENSG00000152422; ENSG00000109685; ENSG00000105486; ENSG00000189403; ENSG00000095002	66	54	Red
0.000165937	GO:0019901	0.000727568	m	5	protein kinase binding	801; 805; 890; 891; 993; 995; 1031; 1032; 1164; 1869; 2305; 3832; 4436; 4478; 5347; 5422; 6790; 7153; 7443; 9055; 9134; 9928; 10112; 22974; 79866; 80174; 81610; 115703; 55835; 26271; 29127	ENSG00000138160; ENSG00000101868; ENSG00000136122; ENSG00000158402; ENSG00000161800; ENSG00000143933; ENSG00000095002; ENSG00000166851; ENSG00000101447; ENSG00000164045; ENSG00000088325; ENSG00000161692; ENSG00000145386; ENSG00000101412; ENSG00000131747; ENSG00000129355; ENSG00000198668; ENSG00000100749; ENSG00000175305; ENSG00000112029; ENSG00000198901; ENSG00000111206; ENSG00000112984; ENSG0000…	660	530	Red
0.000168524	GO:0061695	0.000694319	c	4	transferase complex, transferring phosphorus-containing groups	890; 891; 899; 983; 1017; 1032; 1164; 1763; 4172; 5422; 5424; 5427; 5557; 5558; 9133; 9134; 23649	ENSG00000014138; ENSG00000146143; ENSG00000170312; ENSG00000123975; ENSG00000157456; ENSG00000101868; ENSG00000175305; ENSG00000112118; ENSG00000198056; ENSG00000062822; ENSG00000145386; ENSG00000100479; ENSG00000129355; ENSG00000138346; ENSG00000123374; ENSG00000162063; ENSG00000134057	260	214	Red
0.000183654	GO:0098534	0.0011112	b	4	centriole assembly	672; 1017; 6491; 10733; 116840; 284403; 55835	ENSG00000123473; ENSG00000151849; ENSG00000075702; ENSG00000012048; ENSG00000142731; ENSG00000123374; ENSG00000170037	47	42	Red
0.000188463	GO:0010165	0.00168529	b	5	response to X-ray	641; 675; 4436; 5888; 7516; 7518	ENSG00000152422; ENSG00000051180; ENSG00000139618; ENSG00000197299; ENSG00000196584; ENSG00000095002	32	30	Red
0.000189763	GO:0016787	0.00092773	m	2	hydrolase activity	641; 993; 995; 1033; 1062; 1763; 1809; 1854; 2237; 2595; 3070; 3832; 3835; 4171; 4172; 4173; 4174; 4175; 4176; 4292; 4436; 4521; 4998; 5424; 5888; 5899; 5982; 5983; 5984; 5985; 7153; 7283; 7398; 7516; 7517; 8438; 8836; 9156; 9319; 9401; 9493; 9582; 9585; 9700; 9928; 10112; 10376; 10383; 10535; 10721; 11004; 11144; 11332; 374393; 79915; 84515; 146909; 146956; 81691; 81930; 84790; 83990; 84617; 347…	ENSG00000172716; ENSG00000121621; ENSG00000085999; ENSG00000138160; ENSG00000100714; ENSG00000133119; ENSG00000178031; ENSG00000135476; ENSG00000112118; ENSG00000051180; ENSG00000158402; ENSG00000106268; ENSG00000079616; ENSG00000137563; ENSG00000100526; ENSG00000138346; ENSG00000138658; ENSG00000076003; ENSG00000189057; ENSG00000197275; ENSG00000166508; ENSG00000136492; ENSG00000095002; ENSG0000…	2589	1876	Red
0.000195715	GO:0016446	0.00117233	b	4	somatic hypermutation of immunoglobulin genes	4292; 4436; 9156; 10721	ENSG00000051341; ENSG00000076242; ENSG00000174371; ENSG00000095002	16	11	Red
0.000195715	GO:0046385	0.00171712	b	5	deoxyribose phosphate biosynthetic process	1633; 1841; 1854; 7298	ENSG00000156136; ENSG00000168393; ENSG00000128951; ENSG00000176890	12	11	Red
0.000200204	GO:0019207	0.00137063	m	3	kinase regulator activity	805; 890; 891; 899; 1031; 1032; 1164; 3146; 3619; 801; 9133; 9134; 10926; 22974; 80174	ENSG00000149503; ENSG00000161692; ENSG00000123975; ENSG00000157456; ENSG00000198668; ENSG00000088325; ENSG00000175305; ENSG00000145386; ENSG00000134057; ENSG00000143933; ENSG00000129355; ENSG00000006634; ENSG00000162063; ENSG00000189403; ENSG00000123080	220	177	Red
0.000224095	GO:0019209	0.00162038	m	4	kinase activator activity	801; 805; 891; 1164; 3146; 3619; 10926; 22974; 80174	ENSG00000149503; ENSG00000123975; ENSG00000088325; ENSG00000006634; ENSG00000143933; ENSG00000161692; ENSG00000198668; ENSG00000189403; ENSG00000134057	90	72	Red
0.000231964	GO:0015616	0.00147463	m	3	DNA translocase activity	8438; 54821; 25788	ENSG00000085999; ENSG00000186871; ENSG00000197275	5	5	Red
0.000231964	GO:0000912	0.00134899	b	4	assembly of actomyosin apparatus involved in cytokinesis	1894; 29127; 54443	ENSG00000161800; ENSG00000114346; ENSG00000011426	5	5	Red
0.000231964	GO:0000915	0.00134899	b	4	actomyosin contractile ring assembly	1894; 29127; 54443	ENSG00000161800; ENSG00000114346; ENSG00000011426	5	5	Red
0.000231964	GO:0090306	0.00134899	b	4	spindle assembly involved in meiosis	6790; 9133; 26271	ENSG00000157456; ENSG00000087586; ENSG00000112029	6	5	Red
0.000231964	GO:0042148	0.00199747	b	5	strand invasion	5888; 7516; 11144	ENSG00000100206; ENSG00000196584; ENSG00000051180	5	5	Red
0.000231964	GO:0072687	0.000591507	c	5	meiotic spindle	3619; 6790; 26271	ENSG00000149503; ENSG00000087586; ENSG00000112029	11	5	Red
0.000273877	GO:0048599	0.00157743	b	4	oocyte development	675; 891; 6790; 9319; 11144; 26271	ENSG00000071539; ENSG00000112029; ENSG00000100206; ENSG00000087586; ENSG00000139618; ENSG00000134057	43	32	Red
0.000277425	GO:0000729	0.0023455	b	5	DNA double-strand break processing	580; 641; 672; 1763; 83990	ENSG00000136492; ENSG00000012048; ENSG00000138376; ENSG00000197299; ENSG00000138346	25	21	Red
0.000277867	GO:0005730	0.00110078	c	4	nucleolus	37; 641; 990; 2177; 2237; 3148; 4171; 4172; 4176; 4288; 4751; 5420; 5422; 7153; 7298; 7443; 7468; 8479; 8864; 9088; 9585; 10038; 10592; 10733; 79733; 79980; 146956; 81691; 51514; 147841; 51155; 51203; 23594; 54478; 55143; 55355; 55388; 63901; 56938; 89958; 10293; 29089; 64946	ENSG00000117650; ENSG00000189159; ENSG00000132326; ENSG00000101868; ENSG00000123485; ENSG00000144554; ENSG00000142731; ENSG00000136824; ENSG00000166508; ENSG00000127564; ENSG00000164104; ENSG00000183763; ENSG00000109685; ENSG00000138182; ENSG00000166801; ENSG00000005189; ENSG00000168496; ENSG00000131747; ENSG00000176890; ENSG00000077152; ENSG00000072778; ENSG00000100749; ENSG00000149929; ENSG0000…	980	854	Red
0.000286873	GO:0002566	0.00171583	b	3	somatic diversification of immune receptors via somatic mutation	4292; 4436; 9156; 10721	ENSG00000051341; ENSG00000076242; ENSG00000174371; ENSG00000095002	17	12	Red
0.000286873	GO:0051782	0.00238207	b	5	negative regulation of cell division	641; 9212; 79733; 23594	ENSG00000178999; ENSG00000091651; ENSG00000197299; ENSG00000129173	16	12	Red
0.000300932	GO:0022406	0.00176045	b	2	membrane docking	983; 132320; 93323; 4478; 4751; 5347; 5899; 7283; 10383; 10733; 347240; 55835; 23354; 152579	ENSG00000166851; ENSG00000117650; ENSG00000131462; ENSG00000151849; ENSG00000144118; ENSG00000131351; ENSG00000186638; ENSG00000249115; ENSG00000188229; ENSG00000147065; ENSG00000142731; ENSG00000170312; ENSG00000151466; ENSG00000184178	182	164	Red
0.000387064	GO:0009994	0.00227221	b	3	oocyte differentiation	675; 891; 6790; 9319; 11144; 26271	ENSG00000071539; ENSG00000112029; ENSG00000100206; ENSG00000087586; ENSG00000139618; ENSG00000134057	48	34	Red
0.000387064	GO:0009394	0.00315762	b	5	2,-deoxyribonucleotide metabolic process	1633; 1841; 1854; 4521; 7298; 55270	ENSG00000156136; ENSG00000128951; ENSG00000106268; ENSG00000136159; ENSG00000176890; ENSG00000168393	36	34	Red
0.000404926	GO:0001833	0.00225602	b	2	inner cell mass cell proliferation	675; 9837; 84296; 54892	ENSG00000101003; ENSG00000139618; ENSG00000146918; ENSG00000147536	13	13	Red
0.000404926	GO:0097329	0.00233385	b	3	response to antimetabolite	641; 1719; 5888; 8914	ENSG00000111602; ENSG00000228716; ENSG00000197299; ENSG00000051180	18	13	Red
0.000404926	GO:0001325	0.00231001	b	4	formation of extrachromosomal circular DNA	641; 1763; 7517; 9156	ENSG00000174371; ENSG00000126215; ENSG00000197299; ENSG00000138346	15	13	Red
0.000404926	GO:0090656	0.00320068	b	5	t-circle formation	641; 1763; 7517; 9156	ENSG00000174371; ENSG00000126215; ENSG00000197299; ENSG00000138346	15	13	Red
0.000406108	GO:0090305	0.00320068	b	5	nucleic acid phosphodiester bond hydrolysis	1763; 2237; 3146; 3148; 4686; 5424; 5982; 5983; 5984; 5985; 6119; 9156; 10535; 10721; 146956; 81691; 348654; 92667	ENSG00000125871; ENSG00000164104; ENSG00000136937; ENSG00000174371; ENSG00000178295; ENSG00000005189; ENSG00000133119; ENSG00000111445; ENSG00000062822; ENSG00000104889; ENSG00000168496; ENSG00000154920; ENSG00000138346; ENSG00000163918; ENSG00000049541; ENSG00000051341; ENSG00000189403; ENSG00000106399	307	252	Red
0.000423647	GO:0050794	0.00239815	b	3	regulation of cellular process	37; 86; 302; 332; 558; 580; 641; 672; 675; 699; 701; 805; 11065; 890; 891; 899; 983; 990; 991; 993; 995; 1017; 1031; 1032; 1033; 1062; 1063; 1111; 1164; 1397; 1719; 1763; 1786; 1809; 1854; 1869; 1894; 2146; 2175; 2177; 2187; 2237; 2305; 93323; 3014; 3015; 3070; 3146; 3148; 3161; 3181; 3189; 3251; 3619; 3655; 3832; 3838; 3925; 4001; 4085; 4171; 4176; 4212; 4288; 4292; 4436; 4478; 4603; 4605; 20125…	ENSG00000127423; ENSG00000167513; ENSG00000096746; ENSG00000128944; ENSG00000132326; ENSG00000051180; ENSG00000175063; ENSG00000154920; ENSG00000100526; ENSG00000174442; ENSG00000183814; ENSG00000162063; ENSG00000091409; ENSG00000135476; ENSG00000024526; ENSG00000182809; ENSG00000166851; ENSG00000101447; ENSG00000178295; ENSG00000004838; ENSG00000157456; ENSG00000088325; ENSG00000013810; ENSG0000…	11109	7567	Red
0.000437348	GO:0007064	0.00247143	b	4	mitotic sister chromatid cohesion	991; 5885; 113130; 83903; 151648	ENSG00000117399; ENSG00000177602; ENSG00000164754; ENSG00000146670; ENSG00000129810	27	23	Red
0.000437348	GO:0010458	0.00338945	b	5	exit from mitosis	11065; 9735; 113130; 27338; 54443	ENSG00000175063; ENSG00000146670; ENSG00000108106; ENSG00000011426; ENSG00000184445	28	23	Red
0.000447387	GO:0035861	0.00108651	c	5	site of double-strand break	3014; 5888; 6119; 7518; 8914; 55159; 56852; 157570	ENSG00000070950; ENSG00000152422; ENSG00000188486; ENSG00000168411; ENSG00000051180; ENSG00000111602; ENSG00000171320; ENSG00000106399	69	63	Red
0.00045394	GO:0044837	0.00252454	b	3	actomyosin contractile ring organization	1894; 29127; 54443	ENSG00000161800; ENSG00000114346; ENSG00000011426	6	6	Red
0.00045394	GO:0043515	0.00269337	m	3	kinetochore binding	1062; 7272; 64946	ENSG00000138778; ENSG00000153044; ENSG00000112742	6	6	Red
0.00045394	GO:0010216	0.00346036	b	5	maintenance of DNA methylation	1786; 3070; 29128	ENSG00000119969; ENSG00000276043; ENSG00000130816	7	6	Red
0.00045394	GO:0035184	0.00172497	m	5	histone threonine kinase activity	1111; 7443; 83903	ENSG00000149554; ENSG00000177602; ENSG00000100749	7	6	Red
0.00045394	GO:0035174	0.00172497	m	5	histone serine kinase activity	6790; 7443; 9212	ENSG00000178999; ENSG00000087586; ENSG00000100749	6	6	Red
0.000455867	GO:0004520	0.00306082	m	4	endodeoxyribonuclease activity	1763; 2237; 7517; 9156; 348654; 55345	ENSG00000174371; ENSG00000178295; ENSG00000138658; ENSG00000126215; ENSG00000168496; ENSG00000138346	41	35	Red
0.000498599	GO:0045171	0.00205943	c	2	intercellular bridge	990; 9055; 9585; 10112; 22974; 81610; 55143; 55165	ENSG00000101447; ENSG00000134690; ENSG00000088325; ENSG00000138182; ENSG00000138180; ENSG00000112984; ENSG00000198901; ENSG00000094804	75	64	Red
0.00053384	GO:0019692	0.00298851	b	4	deoxyribose phosphate metabolic process	1633; 1841; 1854; 4521; 7298; 55270	ENSG00000156136; ENSG00000128951; ENSG00000106268; ENSG00000136159; ENSG00000176890; ENSG00000168393	38	36	Red
0.000542085	GO:0048469	0.00296278	b	3	cell maturation	558; 675; 891; 132320; 6790; 7298; 9319; 9928; 11144; 26271	ENSG00000118193; ENSG00000071539; ENSG00000167601; ENSG00000112029; ENSG00000100206; ENSG00000087586; ENSG00000176890; ENSG00000139618; ENSG00000151466; ENSG00000134057	167	98	Red
0.000553985	GO:0007141	0.00307256	b	4	male meiosis I	675; 4603; 9319; 11144	ENSG00000185697; ENSG00000100206; ENSG00000139618; ENSG00000071539	23	14	Red
0.000580698	GO:0140056	0.00312002	b	3	organelle localization by membrane tethering	983; 132320; 93323; 4751; 5347; 5899; 7283; 10383; 10733; 347240; 55835; 23354; 152579	ENSG00000166851; ENSG00000117650; ENSG00000131462; ENSG00000151849; ENSG00000144118; ENSG00000131351; ENSG00000186638; ENSG00000249115; ENSG00000188229; ENSG00000142731; ENSG00000170312; ENSG00000151466; ENSG00000184178	173	155	Red
0.000588142	GO:0016604	0.00136342	c	5	nuclear body	580; 641; 672; 995; 1017; 1894; 2177; 2491; 3014; 3181; 3619; 3835; 4288; 4796; 5427; 5888; 6426; 9156; 10465; 10926; 11073; 11130; 11339; 79172; 79980; 80010; 146909; 81620; 116028; 151246; 54892; 55159; 10615; 56852; 57082; 25896	ENSG00000167513; ENSG00000174371; ENSG00000160949; ENSG00000114346; ENSG00000051180; ENSG00000158402; ENSG00000188486; ENSG00000079616; ENSG00000144554; ENSG00000146918; ENSG00000171960; ENSG00000186185; ENSG00000137812; ENSG00000104147; ENSG00000163781; ENSG00000070950; ENSG00000122566; ENSG00000149503; ENSG00000175643; ENSG00000168411; ENSG00000100479; ENSG00000138376; ENSG00000197299; ENSG0000…	812	699	Red
0.000777316	GO:0036310	0.00432382	m	3	annealing helicase activity	641; 8438; 9401	ENSG00000085999; ENSG00000197299; ENSG00000160957	7	7	Red
0.000795946	GO:0015949	0.00437405	b	4	nucleobase-containing small molecule interconversion	1841; 1854; 6240; 6241; 7298	ENSG00000168393; ENSG00000171848; ENSG00000128951; ENSG00000167325; ENSG00000176890	28	26	Red
0.000795946	GO:0051294	0.0059696	b	5	establishment of spindle orientation	1058; 4085; 5347; 10403; 89958	ENSG00000166851; ENSG00000186193; ENSG00000164109; ENSG00000080986; ENSG00000115163	34	26	Red
0.000830482	GO:0033365	0.00600593	b	5	protein localization to organelle	580; 675; 701; 801; 805; 983; 1058; 1434; 1869; 1894; 2146; 3838; 4436; 4478; 5347; 5885; 6491; 6790; 7027; 7272; 7518; 8546; 9184; 51512; 9212; 9585; 10403; 113130; 84515; 81610; 81620; 83903; 51364; 54492; 55055; 55166; 10615; 57082; 57122; 157570; 27085	ENSG00000167513; ENSG00000170312; ENSG00000114346; ENSG00000198176; ENSG00000124207; ENSG00000075218; ENSG00000143933; ENSG00000174442; ENSG00000164754; ENSG00000031691; ENSG00000095002; ENSG00000154473; ENSG00000166851; ENSG00000101447; ENSG00000152422; ENSG00000004838; ENSG00000138182; ENSG00000137812; ENSG00000147065; ENSG00000087586; ENSG00000198668; ENSG00000123473; ENSG00000177602; ENSG0000…	966	846	Red
0.000839539	GO:0031431	0.00332318	c	2	Dbf4-dependent protein kinase complex	10926; 80174	ENSG00000161692; ENSG00000006634	2	2	Red
0.000839539	GO:1902298	0.00443556	b	3	cell cycle DNA replication maintenance of fidelity	675; 5888	ENSG00000139618; ENSG00000051180	2	2	Red
0.000839539	GO:0000150	0.00439523	m	3	recombinase activity	5888; 11144	ENSG00000100206; ENSG00000051180	2	2	Red
0.000839539	GO:0000941	0.00472241	c	3	condensed nuclear chromosome inner kinetochore	79980; 64105	ENSG00000149636; ENSG00000123219	2	2	Red
0.000839539	GO:1990505	0.00453049	b	4	mitotic DNA replication maintenance of fidelity	675; 5888	ENSG00000139618; ENSG00000051180	2	2	Red
0.000839539	GO:0051257	0.00453049	b	4	meiotic spindle midzone assembly	3619; 4292	ENSG00000149503; ENSG00000076242	2	2	Red
0.000839539	GO:0097125	0.00298181	c	4	cyclin B1-CDK1 complex	891; 983	ENSG00000170312; ENSG00000134057	2	2	Red
0.000839539	GO:0097135	0.00298181	c	4	cyclin E2-CDK2 complex	1017; 9134	ENSG00000123374; ENSG00000175305	2	2	Red
0.000839539	GO:0005880	0.00298181	c	4	nuclear microtubule	93323; 22974	ENSG00000131351; ENSG00000088325	2	2	Red
0.000839539	GO:0099607	0.00600593	b	5	lateral attachment of mitotic spindle microtubules to kinetochore	1062; 9212	ENSG00000138778; ENSG00000178999	2	2	Red
0.000839539	GO:0071139	0.00600593	b	5	resolution of recombination intermediates	7517; 348654	ENSG00000126215; ENSG00000178295	2	2	Red
0.000894752	GO:0032155	0.00340006	c	2	cell division site part	1894; 10112; 10733; 84930; 55165; 29127; 54443	ENSG00000011426; ENSG00000114346; ENSG00000120539; ENSG00000138180; ENSG00000161800; ENSG00000112984; ENSG00000142731	63	54	Red
0.000933654	GO:0051101	0.00499338	b	4	regulation of DNA binding	801; 805; 1869; 3146; 3148; 4751; 8864; 113130; 81620; 55355	ENSG00000164104; ENSG00000167513; ENSG00000117650; ENSG00000101412; ENSG00000132326; ENSG00000146670; ENSG00000123485; ENSG00000143933; ENSG00000198668; ENSG00000189403	124	105	Red
0.000954208	GO:0000152	0.00327611	c	4	nuclear ubiquitin ligase complex	580; 672; 701; 11065; 991; 27338	ENSG00000156970; ENSG00000108106; ENSG00000117399; ENSG00000175063; ENSG00000012048; ENSG00000138376	44	40	Red
0.00108058	GO:0006997	0.00572804	b	4	nucleus organization	891; 983; 3148; 5347; 7443; 55706; 9133; 80346; 55165; 57122	ENSG00000164104; ENSG00000166851; ENSG00000170312; ENSG00000157456; ENSG00000138180; ENSG00000058804; ENSG00000111581; ENSG00000168476; ENSG00000134057; ENSG00000100749	128	107	Red
0.00108689	GO:1902911	0.00241007	c	5	protein kinase complex	890; 891; 899; 983; 1017; 1032; 1164; 9133; 9134	ENSG00000170312; ENSG00000123975; ENSG00000157456; ENSG00000175305; ENSG00000145386; ENSG00000129355; ENSG00000123374; ENSG00000162063; ENSG00000134057	104	89	Red
0.00110288	GO:0019886	0.00777028	b	5	antigen processing and presentation of exogenous peptide antigen via MHC class II	1062; 3832; 3835; 9493; 11004; 81930; 24137; 29127	ENSG00000121621; ENSG00000090889; ENSG00000138160; ENSG00000161800; ENSG00000142945; ENSG00000138778; ENSG00000079616; ENSG00000137807	99	72	Red
0.00120795	GO:2001021	0.00832218	b	5	negative regulation of response to DNA damage stimulus	1032; 2187; 10721; 79000; 116028; 55010; 220042; 26271	ENSG00000175643; ENSG00000185480; ENSG00000181544; ENSG00000112029; ENSG00000129355; ENSG00000127423; ENSG00000051341; ENSG00000165490	81	73	Red
0.00121701	GO:0070341	0.00647227	b	2	fat cell proliferation	1869; 7027; 8864	ENSG00000198176; ENSG00000101412; ENSG00000132326	9	8	Red
0.00121701	GO:0070344	0.00832218	b	5	regulation of fat cell proliferation	1869; 7027; 8864	ENSG00000198176; ENSG00000101412; ENSG00000132326	9	8	Red
0.00122937	GO:0034629	0.0063887	b	3	cellular protein-containing complex localization	5899; 55706; 440145; 83903	ENSG00000177602; ENSG00000058804; ENSG00000204899; ENSG00000144118	21	17	Red
0.00122937	GO:0033151	0.00645923	b	4	V(D)J recombination	3146; 3148; 3978; 7518	ENSG00000164104; ENSG00000105486; ENSG00000189403; ENSG00000152422	18	17	Red
0.00124009	GO:0048477	0.00645923	b	4	oogenesis	675; 891; 4292; 6790; 9319; 11144; 26271	ENSG00000076242; ENSG00000071539; ENSG00000112029; ENSG00000100206; ENSG00000087586; ENSG00000139618; ENSG00000134057	86	57	Red
0.00132084	GO:0002495	0.00682057	b	4	antigen processing and presentation of peptide antigen via MHC class II	1062; 3832; 3835; 9493; 11004; 81930; 24137; 29127	ENSG00000121621; ENSG00000090889; ENSG00000138160; ENSG00000161800; ENSG00000142945; ENSG00000138778; ENSG00000079616; ENSG00000137807	103	74	Red
0.00133109	GO:0016458	0.00677119	b	2	gene silencing	1017; 1786; 2146; 3014; 3015; 3070; 3146; 3181; 4686; 6839; 8318; 94239; 55706; 57122; 29028	ENSG00000101945; ENSG00000136937; ENSG00000164032; ENSG00000156802; ENSG00000106462; ENSG00000105968; ENSG00000188486; ENSG00000093009; ENSG00000130816; ENSG00000123374; ENSG00000119969; ENSG00000111581; ENSG00000122566; ENSG00000189403; ENSG00000058804	296	212	Red
0.00133241	GO:0007281	0.00681246	b	3	germ cell development	675; 891; 2176; 3148; 4292; 4436; 6790; 9319; 11144; 83990; 57082; 26271	ENSG00000158169; ENSG00000076242; ENSG00000071539; ENSG00000164104; ENSG00000112029; ENSG00000100206; ENSG00000137812; ENSG00000139618; ENSG00000134057; ENSG00000087586; ENSG00000136492; ENSG00000095002	263	149	Red
0.00133796	GO:1990752	0.00444549	c	4	microtubule end	11004; 146909; 10615; 90417; 259266	ENSG00000066279; ENSG00000186185; ENSG00000128944; ENSG00000076382; ENSG00000142945	32	29	Red
0.00134997	GO:0043085	0.00691137	b	4	positive regulation of catalytic activity	558; 801; 805; 11065; 891; 983; 990; 991; 1062; 1164; 1719; 1894; 2146; 3146; 3148; 3181; 3619; 3655; 4436; 4751; 5347; 5899; 5902; 5982; 5983; 5984; 5985; 7518; 9212; 9928; 10926; 22974; 79866; 80174; 128239; 115703; 84722; 54892; 55635; 55789; 55872; 23234; 23397; 27338; 29127; 29128; 63922; 63967	ENSG00000213551; ENSG00000170312; ENSG00000117399; ENSG00000114346; ENSG00000136122; ENSG00000006634; ENSG00000175063; ENSG00000143933; ENSG00000146918; ENSG00000117650; ENSG00000091409; ENSG00000095002; ENSG00000024526; ENSG00000164104; ENSG00000166851; ENSG00000092853; ENSG00000152422; ENSG00000144118; ENSG00000167601; ENSG00000088325; ENSG00000228716; ENSG00000161800; ENSG00000133119; ENSG0000…	1408	1062	Red
0.00137582	GO:0071479	0.00913941	b	5	cellular response to ionizing radiation	641; 1894; 3014; 5888; 10635; 25896; 63979	ENSG00000132436; ENSG00000114346; ENSG00000051180; ENSG00000111247; ENSG00000188486; ENSG00000143493; ENSG00000197299	65	58	Red
0.00137582	GO:0051781	0.00913941	b	5	positive regulation of cell division	990; 1894; 9212; 9493; 9585; 9928; 29127	ENSG00000114346; ENSG00000138182; ENSG00000161800; ENSG00000137807; ENSG00000178999; ENSG00000118193; ENSG00000094804	87	58	Red
0.00141138	GO:0051606	0.00688049	b	2	detection of stimulus	805; 801; 5424; 5982; 5983; 5984; 5985; 6119; 7398; 8914; 51514; 56852	ENSG00000070950; ENSG00000143476; ENSG00000133119; ENSG00000162607; ENSG00000062822; ENSG00000111445; ENSG00000143933; ENSG00000163918; ENSG00000049541; ENSG00000111602; ENSG00000198668; ENSG00000106399	716	150	Red
0.00144197	GO:0002504	0.00725565	b	3	antigen processing and presentation of peptide or polysaccharide antigen via MHC class II	1062; 3832; 3835; 9493; 11004; 81930; 24137; 29127	ENSG00000121621; ENSG00000090889; ENSG00000138160; ENSG00000161800; ENSG00000142945; ENSG00000138778; ENSG00000079616; ENSG00000137807	104	75	Red
0.00168193	GO:1902117	0.0110155	b	5	positive regulation of organelle assembly	4478; 5899; 10733; 51364; 55329; 55835; 10615	ENSG00000151849; ENSG00000004838; ENSG00000144118; ENSG00000147065; ENSG00000142731; ENSG00000076382; ENSG00000138587	71	60	Red
0.0017262	GO:2000241	0.00855009	b	3	regulation of reproductive process	991; 993; 995; 6790; 7272; 9319; 10635; 286151; 26271	ENSG00000156509; ENSG00000164045; ENSG00000071539; ENSG00000117399; ENSG00000112742; ENSG00000112029; ENSG00000158402; ENSG00000087586; ENSG00000111247	145	95	Red
0.00178638	GO:0000808	0.00652715	c	2	origin recognition complex	4171; 4998; 23594	ENSG00000091651; ENSG00000085840; ENSG00000073111	9	9	Red
0.00178638	GO:0005664	0.0094573	c	3	nuclear origin of replication recognition complex	4171; 4998; 23594	ENSG00000091651; ENSG00000085840; ENSG00000073111	9	9	Red
0.00178638	GO:0072711	0.011537	b	5	cellular response to hydroxyurea	641; 5888; 8914	ENSG00000111602; ENSG00000197299; ENSG00000051180	12	9	Red
0.00186939	GO:0034399	0.00601708	c	4	nuclear periphery	641; 1063; 3181; 4001; 5422; 5885; 6839; 24137; 57122; 29128	ENSG00000101945; ENSG00000111581; ENSG00000122566; ENSG00000101868; ENSG00000090889; ENSG00000197299; ENSG00000117724; ENSG00000276043; ENSG00000164754; ENSG00000113368	128	115	Red
0.00191235	GO:0000930	0.00672865	c	2	gamma-tubulin complex	672; 7283; 440145; 55835	ENSG00000012048; ENSG00000131462; ENSG00000204899; ENSG00000151849	21	19	Red
0.00191235	GO:0001832	0.0093264	b	3	blastocyst growth	675; 9837; 84296; 54892	ENSG00000101003; ENSG00000139618; ENSG00000146918; ENSG00000147536	19	19	Red
0.00191235	GO:0004529	0.0119841	m	4	exodeoxyribonuclease activity	2237; 5424; 9156; 92667	ENSG00000125871; ENSG00000168496; ENSG00000174371; ENSG00000062822	22	19	Red
0.00191235	GO:0016895	0.00681276	m	5	exodeoxyribonuclease activity, producing 5,-phosphomonoesters	2237; 5424; 9156; 92667	ENSG00000125871; ENSG00000168496; ENSG00000174371; ENSG00000062822	22	19	Red
0.00203852	GO:0032153	0.00691642	c	2	cell division site	1894; 10112; 10733; 84930; 55165; 29127; 54443	ENSG00000011426; ENSG00000114346; ENSG00000120539; ENSG00000138180; ENSG00000161800; ENSG00000112984; ENSG00000142731	73	62	Red
0.00213848	GO:0006807	0.0100081	b	2	nitrogen compound metabolic process	86; 302; 332; 558; 580; 641; 672; 675; 699; 701; 805; 11065; 890; 891; 899; 983; 990; 991; 993; 995; 1017; 1031; 1032; 1033; 1062; 1063; 1111; 1164; 1633; 1719; 1763; 1786; 1809; 1841; 1854; 1869; 1894; 54962; 2146; 2175; 2176; 2177; 2187; 2237; 2305; 2595; 3014; 3015; 3070; 3146; 3148; 3161; 3181; 3189; 3251; 3619; 3655; 3835; 3838; 3978; 4085; 4171; 4172; 4173; 4174; 4175; 4176; 4212; 4292; 443…	ENSG00000121211; ENSG00000127423; ENSG00000167513; ENSG00000096746; ENSG00000085999; ENSG00000146143; ENSG00000175305; ENSG00000105486; ENSG00000051180; ENSG00000189057; ENSG00000138658; ENSG00000175063; ENSG00000137563; ENSG00000100526; ENSG00000111665; ENSG00000183814; ENSG00000162063; ENSG00000091409; ENSG00000135476; ENSG00000024526; ENSG00000166851; ENSG00000101447; ENSG00000178295; ENSG0000…	10378	7688	Red
0.00231839	GO:0019899	0.0114632	m	3	enzyme binding	302; 332; 580; 672; 675; 805; 11065; 890; 891; 990; 991; 993; 995; 1031; 1032; 1164; 1869; 1894; 2177; 2305; 3014; 3146; 3832; 3838; 4001; 4171; 4292; 4436; 4478; 4751; 801; 4925; 5347; 5422; 5829; 5888; 5899; 5982; 5985; 6426; 6790; 7153; 7443; 8546; 9055; 9134; 9212; 9928; 10112; 10376; 22974; 79866; 79968; 80174; 84515; 81610; 81620; 115703; 84930; 51053; 84904; 151648; 55215; 55388; 55835; 23…	ENSG00000151849; ENSG00000167513; ENSG00000117650; ENSG00000138160; ENSG00000077152; ENSG00000117399; ENSG00000114346; ENSG00000120539; ENSG00000101868; ENSG00000051180; ENSG00000158402; ENSG00000188486; ENSG00000175063; ENSG00000144554; ENSG00000111445; ENSG00000147065; ENSG00000095002; ENSG00000166851; ENSG00000123416; ENSG00000164045; ENSG00000144118; ENSG00000070950; ENSG00000088325; ENSG0000…	2102	1735	Red
0.00245095	GO:0046785	0.012433	b	4	microtubule polymerization	3925; 7283; 22974; 440145; 84722; 55835; 26271	ENSG00000134222; ENSG00000131462; ENSG00000151849; ENSG00000088325; ENSG00000112029; ENSG00000204899; ENSG00000117632	78	64	Red
0.00247016	GO:0033186	0.007414	c	2	CAF-1 complex	8208; 10036	ENSG00000167670; ENSG00000159259	3	3	Red
0.00247016	GO:1990423	0.007414	c	2	RZZ complex	9735; 55055	ENSG00000174442; ENSG00000184445	3	3	Red
0.00247016	GO:0071821	0.007414	c	2	FANCM-MHF complex	201254; 378708	ENSG00000175279; ENSG00000169689	5	3	Red
0.00247016	GO:0030892	0.0118966	c	3	mitotic cohesin complex	5885; 151246	ENSG00000164754; ENSG00000163535	5	3	Red
0.00247016	GO:1990918	0.012433	b	4	double-strand break repair involved in meiotic recombination	2177; 83990	ENSG00000144554; ENSG00000136492	6	3	Red
0.00247016	GO:0031997	0.0136585	m	4	N-terminal myristoylation domain binding	801; 805	ENSG00000143933; ENSG00000198668	3	3	Red
0.00247016	GO:0016728	0.0136585	m	4	oxidoreductase activity, acting on CH or CH2 groups, disulfide as acceptor	6240; 6241	ENSG00000171848; ENSG00000167325	3	3	Red
0.00247016	GO:0097134	0.00748312	c	4	cyclin E1-CDK2 complex	1017; 9134	ENSG00000123374; ENSG00000175305	3	3	Red
0.00247016	GO:0031391	0.00748312	c	4	Elg1 RFC-like complex	5984; 79915	ENSG00000163918; ENSG00000176208	3	3	Red
0.00247016	GO:0061731	0.00828229	m	5	ribonucleoside-diphosphate reductase activity	6240; 6241	ENSG00000171848; ENSG00000167325	3	3	Red
0.00247016	GO:0031436	0.00524908	c	5	BRCA1-BARD1 complex	580; 672	ENSG00000012048; ENSG00000138376	3	3	Red
0.00249735	GO:0070938	0.007414	c	2	contractile ring	9055; 9585; 54443	ENSG00000011426; ENSG00000198901; ENSG00000138182	10	10	Red
0.00249735	GO:0032404	0.0116981	m	3	mismatch repair complex binding	4292; 4436; 84515	ENSG00000076242; ENSG00000125885; ENSG00000095002	11	10	Red
0.00249735	GO:0072710	0.012433	b	4	response to hydroxyurea	641; 5888; 8914	ENSG00000111602; ENSG00000197299; ENSG00000051180	13	10	Red
0.00249735	GO:0034723	0.0159078	b	5	DNA replication-dependent nucleosome organization	4678; 8208; 10036	ENSG00000167670; ENSG00000132780; ENSG00000159259	32	10	Red
0.0025115	GO:0032154	0.0118966	c	3	cleavage furrow	1894; 10112; 10733; 84930; 55165; 29127	ENSG00000114346; ENSG00000120539; ENSG00000138180; ENSG00000161800; ENSG00000112984; ENSG00000142731	55	48	Red
0.0025115	GO:0006998	0.012433	b	4	nuclear envelope organization	891; 983; 5347; 7443; 9133; 80346	ENSG00000166851; ENSG00000170312; ENSG00000157456; ENSG00000168476; ENSG00000134057; ENSG00000100749	52	48	Red
0.00279339	GO:0016445	0.0134167	b	3	somatic diversification of immunoglobulins	4292; 4436; 7468; 7518; 9156; 10721	ENSG00000076242; ENSG00000174371; ENSG00000152422; ENSG00000109685; ENSG00000051341; ENSG00000095002	65	49	Red
0.00279339	GO:0051438	0.0175531	b	5	regulation of ubiquitin-protein transferase activity	11065; 991; 4085; 5347; 26271; 27338	ENSG00000166851; ENSG00000117399; ENSG00000112029; ENSG00000164109; ENSG00000175063; ENSG00000108106	54	49	Red
0.00282077	GO:0006760	0.0138495	b	4	folic acid-containing compound metabolic process	1719; 7298; 8836; 4522	ENSG00000100714; ENSG00000137563; ENSG00000228716; ENSG00000176890	28	21	Red
0.00282077	GO:0005680	0.00553304	c	5	anaphase-promoting complex	701; 11065; 991; 27338	ENSG00000175063; ENSG00000117399; ENSG00000156970; ENSG00000108106	22	21	Red
0.00282077	GO:0035371	0.00553304	c	5	microtubule plus-end	11004; 146909; 10615; 90417	ENSG00000186185; ENSG00000128944; ENSG00000076382; ENSG00000142945	22	21	Red
0.00285774	GO:0050790	0.0135209	b	3	regulation of catalytic activity	302; 558; 641; 805; 11065; 890; 891; 899; 983; 990; 991; 993; 995; 1031; 1032; 1033; 1062; 1164; 1719; 1894; 2146; 3146; 3148; 3181; 3619; 3655; 4085; 4171; 4436; 4751; 801; 4925; 5347; 5899; 5902; 5933; 5982; 5983; 5984; 5985; 7518; 7980; 8546; 9088; 9133; 9134; 9212; 9232; 9928; 10926; 22974; 79866; 80174; 128239; 81611; 115703; 84930; 84722; 84904; 54892; 55635; 55789; 55872; 23204; 23234; 233…	ENSG00000080839; ENSG00000170312; ENSG00000117399; ENSG00000114346; ENSG00000120539; ENSG00000136122; ENSG00000158402; ENSG00000006634; ENSG00000175063; ENSG00000105825; ENSG00000143933; ENSG00000100526; ENSG00000146918; ENSG00000164611; ENSG00000117650; ENSG00000164109; ENSG00000162063; ENSG00000091409; ENSG00000095002; ENSG00000127564; ENSG00000164104; ENSG00000166851; ENSG00000092853; ENSG0000…	2487	1840	Red
0.00307671	GO:0003006	0.0138452	b	2	developmental process involved in reproduction	558; 675; 891; 899; 2175; 2176; 2491; 3148; 4292; 4436; 4521; 4678; 6240; 6790; 9319; 10733; 11144; 79733; 81930; 83990; 57082; 57122; 26528; 26271	ENSG00000121621; ENSG00000106268; ENSG00000142731; ENSG00000162063; ENSG00000136492; ENSG00000095002; ENSG00000164104; ENSG00000071539; ENSG00000167601; ENSG00000132780; ENSG00000071626; ENSG00000137812; ENSG00000087586; ENSG00000076242; ENSG00000112029; ENSG00000111581; ENSG00000158169; ENSG00000102384; ENSG00000100206; ENSG00000139618; ENSG00000134057; ENSG00000187741; ENSG00000167325; ENSG0000…	658	450	Red
0.00322121	GO:0048523	0.015687	b	4	negative regulation of cellular process	37; 302; 332; 558; 580; 641; 672; 675; 699; 701; 801; 805; 891; 899; 983; 990; 991; 995; 1017; 1031; 1032; 1033; 1063; 1111; 1719; 1763; 1786; 1809; 1869; 2146; 2177; 2187; 2305; 3014; 3015; 3070; 3146; 3148; 3181; 3655; 3925; 4085; 4171; 4212; 4292; 4436; 4603; 4751; 4998; 5347; 5420; 5885; 5888; 5933; 6241; 6491; 6790; 6839; 7027; 7153; 7272; 7298; 7411; 7468; 7516; 7517; 7980; 8318; 8864; 8914…	ENSG00000127423; ENSG00000167513; ENSG00000132326; ENSG00000051180; ENSG00000154920; ENSG00000100526; ENSG00000174442; ENSG00000162063; ENSG00000091409; ENSG00000135476; ENSG00000024526; ENSG00000166851; ENSG00000092853; ENSG00000178295; ENSG00000088325; ENSG00000105968; ENSG00000085840; ENSG00000126215; ENSG00000137812; ENSG00000163781; ENSG00000089685; ENSG00000165490; ENSG00000198668; ENSG0000…	4836	3644	Red
0.00336971	GO:1902410	0.0162778	b	4	mitotic cytokinetic process	9585; 10112; 116840; 55165	ENSG00000112984; ENSG00000170037; ENSG00000138182; ENSG00000138180	25	22	Red
0.00344489	GO:0072527	0.0165079	b	4	pyrimidine-containing compound metabolic process	1633; 1809; 1841; 1854; 6240; 7083; 7298; 9582	ENSG00000156136; ENSG00000128951; ENSG00000113657; ENSG00000179750; ENSG00000167900; ENSG00000176890; ENSG00000168393; ENSG00000167325	105	86	Red
0.00381502	GO:0007548	0.0177847	b	3	sex differentiation	558; 675; 2175; 2491; 3148; 4436; 4521; 4678; 6240; 11144; 81930; 83990; 57122	ENSG00000121621; ENSG00000164104; ENSG00000167601; ENSG00000132780; ENSG00000102384; ENSG00000106268; ENSG00000100206; ENSG00000139618; ENSG00000167325; ENSG00000187741; ENSG00000111581; ENSG00000136492; ENSG00000095002	262	191	Red
0.00398704	GO:0003887	0.0208212	m	4	DNA-directed DNA polymerase activity	5422; 5424; 5427; 10721	ENSG00000100479; ENSG00000051341; ENSG00000101868; ENSG00000062822	25	23	Red
0.00398704	GO:0000803	0.00753108	c	5	sex chromosome	3014; 3015; 10733; 157570	ENSG00000171320; ENSG00000142731; ENSG00000164032; ENSG00000188486	26	23	Red
0.00404589	GO:0044093	0.0185876	b	3	positive regulation of molecular function	302; 558; 805; 11065; 891; 983; 990; 991; 1062; 1164; 1719; 1894; 2146; 3146; 3148; 3181; 3619; 3655; 3925; 4436; 4686; 4751; 801; 5347; 5899; 5902; 5982; 5983; 5984; 5985; 7027; 7518; 9212; 9928; 10926; 22974; 79866; 80174; 113130; 128239; 81620; 115703; 51053; 84722; 54892; 55635; 55789; 55872; 23234; 23397; 27338; 29127; 29128; 63922; 63967	ENSG00000213551; ENSG00000167513; ENSG00000170312; ENSG00000117399; ENSG00000114346; ENSG00000198176; ENSG00000136122; ENSG00000006634; ENSG00000175063; ENSG00000143933; ENSG00000146918; ENSG00000117650; ENSG00000091409; ENSG00000095002; ENSG00000117632; ENSG00000164104; ENSG00000166851; ENSG00000092853; ENSG00000152422; ENSG00000144118; ENSG00000167601; ENSG00000088325; ENSG00000228716; ENSG0000…	1751	1326	Red
0.00414612	GO:0051098	0.018776	b	3	regulation of binding	302; 805; 1869; 3146; 3148; 3925; 4686; 4751; 801; 5347; 5899; 6790; 8864; 9212; 113130; 81620; 51053; 55355	ENSG00000112312; ENSG00000164104; ENSG00000136937; ENSG00000117650; ENSG00000167513; ENSG00000101412; ENSG00000132326; ENSG00000182718; ENSG00000146670; ENSG00000123485; ENSG00000117632; ENSG00000166851; ENSG00000143933; ENSG00000087586; ENSG00000178999; ENSG00000144118; ENSG00000198668; ENSG00000189403	361	310	Red
0.00441608	GO:0001824	0.0197169	b	3	blastocyst development	86; 675; 4678; 4751; 9837; 84296; 54892	ENSG00000136518; ENSG00000117650; ENSG00000147536; ENSG00000101003; ENSG00000132780; ENSG00000139618; ENSG00000146918	88	71	Red
0.00445476	GO:0051171	0.0211778	b	4	regulation of nitrogen compound metabolic process	86; 302; 332; 580; 641; 672; 675; 801; 805; 11065; 890; 891; 899; 983; 990; 991; 993; 995; 1031; 1032; 1033; 1062; 1063; 1111; 1164; 1719; 1763; 1786; 1869; 1894; 2146; 2175; 2177; 2187; 2305; 3014; 3015; 3070; 3146; 3148; 3181; 3189; 3251; 3619; 3655; 3838; 4085; 4212; 4292; 4436; 4478; 4603; 4605; 201254; 4686; 4751; 4998; 5347; 5422; 5829; 5885; 5888; 5899; 5933; 5982; 5983; 5984; 5985; 6241; …	ENSG00000127423; ENSG00000167513; ENSG00000096746; ENSG00000132326; ENSG00000051180; ENSG00000175063; ENSG00000100526; ENSG00000162063; ENSG00000091409; ENSG00000024526; ENSG00000166851; ENSG00000101447; ENSG00000157456; ENSG00000088325; ENSG00000105968; ENSG00000176208; ENSG00000119403; ENSG00000136159; ENSG00000089685; ENSG00000198668; ENSG00000185480; ENSG00000076242; ENSG00000175305; ENSG0000…	6033	4498	Red
0.00466639	GO:0005737	0.0209988	c	3	cytoplasm	37; 302; 332; 580; 641; 672; 675; 699; 701; 805; 11065; 890; 891; 899; 983; 990; 991; 993; 995; 1017; 1031; 1032; 1033; 1058; 1062; 1063; 1111; 132320; 1397; 1434; 1633; 1719; 1763; 1809; 1841; 1854; 1869; 1894; 2146; 2175; 2176; 2177; 2237; 2491; 93323; 3146; 3148; 3151; 3161; 3181; 3251; 3619; 3832; 3835; 3838; 3925; 3978; 4085; 4171; 4172; 4174; 4176; 4212; 4478; 4521; 4678; 4686; 4751; 4796; …	ENSG00000186185; ENSG00000128944; ENSG00000132326; ENSG00000175305; ENSG00000090889; ENSG00000105486; ENSG00000051180; ENSG00000124207; ENSG00000138658; ENSG00000175063; ENSG00000137563; ENSG00000100526; ENSG00000111665; ENSG00000174442; ENSG00000162063; ENSG00000162062; ENSG00000135476; ENSG00000071626; ENSG00000182809; ENSG00000166851; ENSG00000132436; ENSG00000101447; ENSG00000100522; ENSG0000…	11920	8928	Red
0.00467657	GO:0007020	0.0220572	b	4	microtubule nucleation	7283; 22974; 440145; 55835	ENSG00000088325; ENSG00000131462; ENSG00000204899; ENSG00000151849	30	24	Red
0.00477044	GO:0051099	0.0223242	b	4	positive regulation of binding	302; 801; 805; 3146; 3148; 3925; 4686; 5899; 113130; 81620; 51053	ENSG00000112312; ENSG00000164104; ENSG00000136937; ENSG00000167513; ENSG00000182718; ENSG00000144118; ENSG00000146670; ENSG00000117632; ENSG00000143933; ENSG00000198668; ENSG00000189403	176	152	Red
0.00484548	GO:0097350	0.0213336	b	3	neutrophil clearance	558; 3146	ENSG00000167601; ENSG00000189403	4	4	Red
0.00484548	GO:0007079	0.0224996	b	4	mitotic chromosome movement towards spindle pole	1062; 9787	ENSG00000138778; ENSG00000126787	4	4	Red
0.00484548	GO:0097124	0.0142596	c	4	cyclin A2-CDK2 complex	890; 1017	ENSG00000123374; ENSG00000145386	5	4	Red
0.00484548	GO:0072757	0.0288865	b	5	cellular response to camptothecin	641; 5888	ENSG00000197299; ENSG00000051180	4	4	Red
0.00484548	GO:2000348	0.0288865	b	5	regulation of CD40 signaling pathway	2175; 2177	ENSG00000144554; ENSG00000187741	6	4	Red
0.00484548	GO:0090735	0.0288865	b	5	DNA repair complex assembly	5888; 11144	ENSG00000100206; ENSG00000051180	4	4	Red
0.00484548	GO:0051418	0.0288865	b	5	microtubule nucleation by microtubule organizing center	440145; 55835	ENSG00000151849; ENSG00000204899	5	4	Red
0.00484548	GO:0043140	0.015344	m	5	ATP-dependent 3,-5, DNA helicase activity	4175; 4176	ENSG00000166508; ENSG00000076003	4	4	Red
0.00503701	GO:0044249	0.021873	b	3	cellular biosynthetic process	37; 86; 332; 580; 641; 672; 675; 890; 891; 983; 990; 1017; 1032; 1063; 1111; 1164; 1633; 1719; 1763; 1786; 1841; 1854; 1869; 2146; 2175; 2177; 2237; 2305; 3014; 3015; 3070; 3146; 3148; 3181; 3251; 3655; 3978; 4171; 4172; 4173; 4174; 4175; 4176; 4212; 4521; 4603; 4605; 201254; 4678; 4686; 4751; 4796; 4998; 5347; 5422; 5424; 5427; 5557; 5558; 5829; 5885; 5888; 5933; 5982; 5983; 5984; 5985; 6119; 62…	ENSG00000167513; ENSG00000132326; ENSG00000105486; ENSG00000051180; ENSG00000189057; ENSG00000138658; ENSG00000100522; ENSG00000154920; ENSG00000183814; ENSG00000091409; ENSG00000024526; ENSG00000166851; ENSG00000092853; ENSG00000178295; ENSG00000097021; ENSG00000198554; ENSG00000119403; ENSG00000125319; ENSG00000163781; ENSG00000089685; ENSG00000076003; ENSG00000175305; ENSG00000112029; ENSG0000…	6128	4711	Red
0.005579	GO:0008340	0.0235357	b	2	determination of adult lifespan	4436; 8438; 25788	ENSG00000085999; ENSG00000095002; ENSG00000197275	18	13	Red
0.005579	GO:0097617	0.0276014	m	4	annealing activity	641; 8438; 9401	ENSG00000085999; ENSG00000197299; ENSG00000160957	13	13	Red
0.005579	GO:0046653	0.032428	b	5	tetrahydrofolate metabolic process	1719; 7298; 4522	ENSG00000100714; ENSG00000228716; ENSG00000176890	19	13	Red
0.005579	GO:0070193	0.032428	b	5	synaptonemal complex organization	5347; 5885; 9319	ENSG00000166851; ENSG00000164754; ENSG00000071539	24	13	Red
0.00563247	GO:0065009	0.0235357	b	2	regulation of molecular function	302; 558; 641; 805; 11065; 890; 891; 899; 983; 990; 991; 993; 995; 1031; 1032; 1033; 1062; 1164; 1719; 1854; 1869; 1894; 2146; 2175; 2177; 3146; 3148; 3181; 3619; 3655; 3925; 4085; 4171; 4436; 4686; 4751; 801; 4925; 5347; 5899; 5902; 5933; 5982; 5983; 5984; 5985; 115703; 6790; 7027; 7518; 7980; 8546; 8864; 9088; 9133; 9134; 9212; 9232; 9928; 10926; 22974; 79866; 80174; 113130; 128239; 81611; 8162…	ENSG00000167513; ENSG00000132326; ENSG00000175063; ENSG00000138778; ENSG00000100526; ENSG00000162063; ENSG00000091409; ENSG00000024526; ENSG00000166851; ENSG00000092853; ENSG00000157456; ENSG00000088325; ENSG00000137812; ENSG00000198668; ENSG00000175305; ENSG00000146670; ENSG00000112029; ENSG00000108106; ENSG00000213551; ENSG00000123080; ENSG00000187741; ENSG00000170312; ENSG00000133119; ENSG0000…	3142	2324	Red
0.00628375	GO:0004518	0.0284527	m	4	nuclease activity	1763; 2237; 5424; 7517; 9156; 10535; 10721; 146956; 81691; 348654; 55345; 92667	ENSG00000125871; ENSG00000174371; ENSG00000178295; ENSG00000005189; ENSG00000104889; ENSG00000062822; ENSG00000138658; ENSG00000126215; ENSG00000168496; ENSG00000154920; ENSG00000138346; ENSG00000051341	222	180	Red
0.00635645	GO:0097366	0.0292886	b	4	response to bronchodilator	801; 805; 890; 1017; 3251	ENSG00000123374; ENSG00000143933; ENSG00000198668; ENSG00000165704; ENSG00000145386	50	41	Red
0.00635645	GO:0051539	0.0284527	m	4	4 iron, 4 sulfur cluster binding	1763; 5422; 5424; 5558; 83990	ENSG00000136492; ENSG00000101868; ENSG00000146143; ENSG00000062822; ENSG00000138346	42	41	Red
0.00655967	GO:1902115	0.0299942	b	4	regulation of organelle assembly	672; 4478; 5347; 5899; 6491; 10733; 116840; 51364; 84260; 55329; 55835; 10615	ENSG00000166851; ENSG00000123473; ENSG00000151849; ENSG00000144118; ENSG00000138587; ENSG00000004838; ENSG00000012048; ENSG00000147065; ENSG00000142731; ENSG00000076382; ENSG00000139437; ENSG00000170037	221	181	Red
0.00694946	GO:0008301	0.0208484	m	5	DNA binding, bending	3146; 3148; 7153	ENSG00000164104; ENSG00000189403; ENSG00000131747	19	14	Red
0.00713594	GO:0016363	0.0204167	c	4	nuclear matrix	641; 1063; 3181; 4001; 5422; 5885; 24137; 29128	ENSG00000090889; ENSG00000122566; ENSG00000101868; ENSG00000197299; ENSG00000117724; ENSG00000276043; ENSG00000164754; ENSG00000113368	109	97	Red
0.00721411	GO:0042558	0.0327368	b	4	pteridine-containing compound metabolic process	1719; 7298; 8836; 4522	ENSG00000100714; ENSG00000137563; ENSG00000228716; ENSG00000176890	34	27	Red
0.00729327	GO:0008406	0.0328471	b	4	gonad development	675; 2175; 3148; 4436; 4521; 4678; 6240; 11144; 81930; 83990; 57122	ENSG00000121621; ENSG00000164104; ENSG00000132780; ENSG00000106268; ENSG00000100206; ENSG00000139618; ENSG00000167325; ENSG00000187741; ENSG00000111581; ENSG00000136492; ENSG00000095002	212	161	Red
0.00745723	GO:0016569	0.0333349	b	4	covalent chromatin modification	86; 672; 675; 890; 891; 983; 1017; 1111; 1786; 2146; 3070; 3619; 6790; 6839; 7443; 7468; 8864; 9212; 83903; 26147; 29128	ENSG00000149503; ENSG00000136518; ENSG00000170312; ENSG00000132326; ENSG00000149554; ENSG00000109685; ENSG00000178999; ENSG00000106462; ENSG00000101945; ENSG00000145386; ENSG00000119403; ENSG00000012048; ENSG00000139618; ENSG00000130816; ENSG00000123374; ENSG00000119969; ENSG00000087586; ENSG00000177602; ENSG00000276043; ENSG00000134057; ENSG00000100749	467	405	Red
0.00766699	GO:0051540	0.0337348	m	2	metal cluster binding	1763; 5422; 5424; 5558; 83990; 24137	ENSG00000090889; ENSG00000101868; ENSG00000146143; ENSG00000062822; ENSG00000138346; ENSG00000136492	67	60	Red
0.00766699	GO:0051536	0.0322448	m	3	iron-sulfur cluster binding	1763; 5422; 5424; 5558; 83990; 24137	ENSG00000090889; ENSG00000101868; ENSG00000146143; ENSG00000062822; ENSG00000138346; ENSG00000136492	67	60	Red
0.00778952	GO:0016447	0.0345624	b	4	somatic recombination of immunoglobulin gene segments	4292; 4436; 7468; 7518; 9156	ENSG00000109685; ENSG00000076242; ENSG00000152422; ENSG00000095002; ENSG00000174371	54	43	Red
0.00792116	GO:0016725	0.0322448	m	3	oxidoreductase activity, acting on CH or CH2 groups	6240; 6241	ENSG00000171848; ENSG00000167325	9	5	Red
0.00792116	GO:0042023	0.0348881	b	4	DNA endoreduplication	79733; 26271	ENSG00000112029; ENSG00000129173	5	5	Red
0.00792116	GO:0010856	0.0323734	m	4	adenylate cyclase activator activity	801; 805	ENSG00000143933; ENSG00000198668	5	5	Red
0.00792116	GO:0044547	0.0323734	m	4	DNA topoisomerase binding	6426; 23397	ENSG00000136450; ENSG00000121152	5	5	Red
0.00792116	GO:1901563	0.0443776	b	5	response to camptothecin	641; 5888	ENSG00000197299; ENSG00000051180	5	5	Red
0.00792116	GO:0072719	0.0443776	b	5	cellular response to cisplatin	5888; 8914	ENSG00000111602; ENSG00000051180	6	5	Red
0.00792116	GO:0002036	0.0443776	b	5	regulation of L-glutamate import across plasma membrane	8864; 23204	ENSG00000170540; ENSG00000132326	6	5	Red
0.00804402	GO:0071482	0.0445294	b	5	cellular response to light stimulus	801; 805; 993; 1111; 5422; 5424; 9212; 55872	ENSG00000168078; ENSG00000164045; ENSG00000149554; ENSG00000178999; ENSG00000101868; ENSG00000062822; ENSG00000143933; ENSG00000198668	138	99	Red
0.00822747	GO:0034061	0.0322448	m	3	DNA polymerase activity	5422; 5424; 5427; 10721	ENSG00000100479; ENSG00000051341; ENSG00000101868; ENSG00000062822	39	28	Red
0.00833292	GO:0045137	0.0356964	b	3	development of primary sexual characteristics	675; 2175; 3148; 4436; 4521; 4678; 6240; 11144; 81930; 83990; 57122	ENSG00000121621; ENSG00000164104; ENSG00000132780; ENSG00000106268; ENSG00000100206; ENSG00000139618; ENSG00000167325; ENSG00000187741; ENSG00000111581; ENSG00000136492; ENSG00000095002	217	164	Red
0.00833292	GO:0008022	0.0322448	m	3	protein C-terminus binding	675; 991; 1063; 132320; 4085; 4288; 4436; 5888; 7153; 7518; 11073	ENSG00000148773; ENSG00000152422; ENSG00000117399; ENSG00000051180; ENSG00000164109; ENSG00000139618; ENSG00000131747; ENSG00000163781; ENSG00000151466; ENSG00000117724; ENSG00000095002	186	164	Red
0.00850227	GO:0042575	0.0364383	c	3	DNA polymerase complex	1763; 5424; 5427	ENSG00000100479; ENSG00000062822; ENSG00000138346	16	15	Red
0.00850227	GO:0043174	0.0371741	b	4	nucleoside salvage	1633; 3251; 7083	ENSG00000156136; ENSG00000167900; ENSG00000165704	16	15	Red
0.00897218	GO:0005881	0.0249766	c	4	cytoplasmic microtubule	51512; 10376; 11004; 80346; 146909; 81930	ENSG00000121621; ENSG00000186185; ENSG00000142945; ENSG00000123416; ENSG00000075218; ENSG00000168476	72	62	Red
0.00897759	GO:0071214	0.037446	b	3	cellular response to abiotic stimulus	641; 805; 993; 1111; 1894; 3014; 801; 5422; 5424; 5888; 9212; 10635; 55872; 25896; 63979	ENSG00000111247; ENSG00000132436; ENSG00000168078; ENSG00000164045; ENSG00000149554; ENSG00000114346; ENSG00000101868; ENSG00000051180; ENSG00000062822; ENSG00000188486; ENSG00000143493; ENSG00000143933; ENSG00000197299; ENSG00000178999; ENSG00000198668	334	260	Red
0.00897759	GO:0104004	0.037446	b	3	cellular response to environmental stimulus	641; 805; 993; 1111; 1894; 3014; 801; 5422; 5424; 5888; 9212; 10635; 55872; 25896; 63979	ENSG00000111247; ENSG00000132436; ENSG00000168078; ENSG00000164045; ENSG00000149554; ENSG00000114346; ENSG00000101868; ENSG00000051180; ENSG00000062822; ENSG00000188486; ENSG00000143493; ENSG00000143933; ENSG00000197299; ENSG00000178999; ENSG00000198668	334	260	Red
0.00903622	GO:0008584	0.0494334	b	5	male gonad development	2175; 3148; 4436; 4521; 4678; 6240; 81930; 83990	ENSG00000121621; ENSG00000164104; ENSG00000132780; ENSG00000106268; ENSG00000095002; ENSG00000187741; ENSG00000136492; ENSG00000167325	134	101	Red
0.00931209	GO:1901576	0.0383368	b	3	organic substance biosynthetic process	37; 86; 332; 580; 641; 672; 675; 890; 891; 983; 990; 1017; 1032; 1063; 1111; 1164; 1633; 1719; 1763; 1786; 1841; 1854; 1869; 2146; 2175; 2177; 2237; 2305; 3014; 3015; 3070; 3146; 3148; 3181; 3251; 3655; 3978; 4171; 4172; 4173; 4174; 4175; 4176; 4212; 4521; 4603; 4605; 201254; 4678; 4686; 4751; 4796; 4998; 5347; 5422; 5424; 5427; 5557; 5558; 5829; 5885; 5888; 5933; 5982; 5983; 5984; 5985; 6119; 62…	ENSG00000167513; ENSG00000132326; ENSG00000105486; ENSG00000051180; ENSG00000189057; ENSG00000138658; ENSG00000100522; ENSG00000154920; ENSG00000183814; ENSG00000091409; ENSG00000024526; ENSG00000166851; ENSG00000092853; ENSG00000178295; ENSG00000097021; ENSG00000198554; ENSG00000119403; ENSG00000125319; ENSG00000163781; ENSG00000089685; ENSG00000076003; ENSG00000175305; ENSG00000112029; ENSG0000…	6211	4780	Red
0.00956527	GO:0046546	0.0415188	b	4	development of primary male sexual characteristics	2175; 3148; 4436; 4521; 4678; 6240; 81930; 83990	ENSG00000121621; ENSG00000164104; ENSG00000132780; ENSG00000106268; ENSG00000095002; ENSG00000187741; ENSG00000136492; ENSG00000167325	135	102	Red
0.00996494	GO:0050789	0.0402034	b	2	regulation of biological process	37; 86; 302; 332; 558; 580; 641; 672; 675; 699; 701; 805; 11065; 890; 891; 899; 983; 990; 991; 993; 995; 1017; 1031; 1032; 1033; 1062; 1063; 1111; 1164; 1397; 1719; 1763; 1786; 1809; 1854; 1869; 1894; 54962; 2146; 2175; 2177; 2187; 2237; 2305; 93323; 3014; 3015; 3070; 3146; 3148; 3161; 3181; 3189; 3251; 3619; 3655; 3832; 3838; 3925; 4001; 4085; 4171; 4176; 4212; 4288; 4292; 4436; 4478; 4603; 4605…	ENSG00000127423; ENSG00000167513; ENSG00000096746; ENSG00000128944; ENSG00000132326; ENSG00000051180; ENSG00000175063; ENSG00000154920; ENSG00000100526; ENSG00000174442; ENSG00000183814; ENSG00000162063; ENSG00000091409; ENSG00000135476; ENSG00000024526; ENSG00000182809; ENSG00000166851; ENSG00000101447; ENSG00000178295; ENSG00000004838; ENSG00000157456; ENSG00000088325; ENSG00000105968; ENSG0000…	11854	8038	Red
1.67817e-11	GO:0072331	4.74921e-09	b	4	signal transduction by p53 class mediator	1026; 1263; 1647; 1820; 4193; 5111; 7832; 8493; 340485; 83860; 51499; 55367; 23612; 60401; 94241; 64782	ENSG00000132646; ENSG00000159388; ENSG00000165632; ENSG00000170855; ENSG00000116717; ENSG00000164938; ENSG00000124762; ENSG00000173846; ENSG00000116017; ENSG00000174307; ENSG00000170836; ENSG00000131080; ENSG00000177595; ENSG00000177076; ENSG00000181026; ENSG00000135679	263	233	Salmon
1.79131e-10	GO:0030330	3.85132e-08	b	5	DNA damage response, signal transduction by p53 class mediator	1026; 1263; 1647; 1820; 4193; 5111; 7832; 8493; 340485; 51499; 55367	ENSG00000132646; ENSG00000159388; ENSG00000170855; ENSG00000116717; ENSG00000124762; ENSG00000173846; ENSG00000116017; ENSG00000170836; ENSG00000177595; ENSG00000177076; ENSG00000135679	106	99	Salmon
3.53968e-10	GO:0072413	4.60664e-08	b	4	signal transduction involved in mitotic cell cycle checkpoint	1026; 1263; 1647; 1820; 4193; 5111; 7832; 51499; 55367	ENSG00000132646; ENSG00000159388; ENSG00000116717; ENSG00000124762; ENSG00000173846; ENSG00000116017; ENSG00000177595; ENSG00000170855; ENSG00000135679	60	57	Salmon
4.88336e-10	GO:0044819	4.60664e-08	b	4	mitotic G1/S transition checkpoint	1026; 1263; 1647; 1820; 4193; 5111; 7832; 51499; 55367	ENSG00000132646; ENSG00000159388; ENSG00000116717; ENSG00000124762; ENSG00000173846; ENSG00000116017; ENSG00000177595; ENSG00000170855; ENSG00000135679	63	59	Salmon
5.7098e-10	GO:0044783	6.13804e-08	b	5	G1 DNA damage checkpoint	1026; 1263; 1647; 1820; 4193; 5111; 7832; 51499; 55367	ENSG00000132646; ENSG00000159388; ENSG00000116717; ENSG00000124762; ENSG00000173846; ENSG00000116017; ENSG00000177595; ENSG00000170855; ENSG00000135679	63	60	Salmon
1.57199e-09	GO:0044773	7.79041e-08	b	5	mitotic DNA damage checkpoint	1026; 1263; 1647; 1820; 4193; 5111; 7508; 7832; 51499; 55367	ENSG00000132646; ENSG00000159388; ENSG00000116717; ENSG00000124762; ENSG00000173846; ENSG00000116017; ENSG00000177595; ENSG00000170855; ENSG00000154767; ENSG00000135679	101	92	Salmon
1.5846e-09	GO:0042770	1.12111e-07	b	4	signal transduction in response to DNA damage	1026; 1263; 1647; 1820; 4193; 5111; 7832; 8493; 340485; 51499; 55367	ENSG00000132646; ENSG00000159388; ENSG00000170855; ENSG00000116717; ENSG00000124762; ENSG00000173846; ENSG00000116017; ENSG00000170836; ENSG00000177595; ENSG00000177076; ENSG00000135679	130	121	Salmon
1.81172e-09	GO:0072401	7.79041e-08	b	5	signal transduction involved in DNA integrity checkpoint	1026; 1263; 1647; 1820; 4193; 5111; 7832; 51499; 55367	ENSG00000132646; ENSG00000159388; ENSG00000116717; ENSG00000124762; ENSG00000173846; ENSG00000116017; ENSG00000177595; ENSG00000170855; ENSG00000135679	72	68	Salmon
1.81172e-09	GO:0072422	7.79041e-08	b	5	signal transduction involved in DNA damage checkpoint	1026; 1263; 1647; 1820; 4193; 5111; 7832; 51499; 55367	ENSG00000132646; ENSG00000159388; ENSG00000116717; ENSG00000124762; ENSG00000173846; ENSG00000116017; ENSG00000177595; ENSG00000170855; ENSG00000135679	72	68	Salmon
2.39919e-09	GO:0044774	1.26772e-07	b	4	mitotic DNA integrity checkpoint	1026; 1263; 1647; 1820; 4193; 5111; 7508; 7832; 51499; 55367	ENSG00000132646; ENSG00000159388; ENSG00000116717; ENSG00000124762; ENSG00000173846; ENSG00000116017; ENSG00000177595; ENSG00000170855; ENSG00000154767; ENSG00000135679	105	96	Salmon
2.68774e-09	GO:0072395	1.26772e-07	b	4	signal transduction involved in cell cycle checkpoint	1026; 1263; 1647; 1820; 4193; 5111; 7832; 51499; 55367	ENSG00000132646; ENSG00000159388; ENSG00000116717; ENSG00000124762; ENSG00000173846; ENSG00000116017; ENSG00000177595; ENSG00000170855; ENSG00000135679	75	71	Salmon
9.35904e-09	GO:0007093	1.61911e-06	b	3	mitotic cell cycle checkpoint	598; 1026; 1263; 1647; 1820; 4193; 5111; 7508; 7832; 51499; 55367	ENSG00000132646; ENSG00000159388; ENSG00000171552; ENSG00000116717; ENSG00000124762; ENSG00000173846; ENSG00000116017; ENSG00000177595; ENSG00000170855; ENSG00000154767; ENSG00000135679	158	143	Salmon
2.93938e-08	GO:0006974	1.18835e-06	b	4	cellular response to DNA damage stimulus	10973; 598; 1026; 1263; 1642; 1643; 1647; 1820; 4193; 5111; 5429; 7508; 7832; 8493; 340485; 50484; 51499; 55367; 23612; 57103; 64393; 64782	ENSG00000112249; ENSG00000048392; ENSG00000177595; ENSG00000177076; ENSG00000134574; ENSG00000174307; ENSG00000124762; ENSG00000116017; ENSG00000170836; ENSG00000170855; ENSG00000172667; ENSG00000132646; ENSG00000159388; ENSG00000171552; ENSG00000116717; ENSG00000173846; ENSG00000170734; ENSG00000181026; ENSG00000078237; ENSG00000167986; ENSG00000135679; ENSG00000154767	875	754	Salmon
4.3979e-08	GO:0008625	1.57592e-06	b	5	extrinsic apoptotic signaling pathway via death domain receptors	355; 598; 8737; 8794; 8795; 8797; 55367; 282991	ENSG00000173535; ENSG00000137275; ENSG00000026103; ENSG00000171552; ENSG00000196072; ENSG00000104689; ENSG00000177595; ENSG00000120889	82	69	Salmon
4.89276e-08	GO:0009314	3.02523e-06	b	3	response to radiation	1026; 1263; 1642; 1643; 1647; 4193; 5111; 5429; 7508; 8493; 51499; 57103; 123879; 94241; 64782	ENSG00000132646; ENSG00000078237; ENSG00000188215; ENSG00000134574; ENSG00000167986; ENSG00000116717; ENSG00000164938; ENSG00000124762; ENSG00000173846; ENSG00000170734; ENSG00000170836; ENSG00000181026; ENSG00000170855; ENSG00000154767; ENSG00000135679	452	350	Salmon
5.71216e-08	GO:0000077	2.02068e-06	b	4	DNA damage checkpoint	1026; 1263; 1647; 1820; 4193; 5111; 7508; 7832; 51499; 55367	ENSG00000132646; ENSG00000159388; ENSG00000116717; ENSG00000124762; ENSG00000173846; ENSG00000116017; ENSG00000177595; ENSG00000170855; ENSG00000154767; ENSG00000135679	147	133	Salmon
6.99476e-08	GO:0071214	3.02523e-06	b	3	cellular response to abiotic stimulus	355; 1026; 1642; 1643; 1647; 4193; 5111; 5429; 7508; 8795; 8797; 51499; 94241	ENSG00000132646; ENSG00000134574; ENSG00000026103; ENSG00000116717; ENSG00000164938; ENSG00000124762; ENSG00000167986; ENSG00000170734; ENSG00000120889; ENSG00000104689; ENSG00000170855; ENSG00000154767; ENSG00000135679	334	260	Salmon
6.99476e-08	GO:0104004	3.02523e-06	b	3	cellular response to environmental stimulus	355; 1026; 1642; 1643; 1647; 4193; 5111; 5429; 7508; 8795; 8797; 51499; 94241	ENSG00000132646; ENSG00000134574; ENSG00000026103; ENSG00000116717; ENSG00000164938; ENSG00000124762; ENSG00000167986; ENSG00000170734; ENSG00000120889; ENSG00000104689; ENSG00000170855; ENSG00000154767; ENSG00000135679	334	260	Salmon
9.94894e-08	GO:0031570	3.44233e-06	b	3	DNA integrity checkpoint	1026; 1263; 1647; 1820; 4193; 5111; 7508; 7832; 51499; 55367	ENSG00000132646; ENSG00000159388; ENSG00000116717; ENSG00000124762; ENSG00000173846; ENSG00000116017; ENSG00000177595; ENSG00000170855; ENSG00000154767; ENSG00000135679	155	141	Salmon
1.58349e-07	GO:0000075	1.17178e-05	b	2	cell cycle checkpoint	598; 1026; 1263; 1647; 1820; 4193; 5111; 7508; 7832; 51499; 55367	ENSG00000132646; ENSG00000159388; ENSG00000171552; ENSG00000116717; ENSG00000124762; ENSG00000173846; ENSG00000116017; ENSG00000177595; ENSG00000170855; ENSG00000154767; ENSG00000135679	208	188	Salmon
1.67413e-07	GO:0071478	5.26419e-06	b	4	cellular response to radiation	1026; 1642; 1643; 1647; 4193; 5111; 5429; 7508; 51499; 94241	ENSG00000132646; ENSG00000134574; ENSG00000116717; ENSG00000164938; ENSG00000124762; ENSG00000167986; ENSG00000170734; ENSG00000170855; ENSG00000154767; ENSG00000135679	195	149	Salmon
3.10988e-07	GO:0007050	8.96683e-06	b	3	cell cycle arrest	1026; 1263; 1647; 1820; 4193; 5111; 7832; 10668; 51499; 55367; 94241	ENSG00000132646; ENSG00000159388; ENSG00000116717; ENSG00000164938; ENSG00000124762; ENSG00000173846; ENSG00000116017; ENSG00000100532; ENSG00000177595; ENSG00000170855; ENSG00000135679	233	201	Salmon
3.72323e-07	GO:0097190	9.20169e-06	b	3	apoptotic signaling pathway	355; 598; 1026; 4193; 8737; 8794; 8795; 8797; 51499; 55294; 23612; 55367; 282991; 27113; 60401; 64782	ENSG00000173535; ENSG00000137275; ENSG00000131080; ENSG00000026103; ENSG00000171552; ENSG00000196072; ENSG00000124762; ENSG00000174307; ENSG00000105327; ENSG00000181026; ENSG00000104689; ENSG00000177595; ENSG00000109670; ENSG00000170855; ENSG00000120889; ENSG00000135679	576	468	Salmon
6.20893e-07	GO:0033554	1.34268e-05	b	3	cellular response to stress	10973; 355; 598; 1026; 1263; 1642; 1643; 1647; 1820; 4193; 5111; 5429; 7508; 7832; 8493; 8737; 8795; 340485; 50484; 51278; 51499; 55294; 23612; 57103; 55367; 9618; 27113; 60401; 94241; 64393; 64782; 27244	ENSG00000137275; ENSG00000112249; ENSG00000164938; ENSG00000177595; ENSG00000105327; ENSG00000048392; ENSG00000177076; ENSG00000134574; ENSG00000131080; ENSG00000174307; ENSG00000124762; ENSG00000116017; ENSG00000170836; ENSG00000162783; ENSG00000170855; ENSG00000135679; ENSG00000132646; ENSG00000109670; ENSG00000159388; ENSG00000026103; ENSG00000171552; ENSG00000116717; ENSG00000173846; ENSG0000…	2065	1734	Salmon
6.51212e-07	GO:0010942	1.78846e-05	b	5	positive regulation of cell death	355; 598; 1026; 1647; 8737; 8794; 8795; 8797; 340485; 55294; 55367; 23612; 57103; 123879; 23087; 27113; 94241	ENSG00000078237; ENSG00000173535; ENSG00000137275; ENSG00000188215; ENSG00000026103; ENSG00000171552; ENSG00000116717; ENSG00000124762; ENSG00000174307; ENSG00000105327; ENSG00000104228; ENSG00000104689; ENSG00000177595; ENSG00000164938; ENSG00000177076; ENSG00000120889; ENSG00000109670	691	551	Salmon
6.69913e-07	GO:0009411	1.78846e-05	b	5	response to UV	1026; 1642; 1643; 5111; 5429; 7508; 51499; 123879; 94241	ENSG00000132646; ENSG00000188215; ENSG00000134574; ENSG00000164938; ENSG00000124762; ENSG00000167986; ENSG00000170734; ENSG00000170855; ENSG00000154767	147	133	Salmon
7.4866e-07	GO:0071482	1.78846e-05	b	5	cellular response to light stimulus	1026; 1642; 1643; 5111; 5429; 7508; 51499; 94241	ENSG00000132646; ENSG00000134574; ENSG00000164938; ENSG00000124762; ENSG00000167986; ENSG00000170734; ENSG00000170855; ENSG00000154767	138	99	Salmon
1.46555e-06	GO:0044843	4.14752e-05	b	4	cell cycle G1/S phase transition	1026; 1263; 1647; 1820; 4193; 5111; 7832; 51499; 55294; 55367; 123879	ENSG00000132646; ENSG00000188215; ENSG00000109670; ENSG00000159388; ENSG00000116717; ENSG00000124762; ENSG00000173846; ENSG00000116017; ENSG00000177595; ENSG00000170855; ENSG00000135679	266	235	Salmon
4.08549e-06	GO:0045569	0.000167505	m	3	TRAIL binding	8794; 8795; 8797	ENSG00000173535; ENSG00000104689; ENSG00000120889	5	5	Salmon
4.77321e-06	GO:0009628	0.000176609	b	2	response to abiotic stimulus	355; 1026; 1263; 1642; 1643; 1647; 4193; 5111; 5429; 7508; 7832; 8493; 8795; 8797; 51278; 51499; 57103; 123879; 25861; 94241; 64782	ENSG00000132646; ENSG00000078237; ENSG00000188215; ENSG00000134574; ENSG00000167986; ENSG00000159388; ENSG00000162783; ENSG00000095397; ENSG00000026103; ENSG00000116717; ENSG00000120889; ENSG00000164938; ENSG00000124762; ENSG00000173846; ENSG00000170734; ENSG00000170836; ENSG00000104689; ENSG00000181026; ENSG00000170855; ENSG00000154767; ENSG00000135679	1213	936	Salmon
5.10641e-06	GO:0045786	0.000109788	b	5	negative regulation of cell cycle	598; 1026; 1263; 1647; 1820; 4193; 5111; 7508; 7832; 10668; 51499; 55367; 123879; 23087; 94241	ENSG00000132646; ENSG00000188215; ENSG00000159388; ENSG00000171552; ENSG00000116717; ENSG00000124762; ENSG00000173846; ENSG00000116017; ENSG00000104228; ENSG00000100532; ENSG00000177595; ENSG00000164938; ENSG00000170855; ENSG00000154767; ENSG00000135679	597	505	Salmon
5.65121e-06	GO:0000082	0.000110456	b	5	G1/S transition of mitotic cell cycle	1026; 1263; 1647; 1820; 4193; 5111; 7832; 51499; 55367; 123879	ENSG00000132646; ENSG00000188215; ENSG00000159388; ENSG00000116717; ENSG00000124762; ENSG00000173846; ENSG00000116017; ENSG00000177595; ENSG00000170855; ENSG00000135679	246	219	Salmon
8.18823e-06	GO:0072332	0.000146706	b	5	intrinsic apoptotic signaling pathway by p53 class mediator	1026; 4193; 51499; 23612; 60401; 64782	ENSG00000131080; ENSG00000124762; ENSG00000174307; ENSG00000170855; ENSG00000181026; ENSG00000135679	74	64	Salmon
1.26332e-05	GO:0097193	0.000325017	b	4	intrinsic apoptotic signaling pathway	598; 1026; 4193; 8795; 51499; 55294; 23612; 27113; 60401; 64782	ENSG00000109670; ENSG00000131080; ENSG00000171552; ENSG00000124762; ENSG00000174307; ENSG00000105327; ENSG00000181026; ENSG00000170855; ENSG00000120889; ENSG00000135679	279	240	Salmon
1.57816e-05	GO:0006915	0.000372183	b	4	apoptotic process	355; 598; 1026; 1263; 1647; 4193; 7832; 8737; 8794; 8795; 8797; 340485; 51499; 55294; 55367; 23612; 57103; 123879; 23087; 9618; 282991; 27113; 60401; 94241; 64393; 64782	ENSG00000188215; ENSG00000137275; ENSG00000116717; ENSG00000131080; ENSG00000164938; ENSG00000105327; ENSG00000104689; ENSG00000177595; ENSG00000177076; ENSG00000124762; ENSG00000174307; ENSG00000104228; ENSG00000170855; ENSG00000135679; ENSG00000181026; ENSG00000173535; ENSG00000109670; ENSG00000159388; ENSG00000026103; ENSG00000196072; ENSG00000171552; ENSG00000173846; ENSG00000120889; ENSG0000…	1915	1444	Salmon
2.81831e-05	GO:0051173	0.000431154	b	5	positive regulation of nitrogen compound metabolic process	355; 1026; 1263; 1642; 1647; 1820; 4193; 5111; 5452; 5453; 5912; 7508; 7832; 8737; 8795; 8797; 9518; 10140; 340485; 51278; 51499; 55294; 55367; 23160; 23654; 57103; 123879; 26263; 9618; 27113; 60401; 94241; 127544; 29763; 29950; 161882	ENSG00000188215; ENSG00000137275; ENSG00000028277; ENSG00000162783; ENSG00000164938; ENSG00000105327; ENSG00000104689; ENSG00000177595; ENSG00000177076; ENSG00000165912; ENSG00000179588; ENSG00000124762; ENSG00000116017; ENSG00000131080; ENSG00000197019; ENSG00000170855; ENSG00000135679; ENSG00000132646; ENSG00000109670; ENSG00000185668; ENSG00000159388; ENSG00000026103; ENSG00000116717; ENSG0000…	3199	2479	Salmon
3.04568e-05	GO:0012501	0.000585448	b	3	programmed cell death	355; 598; 1026; 1263; 1647; 4193; 7832; 8737; 8794; 8795; 8797; 340485; 51499; 55294; 23612; 57103; 55367; 123879; 23087; 9618; 282991; 27113; 60401; 94241; 64393; 64782	ENSG00000188215; ENSG00000137275; ENSG00000116717; ENSG00000131080; ENSG00000164938; ENSG00000105327; ENSG00000104689; ENSG00000177595; ENSG00000177076; ENSG00000124762; ENSG00000174307; ENSG00000104228; ENSG00000170855; ENSG00000135679; ENSG00000181026; ENSG00000173535; ENSG00000109670; ENSG00000159388; ENSG00000026103; ENSG00000196072; ENSG00000171552; ENSG00000173846; ENSG00000120889; ENSG0000…	2054	1499	Salmon
3.0832e-05	GO:0043067	0.000431154	b	5	regulation of programmed cell death	355; 598; 1026; 1263; 1647; 4193; 7832; 8737; 8794; 8795; 8797; 340485; 51499; 55294; 55367; 23612; 57103; 123879; 23087; 9618; 27113; 94241	ENSG00000188215; ENSG00000137275; ENSG00000164938; ENSG00000105327; ENSG00000104689; ENSG00000177595; ENSG00000177076; ENSG00000124762; ENSG00000174307; ENSG00000104228; ENSG00000170855; ENSG00000135679; ENSG00000173535; ENSG00000109670; ENSG00000159388; ENSG00000026103; ENSG00000171552; ENSG00000116717; ENSG00000173846; ENSG00000120889; ENSG00000078237; ENSG00000076604	1521	1143	Salmon
3.20859e-05	GO:0010604	0.000431154	b	5	positive regulation of macromolecule metabolic process	355; 1026; 1263; 1642; 1647; 1820; 4193; 5111; 5452; 5453; 5912; 7508; 7832; 8737; 8795; 8797; 9518; 10140; 340485; 51278; 51499; 55294; 55367; 23160; 23654; 57103; 123879; 25861; 26263; 9618; 27113; 60401; 94241; 127544; 29763; 29950; 161882	ENSG00000188215; ENSG00000137275; ENSG00000028277; ENSG00000162783; ENSG00000164938; ENSG00000105327; ENSG00000104689; ENSG00000177595; ENSG00000177076; ENSG00000165912; ENSG00000179588; ENSG00000095397; ENSG00000124762; ENSG00000116017; ENSG00000131080; ENSG00000197019; ENSG00000170855; ENSG00000135679; ENSG00000132646; ENSG00000109670; ENSG00000185668; ENSG00000159388; ENSG00000026103; ENSG0000…	3354	2599	Salmon
3.20859e-05	GO:0031325	0.000431154	b	5	positive regulation of cellular metabolic process	355; 1026; 1263; 1642; 1647; 1820; 4193; 5111; 5452; 5453; 5912; 7508; 7832; 8737; 8795; 8797; 9518; 10140; 340485; 51278; 51499; 55294; 55367; 23160; 23654; 57103; 123879; 26263; 9618; 27113; 27244; 60401; 94241; 127544; 29763; 29950; 161882	ENSG00000188215; ENSG00000137275; ENSG00000028277; ENSG00000162783; ENSG00000164938; ENSG00000105327; ENSG00000104689; ENSG00000177595; ENSG00000177076; ENSG00000165912; ENSG00000179588; ENSG00000124762; ENSG00000116017; ENSG00000131080; ENSG00000197019; ENSG00000170855; ENSG00000135679; ENSG00000132646; ENSG00000109670; ENSG00000185668; ENSG00000159388; ENSG00000026103; ENSG00000116717; ENSG0000…	3352	2599	Salmon
3.27723e-05	GO:0009893	0.000713428	b	4	positive regulation of metabolic process	355; 1026; 1263; 1642; 1647; 1820; 2887; 4193; 5111; 5452; 5453; 5912; 7508; 7832; 8737; 8795; 8797; 9518; 10140; 340485; 51278; 51499; 55294; 55367; 23160; 23654; 57103; 123879; 25861; 26263; 9618; 27113; 60401; 94241; 127544; 29763; 29950; 161882; 27244	ENSG00000188215; ENSG00000137275; ENSG00000028277; ENSG00000162783; ENSG00000164938; ENSG00000105327; ENSG00000104689; ENSG00000177595; ENSG00000177076; ENSG00000165912; ENSG00000179588; ENSG00000095397; ENSG00000116017; ENSG00000124762; ENSG00000106070; ENSG00000131080; ENSG00000197019; ENSG00000170855; ENSG00000135679; ENSG00000132646; ENSG00000109670; ENSG00000185668; ENSG00000159388; ENSG0000…	3654	2816	Salmon
3.35741e-05	GO:0005035	0.00117509	m	4	death receptor activity	355; 8797; 60401	ENSG00000131080; ENSG00000026103; ENSG00000104689	12	9	Salmon
4.18179e-05	GO:0044770	0.00072345	b	3	cell cycle phase transition	1026; 1263; 1642; 1647; 1820; 4193; 5111; 7508; 7832; 8493; 51499; 55294; 55367; 123879	ENSG00000132646; ENSG00000188215; ENSG00000109670; ENSG00000167986; ENSG00000159388; ENSG00000116717; ENSG00000124762; ENSG00000173846; ENSG00000116017; ENSG00000170836; ENSG00000177595; ENSG00000170855; ENSG00000154767; ENSG00000135679	609	532	Salmon
4.18179e-05	GO:0007346	0.000528874	b	5	regulation of mitotic cell cycle	598; 1026; 1263; 1642; 1647; 1820; 4193; 5111; 7508; 7832; 51499; 55367; 123879; 23087	ENSG00000132646; ENSG00000188215; ENSG00000167986; ENSG00000159388; ENSG00000171552; ENSG00000116717; ENSG00000124762; ENSG00000173846; ENSG00000116017; ENSG00000104228; ENSG00000177595; ENSG00000170855; ENSG00000154767; ENSG00000135679	624	532	Salmon
5.60407e-05	GO:0070557	0.00274599	c	2	PCNA-p21 complex	1026; 5111	ENSG00000124762; ENSG00000132646	2	2	Salmon
5.98555e-05	GO:0035556	0.000941363	b	3	intracellular signal transduction	355; 598; 1026; 1263; 1647; 1820; 4193; 5111; 5912; 6236; 7832; 8493; 8737; 8795; 8797; 9518; 340485; 375449; 83860; 51499; 55294; 55824; 23612; 55367; 58504; 91614; 9618; 27113; 60401; 94241; 64782; 27244	ENSG00000137275; ENSG00000165632; ENSG00000164938; ENSG00000128805; ENSG00000105327; ENSG00000104689; ENSG00000177595; ENSG00000177076; ENSG00000121690; ENSG00000174307; ENSG00000124762; ENSG00000069020; ENSG00000116017; ENSG00000170836; ENSG00000131080; ENSG00000170855; ENSG00000135679; ENSG00000132646; ENSG00000109670; ENSG00000159388; ENSG00000026103; ENSG00000171552; ENSG00000116717; ENSG0000…	2850	2148	Salmon
6.20363e-05	GO:0097191	0.00125402	b	4	extrinsic apoptotic signaling pathway	355; 598; 8737; 8794; 8795; 8797; 55367; 282991	ENSG00000173535; ENSG00000137275; ENSG00000026103; ENSG00000171552; ENSG00000196072; ENSG00000104689; ENSG00000177595; ENSG00000120889	216	180	Salmon
6.43921e-05	GO:0006950	0.00158834	b	2	response to stress	10973; 355; 598; 1026; 1263; 1642; 1643; 1647; 1820; 4193; 5111; 5429; 5912; 7508; 7832; 8493; 8737; 8795; 340485; 50484; 51278; 51499; 55294; 22824; 23612; 57103; 25987; 23087; 9618; 27113; 27350; 60401; 94241; 127544; 55367; 161882; 64393; 64782; 27244	ENSG00000137275; ENSG00000112249; ENSG00000164938; ENSG00000177595; ENSG00000105327; ENSG00000104228; ENSG00000048392; ENSG00000177076; ENSG00000134574; ENSG00000182704; ENSG00000174307; ENSG00000124762; ENSG00000116017; ENSG00000170836; ENSG00000162783; ENSG00000170855; ENSG00000135679; ENSG00000132646; ENSG00000109670; ENSG00000159388; ENSG00000026103; ENSG00000171552; ENSG00000116717; ENSG0000…	4192	2898	Salmon
7.46323e-05	GO:0009416	0.00140806	b	4	response to light stimulus	1026; 1642; 1643; 5111; 5429; 7508; 51499; 123879; 94241	ENSG00000132646; ENSG00000188215; ENSG00000134574; ENSG00000164938; ENSG00000124762; ENSG00000167986; ENSG00000170734; ENSG00000170855; ENSG00000154767	324	238	Salmon
8.74586e-05	GO:0044772	0.00154692	b	4	mitotic cell cycle phase transition	1026; 1263; 1642; 1647; 1820; 4193; 5111; 7508; 7832; 8493; 51499; 55367; 123879	ENSG00000132646; ENSG00000188215; ENSG00000167986; ENSG00000159388; ENSG00000116717; ENSG00000124762; ENSG00000173846; ENSG00000116017; ENSG00000170836; ENSG00000177595; ENSG00000170855; ENSG00000154767; ENSG00000135679	566	498	Salmon
9.77062e-05	GO:0008219	0.00180756	b	2	cell death	355; 598; 1026; 1263; 1647; 4193; 7832; 8737; 8794; 8795; 8797; 340485; 51499; 55294; 23612; 57103; 123879; 23087; 9618; 282991; 27113; 60401; 94241; 55367; 64393; 64782	ENSG00000188215; ENSG00000137275; ENSG00000116717; ENSG00000131080; ENSG00000164938; ENSG00000105327; ENSG00000104689; ENSG00000177595; ENSG00000177076; ENSG00000124762; ENSG00000174307; ENSG00000104228; ENSG00000170855; ENSG00000135679; ENSG00000181026; ENSG00000173535; ENSG00000109670; ENSG00000159388; ENSG00000026103; ENSG00000196072; ENSG00000171552; ENSG00000173846; ENSG00000120889; ENSG0000…	2192	1605	Salmon
0.000105039	GO:0010941	0.00174858	b	4	regulation of cell death	355; 598; 1026; 1263; 1647; 4193; 7832; 8737; 8794; 8795; 8797; 340485; 51499; 55294; 55367; 23612; 57103; 123879; 23087; 9618; 27113; 94241	ENSG00000188215; ENSG00000137275; ENSG00000164938; ENSG00000105327; ENSG00000104689; ENSG00000177595; ENSG00000177076; ENSG00000124762; ENSG00000174307; ENSG00000104228; ENSG00000170855; ENSG00000135679; ENSG00000173535; ENSG00000109670; ENSG00000159388; ENSG00000026103; ENSG00000171552; ENSG00000116717; ENSG00000173846; ENSG00000120889; ENSG00000078237; ENSG00000076604	1652	1240	Salmon
0.000135177	GO:0003684	0.00243319	m	5	damaged DNA binding	1642; 1643; 5111; 5429; 7508	ENSG00000132646; ENSG00000167986; ENSG00000170734; ENSG00000154767; ENSG00000134574	67	66	Salmon
0.000135709	GO:0009896	0.00162097	b	5	positive regulation of catabolic process	1263; 1642; 4193; 7832; 10140; 55294; 26263; 27244; 94241; 127544; 29763	ENSG00000109670; ENSG00000167986; ENSG00000159388; ENSG00000164938; ENSG00000165912; ENSG00000173846; ENSG00000141232; ENSG00000116514; ENSG00000167196; ENSG00000080546; ENSG00000135679	462	382	Salmon
0.000164844	GO:0009612	0.0023765	b	3	response to mechanical stimulus	355; 1647; 7508; 7832; 8795; 8797; 25861	ENSG00000159388; ENSG00000095397; ENSG00000026103; ENSG00000116717; ENSG00000154767; ENSG00000104689; ENSG00000120889	202	155	Salmon
0.000258694	GO:0010564	0.00292732	b	5	regulation of cell cycle process	598; 1026; 1263; 1642; 1647; 1820; 4193; 5111; 7508; 7832; 51499; 55294; 55367; 123879	ENSG00000132646; ENSG00000188215; ENSG00000109670; ENSG00000167986; ENSG00000159388; ENSG00000171552; ENSG00000116717; ENSG00000124762; ENSG00000173846; ENSG00000116017; ENSG00000177595; ENSG00000170855; ENSG00000154767; ENSG00000135679	756	632	Salmon
0.000338404	GO:0051726	0.00532046	b	4	regulation of cell cycle	598; 1026; 1263; 1642; 1647; 1820; 4193; 5111; 7508; 7832; 10668; 51499; 55294; 55367; 123879; 23087; 94241; 29950	ENSG00000132646; ENSG00000188215; ENSG00000197019; ENSG00000109670; ENSG00000167986; ENSG00000159388; ENSG00000171552; ENSG00000116717; ENSG00000124762; ENSG00000173846; ENSG00000116017; ENSG00000104228; ENSG00000100532; ENSG00000177595; ENSG00000164938; ENSG00000170855; ENSG00000154767; ENSG00000135679	1180	982	Salmon
0.000419324	GO:0010332	0.00450773	b	5	response to gamma radiation	1026; 4193; 57103; 123879	ENSG00000124762; ENSG00000078237; ENSG00000188215; ENSG00000135679	53	47	Salmon
0.000437322	GO:0010212	0.00651379	b	4	response to ionizing radiation	1026; 1647; 4193; 57103; 123879; 64782	ENSG00000078237; ENSG00000188215; ENSG00000116717; ENSG00000124762; ENSG00000181026; ENSG00000135679	143	130	Salmon
0.000520216	GO:0008630	0.00511419	b	5	intrinsic apoptotic signaling pathway in response to DNA damage	598; 1026; 51499; 23612; 64782	ENSG00000124762; ENSG00000174307; ENSG00000170855; ENSG00000171552; ENSG00000181026	101	88	Salmon
0.000523312	GO:0045787	0.00511419	b	5	positive regulation of cell cycle	1026; 1263; 1647; 1820; 4193; 5111; 7832; 51499; 55367	ENSG00000132646; ENSG00000159388; ENSG00000116717; ENSG00000124762; ENSG00000173846; ENSG00000116017; ENSG00000177595; ENSG00000170855; ENSG00000135679	380	309	Salmon
0.000552191	GO:0097527	0.00734839	b	3	necroptotic signaling pathway	355; 8737	ENSG00000026103; ENSG00000137275	8	5	Salmon
0.000552191	GO:0036446	0.0078135	b	4	myofibroblast differentiation	25987; 94241	ENSG00000182704; ENSG00000164938	5	5	Salmon
0.000552191	GO:1904760	0.00516178	b	5	regulation of myofibroblast differentiation	25987; 94241	ENSG00000182704; ENSG00000164938	5	5	Salmon
0.00058742	GO:2001233	0.00526231	b	5	regulation of apoptotic signaling pathway	355; 598; 4193; 8737; 8795; 8797; 51499; 55294; 27113	ENSG00000137275; ENSG00000026103; ENSG00000171552; ENSG00000105327; ENSG00000104689; ENSG00000109670; ENSG00000170855; ENSG00000120889; ENSG00000135679	382	314	Salmon
0.000655726	GO:0000715	0.00563924	b	5	nucleotide-excision repair, DNA damage recognition	1642; 1643; 7508	ENSG00000167986; ENSG00000154767; ENSG00000134574	23	23	Salmon
0.000709276	GO:0022402	0.0104973	b	2	cell cycle process	598; 1026; 1263; 1642; 1647; 1820; 4193; 5111; 7508; 7832; 8493; 10668; 51499; 84552; 55294; 123879; 94241; 29901; 55367	ENSG00000132646; ENSG00000188215; ENSG00000109670; ENSG00000168061; ENSG00000167986; ENSG00000159388; ENSG00000164938; ENSG00000171552; ENSG00000116717; ENSG00000124762; ENSG00000173846; ENSG00000116017; ENSG00000170836; ENSG00000100532; ENSG00000177595; ENSG00000178184; ENSG00000170855; ENSG00000154767; ENSG00000135679	1404	1136	Salmon
0.000745327	GO:1902186	0.0100442	b	4	regulation of viral release from host cell	1642; 79720; 23087	ENSG00000167986; ENSG00000104228; ENSG00000139722	30	24	Salmon
0.000811473	GO:0032182	0.0127977	m	3	ubiquitin-like protein binding	4193; 89853; 55294; 123879; 127544	ENSG00000116514; ENSG00000196814; ENSG00000188215; ENSG00000109670; ENSG00000135679	104	97	Salmon
0.000913893	GO:0080135	0.011756	b	4	regulation of cellular response to stress	355; 598; 1647; 4193; 5111; 5429; 8737; 51278; 51499; 55294; 57103; 9618; 60401	ENSG00000132646; ENSG00000078237; ENSG00000137275; ENSG00000162783; ENSG00000026103; ENSG00000171552; ENSG00000116717; ENSG00000170734; ENSG00000076604; ENSG00000131080; ENSG00000109670; ENSG00000170855; ENSG00000135679	732	635	Salmon
0.000936418	GO:0002039	0.0127977	m	3	p53 binding	1263; 4193; 83860; 51499	ENSG00000165632; ENSG00000173846; ENSG00000170855; ENSG00000135679	66	58	Salmon
0.00114826	GO:0005031	0.0103343	m	5	tumor necrosis factor-activated receptor activity	355; 60401	ENSG00000131080; ENSG00000026103	10	7	Salmon
0.00116042	GO:0048518	0.0136136	b	3	positive regulation of biological process	355; 598; 1026; 1263; 1642; 1643; 1647; 1820; 2887; 4193; 5111; 5452; 5453; 5912; 126820; 7508; 7803; 7832; 8737; 8794; 8795; 8797; 9518; 10140; 340485; 79720; 51278; 51499; 55294; 55824; 23160; 23612; 23654; 57103; 55367; 123879; 25861; 25987; 23087; 26263; 9618; 27113; 60401; 94241; 127544; 29763; 29950; 161882; 27244	ENSG00000188215; ENSG00000162643; ENSG00000112245; ENSG00000028277; ENSG00000162783; ENSG00000164938; ENSG00000174307; ENSG00000105327; ENSG00000104689; ENSG00000177595; ENSG00000177076; ENSG00000137275; ENSG00000165912; ENSG00000134574; ENSG00000182704; ENSG00000095397; ENSG00000116017; ENSG00000124762; ENSG00000106070; ENSG00000104228; ENSG00000131080; ENSG00000197019; ENSG00000170855; ENSG0000…	6243	4511	Salmon
0.00118037	GO:0052192	0.0145579	b	2	movement in environment of other organism involved in symbiotic interaction	1642; 79720; 23087	ENSG00000167986; ENSG00000104228; ENSG00000139722	34	28	Salmon
0.00118037	GO:0052126	0.0136136	b	3	movement in host environment	1642; 79720; 23087	ENSG00000167986; ENSG00000104228; ENSG00000139722	34	28	Salmon
0.00118037	GO:0035890	0.0145237	b	4	exit from host	1642; 79720; 23087	ENSG00000167986; ENSG00000104228; ENSG00000139722	34	28	Salmon
0.00118037	GO:0019076	0.00939924	b	5	viral release from host cell	1642; 79720; 23087	ENSG00000167986; ENSG00000104228; ENSG00000139722	34	28	Salmon
0.00118037	GO:0035891	0.00939924	b	5	exit from host cell	1642; 79720; 23087	ENSG00000167986; ENSG00000104228; ENSG00000139722	34	28	Salmon
0.00127758	GO:0071260	0.0150648	b	4	cellular response to mechanical stimulus	355; 1647; 8795; 8797	ENSG00000104689; ENSG00000026103; ENSG00000116717; ENSG00000120889	74	63	Salmon
0.00138117	GO:0048522	0.0156349	b	4	positive regulation of cellular process	355; 598; 1026; 1263; 1642; 1643; 1647; 1820; 2887; 4193; 5111; 5452; 5453; 5912; 126820; 7508; 7803; 7832; 8737; 8794; 8795; 8797; 9518; 10140; 340485; 51278; 51499; 55294; 55367; 23160; 23612; 23654; 57103; 123879; 23087; 26263; 9618; 27113; 60401; 94241; 127544; 29763; 29950; 161882; 27244	ENSG00000188215; ENSG00000162643; ENSG00000112245; ENSG00000028277; ENSG00000162783; ENSG00000164938; ENSG00000174307; ENSG00000105327; ENSG00000104689; ENSG00000177595; ENSG00000177076; ENSG00000137275; ENSG00000165912; ENSG00000134574; ENSG00000179588; ENSG00000116017; ENSG00000124762; ENSG00000106070; ENSG00000104228; ENSG00000131080; ENSG00000197019; ENSG00000170855; ENSG00000135679; ENSG0000…	5443	4051	Salmon
0.00143765	GO:1903047	0.0155446	b	3	mitotic cell cycle process	598; 1026; 1263; 1642; 1647; 1820; 4193; 5111; 7508; 7832; 8493; 51499; 55367; 123879	ENSG00000132646; ENSG00000188215; ENSG00000167986; ENSG00000159388; ENSG00000171552; ENSG00000116717; ENSG00000124762; ENSG00000173846; ENSG00000116017; ENSG00000170836; ENSG00000177595; ENSG00000170855; ENSG00000154767; ENSG00000135679	859	752	Salmon
0.0015579	GO:0007049	0.0164692	b	2	cell cycle	598; 1026; 1263; 1642; 1647; 1820; 4193; 5111; 7508; 7803; 7832; 8493; 10668; 29950; 51499; 84552; 55294; 123879; 23087; 94241; 29901; 55367	ENSG00000188215; ENSG00000112245; ENSG00000164938; ENSG00000177595; ENSG00000124762; ENSG00000116017; ENSG00000104228; ENSG00000197019; ENSG00000170855; ENSG00000170836; ENSG00000132646; ENSG00000109670; ENSG00000159388; ENSG00000171552; ENSG00000116717; ENSG00000167986; ENSG00000100532; ENSG00000178184; ENSG00000173846; ENSG00000168061; ENSG00000135679; ENSG00000154767	1860	1506	Salmon
0.00162435	GO:0006508	0.0176804	b	4	proteolysis	355; 1263; 1642; 1643; 4193; 8737; 8795; 8797; 10612; 340485; 79720; 89853; 115201; 51499; 55294; 55367; 26263; 27113; 127544; 29763	ENSG00000196814; ENSG00000137275; ENSG00000134574; ENSG00000167986; ENSG00000109670; ENSG00000170855; ENSG00000026103; ENSG00000110171; ENSG00000116514; ENSG00000165912; ENSG00000173846; ENSG00000105327; ENSG00000139722; ENSG00000104689; ENSG00000177595; ENSG00000101844; ENSG00000177076; ENSG00000167196; ENSG00000120889; ENSG00000135679	1907	1314	Salmon
0.00166517	GO:0051701	0.0169455	b	3	interaction with host	598; 1642; 10898; 79720; 55065; 23087	ENSG00000160917; ENSG00000132517; ENSG00000171552; ENSG00000167986; ENSG00000104228; ENSG00000139722	223	168	Salmon
0.0019492	GO:0070513	0.034111	m	4	death domain binding	598; 8737	ENSG00000171552; ENSG00000137275	11	9	Salmon
0.00196907	GO:0000278	0.018925	b	3	mitotic cell cycle	598; 1026; 1263; 1642; 1647; 1820; 4193; 5111; 7508; 7832; 8493; 51499; 55367; 123879; 23087	ENSG00000132646; ENSG00000188215; ENSG00000104228; ENSG00000167986; ENSG00000159388; ENSG00000171552; ENSG00000116717; ENSG00000124762; ENSG00000173846; ENSG00000116017; ENSG00000170836; ENSG00000177595; ENSG00000170855; ENSG00000154767; ENSG00000135679	1008	866	Salmon
0.00207773	GO:1902531	0.015954	b	5	regulation of intracellular signal transduction	355; 598; 1263; 1647; 4193; 8737; 8795; 8797; 9518; 83860; 51499; 55294; 55367; 23612; 58504; 91614; 9618; 27113; 27244; 60401; 94241	ENSG00000137275; ENSG00000131080; ENSG00000165632; ENSG00000164938; ENSG00000026103; ENSG00000171552; ENSG00000128805; ENSG00000116717; ENSG00000173846; ENSG00000174307; ENSG00000105327; ENSG00000076604; ENSG00000104689; ENSG00000121690; ENSG00000177595; ENSG00000109670; ENSG00000130513; ENSG00000170855; ENSG00000080546; ENSG00000120889; ENSG00000135679	1880	1440	Salmon
0.00225328	GO:0043085	0.0236177	b	4	positive regulation of catalytic activity	355; 1026; 1647; 5111; 8737; 8795; 8797; 9518; 340485; 55294; 55367; 57103; 123879; 58504; 9618; 27113; 55633	ENSG00000132646; ENSG00000078237; ENSG00000137275; ENSG00000188215; ENSG00000026103; ENSG00000116717; ENSG00000124762; ENSG00000128805; ENSG00000105327; ENSG00000076604; ENSG00000104689; ENSG00000177595; ENSG00000130513; ENSG00000177076; ENSG00000065491; ENSG00000120889; ENSG00000109670	1408	1062	Salmon
0.00236675	GO:0051347	0.0175466	b	5	positive regulation of transferase activity	1026; 1647; 5111; 8737; 8795; 8797; 9518; 55294; 57103; 123879; 9618	ENSG00000132646; ENSG00000078237; ENSG00000137275; ENSG00000188215; ENSG00000116717; ENSG00000124762; ENSG00000076604; ENSG00000104689; ENSG00000130513; ENSG00000120889; ENSG00000109670	681	539	Salmon
0.0028949	GO:0090305	0.0207468	b	5	nucleic acid phosphodiester bond hydrolysis	1642; 1643; 5111; 7508; 10898; 57523; 64782	ENSG00000132646; ENSG00000160917; ENSG00000205978; ENSG00000134574; ENSG00000167986; ENSG00000181026; ENSG00000154767	307	252	Salmon
0.00310181	GO:0032813	0.0186109	m	5	tumor necrosis factor receptor superfamily binding	8737; 55367; 9618	ENSG00000177595; ENSG00000137275; ENSG00000076604	50	39	Salmon
0.00336539	GO:0043130	0.0392629	m	4	ubiquitin binding	4193; 89853; 55294; 127544	ENSG00000116514; ENSG00000196814; ENSG00000109670; ENSG00000135679	87	82	Salmon
0.00352135	GO:1902188	0.0244222	b	5	positive regulation of viral release from host cell	1642; 79720	ENSG00000167986; ENSG00000139722	15	12	Salmon
0.00385268	GO:0006281	0.0258852	b	5	DNA repair	1642; 1643; 1647; 5111; 5429; 7508; 7832; 10973; 50484; 57103	ENSG00000132646; ENSG00000078237; ENSG00000134574; ENSG00000159388; ENSG00000112249; ENSG00000116717; ENSG00000167986; ENSG00000170734; ENSG00000048392; ENSG00000154767	573	492	Salmon
0.0043749	GO:0034198	0.0285031	b	5	cellular response to amino acid starvation	355; 1026; 27244	ENSG00000124762; ENSG00000026103; ENSG00000080546	46	44	Salmon
0.00458324	GO:0071496	0.0417316	b	3	cellular response to external stimulus	355; 1026; 1647; 8493; 8795; 8797; 27244	ENSG00000026103; ENSG00000116717; ENSG00000124762; ENSG00000170836; ENSG00000104689; ENSG00000080546; ENSG00000120889	328	274	Salmon
0.00466208	GO:0002066	0.0294808	b	5	columnar/cuboidal epithelial cell development	1026; 57103; 25861	ENSG00000124762; ENSG00000078237; ENSG00000095397	57	45	Salmon
0.00612093	GO:0008637	0.0374956	b	5	apoptotic mitochondrial changes	598; 51499; 282991; 27113	ENSG00000105327; ENSG00000170855; ENSG00000171552; ENSG00000196072	115	97	Salmon
0.00627834	GO:1900409	0.0374956	b	5	positive regulation of cellular response to oxidative stress	8737; 55294	ENSG00000137275; ENSG00000109670	17	16	Salmon
0.00654235	GO:0032268	0.0380163	b	5	regulation of cellular protein metabolic process	355; 1026; 1263; 1647; 4193; 5912; 7832; 8737; 8795; 8797; 9518; 10140; 340485; 51499; 55294; 55367; 23654; 123879; 26263; 9618; 27113; 60401; 127544; 29763; 29950	ENSG00000188215; ENSG00000137275; ENSG00000131080; ENSG00000105327; ENSG00000104689; ENSG00000177595; ENSG00000177076; ENSG00000165912; ENSG00000124762; ENSG00000197019; ENSG00000170855; ENSG00000135679; ENSG00000109670; ENSG00000159388; ENSG00000026103; ENSG00000116717; ENSG00000173846; ENSG00000116514; ENSG00000167196; ENSG00000120889; ENSG00000141232; ENSG00000196576; ENSG00000076604; ENSG0000…	2633	2013	Salmon
0.00682182	GO:0051246	0.0385971	b	5	regulation of protein metabolic process	355; 1026; 1263; 1642; 1647; 4193; 5912; 7832; 8737; 8795; 8797; 9518; 10140; 340485; 51499; 55294; 55367; 23654; 123879; 26263; 9618; 27113; 60401; 127544; 29763; 29950	ENSG00000188215; ENSG00000137275; ENSG00000131080; ENSG00000105327; ENSG00000104689; ENSG00000177595; ENSG00000177076; ENSG00000165912; ENSG00000124762; ENSG00000197019; ENSG00000170855; ENSG00000135679; ENSG00000109670; ENSG00000159388; ENSG00000026103; ENSG00000116717; ENSG00000167986; ENSG00000116514; ENSG00000167196; ENSG00000120889; ENSG00000173846; ENSG00000141232; ENSG00000196576; ENSG0000…	2861	2129	Salmon
0.00776235	GO:0070059	0.0426079	b	5	intrinsic apoptotic signaling pathway in response to endoplasmic reticulum stress	598; 8795; 27113	ENSG00000105327; ENSG00000171552; ENSG00000120889	62	54	Salmon
0.00792704	GO:1902884	0.0426079	b	5	positive regulation of response to oxidative stress	8737; 55294	ENSG00000137275; ENSG00000109670	19	18	Salmon
0.00815065	GO:0060548	0.0427412	b	5	negative regulation of cell death	355; 598; 1026; 1263; 4193; 7832; 8737; 8795; 8797; 51499; 55367; 57103	ENSG00000078237; ENSG00000137275; ENSG00000159388; ENSG00000026103; ENSG00000171552; ENSG00000124762; ENSG00000173846; ENSG00000104689; ENSG00000177595; ENSG00000170855; ENSG00000120889; ENSG00000135679	962	726	Salmon
0.00945023	GO:0071479	0.0483762	b	5	cellular response to ionizing radiation	1026; 1647; 4193	ENSG00000124762; ENSG00000116717; ENSG00000135679	65	58	Salmon

## Sheet: ST_2C_miRNA
p-value	q-value	-log10(q-value)	miRNA	source	members_input_overlap	members_input_overlap_geneids	size	effective_size	Module
5.86097e-63	2.51494e-59	58.5995	miR-193b-3p	miRTarBase v8.0	ENSG00000121211; ENSG00000167513; ENSG00000051180; ENSG00000175063; ENSG00000162062; ENSG00000135476; ENSG00000088325; ENSG00000013810; ENSG00000119403; ENSG00000104147; ENSG00000076003; ENSG00000146670; ENSG00000112029; ENSG00000171241; ENSG00000119969; ENSG00000213551; ENSG00000122952; ENSG00000149636; ENSG00000100714; ENSG00000167900; ENSG00000187741; ENSG00000178966; ENSG00000165480; ENSG0000…	8208; 4172; 4173; 4174; 4176; 84057; 55388; 151648; 6241; 2146; 699; 145508; 79980; 2175; 10376; 80010; 10403; 2237; 118980; 10460; 90381; 6426; 80178; 84318; 29028; 63901; 4522; 63922; 55732; 117178; 22974; 29127; 4175; 51659; 80346; 113115; 10721; 113130; 55038; 4603; 122769; 55835; 9156; 84515; 580; 641; 64151; 672; 701; 23234; 90861; 84722; 2177; 11065; 4925; 84823; 23397; 890; 9088; 11168; 7…	853	761	Red
2.12617e-44	4.56169e-41	40.3409	miR-192-5p	miRTarBase v8.0	ENSG00000051180; ENSG00000189057; ENSG00000154920; ENSG00000100526; ENSG00000183814; ENSG00000024526; ENSG00000092853; ENSG00000178295; ENSG00000176208; ENSG00000119403; ENSG00000137812; ENSG00000163781; ENSG00000076003; ENSG00000149548; ENSG00000112029; ENSG00000128567; ENSG00000122483; ENSG00000171320; ENSG00000085840; ENSG00000149636; ENSG00000143476; ENSG00000178966; ENSG00000051341; ENSG0000…	83990; 55329; 6491; 79915; 10293; 55355; 81930; 4172; 4175; 29028; 55388; 6240; 145508; 79980; 80010; 2237; 80071; 374393; 90381; 84260; 51514; 55635; 10592; 7913; 4478; 55732; 2491; 29127; 26271; 10721; 10733; 84542; 5557; 580; 4686; 64105; 139886; 7272; 641; 23178; 375444; 672; 675; 284992; 4212; 701; 219844; 84722; 63967; 4925; 11073; 84823; 23397; 162681; 4998; 348654; 150468; 7112; 991; 993;…	994	893	Red
3.29683e-44	4.71556e-41	40.3265	miR-215-5p	miRTarBase v8.0	ENSG00000051180; ENSG00000154920; ENSG00000100526; ENSG00000183814; ENSG00000024526; ENSG00000101447; ENSG00000178295; ENSG00000176208; ENSG00000137812; ENSG00000163781; ENSG00000076003; ENSG00000149548; ENSG00000112029; ENSG00000149636; ENSG00000085840; ENSG00000128567; ENSG00000143476; ENSG00000178966; ENSG00000144395; ENSG00000129173; ENSG00000198331; ENSG00000114346; ENSG00000115687; ENSG0000…	83990; 55329; 6491; 79915; 10293; 55355; 81930; 4172; 4175; 55388; 145508; 79980; 80010; 2237; 80071; 90381; 84260; 51514; 284992; 55635; 10592; 29028; 4478; 55732; 2491; 29127; 57082; 10733; 348654; 5557; 4686; 64105; 7272; 641; 23178; 672; 675; 4212; 701; 219844; 84722; 4925; 11073; 84823; 23397; 162681; 4998; 150468; 7112; 991; 1032; 1033; 1058; 1062; 1063; 3161; 9319; 347240; 4288; 29893; 257…	755	678	Red
3.37856e-08	3.62435e-05	4.44077	miR-34a-5p	miRTarBase v8.0	ENSG00000138160; ENSG00000117399; ENSG00000175305; ENSG00000112118; ENSG00000051180; ENSG00000158402; ENSG00000142945; ENSG00000186871; ENSG00000183763; ENSG00000128951; ENSG00000166508; ENSG00000091409; ENSG00000090889; ENSG00000164045; ENSG00000144118; ENSG00000167601; ENSG00000132780; ENSG00000119403; ENSG00000168496; ENSG00000089685; ENSG00000176890; ENSG00000149929; ENSG00000076003; ENSG0000…	10293; 4171; 4172; 4173; 4174; 4175; 4176; 55388; 6241; 2237; 4288; 1031; 8479; 29128; 558; 4678; 64151; 27338; 11004; 9134; 991; 993; 995; 3146; 7298; 3251; 5420; 5424; 1434; 5557; 26147; 54821; 3655; 24137; 3832; 5888; 5899; 1841; 1854; 1869; 3925; 672; 332	736	597	Red
6.63399e-06	0.00569329	2.24464	miR-6715a-3p	miRTarBase v8.0	ENSG00000024526; ENSG00000136450; ENSG00000151503; ENSG00000132326; ENSG00000164754; ENSG00000136527; ENSG00000137135; ENSG00000143401; ENSG00000213551; ENSG00000122952; ENSG00000182481	23234; 23310; 6426; 8864; 84904; 3838; 81611; 55635; 6434; 11130; 5885	80	72	Red
1.38667e-05	0.009917	2.00362	miR-24-3p	miRTarBase v8.0	ENSG00000136518; ENSG00000186185; ENSG00000170312; ENSG00000132326; ENSG00000149554; ENSG00000159055; ENSG00000080839; ENSG00000188486; ENSG00000175063; ENSG00000138346; ENSG00000024526; ENSG00000164104; ENSG00000196584; ENSG00000014138; ENSG00000132780; ENSG00000228716; ENSG00000013810; ENSG00000145386; ENSG00000168496; ENSG00000127423; ENSG00000068489; ENSG00000100749; ENSG00000123473; ENSG0000…	4173; 86; 55388; 79980; 2237; 10460; 3148; 51514; 55635; 6491; 55771; 4678; 6241; 139886; 672; 10926; 54069; 11065; 891; 3014; 983; 9212; 84823; 1111; 23649; 79000; 890; 9088; 7443; 5424; 7516; 5557; 146909; 9768; 1719; 1763; 5902; 6790; 5933; 10038; 1869; 83879; 8864	855	748	Red
0.000317428	0.0172369	1.76354	miR-3529-3p	miRTarBase v8.0	ENSG00000164930; ENSG00000138685; ENSG00000173530	8793; 8323; 2247	116	105	Lightgreen
0.000726963	0.0268564	1.57095	miR-487a-5p	miRTarBase v8.0	ENSG00000151135; ENSG00000164930	8323; 90488	38	31	Lightgreen
0.000774833	0.0268564	1.57095	miR-487b-5p	miRTarBase v8.0	ENSG00000151135; ENSG00000164930	8323; 90488	40	32	Lightgreen
0.00104212	0.0311941	1.50593	miR-101-3p	miRTarBase v8.0	ENSG00000148400; ENSG00000139926; ENSG00000138685; ENSG00000164930	8323; 2247; 4851; 122786	393	362	Lightgreen
0.00131465	0.0347223	1.45939	miR-30a-3p	miRTarBase v8.0	ENSG00000164930; ENSG00000148400; ENSG00000173530	8793; 8323; 4851	194	171	Lightgreen
0.00145404	0.0373066	1.42821	miR-6838-5p	miRTarBase v8.0	ENSG00000170471; ENSG00000138685; ENSG00000165891; ENSG00000164930	8323; 2247; 144455; 57148	431	396	Lightgreen
0.00165292	0.0400798	1.39707	miR-103a-3p	miRTarBase v8.0	ENSG00000107036; ENSG00000138685; ENSG00000165891; ENSG00000164930	8323; 2247; 57589; 144455	453	410	Lightgreen
0.00169982	0.0400798	1.39707	miR-144-3p	miRTarBase v8.0	ENSG00000148400; ENSG00000138685; ENSG00000164930	8323; 2247; 4851	211	187	Lightgreen
0.00174066	0.0400798	1.39707	miR-600	miRTarBase v8.0	ENSG00000138685; ENSG00000164930	8323; 2247	52	48	Lightgreen
0.00182203	0.0404794	1.39277	miR-497-5p	miRTarBase v8.0	ENSG00000170471; ENSG00000138685; ENSG00000165891; ENSG00000164930	8323; 2247; 144455; 57148	461	421	Lightgreen
0.00200291	0.0428242	1.36831	miR-424-5p	miRTarBase v8.0	ENSG00000170471; ENSG00000138685; ENSG00000165891; ENSG00000164930	8323; 2247; 144455; 57148	471	432	Lightgreen

## Sheet: ST_2D_Transcription_Factors
p-value	q-value	-log10(q-value)	transcription_factor	source	members_input_overlap	members_input_overlap_geneids	size	effective_size	Module
2.838e-13	1.81632e-11	10.7408	E2F1	TRRUST v2	ENSG00000181938; ENSG00000170312; ENSG00000149554; ENSG00000114346; ENSG00000051180; ENSG00000006634; ENSG00000161800; ENSG00000156802; ENSG00000166851; ENSG00000228716; ENSG00000167325; ENSG00000131747; ENSG00000089685; ENSG00000176890; ENSG00000101057; ENSG00000178999; ENSG00000100297; ENSG00000144354; ENSG00000111206; ENSG00000142945; ENSG00000012048; ENSG00000130816; ENSG00000101412; ENSG0000…	84515; 6241; 4174; 1111; 6240; 1894; 2175; 7298; 6790; 672; 10926; 1719; 1786; 11004; 5888; 2305; 64785; 1869; 5347; 29028; 891; 83879; 29127; 29128; 332; 983; 990; 7153; 9212; 4605	134	115	Red
9.86274e-10	3.15608e-08	7.50085	E2F4	TRRUST v2	ENSG00000166851; ENSG00000112742; ENSG00000178999; ENSG00000065328; ENSG00000051180; ENSG00000012048; ENSG00000166803; ENSG00000163781; ENSG00000089685; ENSG00000123374; ENSG00000142731; ENSG00000134057	5888; 672; 9768; 55388; 11073; 332; 5347; 7272; 10733; 1017; 891; 9212	23	23	Red
4.65645e-06	9.93375e-05	4.00289	TP53	TRRUST v2	ENSG00000170312; ENSG00000149554; ENSG00000164611; ENSG00000166508; ENSG00000166851; ENSG00000157456; ENSG00000145386; ENSG00000089685; ENSG00000176890; ENSG00000068028; ENSG00000106462; ENSG00000012048; ENSG00000198901; ENSG00000160957; ENSG00000123374; ENSG00000111206; ENSG00000148773; ENSG00000062822; ENSG00000130816; ENSG00000101412; ENSG00000139618; ENSG00000276043; ENSG00000134057	9232; 2146; 4176; 1111; 7298; 672; 675; 9401; 4288; 5347; 2305; 983; 5424; 1017; 9055; 890; 891; 9133; 11186; 29128; 332; 1869; 1786	163	142	Red
2.18975e-05	0.00035036	3.45548	MYCN	TRRUST v2	ENSG00000076003; ENSG00000073111; ENSG00000065328; ENSG00000100297; ENSG00000112118; ENSG00000104738; ENSG00000125885; ENSG00000089685; ENSG00000166508; ENSG00000101057	4172; 4171; 332; 4173; 4174; 4175; 4176; 84515; 55388; 4605	45	35	Red
4.49604e-05	0.000551108	3.25876	YBX1	TRRUST v2	ENSG00000123975; ENSG00000117399; ENSG00000101412; ENSG00000100526; ENSG00000131747; ENSG00000176890; ENSG00000182481; ENSG00000134057	7298; 1033; 891; 1164; 1869; 991; 7153; 3838	30	24	Red
5.16664e-05	0.000551108	3.25876	E2F3	TRRUST v2	ENSG00000166851; ENSG00000170312; ENSG00000145386; ENSG00000087586; ENSG00000094804; ENSG00000134057	5347; 6790; 990; 983; 890; 891	13	13	Red
6.05976e-05	0.000554035	3.25646	ARID3A	TRRUST v2	ENSG00000080839; ENSG00000101412; ENSG00000170312; ENSG00000094804	5933; 1869; 983; 990	6	5	Red
0.000146007	0.00116806	2.93254	TFDP1	TRRUST v2	ENSG00000228716; ENSG00000170312; ENSG00000101057; ENSG00000167325; ENSG00000176890	6240; 7298; 983; 1719; 4605	10	10	Red
0.000735472	0.00480451	2.31835	MEN1	TRRUST v2	ENSG00000012048; ENSG00000111247; ENSG00000051180; ENSG00000123080	672; 5888; 1031; 10635	11	8	Red
0.000825775	0.00480451	2.31835	RBL1	TRRUST v2	ENSG00000012048; ENSG00000198176; ENSG00000145386	672; 890; 7027	4	4	Red
0.000825775	0.00480451	2.31835	CHD8	TRRUST v2	ENSG00000012048; ENSG00000175305; ENSG00000176890	672; 7298; 9134	5	4	Red
0.00100024	0.00533461	2.2729	RB1	TRRUST v2	ENSG00000080839; ENSG00000170312; ENSG00000198176; ENSG00000228716; ENSG00000012048; ENSG00000101412; ENSG00000089685	672; 5933; 1719; 1869; 332; 983; 7027	31	28	Red
0.00377375	0.0172514	1.76317	E2F6	TRRUST v2	ENSG00000012048; ENSG00000166803; ENSG00000101412	672; 9768; 1869	7	6	Red
0.00377375	0.0172514	1.76317	MSC	TRRUST v2	ENSG00000094804; ENSG00000166508; ENSG00000164045	993; 4176; 990	11	6	Red
0.00792152	0.0337985	1.4711	FOXM1	TRRUST v2	ENSG00000134057; ENSG00000094804; ENSG00000136492; ENSG00000164045	993; 990; 83990; 891	17	14	Red
5.80109e-13	3.01656e-11	10.5205	TP53	TRRUST v2	ENSG00000173846; ENSG00000134574; ENSG00000161513; ENSG00000159388; ENSG00000026103; ENSG00000171552; ENSG00000116717; ENSG00000124762; ENSG00000167986; ENSG00000105327; ENSG00000154767; ENSG00000104689; ENSG00000048392; ENSG00000130513; ENSG00000120889; ENSG00000135679	1026; 598; 8795; 8797; 4193; 1643; 1647; 1642; 7832; 2232; 1263; 9518; 50484; 7508; 355; 27113	163	142	Salmon
5.81913e-06	0.000151297	3.82017	ATM	TRRUST v2	ENSG00000124762; ENSG00000132646; ENSG00000026103; ENSG00000116717; ENSG00000120889	1026; 8795; 355; 1647; 5111	22	21	Salmon
1.31938e-05	0.000171519	3.76569	TP63	TRRUST v2	ENSG00000124762; ENSG00000161513; ENSG00000154767; ENSG00000134574	1026; 1643; 7508; 2232	14	12	Salmon
1.31938e-05	0.000171519	3.76569	TP73	TRRUST v2	ENSG00000124762; ENSG00000161513; ENSG00000105327; ENSG00000135679	4193; 1026; 27113; 2232	13	12	Salmon
0.000381747	0.00397017	2.40119	BRCA1	TRRUST v2	ENSG00000124762; ENSG00000154767; ENSG00000116717; ENSG00000134574; ENSG00000135679	1026; 1647; 4193; 1643; 7508	57	48	Salmon
0.00109564	0.00532817	2.27342	MLLT3	TRRUST v2	ENSG00000124762; ENSG00000135679	4193; 1026	4	4	Salmon
0.00109564	0.00532817	2.27342	ELL	TRRUST v2	ENSG00000124762; ENSG00000135679	4193; 1026	4	4	Salmon
0.00109564	0.00532817	2.27342	ZBTB2	TRRUST v2	ENSG00000124762; ENSG00000135679	4193; 1026	4	4	Salmon
0.00109564	0.00532817	2.27342	PURA	TRRUST v2	ENSG00000132646; ENSG00000026103	5111; 355	4	4	Salmon
0.00109564	0.00532817	2.27342	ETV6	TRRUST v2	ENSG00000124762; ENSG00000105327	27113; 1026	5	4	Salmon
0.00112711	0.00532817	2.27342	MYCN	TRRUST v2	ENSG00000124762; ENSG00000167986; ENSG00000135679; ENSG00000164938	1026; 94241; 4193; 1642	45	35	Salmon
0.00181058	0.00724232	2.14012	NUPR1	TRRUST v2	ENSG00000124762; ENSG00000171552	1026; 598	5	5	Salmon
0.00181058	0.00724232	2.14012	TFAP4	TRRUST v2	ENSG00000124762; ENSG00000135679	4193; 1026	7	5	Salmon
0.0033363	0.0120986	1.91726	NFKB1	TRRUST v2	ENSG00000159388; ENSG00000026103; ENSG00000171552; ENSG00000124762; ENSG00000028277; ENSG00000104689; ENSG00000048392; ENSG00000120889	598; 8795; 8797; 1026; 7832; 50484; 355; 5452	302	195	Salmon
0.00348999	0.0120986	1.91726	JUND	TRRUST v2	ENSG00000124762; ENSG00000116717; ENSG00000135679	1026; 1647; 4193	34	23	Salmon
0.00373807	0.0121487	1.91547	ING1	TRRUST v2	ENSG00000124762; ENSG00000132646	1026; 5111	7	7	Salmon
0.00494191	0.0151164	1.82055	TCF3	TRRUST v2	ENSG00000124762; ENSG00000105327	1026; 27113	13	8	Salmon
0.00780861	0.0225389	1.64707	NPM1	TRRUST v2	ENSG00000124762; ENSG00000135679	4193; 1026	11	10	Salmon
0.00823536	0.0225389	1.64707	CEBPB	TRRUST v2	ENSG00000124762; ENSG00000130513; ENSG00000171552	1026; 9518; 598	59	31	Salmon
