# Supplementary material for: Identification of lncRNAs involved in response to ionizing radiation in fibroblasts of long-term survivors of childhood cancer and cancer-free controls
Source: Front Oncol. 2023 Apr 27;13:1158176. doi: 10.3389/fonc.2023.1158176 (PMC10174438; doi:10.3389/fonc.2023.1158176)
Supplement: Supplementary file 1 [file DataSheet_1.zip › Data Sheet 1/Table S3.XLSX]

## Sheet: ST_S3A_Connectivity_Salmon_Mod
Gene	Gene Symbol	Biotype	kTotal	kWithin	kOut	kDiff
ENSG00000135679	MDM2	protein_coding	5.94577	5.69481	0.250958	5.44385
ENSG00000080546	SESN1	protein_coding	5.79302	5.60284	0.190186	5.41265
ENSG00000124762	CDKN1A	protein_coding	5.61211	5.47235	0.139758	5.33259
ENSG00000170836	PPM1D	protein_coding	5.53712	5.38581	0.151314	5.23449
ENSG00000159388	BTG2	protein_coding	5.40923	5.27624	0.132985	5.14326
ENSG00000078237	TIGAR	protein_coding	5.24826	5.07651	0.17175	4.90476
ENSG00000164070	HSPA4L	protein_coding	5.23095	5.03667	0.194273	4.8424
ENSG00000170855	TRIAP1	protein_coding	4.49876	4.37631	0.122456	4.25385
ENSG00000167196	FBXO22	protein_coding	3.88741	3.72046	0.166946	3.55352
ENSG00000105327	BBC3	protein_coding	3.92479	3.70502	0.219764	3.48526
ENSG00000176531	PHLDB3	protein_coding	3.50259	3.39943	0.103156	3.29628
ENSG00000196072	BLOC1S2	protein_coding	3.50087	3.38454	0.116327	3.26821
ENSG00000162783	IER5	protein_coding	3.64419	3.38243	0.261758	3.12067
ENSG00000162643	DNAI3	protein_coding	2.94174	2.81964	0.122093	2.69755
ENSG00000170734	POLH	protein_coding	3.23096	2.74021	0.490745	2.24947
ENSG00000132646	PCNA	protein_coding	2.6841	2.45505	0.229046	2.226
ENSG00000026103	FAS	protein_coding	2.81438	2.40623	0.408155	1.99807
ENSG00000161513	FDXR	protein_coding	2.46075	2.29129	0.169457	2.12183
ENSG00000048392	RRM2B	protein_coding	2.73353	2.19061	0.542927	1.64768
ENSG00000116514	RNF19B	protein_coding	2.26047	2.14122	0.119252	2.02197
ENSG00000149792	MRPL49	protein_coding	2.20844	2.08126	0.127182	1.95408
ENSG00000284850	DCP1B	protein_coding	2.18659	2.06567	0.12092	1.94475
ENSG00000120889	TNFRSF10B	protein_coding	2.33713	2.05486	0.282273	1.77258
ENSG00000196814	MVB12B	protein_coding	2.11206	2.0179	0.0941601	1.92374
ENSG00000116017	ARID3A	protein_coding	2.10492	1.87182	0.233104	1.63871
ENSG00000181026	AEN	protein_coding	2.04099	1.86339	0.177603	1.68579
ENSG00000285069	SESN2	protein_coding	1.93395	1.86178	0.0721746	1.7896
ENSG00000109670	FBXW7	protein_coding	2.43956	1.713	0.726562	0.986434
ENSG00000076604	TRAF4	protein_coding	1.82315	1.58236	0.240788	1.34157
ENSG00000164938	TP53INP1	protein_coding	2.60461	1.574	1.03061	0.543398
ENSG00000070882	OSBPL3	protein_coding	1.69941	1.45453	0.244883	1.20964
ENSG00000165632	TAF3	protein_coding	1.40016	1.29942	0.10074	1.19868
ENSG00000065491	TBC1D22B	protein_coding	1.43546	1.28783	0.147631	1.1402
ENSG00000260912		lncRNA	1.30096	1.23637	0.0645889	1.17178
ENSG00000174307	PHLDA3	protein_coding	2.0148	1.14446	0.870342	0.274118
ENSG00000172667	ZMAT3	protein_coding	1.31743	1.10559	0.211835	0.893759
ENSG00000116717	GADD45A	protein_coding	1.39054	1.08724	0.303297	0.783946
ENSG00000069020	MAST4	protein_coding	1.66911	1.03945	0.629655	0.4098
ENSG00000173846	PLK3	protein_coding	1.19556	1.02428	0.171284	0.852993
ENSG00000196152	ZNF79	protein_coding	1.12427	1.01629	0.107987	0.908298
ENSG00000112245	PTP4A1	protein_coding	2.04493	1.00471	1.04023	-0.0355162
ENSG00000101844	ATG4A	protein_coding	1.07321	0.969713	0.103501	0.866213
ENSG00000283059	KLLN	protein_coding	1.02288	0.95893	0.0639476	0.894983
ENSG00000134574	DDB2	protein_coding	1.371	0.95484	0.416164	0.538676
ENSG00000167904	TMEM68	protein_coding	1.62029	0.934418	0.68587	0.248548
ENSG00000185668	POU3F1	protein_coding	0.929821	0.888329	0.0414921	0.846837
ENSG00000181827	RFX7	protein_coding	1.5021	0.872982	0.629119	0.243863
ENSG00000171552	BCL2L1	protein_coding	1.19537	0.871044	0.324329	0.546715
ENSG00000181467	RAP2B	protein_coding	1.82945	0.859477	0.969972	-0.110495
ENSG00000277287		lncRNA	0.935177	0.826545	0.108632	0.717913
ENSG00000205978	NYNRIN	protein_coding	1.31329	0.81644	0.496847	0.319593
ENSG00000132517	SLC52A1	protein_coding	0.854459	0.813918	0.0405416	0.773376
ENSG00000128805	ARHGAP22	protein_coding	0.850022	0.762915	0.0871068	0.675808
ENSG00000154767	XPC	protein_coding	0.889974	0.759643	0.130331	0.629312
ENSG00000112249	ASCC3	protein_coding	1.88307	0.755591	1.12748	-0.371891
ENSG00000131080	EDA2R	protein_coding	1.09417	0.683801	0.410365	0.273435
ENSG00000227816	TAP1	protein_coding	0.732916	0.649798	0.0831185	0.566679
ENSG00000141232	TOB1	protein_coding	0.655385	0.614087	0.0412982	0.572789
ENSG00000179588	ZFPM1	protein_coding	1.02882	0.58564	0.443176	0.142464
ENSG00000183943	PRKX	protein_coding	0.634147	0.551285	0.0828628	0.468422
ENSG00000196576	PLXNB2	protein_coding	0.72823	0.534544	0.193686	0.340859
ENSG00000177076	ACER2	protein_coding	0.647649	0.530692	0.116957	0.413735
ENSG00000172831	CES2	protein_coding	0.714956	0.527294	0.187662	0.339631
ENSG00000154040	CABYR	protein_coding	0.581854	0.521039	0.0608153	0.460223
ENSG00000135823	STX6	protein_coding	0.570742	0.512929	0.0578132	0.455116
ENSG00000028277	POU2F2	protein_coding	0.593573	0.49411	0.0994631	0.394647
ENSG00000152782	PANK1	protein_coding	0.527359	0.468938	0.0584216	0.410516
ENSG00000164051	CCDC51	protein_coding	0.581045	0.449809	0.131236	0.318573
ENSG00000166592	RRAD	protein_coding	0.5287	0.378674	0.150026	0.228648
ENSG00000130513	GDF15	protein_coding	0.518386	0.375306	0.14308	0.232226
ENSG00000172738	TMEM217	protein_coding	0.422498	0.362447	0.0600504	0.302397
ENSG00000274287	SCRIB	protein_coding	0.483756	0.350112	0.133644	0.216468
ENSG00000076641	PAG1	protein_coding	0.453003	0.349529	0.103474	0.246055
ENSG00000188215	DCUN1D3	protein_coding	0.392387	0.336709	0.0556776	0.281031
ENSG00000124608	AARS2	protein_coding	0.402799	0.333213	0.0695853	0.263628
ENSG00000177595	PIDD1	protein_coding	0.463734	0.33127	0.132465	0.198805
ENSG00000110171	TRIM3	protein_coding	0.477249	0.304455	0.172794	0.131661
ENSG00000104228	TRIM35	protein_coding	0.315943	0.265189	0.0507539	0.214435
ENSG00000160917	CPSF4	protein_coding	0.44575	0.25439	0.19136	0.06303
ENSG00000136114	THSD1	protein_coding	0.412939	0.248487	0.164452	0.0840355
ENSG00000244509	APOBEC3C	protein_coding	0.474765	0.234708	0.240057	-0.00534868
ENSG00000095397	WHRN	protein_coding	0.253435	0.186523	0.0669121	0.119611
ENSG00000182704	TSKU	protein_coding	0.460258	0.180444	0.279814	-0.0993702
ENSG00000168061	SAC3D1	protein_coding	0.604406	0.177679	0.426726	-0.249047
ENSG00000139722	VPS37B	protein_coding	0.25409	0.171696	0.0823941	0.0893019
ENSG00000197019	SERTAD1	protein_coding	1.31609	0.170262	1.14582	-0.975561
ENSG00000154719	MRPL39	protein_coding	0.335941	0.162428	0.173513	-0.011085
ENSG00000165912	PACSIN3	protein_coding	0.507169	0.160324	0.346845	-0.186521
ENSG00000137500	CCDC90B	protein_coding	0.287468	0.159707	0.127761	0.0319461
ENSG00000148541	FAM13C	protein_coding	0.19183	0.155386	0.0364444	0.118941
ENSG00000106070	GRB10	protein_coding	0.243386	0.154673	0.0887128	0.0659605
ENSG00000104689	TNFRSF10A	protein_coding	0.202794	0.151532	0.0512622	0.10027
ENSG00000137275	RIPK1	protein_coding	0.183394	0.145775	0.0376188	0.108156
ENSG00000285193	RABGGTA	protein_coding	0.417518	0.137724	0.279794	-0.14207
ENSG00000175895	PLEKHF2	protein_coding	0.171747	0.126813	0.0449339	0.0818793
ENSG00000163811	WDR43	protein_coding	0.228407	0.125068	0.103339	0.0217298
ENSG00000176912	TYMSOS	lncRNA	0.171093	0.124718	0.0463752	0.0783426
ENSG00000010030	ETV7	protein_coding	0.177254	0.123199	0.0540551	0.0691439
ENSG00000121690	DEPDC7	protein_coding	0.162909	0.106328	0.0565808	0.0497475
ENSG00000173535	TNFRSF10C	protein_coding	0.136955	0.10373	0.0332248	0.070505
ENSG00000100532	CGRRF1	protein_coding	0.126735	0.0966933	0.0300413	0.066652
ENSG00000178184	PARD6G	protein_coding	0.139376	0.0963752	0.0430009	0.0533743
ENSG00000133131	MORC4	protein_coding	0.115632	0.0925376	0.0230949	0.0694427
ENSG00000179152	TCAIM	protein_coding	0.170965	0.0783544	0.0926102	-0.0142558
ENSG00000273084		lncRNA	0.0880059	0.0744406	0.0135653	0.0608753
ENSG00000167986	DDB1	protein_coding	0.165414	0.0632369	0.102177	-0.0389404

## Sheet: ST_S3B_Adjacency_AL109976.1
Gene	Gene Symbol	Biotype	Adjacency
ENSG00000277287	AL109976.1	lncRNA	1
ENSG00000164070	HSPA4L	protein_coding	0.03731
ENSG00000105327	BBC3	protein_coding	0.0361128
ENSG00000135679	MDM2	protein_coding	0.0334009
ENSG00000162783	IER5	protein_coding	0.0310605
ENSG00000080546	SESN1	protein_coding	0.0308275
ENSG00000170836	PPM1D	protein_coding	0.0302016
ENSG00000149792	MRPL49	protein_coding	0.0287094
ENSG00000159388	BTG2	protein_coding	0.0285044
ENSG00000176531	PHLDB3	protein_coding	0.0265358
ENSG00000196072	BLOC1S2	protein_coding	0.0235736
ENSG00000161513	FDXR	protein_coding	0.0211779
ENSG00000088836	SLC4A11	protein_coding	0.0203656
ENSG00000205978	NYNRIN	protein_coding	0.0192558
ENSG00000078237	TIGAR	protein_coding	0.0184118
ENSG00000070882	OSBPL3	protein_coding	0.0184023
ENSG00000170855	TRIAP1	protein_coding	0.0180803
ENSG00000196814	MVB12B	protein_coding	0.017898
ENSG00000116017	ARID3A	protein_coding	0.0172862
ENSG00000124762	CDKN1A	protein_coding	0.0161601
ENSG00000285069	SESN2	protein_coding	0.0161307
ENSG00000196152	ZNF79	protein_coding	0.0149207
ENSG00000162643	DNAI3	protein_coding	0.0144749
ENSG00000134574	DDB2	protein_coding	0.014268
ENSG00000109670	FBXW7	protein_coding	0.0141594
ENSG00000132646	PCNA	protein_coding	0.0138682
ENSG00000284850	DCP1B	protein_coding	0.0137648
ENSG00000131080	EDA2R	protein_coding	0.0134346
ENSG00000116514	RNF19B	protein_coding	0.0130128
ENSG00000181467	RAP2B	protein_coding	0.0119696
ENSG00000167196	FBXO22	protein_coding	0.0106657
ENSG00000128805	ARHGAP22	protein_coding	0.0104726
ENSG00000154767	XPC	protein_coding	0.0102239
ENSG00000181026	AEN	protein_coding	0.00968955
ENSG00000132517	SLC52A1	protein_coding	0.00932777
ENSG00000227816	TAP1	protein_coding	0.00858165
ENSG00000026103	FAS	protein_coding	0.0082035
ENSG00000165632	TAF3	protein_coding	0.00767613
ENSG00000171552	BCL2L1	protein_coding	0.00763791
ENSG00000172831	CES2	protein_coding	0.00697616
ENSG00000164938	TP53INP1	protein_coding	0.00693299
ENSG00000164051	CCDC51	protein_coding	0.00655529
ENSG00000260912		lncRNA	0.00639891
ENSG00000154040	CABYR	protein_coding	0.00554036
ENSG00000152782	PANK1	protein_coding	0.00541139
ENSG00000120889	TNFRSF10B	protein_coding	0.00516429
ENSG00000181827	RFX7	protein_coding	0.00507967
ENSG00000116717	GADD45A	protein_coding	0.00505538
ENSG00000110171	TRIM3	protein_coding	0.00495755
ENSG00000170734	POLH	protein_coding	0.00480828
ENSG00000283059	KLLN	protein_coding	0.00480693
ENSG00000048392	RRM2B	protein_coding	0.00477341
ENSG00000233695	GAS6-AS1	lncRNA	0.00455645
ENSG00000165912	PACSIN3	protein_coding	0.00419107
ENSG00000196781	TLE1	protein_coding	0.0039471
ENSG00000185668	POU3F1	protein_coding	0.00365409
ENSG00000167992	VWCE	protein_coding	0.00363959
ENSG00000177595	PIDD1	protein_coding	0.00350376
ENSG00000274287	SCRIB	protein_coding	0.00348502
ENSG00000173846	PLK3	protein_coding	0.00344453
ENSG00000196576	PLXNB2	protein_coding	0.00310686
ENSG00000076604	TRAF4	protein_coding	0.00299247
ENSG00000183943	PRKX	protein_coding	0.00292778
ENSG00000172667	ZMAT3	protein_coding	0.00261945
ENSG00000177076	ACER2	protein_coding	0.00259385
ENSG00000175895	PLEKHF2	protein_coding	0.00231492
ENSG00000172738	TMEM217	protein_coding	0.00230874
ENSG00000244509	APOBEC3C	protein_coding	0.0022976
ENSG00000197093	GAL3ST4	protein_coding	0.00227191
ENSG00000010165	EEF1AKNMT	protein_coding	0.00221664
ENSG00000171132	PRKCE	protein_coding	0.00217489
ENSG00000104228	TRIM35	protein_coding	0.00211386
ENSG00000076641	PAG1	protein_coding	0.00209822
ENSG00000065491	TBC1D22B	protein_coding	0.00209123
ENSG00000174307	PHLDA3	protein_coding	0.0019103
ENSG00000176912	TYMSOS	lncRNA	0.00187725
ENSG00000160917	CPSF4	protein_coding	0.00171351
ENSG00000073578	SDHA	protein_coding	0.00168574
ENSG00000141232	TOB1	protein_coding	0.00166251
ENSG00000167904	TMEM68	protein_coding	0.00161771
ENSG00000101844	ATG4A	protein_coding	0.00159842
ENSG00000095397	WHRN	protein_coding	0.00158499
ENSG00000124608	AARS2	protein_coding	0.00147132
ENSG00000182704	TSKU	protein_coding	0.00144872
ENSG00000135823	STX6	protein_coding	0.00139599
ENSG00000111728	ST8SIA1	protein_coding	0.00136821
ENSG00000163050	COQ8A	protein_coding	0.00136461
ENSG00000069020	MAST4	protein_coding	0.00134875
ENSG00000092068	SLC7A8	protein_coding	0.00131238
ENSG00000197122	SRC	protein_coding	0.00127621
ENSG00000117533	VAMP4	protein_coding	0.00127302
ENSG00000112249	ASCC3	protein_coding	0.0012162
ENSG00000179588	ZFPM1	protein_coding	0.0012098
ENSG00000168061	SAC3D1	protein_coding	0.00116414
ENSG00000109084	TMEM97	protein_coding	0.00109774
ENSG00000215458	AATBC	lncRNA	0.00108011
ENSG00000055163	CYFIP2	protein_coding	0.00107427
ENSG00000137275	RIPK1	protein_coding	0.00104858
ENSG00000273084		lncRNA	0.00102315
ENSG00000106070	GRB10	protein_coding	0.000981337
ENSG00000140396	NCOA2	protein_coding	0.000970017
ENSG00000166477	LEO1	protein_coding	0.000938899
ENSG00000168502	MTCL1	protein_coding	0.00092985
ENSG00000176428	VPS37D	protein_coding	0.000864902
ENSG00000173535	TNFRSF10C	protein_coding	0.000806439
ENSG00000104689	TNFRSF10A	protein_coding	0.000794372
ENSG00000185112	FAM43A	protein_coding	0.000790716
ENSG00000137500	CCDC90B	protein_coding	0.000777987
ENSG00000100796	PPP4R3A	protein_coding	0.000768604
ENSG00000125845	BMP2	protein_coding	0.000757335
ENSG00000164237	CMBL	protein_coding	0.000735407
ENSG00000135924	DNAJB2	protein_coding	0.00065824
ENSG00000028277	POU2F2	protein_coding	0.000624227
ENSG00000123700	KCNJ2	protein_coding	0.000618743
ENSG00000118046	STK11	protein_coding	0.000616043
ENSG00000112245	PTP4A1	protein_coding	0.000611893
ENSG00000188215	DCUN1D3	protein_coding	0.000591541
ENSG00000178184	PARD6G	protein_coding	0.000589178
ENSG00000166592	RRAD	protein_coding	0.000586991
ENSG00000164331	ANKRA2	protein_coding	0.000551466
ENSG00000164236	ANKRD33B	protein_coding	0.000530231
ENSG00000125965	GDF5	protein_coding	0.000515021
ENSG00000130513	GDF15	protein_coding	0.00051166
ENSG00000003400	CASP10	protein_coding	0.000504699
ENSG00000187091	PLCD1	protein_coding	0.000498433
ENSG00000174516	PELI3	protein_coding	0.000472112
ENSG00000160271	RALGDS	protein_coding	0.000465748
ENSG00000132274	TRIM22	protein_coding	0.000455894
ENSG00000148541	FAM13C	protein_coding	0.00043893
ENSG00000273802	H2BC8	protein_coding	0.000428694
ENSG00000165891	E2F7	protein_coding	0.00042682
ENSG00000243477	NAA80	protein_coding	0.000398919
ENSG00000087077	TRIP6	protein_coding	0.000398407
ENSG00000137574	TGS1	protein_coding	0.000398358
ENSG00000124635	H2BC11	protein_coding	0.000394013
ENSG00000158055	GRHL3	protein_coding	0.000393384
ENSG00000163071	SPATA18	protein_coding	0.000355329
ENSG00000145214	DGKQ	protein_coding	0.000350666
ENSG00000131242	RAB11FIP4	protein_coding	0.000339563
ENSG00000139154	AEBP2	protein_coding	0.000339151
ENSG00000100784	RPS6KA5	protein_coding	0.000328921
ENSG00000215853	RPTN	protein_coding	0.000325701
ENSG00000005801	ZNF195	protein_coding	0.000320258
ENSG00000175938	ORAI3	protein_coding	0.000320205
ENSG00000121690	DEPDC7	protein_coding	0.000314201
ENSG00000100532	CGRRF1	protein_coding	0.000310845
ENSG00000196787	H2AC11	protein_coding	0.000307912
ENSG00000166619	BLCAP	protein_coding	0.000301383
ENSG00000132478	UNK	protein_coding	0.000300075
ENSG00000185220	PGBD2	protein_coding	0.000296504
ENSG00000154719	MRPL39	protein_coding	0.00029369
ENSG00000197044	ZNF441	protein_coding	0.000287634
ENSG00000133131	MORC4	protein_coding	0.000281342
ENSG00000163811	WDR43	protein_coding	0.000280791
ENSG00000138069	RAB1A	protein_coding	0.000274416
ENSG00000187013	LINC02875	lncRNA	0.000270783
ENSG00000101019	UQCC1	protein_coding	0.000269043
ENSG00000069956	MAPK6	protein_coding	0.000265513
ENSG00000136826	KLF4	protein_coding	0.000261501
ENSG00000196220	SRGAP3	protein_coding	0.000253801
ENSG00000057657	PRDM1	protein_coding	0.000252129
ENSG00000131669	NINJ1	protein_coding	0.000251245
ENSG00000113328	CCNG1	protein_coding	0.000242831
ENSG00000243701	DUBR	lncRNA	0.000238186
ENSG00000163947	ARHGEF3	protein_coding	0.000237032
ENSG00000126001	CEP250	protein_coding	0.00023173
ENSG00000091947	TMEM101	protein_coding	0.000230457
ENSG00000011523	CEP68	protein_coding	0.000223624
ENSG00000236540		lncRNA	0.000216914
ENSG00000148175	STOM	protein_coding	0.000216358
ENSG00000277639		protein_coding	0.000210162
ENSG00000116106	EPHA4	protein_coding	0.000209384
ENSG00000251322	SHANK3	protein_coding	0.000209254
ENSG00000010030	ETV7	protein_coding	0.000208463
ENSG00000177106	EPS8L2	protein_coding	0.000202635
ENSG00000151689	INPP1	protein_coding	0.000196142
ENSG00000179833	SERTAD2	protein_coding	0.000192769
ENSG00000244694	PTCHD4	protein_coding	0.000192594
ENSG00000173598	NUDT4	protein_coding	0.000192093
ENSG00000165802	NSMF	protein_coding	0.000190175
ENSG00000103091	WDR59	protein_coding	0.00018971
ENSG00000161642	ZNF385A	protein_coding	0.000186129
ENSG00000118260	CREB1	protein_coding	0.000185246
ENSG00000125378	BMP4	protein_coding	0.000184201
ENSG00000136738	STAM	protein_coding	0.000177843
ENSG00000102189	EEA1	protein_coding	0.000177271
ENSG00000126107	HECTD3	protein_coding	0.000176958
ENSG00000239306	RBM14	protein_coding	0.000176532
ENSG00000132819	RBM38	protein_coding	0.00017564
ENSG00000130787	HIP1R	protein_coding	0.000169373
ENSG00000063322	MED29	protein_coding	0.000164866
ENSG00000188868	ZNF563	protein_coding	0.000163567
ENSG00000107262	BAG1	protein_coding	0.000158499
ENSG00000179152	TCAIM	protein_coding	0.000155091
ENSG00000172890	NADSYN1	protein_coding	0.000154612
ENSG00000175782	SLC35E3	protein_coding	0.000152247
ENSG00000156486	KCNS2	protein_coding	0.000148099
ENSG00000135709	KIAA0513	protein_coding	0.000144041
ENSG00000263727		lncRNA	0.000141448
ENSG00000139946	PELI2	protein_coding	0.000141096
ENSG00000107130	NCS1	protein_coding	0.000138415
ENSG00000069812	HES2	protein_coding	0.000135565
ENSG00000142677	IL22RA1	protein_coding	0.000133944
ENSG00000123600	METTL8	protein_coding	0.000133497
ENSG00000143479	DYRK3	protein_coding	0.000130125
ENSG00000284017	PLCL2	protein_coding	0.000129936
ENSG00000171444	MCC	protein_coding	0.000129396
ENSG00000196872	CRACDL	protein_coding	0.000127973
ENSG00000174684	B4GAT1	protein_coding	0.000127902
ENSG00000167986	DDB1	protein_coding	0.000127655
ENSG00000087088	BAX	protein_coding	0.000126273
ENSG00000136848	DAB2IP	protein_coding	0.000126109
ENSG00000146232	NFKBIE	protein_coding	0.000125695
ENSG00000116266	STXBP3	protein_coding	0.000124702
ENSG00000139722	VPS37B	protein_coding	0.000124421
ENSG00000130193	THEM6	protein_coding	0.00012223
ENSG00000137449	CPEB2	protein_coding	0.000121753
ENSG00000101290	CDS2	protein_coding	0.000121706
ENSG00000115267	IFIH1	protein_coding	0.00012156
ENSG00000175105	ZNF654	protein_coding	0.000120438
ENSG00000071205	ARHGAP10	protein_coding	0.000119791
ENSG00000006712	PAF1	protein_coding	0.000117974
ENSG00000184486	POU3F2	protein_coding	0.000117571
ENSG00000119630	PGF	protein_coding	0.000115794
ENSG00000168944	CEP120	protein_coding	0.0001145
ENSG00000165861	ZFYVE1	protein_coding	0.000112359
ENSG00000052126	PLEKHA5	protein_coding	0.000112065
ENSG00000157557	ETS2	protein_coding	0.000111697
ENSG00000145632	PLK2	protein_coding	0.000111635
ENSG00000197467	COL13A1	protein_coding	0.000109372
ENSG00000143324	XPR1	protein_coding	0.000109323
ENSG00000274336	CDIP1	protein_coding	0.000106318
ENSG00000136114	THSD1	protein_coding	0.000105999
ENSG00000114993	RTKN	protein_coding	0.000104435
ENSG00000172409	CLP1	protein_coding	0.000104125
ENSG00000137216	TMEM63B	protein_coding	9.95329e-05
ENSG00000103490	PYCARD	protein_coding	9.9204e-05
ENSG00000164609	SLU7	protein_coding	9.83776e-05
ENSG00000136003	ISCU	protein_coding	9.78879e-05
ENSG00000168811	IL12A	protein_coding	9.75113e-05
ENSG00000204866	IGFL2	protein_coding	9.68549e-05
ENSG00000158373	H2BC5	protein_coding	9.56312e-05
ENSG00000197019	SERTAD1	protein_coding	9.51857e-05
ENSG00000176890	TYMS	protein_coding	9.36333e-05
ENSG00000155893	PXYLP1	protein_coding	9.33836e-05
ENSG00000267365	KCNJ2-AS1	lncRNA	9.32839e-05
ENSG00000167105	TMEM92	protein_coding	9.1914e-05
ENSG00000130684	ZNF337	protein_coding	9.03582e-05
ENSG00000266028	SRGAP2	protein_coding	9.03024e-05
ENSG00000174514	MFSD4A	protein_coding	8.99788e-05
ENSG00000178971	CTC1	protein_coding	8.87912e-05
ENSG00000283175		lncRNA	8.79839e-05
ENSG00000109586	GALNT7	protein_coding	8.65722e-05
ENSG00000122694	GLIPR2	protein_coding	8.56562e-05
ENSG00000166793	YPEL4	protein_coding	8.46632e-05
ENSG00000280798	LINC00294	lncRNA	8.41418e-05
ENSG00000228526	MIR34AHG	lncRNA	8.35426e-05
ENSG00000143786	CNIH3	protein_coding	8.10075e-05
ENSG00000147509	RGS20	protein_coding	8.01909e-05
ENSG00000143344	RGL1	protein_coding	7.9706e-05
ENSG00000115884	SDC1	protein_coding	7.77536e-05
ENSG00000100916	BRMS1L	protein_coding	7.7448e-05
ENSG00000119899	SLC17A5	protein_coding	7.68285e-05
ENSG00000110274	CEP164	protein_coding	7.66165e-05
ENSG00000232804	HSPA1B	protein_coding	7.58947e-05
ENSG00000196975	ANXA4	protein_coding	7.56653e-05
ENSG00000145431	PDGFC	protein_coding	7.44662e-05
ENSG00000148180	GSN	protein_coding	7.3295e-05
ENSG00000184678	H2BC21	protein_coding	7.28653e-05
ENSG00000173530	TNFRSF10D	protein_coding	7.28249e-05
ENSG00000141127	PRPSAP2	protein_coding	7.11614e-05
ENSG00000075785	RAB7A	protein_coding	7.10004e-05
ENSG00000177191	B3GNT8	protein_coding	7.08716e-05
ENSG00000159433	STARD9	protein_coding	7.03109e-05
ENSG00000281614	INPP5D	protein_coding	6.92168e-05
ENSG00000120314	WDR55	protein_coding	6.90588e-05
ENSG00000165832	TRUB1	protein_coding	6.89814e-05
ENSG00000108352	RAPGEFL1	protein_coding	6.80592e-05
ENSG00000010295	IFFO1	protein_coding	6.7776e-05
ENSG00000281540	RCC2	protein_coding	6.76689e-05
ENSG00000250337	PURPL	lncRNA	6.75736e-05
ENSG00000040731	CDH10	protein_coding	6.74173e-05
ENSG00000146006	LRRTM2	protein_coding	6.70022e-05
ENSG00000154642	C21orf91	protein_coding	6.65855e-05
ENSG00000143434	SEMA6C	protein_coding	6.60075e-05
ENSG00000110046	ATG2A	protein_coding	6.59997e-05
ENSG00000265962	GACAT2	lncRNA	6.58733e-05
ENSG00000130589	HELZ2	protein_coding	6.56246e-05
ENSG00000160293	VAV2	protein_coding	6.45918e-05
ENSG00000170271	FAXDC2	protein_coding	6.4228e-05
ENSG00000128394	APOBEC3F	protein_coding	6.40666e-05
ENSG00000152229	PSTPIP2	protein_coding	6.3525e-05
ENSG00000149547	EI24	protein_coding	6.34376e-05
ENSG00000151748	SAV1	protein_coding	6.18071e-05
ENSG00000090061	CCNK	protein_coding	6.16146e-05
ENSG00000160404	TOR2A	protein_coding	6.06427e-05
ENSG00000124226	RNF114	protein_coding	6.04446e-05
ENSG00000137074	APTX	protein_coding	6.03531e-05
ENSG00000276482	SLC12A7	protein_coding	6.02537e-05
ENSG00000119401	TRIM32	protein_coding	5.8881e-05
ENSG00000182752	PAPPA	protein_coding	5.87502e-05
ENSG00000256325		lncRNA	5.85081e-05
ENSG00000277445	CPEB1	protein_coding	5.77621e-05
ENSG00000172845	SP3	protein_coding	5.75958e-05
ENSG00000115649	CNPPD1	protein_coding	5.75709e-05
ENSG00000136274	NACAD	protein_coding	5.70417e-05
ENSG00000160606	TLCD1	protein_coding	5.53133e-05
ENSG00000178700	DHFR2	protein_coding	5.49891e-05
ENSG00000188735	TMEM120B	protein_coding	5.48964e-05
ENSG00000144048	DUSP11	protein_coding	5.45662e-05
ENSG00000042445	RETSAT	protein_coding	5.42207e-05
ENSG00000148832	PAOX	protein_coding	5.41593e-05
ENSG00000149483	TMEM138	protein_coding	5.40827e-05
ENSG00000110107	PRPF19	protein_coding	5.39471e-05
ENSG00000086061	DNAJA1	protein_coding	5.3236e-05
ENSG00000275555	DLL1	protein_coding	5.26225e-05
ENSG00000166130	IKBIP	protein_coding	5.14153e-05
ENSG00000126861	OMG	protein_coding	5.11439e-05
ENSG00000072832	CRMP1	protein_coding	5.1028e-05
ENSG00000138613	APH1B	protein_coding	5.08378e-05
ENSG00000164048	ZNF589	protein_coding	5.06975e-05
ENSG00000011009	LYPLA2	protein_coding	5.04226e-05
ENSG00000185432	METTL7A	protein_coding	5.02068e-05
ENSG00000109062	SLC9A3R1	protein_coding	4.93295e-05
ENSG00000087245	MMP2	protein_coding	4.92164e-05
ENSG00000273936	TNFRSF14	protein_coding	4.9093e-05
ENSG00000148925	BTBD10	protein_coding	4.89799e-05
ENSG00000137221	TJAP1	protein_coding	4.88906e-05
ENSG00000082438	COBLL1	protein_coding	4.87683e-05
ENSG00000122484	RPAP2	protein_coding	4.87322e-05
ENSG00000120437	ACAT2	protein_coding	4.85683e-05
ENSG00000253878		lncRNA	4.83514e-05
ENSG00000197852	INKA2	protein_coding	4.8336e-05
ENSG00000126950	TMEM35A	protein_coding	4.79666e-05
ENSG00000135821	GLUL	protein_coding	4.75823e-05
ENSG00000234432		lncRNA	4.75082e-05
ENSG00000112343	TRIM38	protein_coding	4.74771e-05
ENSG00000100906	NFKBIA	protein_coding	4.74157e-05
ENSG00000139597	N4BP2L1	protein_coding	4.7193e-05
ENSG00000119471	HSDL2	protein_coding	4.71311e-05
ENSG00000285193	RABGGTA	protein_coding	4.60626e-05
ENSG00000084234	APLP2	protein_coding	4.56726e-05
ENSG00000161533	ACOX1	protein_coding	4.55859e-05
ENSG00000126391	FRMD8	protein_coding	4.54796e-05
ENSG00000072210	ALDH3A2	protein_coding	4.48347e-05
ENSG00000118242	MREG	protein_coding	4.2141e-05
ENSG00000154153	RETREG1	protein_coding	4.19616e-05
ENSG00000135900	MRPL44	protein_coding	4.19582e-05
ENSG00000197301	HMGA2-AS1	lncRNA	4.17046e-05
ENSG00000203965	EFCAB7	protein_coding	4.16826e-05
ENSG00000170011	MYRIP	protein_coding	4.1628e-05
ENSG00000247596	TWF2	protein_coding	4.11314e-05
ENSG00000105486	LIG1	protein_coding	4.10727e-05
ENSG00000084764	MAPRE3	protein_coding	4.07112e-05
ENSG00000186654	PRR5	protein_coding	4.06734e-05
ENSG00000286811		lncRNA	4.05986e-05
ENSG00000197798	FAM118B	protein_coding	4.03381e-05
ENSG00000272321		lncRNA	4.03134e-05
ENSG00000117408	IPO13	protein_coding	4.01121e-05
ENSG00000144452	ABCA12	protein_coding	4.00376e-05
ENSG00000110321	EIF4G2	protein_coding	3.9332e-05
ENSG00000224592	MIR3659HG	lncRNA	3.92499e-05
ENSG00000239713	APOBEC3G	protein_coding	3.8807e-05
ENSG00000124098	FAM210B	protein_coding	3.87832e-05
ENSG00000141068	KSR1	protein_coding	3.86846e-05
ENSG00000266680		lncRNA	3.86314e-05
ENSG00000129219	PLD2	protein_coding	3.84779e-05
ENSG00000152795	HNRNPDL	protein_coding	3.84589e-05
ENSG00000127837	AAMP	protein_coding	3.84509e-05
ENSG00000119714	GPR68	protein_coding	3.84362e-05
ENSG00000160870	CYP3A7	protein_coding	3.80437e-05
ENSG00000244045	TMEM199	protein_coding	3.78303e-05
ENSG00000143393	PI4KB	protein_coding	3.76822e-05
ENSG00000121858	TNFSF10	protein_coding	3.75141e-05
ENSG00000059728	MXD1	protein_coding	3.73588e-05
ENSG00000184350	MRGPRE	protein_coding	3.72957e-05
ENSG00000065320	NTN1	protein_coding	3.72106e-05
ENSG00000160789	LMNA	protein_coding	3.68728e-05
ENSG00000197872	CYRIA	protein_coding	3.67703e-05
ENSG00000066027	PPP2R5A	protein_coding	3.67064e-05
ENSG00000143369	ECM1	protein_coding	3.65238e-05
ENSG00000114859	CLCN2	protein_coding	3.62482e-05
ENSG00000120875	DUSP4	protein_coding	3.60574e-05
ENSG00000164949	GEM	protein_coding	3.5356e-05
ENSG00000288533		lncRNA	3.49901e-05
ENSG00000003756	RBM5	protein_coding	3.47042e-05
ENSG00000168116	KIAA1586	protein_coding	3.45095e-05
ENSG00000170776	AKAP13	protein_coding	3.44383e-05
ENSG00000246582		lncRNA	3.44352e-05
ENSG00000197635	DPP4	protein_coding	3.42368e-05
ENSG00000055208	TAB2	protein_coding	3.41622e-05
ENSG00000198729	PPP1R14C	protein_coding	3.39952e-05
ENSG00000117335	CD46	protein_coding	3.3944e-05
ENSG00000170835	CEL	protein_coding	3.34867e-05
ENSG00000135535	CD164	protein_coding	3.31576e-05
ENSG00000158773	USF1	protein_coding	3.31267e-05
ENSG00000111962	UST	protein_coding	3.31113e-05
ENSG00000103769	RAB11A	protein_coding	3.29925e-05
ENSG00000169018	FEM1B	protein_coding	3.29015e-05
ENSG00000074266	EED	protein_coding	3.28692e-05
ENSG00000249859	PVT1	lncRNA	3.26702e-05
ENSG00000011465	DCN	protein_coding	3.26455e-05
ENSG00000090776	EFNB1	protein_coding	3.21852e-05
ENSG00000171246	NPTX1	protein_coding	3.21423e-05
ENSG00000170425	ADORA2B	protein_coding	3.21357e-05
ENSG00000042317	SPATA7	protein_coding	3.20499e-05
ENSG00000141682	PMAIP1	protein_coding	3.18817e-05
ENSG00000163472	TMEM79	protein_coding	3.17757e-05
ENSG00000250041		lncRNA	3.15141e-05
ENSG00000119396	RAB14	protein_coding	3.11907e-05
ENSG00000198730	CTR9	protein_coding	3.1073e-05
ENSG00000143387	CTSK	protein_coding	3.10661e-05
ENSG00000117479	SLC19A2	protein_coding	3.10152e-05
ENSG00000168621	GDNF	protein_coding	3.09713e-05
ENSG00000286116		lncRNA	3.09503e-05
ENSG00000137975	CLCA2	protein_coding	3.09366e-05
ENSG00000131507	NDFIP1	protein_coding	3.07867e-05
ENSG00000102096	PIM2	protein_coding	3.05969e-05
ENSG00000009413	REV3L	protein_coding	3.05836e-05
ENSG00000111860	CEP85L	protein_coding	3.0525e-05
ENSG00000121769	FABP3	protein_coding	3.03787e-05
ENSG00000100324	TAB1	protein_coding	3.02969e-05
ENSG00000102858	MGRN1	protein_coding	3.02703e-05
ENSG00000075407	ZNF37A	protein_coding	3.02138e-05
ENSG00000261359	PYCARD-AS1	lncRNA	3.00633e-05
ENSG00000276262	NSF	protein_coding	2.99685e-05
ENSG00000101843	PSMD10	protein_coding	2.99666e-05
ENSG00000087074	PPP1R15A	protein_coding	2.9745e-05
ENSG00000237512	UNC5B-AS1	lncRNA	2.96784e-05
ENSG00000176102	CSTF3	protein_coding	2.96635e-05
ENSG00000132561	MATN2	protein_coding	2.96512e-05
ENSG00000140848	CPNE2	protein_coding	2.93469e-05
ENSG00000184898	RBM43	protein_coding	2.92874e-05
ENSG00000168763	CNNM3	protein_coding	2.92397e-05
ENSG00000198612	COPS8	protein_coding	2.91088e-05
ENSG00000010810	FYN	protein_coding	2.90632e-05
ENSG00000155368	DBI	protein_coding	2.89858e-05
ENSG00000177879	AP3S1	protein_coding	2.88469e-05
ENSG00000104866	PPP1R37	protein_coding	2.85572e-05
ENSG00000169919	GUSB	protein_coding	2.85545e-05
ENSG00000113742	CPEB4	protein_coding	2.84459e-05
ENSG00000168917	SLC35G2	protein_coding	2.81515e-05
ENSG00000008282	SYPL1	protein_coding	2.80832e-05
ENSG00000137947	GTF2B	protein_coding	2.80095e-05
ENSG00000161547	SRSF2	protein_coding	2.79089e-05
ENSG00000064601	CTSA	protein_coding	2.78143e-05
ENSG00000130540	SULT4A1	protein_coding	2.77294e-05
ENSG00000135047	CTSL	protein_coding	2.76137e-05
ENSG00000163517	HDAC11	protein_coding	2.75638e-05
ENSG00000055732	MCOLN3	protein_coding	2.72942e-05
ENSG00000135926	TMBIM1	protein_coding	2.72847e-05
ENSG00000136235	GPNMB	protein_coding	2.72586e-05
ENSG00000100612	DHRS7	protein_coding	2.71746e-05
ENSG00000100399	CHADL	protein_coding	2.7074e-05
ENSG00000103707	MTFMT	protein_coding	2.7022e-05
ENSG00000167508	MVD	protein_coding	2.69009e-05
ENSG00000198000	NOL8	protein_coding	2.67986e-05
ENSG00000115524	SF3B1	protein_coding	2.65688e-05
ENSG00000100505	TRIM9	protein_coding	2.64928e-05
ENSG00000205268	PDE7A	protein_coding	2.63806e-05
ENSG00000152137	HSPB8	protein_coding	2.63491e-05
ENSG00000104774	MAN2B1	protein_coding	2.62482e-05
ENSG00000134363	FST	protein_coding	2.62102e-05
ENSG00000168724	DNAJC21	protein_coding	2.61195e-05
ENSG00000047346	FAM214A	protein_coding	2.60508e-05
ENSG00000173040	EVC2	protein_coding	2.57471e-05
ENSG00000198879	SFMBT2	protein_coding	2.56194e-05
ENSG00000176715	ACSF3	protein_coding	2.5603e-05
ENSG00000261659		lncRNA	2.55118e-05
ENSG00000143333	RGS16	protein_coding	2.45674e-05
ENSG00000158445	KCNB1	protein_coding	2.45669e-05
ENSG00000147155	EBP	protein_coding	2.43823e-05
ENSG00000248682	ARHGAP22-IT1	lncRNA	2.43054e-05
ENSG00000111052	LIN7A	protein_coding	2.42276e-05
ENSG00000129518	EAPP	protein_coding	2.41277e-05
ENSG00000129625	REEP5	protein_coding	2.40046e-05
ENSG00000115368	WDR75	protein_coding	2.39693e-05
ENSG00000184939	ZFP90	protein_coding	2.37782e-05
ENSG00000151131	C12orf45	protein_coding	2.36702e-05
ENSG00000130304	SLC27A1	protein_coding	2.36482e-05
ENSG00000117614	SYF2	protein_coding	2.35913e-05
ENSG00000111145	ELK3	protein_coding	2.35003e-05
ENSG00000234546	LNCTAM34A	lncRNA	2.32095e-05
ENSG00000132256	TRIM5	protein_coding	2.30576e-05
ENSG00000103496	STX4	protein_coding	2.30397e-05
ENSG00000156535	CD109	protein_coding	2.29639e-05
ENSG00000111885	MAN1A1	protein_coding	2.29625e-05
ENSG00000145730	PAM	protein_coding	2.2962e-05
ENSG00000175048	ZDHHC14	protein_coding	2.2882e-05
ENSG00000090581	GNPTG	protein_coding	2.28733e-05
ENSG00000087903	RFX2	protein_coding	2.28238e-05
ENSG00000134308	YWHAQ	protein_coding	2.25958e-05
ENSG00000153246	PLA2R1	protein_coding	2.25923e-05
ENSG00000059378	PARP12	protein_coding	2.24915e-05
ENSG00000143772	ITPKB	protein_coding	2.23921e-05
ENSG00000137675	MMP27	protein_coding	2.23801e-05
ENSG00000170471	RALGAPB	protein_coding	2.22665e-05
ENSG00000101365	IDH3B	protein_coding	2.22545e-05
ENSG00000133835	HSD17B4	protein_coding	2.22007e-05
ENSG00000135655	USP15	protein_coding	2.21743e-05
ENSG00000273686	B2M	protein_coding	2.21353e-05
ENSG00000157107	FCHO2	protein_coding	2.19335e-05
ENSG00000069966	GNB5	protein_coding	2.19156e-05
ENSG00000101187	SLCO4A1	protein_coding	2.18406e-05
ENSG00000135838	NPL	protein_coding	2.17993e-05
ENSG00000287851		lncRNA	2.17622e-05
ENSG00000162341	TPCN2	protein_coding	2.17592e-05
ENSG00000104870	FCGRT	protein_coding	2.16693e-05
ENSG00000274619	CFD	protein_coding	2.14637e-05
ENSG00000168264	IRF2BP2	protein_coding	2.14454e-05
ENSG00000138794	CASP6	protein_coding	2.13532e-05
ENSG00000149809	TM7SF2	protein_coding	2.13066e-05
ENSG00000163083	INHBB	protein_coding	2.12067e-05
ENSG00000142751	GPN2	protein_coding	2.11911e-05
ENSG00000225334	LINC02813	lncRNA	2.08775e-05
ENSG00000147853	AK3	protein_coding	2.08487e-05
ENSG00000084090	STARD7	protein_coding	2.08139e-05
ENSG00000133639	BTG1	protein_coding	2.08123e-05
ENSG00000166033	HTRA1	protein_coding	2.07266e-05
ENSG00000150991	UBC	protein_coding	2.07256e-05
ENSG00000109079	TNFAIP1	protein_coding	2.05771e-05
ENSG00000137193	PIM1	protein_coding	2.05078e-05
ENSG00000275125	PRXL2B	protein_coding	2.03559e-05
ENSG00000214756	CSKMT	protein_coding	2.03202e-05
ENSG00000106049	HIBADH	protein_coding	2.0315e-05
ENSG00000111725	PRKAB1	protein_coding	2.02446e-05
ENSG00000203722	RAET1G	protein_coding	2.009e-05
ENSG00000172458	IL17D	protein_coding	2.00449e-05
ENSG00000163131	CTSS	protein_coding	1.99488e-05
ENSG00000089041	P2RX7	protein_coding	1.99487e-05
ENSG00000173905	GOLIM4	protein_coding	1.9907e-05
ENSG00000144485	HES6	protein_coding	1.98453e-05
ENSG00000119335	SET	protein_coding	1.96667e-05
ENSG00000075240	GRAMD4	protein_coding	1.95328e-05
ENSG00000170525	PFKFB3	protein_coding	1.95032e-05
ENSG00000165259	HDX	protein_coding	1.94827e-05
ENSG00000133895	MEN1	protein_coding	1.94198e-05
ENSG00000182307	C8orf33	protein_coding	1.93984e-05
ENSG00000135829	DHX9	protein_coding	1.93749e-05
ENSG00000136146	MED4	protein_coding	1.92366e-05
ENSG00000068971	PPP2R5B	protein_coding	1.91759e-05
ENSG00000183496	MEX3B	protein_coding	1.9125e-05
ENSG00000115526	CHST10	protein_coding	1.91138e-05
ENSG00000113296	THBS4	protein_coding	1.90647e-05
ENSG00000204634	TBC1D8	protein_coding	1.90278e-05
ENSG00000143674	MAP3K21	protein_coding	1.8978e-05
ENSG00000088826	SMOX	protein_coding	1.89036e-05
ENSG00000123124	WWP1	protein_coding	1.88915e-05
ENSG00000187134	AKR1C1	protein_coding	1.88833e-05
ENSG00000135596	MICAL1	protein_coding	1.88736e-05
ENSG00000160602	NEK8	protein_coding	1.88692e-05
ENSG00000160570	DEDD2	protein_coding	1.87571e-05
ENSG00000119392	GLE1	protein_coding	1.86688e-05
ENSG00000124104	SNX21	protein_coding	1.86295e-05
ENSG00000175130	MARCKSL1	protein_coding	1.86158e-05
ENSG00000084733	RAB10	protein_coding	1.8519e-05
ENSG00000285379	RIPK3	protein_coding	1.84481e-05
ENSG00000122254	HS3ST2	protein_coding	1.83246e-05
ENSG00000168067	MAP4K2	protein_coding	1.82461e-05
ENSG00000125657	TNFSF9	protein_coding	1.82346e-05
ENSG00000149084	HSD17B12	protein_coding	1.80414e-05
ENSG00000143217	NECTIN4	protein_coding	1.79723e-05
ENSG00000134470	IL15RA	protein_coding	1.79378e-05
ENSG00000275365	MMP11	protein_coding	1.78513e-05
ENSG00000181472	ZBTB2	protein_coding	1.77503e-05
ENSG00000184056	VPS33B	protein_coding	1.76603e-05
ENSG00000171517	LPAR3	protein_coding	1.76237e-05
ENSG00000139719	VPS33A	protein_coding	1.761e-05
ENSG00000106367	AP1S1	protein_coding	1.76055e-05
ENSG00000143816	WNT9A	protein_coding	1.759e-05
ENSG00000079999	KEAP1	protein_coding	1.75139e-05
ENSG00000069849	ATP1B3	protein_coding	1.74689e-05
ENSG00000075618	FSCN1	protein_coding	1.73337e-05
ENSG00000198046	ZNF667	protein_coding	1.72961e-05
ENSG00000154309	DISP1	protein_coding	1.72887e-05
ENSG00000125835	SNRPB	protein_coding	1.70247e-05
ENSG00000138279	ANXA7	protein_coding	1.70123e-05
ENSG00000275779	NTAN1	protein_coding	1.69875e-05
ENSG00000242802	AP5Z1	protein_coding	1.69594e-05
ENSG00000149451	ADAM33	protein_coding	1.69581e-05
ENSG00000072041	SLC6A15	protein_coding	1.69273e-05
ENSG00000128274	A4GALT	protein_coding	1.6909e-05
ENSG00000057252	SOAT1	protein_coding	1.68295e-05
ENSG00000196776	CD47	protein_coding	1.68143e-05
ENSG00000171817	ZNF540	protein_coding	1.67952e-05
ENSG00000154065	ANKRD29	protein_coding	1.67624e-05
ENSG00000117153	KLHL12	protein_coding	1.67457e-05
ENSG00000180694	TMEM64	protein_coding	1.67443e-05
ENSG00000165119	HNRNPK	protein_coding	1.67258e-05
ENSG00000151690	MFSD6	protein_coding	1.67254e-05
ENSG00000140406	TLNRD1	protein_coding	1.67114e-05
ENSG00000135835	KIAA1614	protein_coding	1.65855e-05
ENSG00000107036	RIC1	protein_coding	1.65565e-05
ENSG00000100167	SEPTIN3	protein_coding	1.65561e-05
ENSG00000124228	DDX27	protein_coding	1.64945e-05
ENSG00000049860	HEXB	protein_coding	1.64922e-05
ENSG00000064490	RFXANK	protein_coding	1.64258e-05
ENSG00000158747	NBL1	protein_coding	1.64086e-05
ENSG00000121064	SCPEP1	protein_coding	1.6367e-05
ENSG00000113119	TMCO6	protein_coding	1.6269e-05
ENSG00000074964	ARHGEF10L	protein_coding	1.62e-05
ENSG00000168077	SCARA3	protein_coding	1.61327e-05
ENSG00000156076	WIF1	protein_coding	1.61213e-05
ENSG00000099814	CEP170B	protein_coding	1.60932e-05
ENSG00000163932	PRKCD	protein_coding	1.60891e-05
ENSG00000198853	RUSC2	protein_coding	1.60709e-05
ENSG00000173588	CEP83	protein_coding	1.60501e-05
ENSG00000139263	LRIG3	protein_coding	1.60252e-05
ENSG00000168734	PKIG	protein_coding	1.60012e-05
ENSG00000197912	SPG7	protein_coding	1.58438e-05
ENSG00000170385	SLC30A1	protein_coding	1.57727e-05
ENSG00000110436	SLC1A2	protein_coding	1.57437e-05
ENSG00000113916	BCL6	protein_coding	1.57227e-05
ENSG00000100347	SAMM50	protein_coding	1.56626e-05
ENSG00000113648	MACROH2A1	protein_coding	1.56294e-05
ENSG00000111670	GNPTAB	protein_coding	1.561e-05
ENSG00000184792	OSBP2	protein_coding	1.55794e-05
ENSG00000184828	ZBTB7C	protein_coding	1.55483e-05
ENSG00000185088	RPS27L	protein_coding	1.54346e-05
ENSG00000181220	ZNF746	protein_coding	1.54304e-05
ENSG00000165389	SPTSSA	protein_coding	1.53936e-05
ENSG00000132109	TRIM21	protein_coding	1.53894e-05
ENSG00000272468		lncRNA	1.53864e-05
ENSG00000157227	MMP14	protein_coding	1.53228e-05
ENSG00000187955	COL14A1	protein_coding	1.51568e-05
ENSG00000169635	HIC2	protein_coding	1.5149e-05
ENSG00000175216	CKAP5	protein_coding	1.50898e-05
ENSG00000171943	SRGAP2C	protein_coding	1.50491e-05
ENSG00000284984	RHOU	protein_coding	1.50458e-05
ENSG00000154079	SDHAF4	protein_coding	1.50099e-05
ENSG00000173334	TRIB1	protein_coding	1.49986e-05
ENSG00000149548	CCDC15	protein_coding	1.49539e-05
ENSG00000152518	ZFP36L2	protein_coding	1.49536e-05
ENSG00000131981	LGALS3	protein_coding	1.49361e-05
ENSG00000070540	WIPI1	protein_coding	1.49255e-05
ENSG00000247315	ZCCHC3	protein_coding	1.49161e-05
ENSG00000205302	SNX2	protein_coding	1.49128e-05
ENSG00000120885	CLU	protein_coding	1.4875e-05
ENSG00000123610	TNFAIP6	protein_coding	1.48457e-05
ENSG00000141447	OSBPL1A	protein_coding	1.47993e-05
ENSG00000148341	SH3GLB2	protein_coding	1.47927e-05
ENSG00000115963	RND3	protein_coding	1.47866e-05
ENSG00000153132	CLGN	protein_coding	1.47095e-05
ENSG00000064205	CCN5	protein_coding	1.46575e-05
ENSG00000120278	PLEKHG1	protein_coding	1.45941e-05
ENSG00000077942	FBLN1	protein_coding	1.45637e-05
ENSG00000126561	STAT5A	protein_coding	1.45093e-05
ENSG00000275035	CCDC92	protein_coding	1.44949e-05
ENSG00000164951	PDP1	protein_coding	1.44846e-05
ENSG00000164877	MICALL2	protein_coding	1.44838e-05
ENSG00000164463	CREBRF	protein_coding	1.4483e-05
ENSG00000115226	FNDC4	protein_coding	1.44745e-05
ENSG00000241697	TMEFF1	protein_coding	1.44592e-05
ENSG00000151632	AKR1C2	protein_coding	1.44344e-05
ENSG00000197114	ZGPAT	protein_coding	1.44253e-05
ENSG00000197355	UAP1L1	protein_coding	1.43839e-05
ENSG00000116711	PLA2G4A	protein_coding	1.43704e-05
ENSG00000226704	HSPA1L	protein_coding	1.43365e-05
ENSG00000135297	MTO1	protein_coding	1.42686e-05
ENSG00000284832	POLR2A	protein_coding	1.42481e-05
ENSG00000148400	NOTCH1	protein_coding	1.42094e-05
ENSG00000104219	ZDHHC2	protein_coding	1.41919e-05
ENSG00000042493	CAPG	protein_coding	1.41918e-05
ENSG00000166086	JAM3	protein_coding	1.41804e-05
ENSG00000081154	PCNP	protein_coding	1.41257e-05
ENSG00000130956	HABP4	protein_coding	1.40993e-05
ENSG00000165782	PIP4P1	protein_coding	1.40958e-05
ENSG00000077721	UBE2A	protein_coding	1.40794e-05
ENSG00000111726	CMAS	protein_coding	1.40487e-05
ENSG00000132196	HSD17B7	protein_coding	1.40284e-05
ENSG00000179604	CDC42EP4	protein_coding	1.40026e-05
ENSG00000128585	MKLN1	protein_coding	1.3825e-05
ENSG00000069702	TGFBR3	protein_coding	1.38238e-05
ENSG00000176225	RTTN	protein_coding	1.38218e-05
ENSG00000149485	FADS1	protein_coding	1.37561e-05
ENSG00000165804	ZNF219	protein_coding	1.37113e-05
ENSG00000104886	PLEKHJ1	protein_coding	1.37089e-05
ENSG00000185924	RTN4RL1	protein_coding	1.36595e-05
ENSG00000071073	MGAT4A	protein_coding	1.36276e-05
ENSG00000126822	PLEKHG3	protein_coding	1.36055e-05
ENSG00000035862	TIMP2	protein_coding	1.35691e-05
ENSG00000173786	CNP	protein_coding	1.3564e-05
ENSG00000120963	ZNF706	protein_coding	1.35465e-05
ENSG00000112137	PHACTR1	protein_coding	1.35086e-05
ENSG00000099377	HSD3B7	protein_coding	1.34388e-05
ENSG00000114742	WDR48	protein_coding	1.34271e-05
ENSG00000159640	ACE	protein_coding	1.33598e-05
ENSG00000275079	LPCAT1	protein_coding	1.33028e-05
ENSG00000141084	RANBP10	protein_coding	1.32381e-05
ENSG00000189337	KAZN	protein_coding	1.32284e-05
ENSG00000112701	SENP6	protein_coding	1.31958e-05
ENSG00000144959	NCEH1	protein_coding	1.31281e-05
ENSG00000103316	CRYM	protein_coding	1.31214e-05
ENSG00000129048	ACKR4	protein_coding	1.31136e-05
ENSG00000132563	REEP2	protein_coding	1.31117e-05
ENSG00000235941	HSPA1A	protein_coding	1.30986e-05
ENSG00000285244	DINOL	lncRNA	1.30903e-05
ENSG00000068745	IP6K2	protein_coding	1.29821e-05
ENSG00000102393	GLA	protein_coding	1.29524e-05
ENSG00000004975	DVL2	protein_coding	1.29317e-05
ENSG00000184194	GPR173	protein_coding	1.2873e-05
ENSG00000148908	RGS10	protein_coding	1.28375e-05
ENSG00000277453		lncRNA	1.28298e-05
ENSG00000197746	PSAP	protein_coding	1.28101e-05
ENSG00000137509	PRCP	protein_coding	1.27946e-05
ENSG00000100614	PPM1A	protein_coding	1.27716e-05
ENSG00000151135	TMEM263	protein_coding	1.2733e-05
ENSG00000276497	APBA1	protein_coding	1.27133e-05
ENSG00000028528	SNX1	protein_coding	1.26906e-05
ENSG00000198715	GLMP	protein_coding	1.26899e-05
ENSG00000173546	CSPG4	protein_coding	1.26852e-05
ENSG00000101230	ISM1	protein_coding	1.26172e-05
ENSG00000282307	SERPINF1	protein_coding	1.2608e-05
ENSG00000060656	PTPRU	protein_coding	1.25913e-05
ENSG00000287739		lncRNA	1.25778e-05
ENSG00000137274	BPHL	protein_coding	1.25393e-05
ENSG00000186298	PPP1CC	protein_coding	1.25322e-05
ENSG00000106682	EIF4H	protein_coding	1.25165e-05
ENSG00000078808	SDF4	protein_coding	1.24952e-05
ENSG00000229891	LINC01315	lncRNA	1.24835e-05
ENSG00000155621	C9orf85	protein_coding	1.24199e-05
ENSG00000104375	STK3	protein_coding	1.23724e-05
ENSG00000163931	TKT	protein_coding	1.23669e-05
ENSG00000231721	LINC-PINT	lncRNA	1.23512e-05
ENSG00000118518	RNF146	protein_coding	1.23401e-05
ENSG00000119669	IRF2BPL	protein_coding	1.23242e-05
ENSG00000142192	APP	protein_coding	1.23158e-05
ENSG00000181045	SLC26A11	protein_coding	1.22751e-05
ENSG00000105339	DENND3	protein_coding	1.22661e-05
ENSG00000221909	FAM200A	protein_coding	1.22273e-05
ENSG00000095319	NUP188	protein_coding	1.21954e-05
ENSG00000158458	NRG2	protein_coding	1.21585e-05
ENSG00000172935	MRGPRF	protein_coding	1.21573e-05
ENSG00000168672	LRATD2	protein_coding	1.21216e-05
ENSG00000099381	SETD1A	protein_coding	1.20716e-05
ENSG00000160752	FDPS	protein_coding	1.20699e-05
ENSG00000117298	ECE1	protein_coding	1.2069e-05
ENSG00000134215	VAV3	protein_coding	1.20686e-05
ENSG00000186187	ZNRF1	protein_coding	1.20612e-05
ENSG00000066629	EML1	protein_coding	1.20195e-05
ENSG00000112110	MRPL18	protein_coding	1.19818e-05
ENSG00000101421	CHMP4B	protein_coding	1.19435e-05
ENSG00000177363	LRRN4CL	protein_coding	1.19404e-05
ENSG00000134597	RBMX2	protein_coding	1.19228e-05
ENSG00000109929	SC5D	protein_coding	1.18773e-05
ENSG00000282393		lncRNA	1.18628e-05
ENSG00000090006	LTBP4	protein_coding	1.18366e-05
ENSG00000165868	HSPA12A	protein_coding	1.18165e-05
ENSG00000108784	NAGLU	protein_coding	1.17983e-05
ENSG00000095713	CRTAC1	protein_coding	1.17864e-05
ENSG00000065154	OAT	protein_coding	1.17561e-05
ENSG00000186907	RTN4RL2	protein_coding	1.17303e-05
ENSG00000183735	TBK1	protein_coding	1.1718e-05
ENSG00000143515	ATP8B2	protein_coding	1.17175e-05
ENSG00000074410	CA12	protein_coding	1.1706e-05
ENSG00000196611	MMP1	protein_coding	1.16969e-05
ENSG00000112855	HARS2	protein_coding	1.16825e-05
ENSG00000143420	ENSA	protein_coding	1.16789e-05
ENSG00000187514	PTMA	protein_coding	1.16521e-05
ENSG00000106829	TLE4	protein_coding	1.16399e-05
ENSG00000276561	IRF7	protein_coding	1.15819e-05
ENSG00000185909	KLHDC8B	protein_coding	1.15668e-05
ENSG00000130340	SNX9	protein_coding	1.15165e-05
ENSG00000203685	STUM	protein_coding	1.15159e-05
ENSG00000141543	EIF4A3	protein_coding	1.15127e-05
ENSG00000158987	RAPGEF6	protein_coding	1.15001e-05
ENSG00000243927	MRPS6	protein_coding	1.14119e-05
ENSG00000090674	MCOLN1	protein_coding	1.14059e-05
ENSG00000183762	KREMEN1	protein_coding	1.14016e-05
ENSG00000159164	SV2A	protein_coding	1.138e-05
ENSG00000163755	HPS3	protein_coding	1.13789e-05
ENSG00000100077	GRK3	protein_coding	1.13535e-05
ENSG00000125779	PANK2	protein_coding	1.13319e-05
ENSG00000184500	PROS1	protein_coding	1.13308e-05
ENSG00000068001	HYAL2	protein_coding	1.13246e-05
ENSG00000259436		lncRNA	1.12891e-05
ENSG00000077782	FGFR1	protein_coding	1.12381e-05
ENSG00000235291	PPP1R10	protein_coding	1.11697e-05
ENSG00000163520	FBLN2	protein_coding	1.11513e-05
ENSG00000228691	NEU1	protein_coding	1.11503e-05
ENSG00000089693	MLF2	protein_coding	1.11301e-05
ENSG00000163710	PCOLCE2	protein_coding	1.11154e-05
ENSG00000284916	PSME1	protein_coding	1.11012e-05
ENSG00000125967	NECAB3	protein_coding	1.10996e-05
ENSG00000284501	MGAT4B	protein_coding	1.10862e-05
ENSG00000064309	CDON	protein_coding	1.10753e-05
ENSG00000148110	MFSD14B	protein_coding	1.10729e-05
ENSG00000103269	RHBDL1	protein_coding	1.10631e-05
ENSG00000173153	ESRRA	protein_coding	1.10306e-05
ENSG00000180773	SLC36A4	protein_coding	1.10266e-05
ENSG00000071054	MAP4K4	protein_coding	1.10261e-05
ENSG00000099889	ARVCF	protein_coding	1.10137e-05
ENSG00000135637	CCDC142	protein_coding	1.10062e-05
ENSG00000106153	CHCHD2	protein_coding	1.09982e-05
ENSG00000100380	ST13	protein_coding	1.09976e-05
ENSG00000143198	MGST3	protein_coding	1.09743e-05
ENSG00000164920	OSR2	protein_coding	1.096e-05
ENSG00000171940	ZNF217	protein_coding	1.09494e-05
ENSG00000149182	ARFGAP2	protein_coding	1.09485e-05
ENSG00000006451	RALA	protein_coding	1.09309e-05
ENSG00000126903	SLC10A3	protein_coding	1.09049e-05
ENSG00000127993	RBM48	protein_coding	1.08945e-05
ENSG00000183431	SF3A3	protein_coding	1.08806e-05
ENSG00000177098	SCN4B	protein_coding	1.08613e-05
ENSG00000066583	ISOC1	protein_coding	1.08386e-05
ENSG00000186283	TOR3A	protein_coding	1.08165e-05
ENSG00000084710	EFR3B	protein_coding	1.07924e-05
ENSG00000165475	CRYL1	protein_coding	1.07911e-05
ENSG00000215712	TMEM242	protein_coding	1.07808e-05
ENSG00000188342	GTF2F2	protein_coding	1.07673e-05
ENSG00000186198	SLC51B	protein_coding	1.0742e-05
ENSG00000258655	ARHGAP5-AS1	lncRNA	1.0724e-05
ENSG00000011485	PPP5C	protein_coding	1.06486e-05
ENSG00000146223	RPL7L1	protein_coding	1.06435e-05
ENSG00000264364	DYNLL2	protein_coding	1.0643e-05
ENSG00000100307	CBX7	protein_coding	1.06249e-05
ENSG00000108830	RND2	protein_coding	1.06177e-05
ENSG00000015532	XYLT2	protein_coding	1.06069e-05
ENSG00000278291		lncRNA	1.05848e-05
ENSG00000177058	SLC38A9	protein_coding	1.057e-05
ENSG00000158022	TRIM63	protein_coding	1.05377e-05
ENSG00000102362	SYTL4	protein_coding	1.05334e-05
ENSG00000275338	RAB11FIP3	protein_coding	1.05164e-05
ENSG00000108774	RAB5C	protein_coding	1.05032e-05
ENSG00000162493	PDPN	protein_coding	1.04214e-05
ENSG00000136514	RTP4	protein_coding	1.03554e-05
ENSG00000075568	TMEM131	protein_coding	1.03421e-05
ENSG00000105699	LSR	protein_coding	1.02297e-05
ENSG00000042062	RIPOR3	protein_coding	1.02007e-05
ENSG00000102547	CAB39L	protein_coding	1.01951e-05
ENSG00000230918	DPP4-DT	lncRNA	1.01921e-05
ENSG00000075239	ACAT1	protein_coding	1.01761e-05
ENSG00000247317	LY6E-DT	lncRNA	1.01625e-05
ENSG00000198814	GK	protein_coding	1.01309e-05
ENSG00000090316	MAEA	protein_coding	1.01069e-05
ENSG00000088882	CPXM1	protein_coding	1.01012e-05
ENSG00000132622	HSPA12B	protein_coding	1.00758e-05
ENSG00000185262	UBALD2	protein_coding	1.00728e-05
ENSG00000105711	SCN1B	protein_coding	1.00707e-05
ENSG00000158270	COLEC12	protein_coding	1.0059e-05
ENSG00000139318	DUSP6	protein_coding	1.0034e-05
ENSG00000150457	LATS2	protein_coding	9.97857e-06
ENSG00000155962	CLIC2	protein_coding	9.95111e-06
ENSG00000149150	SLC43A1	protein_coding	9.94841e-06
ENSG00000136295	TTYH3	protein_coding	9.92124e-06
ENSG00000185024	BRF1	protein_coding	9.91924e-06
ENSG00000100490	CDKL1	protein_coding	9.91513e-06
ENSG00000274750	H3C6	protein_coding	9.85463e-06
ENSG00000165272	AQP3	protein_coding	9.8492e-06
ENSG00000119559	C19orf25	protein_coding	9.84788e-06
ENSG00000233276	GPX1	protein_coding	9.84143e-06
ENSG00000171033	PKIA	protein_coding	9.81171e-06
ENSG00000138685	FGF2	protein_coding	9.78716e-06
ENSG00000109065	NAT9	protein_coding	9.78423e-06
ENSG00000197776	KLHDC1	protein_coding	9.7738e-06
ENSG00000186665	C17orf58	protein_coding	9.77246e-06
ENSG00000131069	ACSS2	protein_coding	9.76358e-06
ENSG00000101158	NELFCD	protein_coding	9.74692e-06
ENSG00000188315	C3orf62	protein_coding	9.70674e-06
ENSG00000278032	LY6E	protein_coding	9.66358e-06
ENSG00000130749	ZC3H4	protein_coding	9.65591e-06
ENSG00000152092	ASTN1	protein_coding	9.61381e-06
ENSG00000197956	S100A6	protein_coding	9.61117e-06
ENSG00000249242	TMEM150C	protein_coding	9.6025e-06
ENSG00000109738	GLRB	protein_coding	9.58867e-06
ENSG00000127527	EPS15L1	protein_coding	9.57372e-06
ENSG00000081760	AACS	protein_coding	9.54442e-06
ENSG00000011347	SYT7	protein_coding	9.51325e-06
ENSG00000169252	ADRB2	protein_coding	9.5114e-06
ENSG00000175283	DOLK	protein_coding	9.50524e-06
ENSG00000172548	NIPAL4	protein_coding	9.46822e-06
ENSG00000129667	RHBDF2	protein_coding	9.45971e-06
ENSG00000135722	FBXL8	protein_coding	9.42971e-06
ENSG00000157510	AFAP1L1	protein_coding	9.42179e-06
ENSG00000126947	ARMCX1	protein_coding	9.41227e-06
ENSG00000159733	ZFYVE28	protein_coding	9.39378e-06
ENSG00000162066	AMDHD2	protein_coding	9.39055e-06
ENSG00000090097	PCBP4	protein_coding	9.3839e-06
ENSG00000125247	TMTC4	protein_coding	9.38061e-06
ENSG00000130032	PRRG3	protein_coding	9.37975e-06
ENSG00000167191	GPRC5B	protein_coding	9.36507e-06
ENSG00000087510	TFAP2C	protein_coding	9.3508e-06
ENSG00000139842	CUL4A	protein_coding	9.31386e-06
ENSG00000145833	DDX46	protein_coding	9.31046e-06
ENSG00000174456	C12orf76	protein_coding	9.30032e-06
ENSG00000176387	HSD11B2	protein_coding	9.28154e-06
ENSG00000164309	CMYA5	protein_coding	9.24496e-06
ENSG00000148672	GLUD1	protein_coding	9.22191e-06
ENSG00000162545	CAMK2N1	protein_coding	9.16711e-06
ENSG00000127990	SGCE	protein_coding	9.16122e-06
ENSG00000128536	CDHR3	protein_coding	9.15863e-06
ENSG00000247624	CPEB2-DT	lncRNA	9.14565e-06
ENSG00000120833	SOCS2	protein_coding	9.13566e-06
ENSG00000068697	LAPTM4A	protein_coding	9.13271e-06
ENSG00000038532	CLEC16A	protein_coding	9.12579e-06
ENSG00000131473	ACLY	protein_coding	9.10921e-06
ENSG00000160447	PKN3	protein_coding	9.08475e-06
ENSG00000101856	PGRMC1	protein_coding	9.06243e-06
ENSG00000089006	SNX5	protein_coding	9.04615e-06
ENSG00000248358		lncRNA	9.01097e-06
ENSG00000141576	RNF157	protein_coding	8.98749e-06
ENSG00000163516	ANKZF1	protein_coding	8.90187e-06
ENSG00000161381	PLXDC1	protein_coding	8.87946e-06
ENSG00000160753	RUSC1	protein_coding	8.78556e-06
ENSG00000288512	C1R	protein_coding	8.78107e-06
ENSG00000146966	DENND2A	protein_coding	8.77617e-06
ENSG00000142039	CCDC97	protein_coding	8.77222e-06
ENSG00000180304	OAZ2	protein_coding	8.76288e-06
ENSG00000065615	CYB5R4	protein_coding	8.76118e-06
ENSG00000276600	RAB7B	protein_coding	8.76094e-06
ENSG00000174327	SLC16A13	protein_coding	8.76041e-06
ENSG00000070413	DGCR2	protein_coding	8.76015e-06
ENSG00000168152	THAP9	protein_coding	8.75444e-06
ENSG00000179532	DNHD1	protein_coding	8.7534e-06
ENSG00000154639	CXADR	protein_coding	8.75058e-06
ENSG00000157426	AASDH	protein_coding	8.7266e-06
ENSG00000178977	LINC00324	lncRNA	8.72202e-06
ENSG00000048740	CELF2	protein_coding	8.71758e-06
ENSG00000129159	KCNC1	protein_coding	8.69242e-06
ENSG00000108381	ASPA	protein_coding	8.68572e-06
ENSG00000114948	ADAM23	protein_coding	8.66262e-06
ENSG00000095370	SH2D3C	protein_coding	8.6475e-06
ENSG00000168939	SPRY3	protein_coding	8.62637e-06
ENSG00000164663	USP49	protein_coding	8.6251e-06
ENSG00000169174	PCSK9	protein_coding	8.62217e-06
ENSG00000281289	LSS	protein_coding	8.62162e-06
ENSG00000160194	NDUFV3	protein_coding	8.60865e-06
ENSG00000116903	EXOC8	protein_coding	8.59835e-06
ENSG00000229400	CNIH3-AS1	lncRNA	8.57041e-06
ENSG00000138646	HERC5	protein_coding	8.56439e-06
ENSG00000103710	RASL12	protein_coding	8.5505e-06
ENSG00000125901	MRPS26	protein_coding	8.53934e-06
ENSG00000143507	DUSP10	protein_coding	8.53701e-06
ENSG00000163161	ERCC3	protein_coding	8.537e-06
ENSG00000127948	POR	protein_coding	8.52216e-06
ENSG00000206418	RAB12	protein_coding	8.47668e-06
ENSG00000140941	MAP1LC3B	protein_coding	8.47038e-06
ENSG00000070214	SLC44A1	protein_coding	8.46312e-06
ENSG00000095209	TMEM38B	protein_coding	8.45024e-06
ENSG00000116652	DLEU2L	lncRNA	8.44617e-06
ENSG00000006459	KDM7A	protein_coding	8.43284e-06
ENSG00000152558	TMEM123	protein_coding	8.37278e-06
ENSG00000160305	DIP2A	protein_coding	8.36786e-06
ENSG00000187742	SECISBP2	protein_coding	8.36151e-06
ENSG00000187098	MITF	protein_coding	8.33307e-06
ENSG00000263163	SLC27A3	protein_coding	8.33084e-06
ENSG00000127241	MASP1	protein_coding	8.32898e-06
ENSG00000018236	CNTN1	protein_coding	8.32737e-06
ENSG00000090470	PDCD7	protein_coding	8.31961e-06
ENSG00000198597	ZNF536	protein_coding	8.31226e-06
ENSG00000144730	IL17RD	protein_coding	8.30106e-06
ENSG00000086666	ZFAND6	protein_coding	8.25977e-06
ENSG00000088832	FKBP1A	protein_coding	8.25111e-06
ENSG00000138385	SSB	protein_coding	8.23355e-06
ENSG00000128791	TWSG1	protein_coding	8.23098e-06
ENSG00000143753	DEGS1	protein_coding	8.22821e-06
ENSG00000119878	CRIPT	protein_coding	8.224e-06
ENSG00000159674	SPON2	protein_coding	8.21627e-06
ENSG00000026508	CD44	protein_coding	8.21247e-06
ENSG00000177700	POLR2L	protein_coding	8.18236e-06
ENSG00000171867	PRNP	protein_coding	8.13614e-06
ENSG00000196139	AKR1C3	protein_coding	8.1248e-06
ENSG00000169297	NR0B1	protein_coding	8.08285e-06
ENSG00000146555	SDK1	protein_coding	8.0724e-06
ENSG00000282230	ADAM9	protein_coding	8.05613e-06
ENSG00000110651	CD81	protein_coding	8.03788e-06
ENSG00000101911	PRPS2	protein_coding	8.02878e-06
ENSG00000112200	ZNF451	protein_coding	8.01963e-06
ENSG00000136040	PLXNC1	protein_coding	7.98887e-06
ENSG00000122971	ACADS	protein_coding	7.98836e-06
ENSG00000132205	EMILIN2	protein_coding	7.96939e-06
ENSG00000133069	TMCC2	protein_coding	7.95333e-06
ENSG00000124641	MED20	protein_coding	7.94939e-06
ENSG00000003249	DBNDD1	protein_coding	7.92832e-06
ENSG00000115592	PRKAG3	protein_coding	7.89986e-06
ENSG00000103066	PLA2G15	protein_coding	7.89946e-06
ENSG00000170266	GLB1	protein_coding	7.89816e-06
ENSG00000165895	ARHGAP42	protein_coding	7.88156e-06
ENSG00000157601	MX1	protein_coding	7.86056e-06
ENSG00000203772	SPRN	protein_coding	7.85793e-06
ENSG00000196154	S100A4	protein_coding	7.85458e-06
ENSG00000136819	C9orf78	protein_coding	7.84882e-06
ENSG00000050555	LAMC3	protein_coding	7.79902e-06
ENSG00000117148	ACTL8	protein_coding	7.78197e-06
ENSG00000196605	ZNF846	protein_coding	7.77285e-06
ENSG00000285317	DNAJC8	protein_coding	7.76173e-06
ENSG00000153094	BCL2L11	protein_coding	7.74603e-06
ENSG00000137145	DENND4C	protein_coding	7.70279e-06
ENSG00000149782	PLCB3	protein_coding	7.70106e-06
ENSG00000122707	RECK	protein_coding	7.68369e-06
ENSG00000141480	ARRB2	protein_coding	7.68038e-06
ENSG00000006652	IFRD1	protein_coding	7.65001e-06
ENSG00000135486	HNRNPA1	protein_coding	7.64981e-06
ENSG00000258708	SLC25A21-AS1	lncRNA	7.64403e-06
ENSG00000172301	COPRS	protein_coding	7.63452e-06
ENSG00000285485	NFATC4	protein_coding	7.62826e-06
ENSG00000141337	ARSG	protein_coding	7.58759e-06
ENSG00000115084	SLC35F5	protein_coding	7.54998e-06
ENSG00000185222	TCEAL9	protein_coding	7.54164e-06
ENSG00000104365	IKBKB	protein_coding	7.5392e-06
ENSG00000136810	TXN	protein_coding	7.52546e-06
ENSG00000281320	DYRK1B	protein_coding	7.51814e-06
ENSG00000126218	F10	protein_coding	7.49777e-06
ENSG00000178105	DDX10	protein_coding	7.46758e-06
ENSG00000107798	LIPA	protein_coding	7.4568e-06
ENSG00000182208	MOB2	protein_coding	7.45474e-06
ENSG00000174059	CD34	protein_coding	7.41596e-06
ENSG00000078269	SYNJ2	protein_coding	7.39483e-06
ENSG00000106780	MEGF9	protein_coding	7.34164e-06
ENSG00000137575	SDCBP	protein_coding	7.34046e-06
ENSG00000010278	CD9	protein_coding	7.33521e-06
ENSG00000196208	GREB1	protein_coding	7.33082e-06
ENSG00000160685	ZBTB7B	protein_coding	7.32328e-06
ENSG00000115641	FHL2	protein_coding	7.32285e-06
ENSG00000109180	OCIAD1	protein_coding	7.31833e-06
ENSG00000065809	FAM107B	protein_coding	7.31782e-06
ENSG00000089248	ERP29	protein_coding	7.31227e-06
ENSG00000187699	C2orf88	protein_coding	7.30959e-06
ENSG00000106609	TMEM248	protein_coding	7.29915e-06
ENSG00000180573	H2AC6	protein_coding	7.2572e-06
ENSG00000157193	LRP8	protein_coding	7.24204e-06
ENSG00000155897	ADCY8	protein_coding	7.22492e-06
ENSG00000101474	APMAP	protein_coding	7.2152e-06
ENSG00000099256	PRTFDC1	protein_coding	7.19996e-06
ENSG00000121454	LHX4	protein_coding	7.19866e-06
ENSG00000197457	STMN3	protein_coding	7.19575e-06
ENSG00000196812	ZSCAN16	protein_coding	7.17486e-06
ENSG00000001036	FUCA2	protein_coding	7.17375e-06
ENSG00000100376	FAM118A	protein_coding	7.16787e-06
ENSG00000198963	RORB	protein_coding	7.15425e-06
ENSG00000263160	TMEM50B	protein_coding	7.13937e-06
ENSG00000053254	FOXN3	protein_coding	7.13246e-06
ENSG00000282947	HNRNPL	protein_coding	7.13004e-06
ENSG00000270019		lncRNA	7.1103e-06
ENSG00000108771	DHX58	protein_coding	7.09491e-06
ENSG00000115183	TANC1	protein_coding	7.08958e-06
ENSG00000144021	CIAO1	protein_coding	7.0454e-06
ENSG00000228581	GNL1	protein_coding	7.02498e-06
ENSG00000068724	TTC7A	protein_coding	7.02372e-06
ENSG00000170801	HTRA3	protein_coding	6.99102e-06
ENSG00000081307	UBA5	protein_coding	6.97711e-06
ENSG00000139132	FGD4	protein_coding	6.95769e-06
ENSG00000156170	NDUFAF6	protein_coding	6.95548e-06
ENSG00000248429	FAM198B-AS1	lncRNA	6.93961e-06
ENSG00000164169	PRMT9	protein_coding	6.93845e-06
ENSG00000105723	GSK3A	protein_coding	6.92843e-06
ENSG00000134504	KCTD1	protein_coding	6.89709e-06
ENSG00000121542	SEC22A	protein_coding	6.89266e-06
ENSG00000170537	TMC7	protein_coding	6.85092e-06
ENSG00000160712	IL6R	protein_coding	6.83184e-06
ENSG00000173762	CD7	protein_coding	6.82731e-06
ENSG00000128422	KRT17	protein_coding	6.82262e-06
ENSG00000274352	ZNF707	protein_coding	6.81273e-06
ENSG00000285250	MSRA	protein_coding	6.75137e-06
ENSG00000144040	SFXN5	protein_coding	6.7429e-06
ENSG00000089280	FUS	protein_coding	6.73914e-06
ENSG00000075142	SRI	protein_coding	6.72846e-06
ENSG00000127824	TUBA4A	protein_coding	6.72727e-06
ENSG00000271327		lncRNA	6.72442e-06
ENSG00000147383	NSDHL	protein_coding	6.71772e-06
ENSG00000189077	TMEM120A	protein_coding	6.69631e-06
ENSG00000162490	DRAXIN	protein_coding	6.69132e-06
ENSG00000140280	LYSMD2	protein_coding	6.69063e-06
ENSG00000091592	NLRP1	protein_coding	6.65419e-06
ENSG00000185339	TCN2	protein_coding	6.65105e-06
ENSG00000137802	MAPKBP1	protein_coding	6.64223e-06
ENSG00000136807	CDK9	protein_coding	6.6318e-06
ENSG00000172086	KRCC1	protein_coding	6.62652e-06
ENSG00000167971	CASKIN1	protein_coding	6.62634e-06
ENSG00000179335	CLK3	protein_coding	6.61904e-06
ENSG00000103540	CCP110	protein_coding	6.61643e-06
ENSG00000138095	LRPPRC	protein_coding	6.61434e-06
ENSG00000119283	TRIM67	protein_coding	6.60259e-06
ENSG00000170144	HNRNPA3	protein_coding	6.59963e-06
ENSG00000125447	GGA3	protein_coding	6.56701e-06
ENSG00000179295	PTPN11	protein_coding	6.56523e-06
ENSG00000284792	PTEN	protein_coding	6.55924e-06
ENSG00000026652	AGPAT4	protein_coding	6.54927e-06
ENSG00000160117	ANKLE1	protein_coding	6.53549e-06
ENSG00000101882	NKAP	protein_coding	6.53426e-06
ENSG00000101004	NINL	protein_coding	6.52395e-06
ENSG00000197724	PHF2	protein_coding	6.52179e-06
ENSG00000173110	HSPA6	protein_coding	6.51135e-06
ENSG00000162772	ATF3	protein_coding	6.47885e-06
ENSG00000108733	PEX12	protein_coding	6.45882e-06
ENSG00000178226	PRSS36	protein_coding	6.44998e-06
ENSG00000132879	FBXO44	protein_coding	6.4344e-06
ENSG00000175567	UCP2	protein_coding	6.43168e-06
ENSG00000280594	BTG3-AS1	lncRNA	6.43082e-06
ENSG00000068885	IFT80	protein_coding	6.42835e-06
ENSG00000140057	AK7	protein_coding	6.4281e-06
ENSG00000283946	CHRNB1	protein_coding	6.42161e-06
ENSG00000281813	KAT6B	protein_coding	6.40515e-06
ENSG00000188993	LRRC66	protein_coding	6.40311e-06
ENSG00000237803	LINC00211	lncRNA	6.36801e-06
ENSG00000090020	SLC9A1	protein_coding	6.36027e-06
ENSG00000101955	SRPX	protein_coding	6.34096e-06
ENSG00000212743	LINC02656	lncRNA	6.33892e-06
ENSG00000143337	TOR1AIP1	protein_coding	6.33515e-06
ENSG00000141574	SECTM1	protein_coding	6.32024e-06
ENSG00000228203	GRASLND	lncRNA	6.3028e-06
ENSG00000215769	ARHGAP27P1-BPTFP1-KPNA2P3	lncRNA	6.30025e-06
ENSG00000132323	ILKAP	protein_coding	6.28001e-06
ENSG00000196455	PIK3R4	protein_coding	6.27646e-06
ENSG00000249673	NOP14-AS1	lncRNA	6.27502e-06
ENSG00000101638	ST8SIA5	protein_coding	6.24429e-06
ENSG00000110514	MADD	protein_coding	6.23722e-06
ENSG00000117305	HMGCL	protein_coding	6.23717e-06
ENSG00000143322	ABL2	protein_coding	6.22846e-06
ENSG00000100647	SUSD6	protein_coding	6.20391e-06
ENSG00000103932	RPAP1	protein_coding	6.19163e-06
ENSG00000103145	HCFC1R1	protein_coding	6.16227e-06
ENSG00000196411	EPHB4	protein_coding	6.1547e-06
ENSG00000187650	VMAC	protein_coding	6.15401e-06
ENSG00000254419		lncRNA	6.15385e-06
ENSG00000110497	AMBRA1	protein_coding	6.1501e-06
ENSG00000287093		lncRNA	6.14395e-06
ENSG00000271204		lncRNA	6.13788e-06
ENSG00000148484	RSU1	protein_coding	6.10314e-06
ENSG00000239474	KLHL41	protein_coding	6.09202e-06
ENSG00000178996	SNX18	protein_coding	6.08812e-06
ENSG00000112640	PPP2R5D	protein_coding	6.06937e-06
ENSG00000196743	GM2A	protein_coding	6.06892e-06
ENSG00000166503	HDGFL3	protein_coding	6.06225e-06
ENSG00000198355	PIM3	protein_coding	6.05772e-06
ENSG00000141314	RHBDL3	protein_coding	6.05362e-06
ENSG00000154027	AK5	protein_coding	6.04898e-06
ENSG00000254139		lncRNA	6.03185e-06
ENSG00000147119	CHST7	protein_coding	6.01934e-06
ENSG00000184428	TOP1MT	protein_coding	5.98481e-06
ENSG00000136856	SLC2A8	protein_coding	5.98327e-06
ENSG00000277292	PIP4K2B	protein_coding	5.98225e-06
ENSG00000250067	YJEFN3	protein_coding	5.97853e-06
ENSG00000136878	USP20	protein_coding	5.96926e-06
ENSG00000165819	METTL3	protein_coding	5.94876e-06
ENSG00000170873	MTSS1	protein_coding	5.94693e-06
ENSG00000079459	FDFT1	protein_coding	5.94571e-06
ENSG00000150347	ARID5B	protein_coding	5.93476e-06
ENSG00000134247	PTGFRN	protein_coding	5.93435e-06
ENSG00000165801	ARHGEF40	protein_coding	5.92092e-06
ENSG00000185453	ZSWIM9	protein_coding	5.90301e-06
ENSG00000075914	EXOSC7	protein_coding	5.90227e-06
ENSG00000256802		lncRNA	5.90138e-06
ENSG00000084628	NKAIN1	protein_coding	5.90087e-06
ENSG00000163399	ATP1A1	protein_coding	5.88666e-06
ENSG00000166797	CIAO2A	protein_coding	5.87775e-06
ENSG00000151233	GXYLT1	protein_coding	5.86665e-06
ENSG00000135968	GCC2	protein_coding	5.85531e-06
ENSG00000167395	ZNF646	protein_coding	5.82725e-06
ENSG00000164776	PHKG1	protein_coding	5.82269e-06
ENSG00000180817	PPA1	protein_coding	5.812e-06
ENSG00000116096	SPR	protein_coding	5.81034e-06
ENSG00000273311	DGCR11	lncRNA	5.77932e-06
ENSG00000101265	RASSF2	protein_coding	5.77682e-06
ENSG00000198382	UVRAG	protein_coding	5.7764e-06
ENSG00000153208	MERTK	protein_coding	5.77628e-06
ENSG00000013293	SLC7A14	protein_coding	5.76598e-06
ENSG00000136709	WDR33	protein_coding	5.76469e-06
ENSG00000285336		lncRNA	5.76334e-06
ENSG00000186812	ZNF397	protein_coding	5.76103e-06
ENSG00000135002	RFK	protein_coding	5.74846e-06
ENSG00000146648	EGFR	protein_coding	5.72691e-06
ENSG00000174744	BRMS1	protein_coding	5.72454e-06
ENSG00000100626	GALNT16	protein_coding	5.71059e-06
ENSG00000135404	CD63	protein_coding	5.70123e-06
ENSG00000096384	HSP90AB1	protein_coding	5.69704e-06
ENSG00000266208		lncRNA	5.67497e-06
ENSG00000125877	ITPA	protein_coding	5.65629e-06
ENSG00000233384	CNIH3-AS2	lncRNA	5.65498e-06
ENSG00000013441	CLK1	protein_coding	5.64499e-06
ENSG00000267546		lncRNA	5.64441e-06
ENSG00000136048	DRAM1	protein_coding	5.63733e-06
ENSG00000047315	POLR2B	protein_coding	5.63614e-06
ENSG00000274145	RILP	protein_coding	5.63403e-06
ENSG00000186056	MATN1-AS1	lncRNA	5.60511e-06
ENSG00000146830	GIGYF1	protein_coding	5.59016e-06
ENSG00000087076	HSD17B14	protein_coding	5.58461e-06
ENSG00000130283	GDF1	protein_coding	5.57637e-06
ENSG00000163322	ABRAXAS1	protein_coding	5.56661e-06
ENSG00000096063	SRPK1	protein_coding	5.56539e-06
ENSG00000139433	GLTP	protein_coding	5.54411e-06
ENSG00000260032	NORAD	lncRNA	5.54106e-06
ENSG00000141504	SAT2	protein_coding	5.53971e-06
ENSG00000159228	CBR1	protein_coding	5.53056e-06
ENSG00000176834	VSIG10	protein_coding	5.52934e-06
ENSG00000095794	CREM	protein_coding	5.51436e-06
ENSG00000288368	C1GALT1C1	protein_coding	5.50199e-06
ENSG00000111271	ACAD10	protein_coding	5.49818e-06
ENSG00000159788	RGS12	protein_coding	5.49683e-06
ENSG00000277956	MAPT	protein_coding	5.49637e-06
ENSG00000151692	RNF144A	protein_coding	5.49369e-06
ENSG00000106443	PHF14	protein_coding	5.46318e-06
ENSG00000108602	ALDH3A1	protein_coding	5.462e-06
ENSG00000204604	ZNF468	protein_coding	5.44936e-06
ENSG00000145241	CENPC	protein_coding	5.44595e-06
ENSG00000107562	CXCL12	protein_coding	5.43463e-06
ENSG00000110031	LPXN	protein_coding	5.42868e-06
ENSG00000053371	AKR7A2	protein_coding	5.41396e-06
ENSG00000099364	FBXL19	protein_coding	5.41242e-06
ENSG00000124209	RAB22A	protein_coding	5.40293e-06
ENSG00000276907	ARHGAP27	protein_coding	5.3972e-06
ENSG00000261893	CLK2	protein_coding	5.39155e-06
ENSG00000169122	FAM110B	protein_coding	5.3808e-06
ENSG00000014914	MTMR11	protein_coding	5.36113e-06
ENSG00000181090	EHMT1	protein_coding	5.35703e-06
ENSG00000124343	XG	protein_coding	5.35411e-06
ENSG00000132670	PTPRA	protein_coding	5.35152e-06
ENSG00000217236	SP9	protein_coding	5.32098e-06
ENSG00000179476	C14orf28	protein_coding	5.3181e-06
ENSG00000134321	RSAD2	protein_coding	5.31736e-06
ENSG00000148219	ASTN2	protein_coding	5.31692e-06
ENSG00000091164	TXNL1	protein_coding	5.30099e-06
ENSG00000268970		lncRNA	5.28194e-06
ENSG00000167470	MIDN	protein_coding	5.26846e-06
ENSG00000175348	TMEM9B	protein_coding	5.26781e-06
ENSG00000104903	LYL1	protein_coding	5.26019e-06
ENSG00000175832	ETV4	protein_coding	5.2587e-06
ENSG00000076770	MBNL3	protein_coding	5.25029e-06
ENSG00000183291	SELENOF	protein_coding	5.22898e-06
ENSG00000175764	TTLL11	protein_coding	5.21002e-06
ENSG00000225968	ELFN1	protein_coding	5.20687e-06
ENSG00000106976	DNM1	protein_coding	5.1948e-06
ENSG00000159884	CCDC107	protein_coding	5.19328e-06
ENSG00000143382	ADAMTSL4	protein_coding	5.19229e-06
ENSG00000204335	SP5	protein_coding	5.19192e-06
ENSG00000167302	TEPSIN	protein_coding	5.18525e-06
ENSG00000156381	ANKRD9	protein_coding	5.18287e-06
ENSG00000203760	CENPW	protein_coding	5.17545e-06
ENSG00000272788		lncRNA	5.17371e-06
ENSG00000010704	HFE	protein_coding	5.16773e-06
ENSG00000014641	MDH1	protein_coding	5.15844e-06
ENSG00000178234	GALNT11	protein_coding	5.1467e-06
ENSG00000163291	PAQR3	protein_coding	5.14431e-06
ENSG00000164929	BAALC	protein_coding	5.12727e-06
ENSG00000149474	KAT14	protein_coding	5.12454e-06
ENSG00000185862	EVI2B	protein_coding	5.12416e-06
ENSG00000129351	ILF3	protein_coding	5.1239e-06
ENSG00000088367	EPB41L1	protein_coding	5.111e-06
ENSG00000122566	HNRNPA2B1	protein_coding	5.10701e-06
ENSG00000284938	FAM180B	protein_coding	5.10576e-06
ENSG00000275885	PRPF31	protein_coding	5.10214e-06
ENSG00000184990	SIVA1	protein_coding	5.09405e-06
ENSG00000261487		lncRNA	5.08694e-06
ENSG00000224397	PELATON	lncRNA	5.08148e-06
ENSG00000287666		lncRNA	5.0714e-06
ENSG00000226688	ENTPD1-AS1	lncRNA	5.07018e-06
ENSG00000128342	LIF	protein_coding	5.06708e-06
ENSG00000138162	TACC2	protein_coding	5.06443e-06
ENSG00000147140	NONO	protein_coding	5.05224e-06
ENSG00000168079	SCARA5	protein_coding	5.04988e-06
ENSG00000153936	HS2ST1	protein_coding	5.03753e-06
ENSG00000163637	PRICKLE2	protein_coding	5.0283e-06
ENSG00000102878	HSF4	protein_coding	5.02464e-06
ENSG00000281165	SLC2A6	protein_coding	5.02295e-06
ENSG00000288275	DNAJC18	protein_coding	5.01065e-06
ENSG00000266473		lncRNA	4.99707e-06
ENSG00000189058	APOD	protein_coding	4.99649e-06
ENSG00000130244	FAM98C	protein_coding	4.96725e-06
ENSG00000198053	SIRPA	protein_coding	4.96447e-06
ENSG00000107779	BMPR1A	protein_coding	4.9644e-06
ENSG00000165269	AQP7	protein_coding	4.94809e-06
ENSG00000171161	ZNF672	protein_coding	4.94322e-06
ENSG00000135932	CAB39	protein_coding	4.93986e-06
ENSG00000169118	CSNK1G1	protein_coding	4.93842e-06
ENSG00000285106		lncRNA	4.91868e-06
ENSG00000260630	SNAI3-AS1	lncRNA	4.91581e-06
ENSG00000141642	ELAC1	protein_coding	4.91118e-06
ENSG00000242335	CFB	protein_coding	4.90636e-06
ENSG00000198797	BRINP2	protein_coding	4.90213e-06
ENSG00000079432	CIC	protein_coding	4.89855e-06
ENSG00000156858	PRR14	protein_coding	4.89e-06
ENSG00000276180	H4C9	protein_coding	4.88768e-06
ENSG00000167468	GPX4	protein_coding	4.85731e-06
ENSG00000129194	SOX15	protein_coding	4.84409e-06
ENSG00000109610	SOD3	protein_coding	4.83986e-06
ENSG00000067704	IARS2	protein_coding	4.83839e-06
ENSG00000204136	GGTA1	protein_coding	4.81635e-06
ENSG00000116752	BCAS2	protein_coding	4.80618e-06
ENSG00000131368	MRPS25	protein_coding	4.80562e-06
ENSG00000173947	PIFO	protein_coding	4.80514e-06
ENSG00000180834	MAP6D1	protein_coding	4.804e-06
ENSG00000102054	RBBP7	protein_coding	4.79869e-06
ENSG00000231652		lncRNA	4.79055e-06
ENSG00000188283	ZNF383	protein_coding	4.78402e-06
ENSG00000124920	MYRF	protein_coding	4.75189e-06
ENSG00000170915	PAQR8	protein_coding	4.75086e-06
ENSG00000261625		lncRNA	4.73377e-06
ENSG00000135372	NAT10	protein_coding	4.72827e-06
ENSG00000174611	KY	protein_coding	4.71445e-06
ENSG00000100711	ZFYVE21	protein_coding	4.71193e-06
ENSG00000178096	BOLA1	protein_coding	4.70021e-06
ENSG00000071967	CYBRD1	protein_coding	4.6939e-06
ENSG00000180155	LYNX1	protein_coding	4.68374e-06
ENSG00000138442	WDR12	protein_coding	4.66875e-06
ENSG00000108590	MED31	protein_coding	4.66795e-06
ENSG00000138413	IDH1	protein_coding	4.66597e-06
ENSG00000089022	MAPKAPK5	protein_coding	4.66042e-06
ENSG00000105472	CLEC11A	protein_coding	4.66017e-06
ENSG00000233926		lncRNA	4.65508e-06
ENSG00000180098	TRNAU1AP	protein_coding	4.65471e-06
ENSG00000197191	CYSRT1	protein_coding	4.65142e-06
ENSG00000164659	ELAPOR2	protein_coding	4.64433e-06
ENSG00000107566	ERLIN1	protein_coding	4.63291e-06
ENSG00000184185	KCNJ12	protein_coding	4.62588e-06
ENSG00000284814	ADCY4	protein_coding	4.6186e-06
ENSG00000278006	CCL18	protein_coding	4.61228e-06
ENSG00000188916	INSYN2A	protein_coding	4.6108e-06
ENSG00000226887	ERVMER34-1	protein_coding	4.60648e-06
ENSG00000277047		lncRNA	4.60266e-06
ENSG00000122966	CIT	protein_coding	4.60171e-06
ENSG00000138669	PRKG2	protein_coding	4.56642e-06
ENSG00000145362	ANK2	protein_coding	4.56289e-06
ENSG00000164039	BDH2	protein_coding	4.55443e-06
ENSG00000102401	ARMCX3	protein_coding	4.54877e-06
ENSG00000070785	EIF2B3	protein_coding	4.54849e-06
ENSG00000197321	SVIL	protein_coding	4.54819e-06
ENSG00000107201	DDX58	protein_coding	4.54449e-06
ENSG00000145916	RMND5B	protein_coding	4.54402e-06
ENSG00000133065	SLC41A1	protein_coding	4.54302e-06
ENSG00000288401	CTTN	protein_coding	4.53427e-06
ENSG00000134326	CMPK2	protein_coding	4.52132e-06
ENSG00000282958	HNRNPR	protein_coding	4.51858e-06
ENSG00000168016	TRANK1	protein_coding	4.51833e-06
ENSG00000184992	BRI3BP	protein_coding	4.51505e-06
ENSG00000100354	TNRC6B	protein_coding	4.51335e-06
ENSG00000101745	ANKRD12	protein_coding	4.50579e-06
ENSG00000166482	MFAP4	protein_coding	4.50227e-06
ENSG00000186417	GLDN	protein_coding	4.50205e-06
ENSG00000049323	LTBP1	protein_coding	4.50122e-06
ENSG00000256628	ZBTB11-AS1	lncRNA	4.49116e-06
ENSG00000119048	UBE2B	protein_coding	4.48572e-06
ENSG00000263324	HCN3	protein_coding	4.48018e-06
ENSG00000196262	PPIA	protein_coding	4.47864e-06
ENSG00000138433	CIR1	protein_coding	4.47722e-06
ENSG00000285442	FBXL6	protein_coding	4.46459e-06
ENSG00000178567	EPM2AIP1	protein_coding	4.45539e-06
ENSG00000110203	FOLR3	protein_coding	4.44425e-06
ENSG00000134900	TPP2	protein_coding	4.4392e-06
ENSG00000139531	SUOX	protein_coding	4.42974e-06
ENSG00000172830	SSH3	protein_coding	4.42923e-06
ENSG00000146247	PHIP	protein_coding	4.42387e-06
ENSG00000128683	GAD1	protein_coding	4.41818e-06
ENSG00000118898	PPL	protein_coding	4.4112e-06
ENSG00000231257	ATAT1	protein_coding	4.39547e-06
ENSG00000240184	PCDHGC3	protein_coding	4.39498e-06
ENSG00000198218	QRICH1	protein_coding	4.39318e-06
ENSG00000189001	SBSN	protein_coding	4.39128e-06
ENSG00000070759	TESK2	protein_coding	4.38326e-06
ENSG00000144749	LRIG1	protein_coding	4.37982e-06
ENSG00000188060	RAB42	protein_coding	4.37259e-06
ENSG00000112697	TMEM30A	protein_coding	4.36944e-06
ENSG00000287480		lncRNA	4.36876e-06
ENSG00000167674	HDGFL2	protein_coding	4.358e-06
ENSG00000141034	GID4	protein_coding	4.35091e-06
ENSG00000104213	PDGFRL	protein_coding	4.34934e-06
ENSG00000118960	HS1BP3	protein_coding	4.34732e-06
ENSG00000131876	SNRPA1	protein_coding	4.33764e-06
ENSG00000229051	LINC01788	lncRNA	4.33185e-06
ENSG00000153786	ZDHHC7	protein_coding	4.28239e-06
ENSG00000167676	PLIN4	protein_coding	4.2726e-06
ENSG00000159921	GNE	protein_coding	4.26808e-06
ENSG00000235961	PNMA6A	protein_coding	4.25918e-06
ENSG00000182326	C1S	protein_coding	4.25892e-06
ENSG00000188612	SUMO2	protein_coding	4.25773e-06
ENSG00000163013	FBXO41	protein_coding	4.25391e-06
ENSG00000138760	SCARB2	protein_coding	4.24676e-06
ENSG00000255112	CHMP1B	protein_coding	4.24458e-06
ENSG00000154133	ROBO4	protein_coding	4.24144e-06
ENSG00000115317	HTRA2	protein_coding	4.22793e-06
ENSG00000119537	KDSR	protein_coding	4.22774e-06
ENSG00000078098	FAP	protein_coding	4.22753e-06
ENSG00000101098	RIMS4	protein_coding	4.22725e-06
ENSG00000110492	MDK	protein_coding	4.22535e-06
ENSG00000128789	PSMG2	protein_coding	4.2237e-06
ENSG00000125375	DMAC2L	protein_coding	4.21959e-06
ENSG00000067082	KLF6	protein_coding	4.20661e-06
ENSG00000158292	GPR153	protein_coding	4.19839e-06
ENSG00000204104	TRAF3IP1	protein_coding	4.19541e-06
ENSG00000149557	FEZ1	protein_coding	4.19488e-06
ENSG00000284096	PRKAR2B	protein_coding	4.18921e-06
ENSG00000110080	ST3GAL4	protein_coding	4.1767e-06
ENSG00000175592	FOSL1	protein_coding	4.17582e-06
ENSG00000143801	PSEN2	protein_coding	4.1686e-06
ENSG00000029534	ANK1	protein_coding	4.1675e-06
ENSG00000121486	TRMT1L	protein_coding	4.16725e-06
ENSG00000179241	LDLRAD3	protein_coding	4.16507e-06
ENSG00000102317	RBM3	protein_coding	4.16071e-06
ENSG00000141542	RAB40B	protein_coding	4.15585e-06
ENSG00000185352	HS6ST3	protein_coding	4.12933e-06
ENSG00000123496	IL13RA2	protein_coding	4.12733e-06
ENSG00000125871	MGME1	protein_coding	4.1176e-06
ENSG00000124120	TTPAL	protein_coding	4.11264e-06
ENSG00000135587	SMPD2	protein_coding	4.10707e-06
ENSG00000256683	ZNF350	protein_coding	4.09747e-06
ENSG00000166833	NAV2	protein_coding	4.095e-06
ENSG00000204666		lncRNA	4.08917e-06
ENSG00000110921	MVK	protein_coding	4.07518e-06
ENSG00000166670	MMP10	protein_coding	4.05263e-06
ENSG00000169087	HSPBAP1	protein_coding	4.05155e-06
ENSG00000115561	CHMP3	protein_coding	4.0472e-06
ENSG00000053747	LAMA3	protein_coding	4.02792e-06
ENSG00000170681	CAVIN4	protein_coding	4.01233e-06
ENSG00000164379	FOXQ1	protein_coding	4.01117e-06
ENSG00000198934	MAGEE1	protein_coding	4.00635e-06
ENSG00000124217	MOCS3	protein_coding	3.99508e-06
ENSG00000121058	COIL	protein_coding	3.98165e-06
ENSG00000288364	NDN	protein_coding	3.9788e-06
ENSG00000005893	LAMP2	protein_coding	3.9781e-06
ENSG00000171469	ZNF561	protein_coding	3.97601e-06
ENSG00000138166	DUSP5	protein_coding	3.97498e-06
ENSG00000183801	OLFML1	protein_coding	3.96609e-06
ENSG00000070366	SMG6	protein_coding	3.96462e-06
ENSG00000184599	TAFA3	protein_coding	3.95882e-06
ENSG00000173175	ADCY5	protein_coding	3.95112e-06
ENSG00000112759	SLC29A1	protein_coding	3.94712e-06
ENSG00000108344	PSMD3	protein_coding	3.93798e-06
ENSG00000183134	PTGDR2	protein_coding	3.937e-06
ENSG00000137218	FRS3	protein_coding	3.92601e-06
ENSG00000165105	RASEF	protein_coding	3.92004e-06
ENSG00000130881	LRP3	protein_coding	3.91907e-06
ENSG00000155085	AK9	protein_coding	3.91423e-06
ENSG00000085063	CD59	protein_coding	3.91155e-06
ENSG00000164117	FBXO8	protein_coding	3.91127e-06
ENSG00000253875		lncRNA	3.90995e-06
ENSG00000138615	CILP	protein_coding	3.90582e-06
ENSG00000141569	TRIM65	protein_coding	3.8864e-06
ENSG00000197903	H2BC12	protein_coding	3.88266e-06
ENSG00000144848	ATG3	protein_coding	3.87872e-06
ENSG00000196663	TECPR2	protein_coding	3.8775e-06
ENSG00000164024	METAP1	protein_coding	3.87442e-06
ENSG00000126878	AIF1L	protein_coding	3.87224e-06
ENSG00000182253	SYNM	protein_coding	3.8706e-06
ENSG00000072310	SREBF1	protein_coding	3.86087e-06
ENSG00000113163	CERT1	protein_coding	3.85854e-06
ENSG00000163344	PMVK	protein_coding	3.84782e-06
ENSG00000116786	PLEKHM2	protein_coding	3.8451e-06
ENSG00000106560	GIMAP2	protein_coding	3.84194e-06
ENSG00000143867	OSR1	protein_coding	3.83914e-06
ENSG00000161653	NAGS	protein_coding	3.83572e-06
ENSG00000175489	LRRC25	protein_coding	3.83271e-06
ENSG00000170515	PA2G4	protein_coding	3.82957e-06
ENSG00000136859	ANGPTL2	protein_coding	3.82646e-06
ENSG00000080824	HSP90AA1	protein_coding	3.82419e-06
ENSG00000264772		lncRNA	3.82342e-06
ENSG00000105650	PDE4C	protein_coding	3.81982e-06
ENSG00000070814	TCOF1	protein_coding	3.8031e-06
ENSG00000139746	RBM26	protein_coding	3.79898e-06
ENSG00000184702	SEPTIN5	protein_coding	3.79634e-06
ENSG00000185669	SNAI3	protein_coding	3.79247e-06
ENSG00000158470	B4GALT5	protein_coding	3.78794e-06
ENSG00000231225	MICA	protein_coding	3.78707e-06
ENSG00000228697		lncRNA	3.78697e-06
ENSG00000054148	PHPT1	protein_coding	3.78166e-06
ENSG00000106031	HOXA13	protein_coding	3.77893e-06
ENSG00000114978	MOB1A	protein_coding	3.76664e-06
ENSG00000173611	SCAI	protein_coding	3.76458e-06
ENSG00000139428	MMAB	protein_coding	3.76005e-06
ENSG00000187416	LHFPL3	protein_coding	3.75973e-06
ENSG00000143799	PARP1	protein_coding	3.75954e-06
ENSG00000159720	ATP6V0D1	protein_coding	3.75865e-06
ENSG00000163590	PPM1L	protein_coding	3.75753e-06
ENSG00000130958	SLC35D2	protein_coding	3.75576e-06
ENSG00000166257	SCN3B	protein_coding	3.7511e-06
ENSG00000197106	SLC6A17	protein_coding	3.74137e-06
ENSG00000100461	RBM23	protein_coding	3.73668e-06
ENSG00000108370	RGS9	protein_coding	3.73177e-06
ENSG00000121440	PDZRN3	protein_coding	3.72735e-06
ENSG00000105053	VRK3	protein_coding	3.72052e-06
ENSG00000259071		lncRNA	3.7179e-06
ENSG00000167699	GLOD4	protein_coding	3.71738e-06
ENSG00000122557	HERPUD2	protein_coding	3.71256e-06
ENSG00000186166	CENATAC	protein_coding	3.6965e-06
ENSG00000170522	ELOVL6	protein_coding	3.69333e-06
ENSG00000100632	ERH	protein_coding	3.69325e-06
ENSG00000083093	PALB2	protein_coding	3.69042e-06
ENSG00000165029	ABCA1	protein_coding	3.68079e-06
ENSG00000185963	BICD2	protein_coding	3.67673e-06
ENSG00000049245	VAMP3	protein_coding	3.67546e-06
ENSG00000283103		lncRNA	3.671e-06
ENSG00000019991	HGF	protein_coding	3.66746e-06
ENSG00000010404	IDS	protein_coding	3.65702e-06
ENSG00000030582	GRN	protein_coding	3.64177e-06
ENSG00000164576	SAP30L	protein_coding	3.63926e-06
ENSG00000106330	MOSPD3	protein_coding	3.63658e-06
ENSG00000159450	TCHH	protein_coding	3.6267e-06
ENSG00000184602	SNN	protein_coding	3.62406e-06
ENSG00000155229	MMS19	protein_coding	3.61675e-06
ENSG00000108960	MMD	protein_coding	3.61499e-06
ENSG00000116882	HAO2	protein_coding	3.60906e-06
ENSG00000144031	ANKRD53	protein_coding	3.60848e-06
ENSG00000134802	SLC43A3	protein_coding	3.6054e-06
ENSG00000147010	SH3KBP1	protein_coding	3.59591e-06
ENSG00000254887		lncRNA	3.5918e-06
ENSG00000172216	CEBPB	protein_coding	3.58528e-06
ENSG00000135778	NTPCR	protein_coding	3.57712e-06
ENSG00000004478	FKBP4	protein_coding	3.56868e-06
ENSG00000106772	PRUNE2	protein_coding	3.56109e-06
ENSG00000128563	PRKRIP1	protein_coding	3.55976e-06
ENSG00000281022	MED22	protein_coding	3.5553e-06
ENSG00000106258	CYP3A5	protein_coding	3.55179e-06
ENSG00000133083	DCLK1	protein_coding	3.54689e-06
ENSG00000239697	TNFSF12	protein_coding	3.54448e-06
ENSG00000189171	S100A13	protein_coding	3.54324e-06
ENSG00000124380	SNRNP27	protein_coding	3.54291e-06
ENSG00000164342	TLR3	protein_coding	3.53651e-06
ENSG00000167112	TRUB2	protein_coding	3.53607e-06
ENSG00000121774	KHDRBS1	protein_coding	3.5316e-06
ENSG00000140632	GLYR1	protein_coding	3.52931e-06
ENSG00000176978	DPP7	protein_coding	3.52739e-06
ENSG00000182944	EWSR1	protein_coding	3.52724e-06
ENSG00000275272	YTHDC1	protein_coding	3.49848e-06
ENSG00000140365	COMMD4	protein_coding	3.49656e-06
ENSG00000132357	CARD6	protein_coding	3.49505e-06
ENSG00000111199	TRPV4	protein_coding	3.49504e-06
ENSG00000165752	STK32C	protein_coding	3.48942e-06
ENSG00000137265	IRF4	protein_coding	3.48521e-06
ENSG00000263290	SCAMP3	protein_coding	3.48202e-06
ENSG00000150459	SAP18	protein_coding	3.47942e-06
ENSG00000154518	ATP5MC3	protein_coding	3.47249e-06
ENSG00000105875	WDR91	protein_coding	3.46452e-06
ENSG00000163870	TPRA1	protein_coding	3.45313e-06
ENSG00000081059	TCF7	protein_coding	3.44613e-06
ENSG00000266412	NCOA4	protein_coding	3.44051e-06
ENSG00000166575	TMEM135	protein_coding	3.43985e-06
ENSG00000051128	HOMER3	protein_coding	3.42595e-06
ENSG00000167799	NUDT8	protein_coding	3.42398e-06
ENSG00000206384	COL6A6	protein_coding	3.42097e-06
ENSG00000123612	ACVR1C	protein_coding	3.41549e-06
ENSG00000072134	EPN2	protein_coding	3.41186e-06
ENSG00000132300	PTCD3	protein_coding	3.40775e-06
ENSG00000163798	SLC4A1AP	protein_coding	3.40225e-06
ENSG00000144746	ARL6IP5	protein_coding	3.4007e-06
ENSG00000259642	ST20-AS1	lncRNA	3.3881e-06
ENSG00000270194		lncRNA	3.38352e-06
ENSG00000284571	FLII	protein_coding	3.36912e-06
ENSG00000227252		lncRNA	3.3687e-06
ENSG00000179743		lncRNA	3.36802e-06
ENSG00000172315	TP53RK	protein_coding	3.36522e-06
ENSG00000178202	POGLUT3	protein_coding	3.36203e-06
ENSG00000124659	TBCC	protein_coding	3.35707e-06
ENSG00000073169	SELENOO	protein_coding	3.34577e-06
ENSG00000134824	FADS2	protein_coding	3.34494e-06
ENSG00000064692	SNCAIP	protein_coding	3.3414e-06
ENSG00000168497	CAVIN2	protein_coding	3.34136e-06
ENSG00000102158	MAGT1	protein_coding	3.33679e-06
ENSG00000174606	ANGEL2	protein_coding	3.33592e-06
ENSG00000063660	GPC1	protein_coding	3.33269e-06
ENSG00000213398	LCAT	protein_coding	3.32041e-06
ENSG00000104381	GDAP1	protein_coding	3.31499e-06
ENSG00000130005	GAMT	protein_coding	3.31159e-06
ENSG00000101938	CHRDL1	protein_coding	3.30943e-06
ENSG00000124067	SLC12A4	protein_coding	3.30766e-06
ENSG00000132952	USPL1	protein_coding	3.29065e-06
ENSG00000052802	MSMO1	protein_coding	3.28791e-06
ENSG00000070731	ST6GALNAC2	protein_coding	3.27326e-06
ENSG00000176410	DNAJC30	protein_coding	3.26705e-06
ENSG00000204370	SDHD	protein_coding	3.26533e-06
ENSG00000260101		lncRNA	3.265e-06
ENSG00000163104	SMARCAD1	protein_coding	3.26043e-06
ENSG00000225553	PHF1	protein_coding	3.25042e-06
ENSG00000183722	LHFPL6	protein_coding	3.2448e-06
ENSG00000166233	ARIH1	protein_coding	3.2378e-06
ENSG00000130962	PRRG1	protein_coding	3.23284e-06
ENSG00000110013	SIAE	protein_coding	3.23249e-06
ENSG00000148481	MINDY3	protein_coding	3.23187e-06
ENSG00000134324	LPIN1	protein_coding	3.21635e-06
ENSG00000138449	SLC40A1	protein_coding	3.21566e-06
ENSG00000167702	KIFC2	protein_coding	3.20482e-06
ENSG00000165795	NDRG2	protein_coding	3.20057e-06
ENSG00000138604	GLCE	protein_coding	3.1954e-06
ENSG00000111653	ING4	protein_coding	3.19209e-06
ENSG00000100979	PLTP	protein_coding	3.19037e-06
ENSG00000282317		lncRNA	3.1903e-06
ENSG00000168646	AXIN2	protein_coding	3.18698e-06
ENSG00000230266	XXYLT1-AS2	lncRNA	3.1796e-06
ENSG00000162510	MATN1	protein_coding	3.17809e-06
ENSG00000144815	NXPE3	protein_coding	3.16087e-06
ENSG00000167333	TRIM68	protein_coding	3.15483e-06
ENSG00000231889	TRAF3IP2-AS1	lncRNA	3.15449e-06
ENSG00000125637	PSD4	protein_coding	3.15344e-06
ENSG00000152234	ATP5F1A	protein_coding	3.15287e-06
ENSG00000100364	KIAA0930	protein_coding	3.14907e-06
ENSG00000217128	FNIP1	protein_coding	3.14819e-06
ENSG00000142546	NOSIP	protein_coding	3.14784e-06
ENSG00000006283	CACNA1G	protein_coding	3.13007e-06
ENSG00000171443	ZNF524	protein_coding	3.12995e-06
ENSG00000170473	PYM1	protein_coding	3.12617e-06
ENSG00000170035	UBE2E3	protein_coding	3.11831e-06
ENSG00000130332	LSM7	protein_coding	3.11006e-06
ENSG00000188624	IGFL3	protein_coding	3.10901e-06
ENSG00000134917	ADAMTS8	protein_coding	3.10471e-06
ENSG00000125970	RALY	protein_coding	3.10202e-06
ENSG00000119729	RHOQ	protein_coding	3.10182e-06
ENSG00000224782	PFDN6	protein_coding	3.10067e-06
ENSG00000196981	WDR5B	protein_coding	3.09803e-06
ENSG00000072121	ZFYVE26	protein_coding	3.09405e-06
ENSG00000148384	INPP5E	protein_coding	3.092e-06
ENSG00000182871	COL18A1	protein_coding	3.08865e-06
ENSG00000064886	CHI3L2	protein_coding	3.08527e-06
ENSG00000108828	VAT1	protein_coding	3.08284e-06
ENSG00000115211	EIF2B4	protein_coding	3.08116e-06
ENSG00000156990	RPUSD3	protein_coding	3.07305e-06
ENSG00000168517	HEXIM2	protein_coding	3.06562e-06
ENSG00000277476		lncRNA	3.05573e-06
ENSG00000198604	BAZ1A	protein_coding	3.05212e-06
ENSG00000186666	BCDIN3D	protein_coding	3.03441e-06
ENSG00000241399	CD302	protein_coding	3.03333e-06
ENSG00000225439	BOLA3-AS1	lncRNA	3.02758e-06
ENSG00000075213	SEMA3A	protein_coding	3.02577e-06
ENSG00000166595	CIAO2B	protein_coding	3.02357e-06
ENSG00000261594	TPBGL	protein_coding	3.01922e-06
ENSG00000143494	VASH2	protein_coding	3.01645e-06
ENSG00000136999	CCN3	protein_coding	3.01576e-06
ENSG00000164961	WASHC5	protein_coding	3.01487e-06
ENSG00000092969	TGFB2	protein_coding	3.00126e-06
ENSG00000123892	RAB38	protein_coding	2.99971e-06
ENSG00000234704	BRD2	protein_coding	2.99887e-06
ENSG00000136960	ENPP2	protein_coding	2.99682e-06
ENSG00000103522	IL21R	protein_coding	2.99541e-06
ENSG00000002586	CD99	protein_coding	2.99138e-06
ENSG00000188015	S100A3	protein_coding	2.98986e-06
ENSG00000198483	ANKRD35	protein_coding	2.98511e-06
ENSG00000184371	CSF1	protein_coding	2.98369e-06
ENSG00000084652	TXLNA	protein_coding	2.97405e-06
ENSG00000071564	TCF3	protein_coding	2.97222e-06
ENSG00000102387	TAF7L	protein_coding	2.96699e-06
ENSG00000160062	ZBTB8A	protein_coding	2.94921e-06
ENSG00000166265	CYYR1	protein_coding	2.9446e-06
ENSG00000071909	MYO3B	protein_coding	2.94218e-06
ENSG00000102174	PHEX	protein_coding	2.94135e-06
ENSG00000204991	SPIRE2	protein_coding	2.93625e-06
ENSG00000126860	EVI2A	protein_coding	2.93473e-06
ENSG00000101220	C20orf27	protein_coding	2.92969e-06
ENSG00000185090	MANEAL	protein_coding	2.92868e-06
ENSG00000213614	HEXA	protein_coding	2.92732e-06
ENSG00000163795	ZNF513	protein_coding	2.92392e-06
ENSG00000246145	RRS1-AS1	lncRNA	2.92256e-06
ENSG00000166016	ABTB2	protein_coding	2.92203e-06
ENSG00000168546	GFRA2	protein_coding	2.91799e-06
ENSG00000116133	DHCR24	protein_coding	2.91724e-06
ENSG00000090376	IRAK3	protein_coding	2.91609e-06
ENSG00000135052	GOLM1	protein_coding	2.91318e-06
ENSG00000180096	SEPTIN1	protein_coding	2.90934e-06
ENSG00000121931	LRIF1	protein_coding	2.90825e-06
ENSG00000277594	DDX52	protein_coding	2.90794e-06
ENSG00000155097	ATP6V1C1	protein_coding	2.9057e-06
ENSG00000146005	PSD2	protein_coding	2.90127e-06
ENSG00000089048	ESF1	protein_coding	2.90064e-06
ENSG00000228794	LINC01128	lncRNA	2.90013e-06
ENSG00000134744	TUT4	protein_coding	2.89966e-06
ENSG00000196344	ADH7	protein_coding	2.8952e-06
ENSG00000108439	PNPO	protein_coding	2.89095e-06
ENSG00000115053	NCL	protein_coding	2.88684e-06
ENSG00000091831	ESR1	protein_coding	2.88626e-06
ENSG00000123992	DNPEP	protein_coding	2.88392e-06
ENSG00000231305		lncRNA	2.87598e-06
ENSG00000115091	ACTR3	protein_coding	2.86478e-06
ENSG00000163069	SGCB	protein_coding	2.86179e-06
ENSG00000141956	PRDM15	protein_coding	2.8601e-06
ENSG00000180638	SLC47A2	protein_coding	2.85941e-06
ENSG00000225697	SLC26A6	protein_coding	2.85916e-06
ENSG00000213465	ARL2	protein_coding	2.85664e-06
ENSG00000103061	SLC7A6OS	protein_coding	2.85205e-06
ENSG00000135338	LCA5	protein_coding	2.84902e-06
ENSG00000260231	KDM7A-DT	lncRNA	2.84894e-06
ENSG00000282941	TCEA3	protein_coding	2.84841e-06
ENSG00000145861	C1QTNF2	protein_coding	2.84559e-06
ENSG00000236287	ZBED5	protein_coding	2.84037e-06
ENSG00000248587	GDNF-AS1	lncRNA	2.83994e-06
ENSG00000286825		lncRNA	2.83947e-06
ENSG00000107537	PHYH	protein_coding	2.83429e-06
ENSG00000116586	LAMTOR2	protein_coding	2.83185e-06
ENSG00000101182	PSMA7	protein_coding	2.82972e-06
ENSG00000163312	HELQ	protein_coding	2.82841e-06
ENSG00000007312	CD79B	protein_coding	2.82162e-06
ENSG00000085719	CPNE3	protein_coding	2.82076e-06
ENSG00000116819	TFAP2E	protein_coding	2.81885e-06
ENSG00000145217	SLC26A1	protein_coding	2.81642e-06
ENSG00000269934		lncRNA	2.81605e-06
ENSG00000104973	MED25	protein_coding	2.81346e-06
ENSG00000025708	TYMP	protein_coding	2.81214e-06
ENSG00000281501	SEPSECS-AS1	lncRNA	2.80641e-06
ENSG00000152990	ADGRA3	protein_coding	2.80587e-06
ENSG00000197728	RPS26	protein_coding	2.79886e-06
ENSG00000073670	ADAM11	protein_coding	2.78351e-06
ENSG00000113240	CLK4	protein_coding	2.77711e-06
ENSG00000288516	PRKACA	protein_coding	2.76883e-06
ENSG00000119541	VPS4B	protein_coding	2.76574e-06
ENSG00000117362	APH1A	protein_coding	2.75925e-06
ENSG00000198911	SREBF2	protein_coding	2.7569e-06
ENSG00000111364	DDX55	protein_coding	2.75646e-06
ENSG00000224774	CSNK2B	protein_coding	2.75458e-06
ENSG00000168476	REEP4	protein_coding	2.75436e-06
ENSG00000154305	MIA3	protein_coding	2.75338e-06
ENSG00000273420		lncRNA	2.75205e-06
ENSG00000140398	NEIL1	protein_coding	2.74901e-06
ENSG00000142494	SLC47A1	protein_coding	2.74875e-06
ENSG00000108651	UTP6	protein_coding	2.74004e-06
ENSG00000135046	ANXA1	protein_coding	2.73759e-06
ENSG00000235257	ITGA9-AS1	lncRNA	2.73751e-06
ENSG00000248964		lncRNA	2.73155e-06
ENSG00000103253	HAGHL	protein_coding	2.72988e-06
ENSG00000165030	NFIL3	protein_coding	2.72958e-06
ENSG00000167515	TRAPPC2L	protein_coding	2.72839e-06
ENSG00000002016	RAD52	protein_coding	2.72825e-06
ENSG00000280832	GSEC	lncRNA	2.72413e-06
ENSG00000110931	CAMKK2	protein_coding	2.72412e-06
ENSG00000140022	STON2	protein_coding	2.72302e-06
ENSG00000175040	CHST2	protein_coding	2.72213e-06
ENSG00000105894	PTN	protein_coding	2.71862e-06
ENSG00000106868	SUSD1	protein_coding	2.71457e-06
ENSG00000131591	C1orf159	protein_coding	2.71399e-06
ENSG00000167881	SRP68	protein_coding	2.71387e-06
ENSG00000285387	NDUFS3	protein_coding	2.71199e-06
ENSG00000142396	ERVK3-1	protein_coding	2.71167e-06
ENSG00000283997	TMEM159	protein_coding	2.70757e-06
ENSG00000184164	CRELD2	protein_coding	2.7048e-06
ENSG00000124299	PEPD	protein_coding	2.70415e-06
ENSG00000164120	HPGD	protein_coding	2.70213e-06
ENSG00000145911	N4BP3	protein_coding	2.69621e-06
ENSG00000150977	RILPL2	protein_coding	2.6954e-06
ENSG00000166128	RAB8B	protein_coding	2.69507e-06
ENSG00000232045	EHMT2	protein_coding	2.68923e-06
ENSG00000172159	FRMD3	protein_coding	2.68848e-06
ENSG00000162413	KLHL21	protein_coding	2.68454e-06
ENSG00000279277		lncRNA	2.68451e-06
ENSG00000171169	NAIF1	protein_coding	2.68212e-06
ENSG00000161249	DMKN	protein_coding	2.68052e-06
ENSG00000137198	GMPR	protein_coding	2.67971e-06
ENSG00000113811	SELENOK	protein_coding	2.66925e-06
ENSG00000135929	CYP27A1	protein_coding	2.66345e-06
ENSG00000170275	CRTAP	protein_coding	2.65965e-06
ENSG00000114573	ATP6V1A	protein_coding	2.65844e-06
ENSG00000183092	BEGAIN	protein_coding	2.65355e-06
ENSG00000087365	SF3B2	protein_coding	2.64922e-06
ENSG00000057593	F7	protein_coding	2.64695e-06
ENSG00000105568	PPP2R1A	protein_coding	2.64527e-06
ENSG00000165879	FRAT1	protein_coding	2.64192e-06
ENSG00000160213	CSTB	protein_coding	2.63971e-06
ENSG00000124440	HIF3A	protein_coding	2.63856e-06
ENSG00000089127	OAS1	protein_coding	2.63728e-06
ENSG00000279873	LINC01126	lncRNA	2.6343e-06
ENSG00000198522	GPN1	protein_coding	2.62993e-06
ENSG00000164105	SAP30	protein_coding	2.62873e-06
ENSG00000259431	THTPA	protein_coding	2.62654e-06
ENSG00000153495	TEX29	protein_coding	2.62545e-06
ENSG00000185585	OLFML2A	protein_coding	2.62456e-06
ENSG00000151151	IPMK	protein_coding	2.62386e-06
ENSG00000127452	FBXL12	protein_coding	2.62014e-06
ENSG00000157184	CPT2	protein_coding	2.61381e-06
ENSG00000139163	ETNK1	protein_coding	2.6132e-06
ENSG00000183354	KIAA2026	protein_coding	2.60976e-06
ENSG00000198356	GET3	protein_coding	2.60665e-06
ENSG00000141441	GAREM1	protein_coding	2.60654e-06
ENSG00000106066	CPVL	protein_coding	2.6063e-06
ENSG00000136104	RNASEH2B	protein_coding	2.59826e-06
ENSG00000262102	DSEL	protein_coding	2.59146e-06
ENSG00000240204	SMKR1	protein_coding	2.58537e-06
ENSG00000215271	HOMEZ	protein_coding	2.58486e-06
ENSG00000131732	ZCCHC9	protein_coding	2.58423e-06
ENSG00000131477	RAMP2	protein_coding	2.58332e-06
ENSG00000235979		lncRNA	2.58325e-06
ENSG00000168385	SEPTIN2	protein_coding	2.58318e-06
ENSG00000077463	SIRT6	protein_coding	2.58276e-06
ENSG00000226824		lncRNA	2.57542e-06
ENSG00000138029	HADHB	protein_coding	2.57472e-06
ENSG00000162236	STX5	protein_coding	2.57109e-06
ENSG00000197448	GSTK1	protein_coding	2.56642e-06
ENSG00000001630	CYP51A1	protein_coding	2.56389e-06
ENSG00000100321	SYNGR1	protein_coding	2.56343e-06
ENSG00000113108	APBB3	protein_coding	2.56219e-06
ENSG00000269680		lncRNA	2.56163e-06
ENSG00000131370	SH3BP5	protein_coding	2.55608e-06
ENSG00000024862	CCDC28A	protein_coding	2.55565e-06
ENSG00000144567	RETREG2	protein_coding	2.54721e-06
ENSG00000284764	PINX1	protein_coding	2.54493e-06
ENSG00000106605	BLVRA	protein_coding	2.54193e-06
ENSG00000159322	ADPGK	protein_coding	2.54147e-06
ENSG00000163626	COX18	protein_coding	2.53498e-06
ENSG00000167653	PSCA	protein_coding	2.5317e-06
ENSG00000182141	ZNF708	protein_coding	2.53106e-06
ENSG00000169710	FASN	protein_coding	2.5288e-06
ENSG00000204947	ZNF425	protein_coding	2.52194e-06
ENSG00000113851	CRBN	protein_coding	2.52129e-06
ENSG00000106993	CDC37L1	protein_coding	2.52049e-06
ENSG00000111335	OAS2	protein_coding	2.51836e-06
ENSG00000103876	FAH	protein_coding	2.51706e-06
ENSG00000274089	PRIMA1	protein_coding	2.51648e-06
ENSG00000038210	PI4K2B	protein_coding	2.51526e-06
ENSG00000105672	ETV2	protein_coding	2.51113e-06
ENSG00000086619	ERO1B	protein_coding	2.5102e-06
ENSG00000149289	ZC3H12C	protein_coding	2.50909e-06
ENSG00000117450	PRDX1	protein_coding	2.50691e-06
ENSG00000119655	NPC2	protein_coding	2.50607e-06
ENSG00000147889	CDKN2A	protein_coding	2.502e-06
ENSG00000189184	PCDH18	protein_coding	2.50155e-06
ENSG00000118418	HMGN3	protein_coding	2.50139e-06
ENSG00000146072	TNFRSF21	protein_coding	2.49614e-06
ENSG00000151465	CDC123	protein_coding	2.4939e-06
ENSG00000136936	XPA	protein_coding	2.48986e-06
ENSG00000173418	NAA20	protein_coding	2.48913e-06
ENSG00000122965	RBM19	protein_coding	2.48635e-06
ENSG00000277534		lncRNA	2.48488e-06
ENSG00000162804	SNED1	protein_coding	2.48481e-06
ENSG00000188706	ZDHHC9	protein_coding	2.47972e-06
ENSG00000117036	ETV3	protein_coding	2.47915e-06
ENSG00000103184	SEC14L5	protein_coding	2.46439e-06
ENSG00000109971	HSPA8	protein_coding	2.45846e-06
ENSG00000139910	NOVA1	protein_coding	2.45732e-06
ENSG00000111181	SLC6A12	protein_coding	2.45375e-06
ENSG00000153551	CMTM7	protein_coding	2.45319e-06
ENSG00000143409	MINDY1	protein_coding	2.45145e-06
ENSG00000055211	GINM1	protein_coding	2.44973e-06
ENSG00000259459	LINC02568	lncRNA	2.44262e-06
ENSG00000172465	TCEAL1	protein_coding	2.43624e-06
ENSG00000156261	CCT8	protein_coding	2.43565e-06
ENSG00000140691	ARMC5	protein_coding	2.43087e-06
ENSG00000110799	VWF	protein_coding	2.42824e-06
ENSG00000169093	ASMTL	protein_coding	2.42662e-06
ENSG00000076321	KLHL20	protein_coding	2.42221e-06
ENSG00000233397		lncRNA	2.42117e-06
ENSG00000197497	ZNF665	protein_coding	2.41184e-06
ENSG00000139971	ARMH4	protein_coding	2.41094e-06
ENSG00000130813	SHFL	protein_coding	2.40997e-06
ENSG00000139220	PPFIA2	protein_coding	2.40755e-06
ENSG00000264083		lncRNA	2.40445e-06
ENSG00000146592	CREB5	protein_coding	2.40387e-06
ENSG00000269113	TRABD2B	protein_coding	2.40307e-06
ENSG00000187764	SEMA4D	protein_coding	2.40283e-06
ENSG00000013297	CLDN11	protein_coding	2.4018e-06
ENSG00000143258	USP21	protein_coding	2.40071e-06
ENSG00000130511	SSBP4	protein_coding	2.40067e-06
ENSG00000092199	HNRNPC	protein_coding	2.39912e-06
ENSG00000107672	NSMCE4A	protein_coding	2.39771e-06
ENSG00000131019	ULBP3	protein_coding	2.39697e-06
ENSG00000101439	CST3	protein_coding	2.39637e-06
ENSG00000106633	GCK	protein_coding	2.39364e-06
ENSG00000093144	ECHDC1	protein_coding	2.39264e-06
ENSG00000266554	LINC01443	lncRNA	2.3898e-06
ENSG00000162461	SLC25A34	protein_coding	2.38879e-06
ENSG00000173852	DPY19L1	protein_coding	2.38849e-06
ENSG00000273796		lncRNA	2.38829e-06
ENSG00000100344	PNPLA3	protein_coding	2.38763e-06
ENSG00000092445	TYRO3	protein_coding	2.38661e-06
ENSG00000083838	ZNF446	protein_coding	2.38222e-06
ENSG00000139364	TMEM132B	protein_coding	2.38069e-06
ENSG00000198513	ATL1	protein_coding	2.38062e-06
ENSG00000135749	PCNX2	protein_coding	2.3804e-06
ENSG00000146477	SLC22A3	protein_coding	2.37922e-06
ENSG00000185306	C12orf56	protein_coding	2.37844e-06
ENSG00000167535	CACNB3	protein_coding	2.37711e-06
ENSG00000166825	ANPEP	protein_coding	2.377e-06
ENSG00000106069	CHN2	protein_coding	2.37315e-06
ENSG00000272391	POM121C	protein_coding	2.37034e-06
ENSG00000032219	ARID4A	protein_coding	2.36487e-06
ENSG00000149488	TMC2	protein_coding	2.36202e-06
ENSG00000159387	IRX6	protein_coding	2.35851e-06
ENSG00000120149	MSX2	protein_coding	2.35763e-06
ENSG00000131584	ACAP3	protein_coding	2.35721e-06
ENSG00000158164	TMSB15A	protein_coding	2.35411e-06
ENSG00000107819	SFXN3	protein_coding	2.34834e-06
ENSG00000167114	SLC27A4	protein_coding	2.34675e-06
ENSG00000147118	ZNF182	protein_coding	2.34353e-06
ENSG00000137413	TAF8	protein_coding	2.34111e-06
ENSG00000266524	GDF10	protein_coding	2.33383e-06
ENSG00000179361	ARID3B	protein_coding	2.33291e-06
ENSG00000164171	ITGA2	protein_coding	2.33062e-06
ENSG00000224877	NDUFAF8	protein_coding	2.33017e-06
ENSG00000082269	FAM135A	protein_coding	2.32894e-06
ENSG00000144712	CAND2	protein_coding	2.32778e-06
ENSG00000160360	GPSM1	protein_coding	2.31992e-06
ENSG00000198951	NAGA	protein_coding	2.31615e-06
ENSG00000109927	TECTA	protein_coding	2.31472e-06
ENSG00000188158	NHS	protein_coding	2.31411e-06
ENSG00000075234	TTC38	protein_coding	2.31118e-06
ENSG00000171307	ZDHHC16	protein_coding	2.31034e-06
ENSG00000130758	MAP3K10	protein_coding	2.30827e-06
ENSG00000103275	UBE2I	protein_coding	2.30565e-06
ENSG00000273619		lncRNA	2.30255e-06
ENSG00000281877	RPS6KA1	protein_coding	2.30236e-06
ENSG00000002549	LAP3	protein_coding	2.30219e-06
ENSG00000235173	HGH1	protein_coding	2.30126e-06
ENSG00000134072	CAMK1	protein_coding	2.30082e-06
ENSG00000115648	MLPH	protein_coding	2.30034e-06
ENSG00000164742	ADCY1	protein_coding	2.30021e-06
ENSG00000171016	PYGO1	protein_coding	2.2983e-06
ENSG00000141279	NPEPPS	protein_coding	2.29714e-06
ENSG00000196535	MYO18A	protein_coding	2.29713e-06
ENSG00000258875		lncRNA	2.29322e-06
ENSG00000163125	RPRD2	protein_coding	2.29277e-06
ENSG00000166228	PCBD1	protein_coding	2.28703e-06
ENSG00000089818	NECAP1	protein_coding	2.2846e-06
ENSG00000113658	SMAD5	protein_coding	2.28172e-06
ENSG00000167106	FAM102A	protein_coding	2.28128e-06
ENSG00000170322	NFRKB	protein_coding	2.27896e-06
ENSG00000114796	KLHL24	protein_coding	2.27612e-06
ENSG00000134748	PRPF38A	protein_coding	2.27537e-06
ENSG00000047648	ARHGAP6	protein_coding	2.27203e-06
ENSG00000273893		lncRNA	2.27152e-06
ENSG00000188070	C11orf95	protein_coding	2.27071e-06
ENSG00000136261	BZW2	protein_coding	2.26692e-06
ENSG00000286623		lncRNA	2.26324e-06
ENSG00000274180	NATD1	protein_coding	2.25929e-06
ENSG00000115107	STEAP3	protein_coding	2.25764e-06
ENSG00000253284		lncRNA	2.25524e-06
ENSG00000145428	RNF175	protein_coding	2.25475e-06
ENSG00000162437	RAVER2	protein_coding	2.25096e-06
ENSG00000262898		lncRNA	2.25096e-06
ENSG00000089057	SLC23A2	protein_coding	2.25001e-06
ENSG00000119917	IFIT3	protein_coding	2.24872e-06
ENSG00000255411	LINC02548	lncRNA	2.24745e-06
ENSG00000107736	CDH23	protein_coding	2.24447e-06
ENSG00000188177	ZC3H6	protein_coding	2.24238e-06
ENSG00000285465	TM9SF1	protein_coding	2.24115e-06
ENSG00000116005	PCYOX1	protein_coding	2.24013e-06
ENSG00000162627	SNX7	protein_coding	2.23797e-06
ENSG00000113621	TXNDC15	protein_coding	2.23262e-06
ENSG00000285395	XYLT1	protein_coding	2.23155e-06
ENSG00000107897	ACBD5	protein_coding	2.22728e-06
ENSG00000065882	TBC1D1	protein_coding	2.22264e-06
ENSG00000145284	SCD5	protein_coding	2.22129e-06
ENSG00000272563		lncRNA	2.2153e-06
ENSG00000120370	GORAB	protein_coding	2.2095e-06
ENSG00000261644		lncRNA	2.20571e-06
ENSG00000266265	KLF14	protein_coding	2.20311e-06
ENSG00000271754		lncRNA	2.20154e-06
ENSG00000104763	ASAH1	protein_coding	2.2013e-06
ENSG00000159692	CTBP1	protein_coding	2.19349e-06
ENSG00000060688	SNRNP40	protein_coding	2.19334e-06
ENSG00000117425	PTCH2	protein_coding	2.18819e-06
ENSG00000151967	SCHIP1	protein_coding	2.18803e-06
ENSG00000177169	ULK1	protein_coding	2.1878e-06
ENSG00000285098	CLDN23	protein_coding	2.18765e-06
ENSG00000261087	ZNNT1	lncRNA	2.18551e-06
ENSG00000175550	DRAP1	protein_coding	2.18521e-06
ENSG00000214922	HLA-F-AS1	lncRNA	2.18417e-06
ENSG00000167600	CYP2S1	protein_coding	2.18216e-06
ENSG00000221821	C6orf226	protein_coding	2.18029e-06
ENSG00000136169	SETDB2	protein_coding	2.18018e-06
ENSG00000126653	NSRP1	protein_coding	2.17977e-06
ENSG00000101188	NTSR1	protein_coding	2.17713e-06
ENSG00000073060	SCARB1	protein_coding	2.17636e-06
ENSG00000164621	SMAD5-AS1	lncRNA	2.17606e-06
ENSG00000169398	PTK2	protein_coding	2.17351e-06
ENSG00000270362	HMGN3-AS1	lncRNA	2.17041e-06
ENSG00000100842	EFS	protein_coding	2.16489e-06
ENSG00000156671	SAMD8	protein_coding	2.16186e-06
ENSG00000162599	NFIA	protein_coding	2.16163e-06
ENSG00000138944	SHISAL1	protein_coding	2.15931e-06
ENSG00000276016	ABR	protein_coding	2.15745e-06
ENSG00000070610	GBA2	protein_coding	2.15715e-06
ENSG00000110711	AIP	protein_coding	2.15453e-06
ENSG00000119686	FLVCR2	protein_coding	2.15439e-06
ENSG00000126353	CCR7	protein_coding	2.15122e-06
ENSG00000137815	RTF1	protein_coding	2.15045e-06
ENSG00000182872	RBM10	protein_coding	2.15036e-06
ENSG00000125870	SNRPB2	protein_coding	2.15031e-06
ENSG00000078304	PPP2R5C	protein_coding	2.15007e-06
ENSG00000108306	FBXL20	protein_coding	2.14972e-06
ENSG00000111615	KRR1	protein_coding	2.14767e-06
ENSG00000272983		lncRNA	2.14715e-06
ENSG00000258890	CEP95	protein_coding	2.14411e-06
ENSG00000167460	TPM4	protein_coding	2.14381e-06
ENSG00000074201	CLNS1A	protein_coding	2.14376e-06
ENSG00000121057	AKAP1	protein_coding	2.14285e-06
ENSG00000145675	PIK3R1	protein_coding	2.13938e-06
ENSG00000186469	GNG2	protein_coding	2.13518e-06
ENSG00000265750		lncRNA	2.13117e-06
ENSG00000173193	PARP14	protein_coding	2.13087e-06
ENSG00000205808	PLPP6	protein_coding	2.1301e-06
ENSG00000140853	NLRC5	protein_coding	2.12919e-06
ENSG00000186577	SMIM29	protein_coding	2.12851e-06
ENSG00000106077	ABHD11	protein_coding	2.12602e-06
ENSG00000228784	LINC00954	lncRNA	2.12256e-06
ENSG00000128050	PAICS	protein_coding	2.11466e-06
ENSG00000175471	MCTP1	protein_coding	2.11317e-06
ENSG00000176422	SPRYD4	protein_coding	2.10911e-06
ENSG00000205363	INSYN1	protein_coding	2.10701e-06
ENSG00000166311	SMPD1	protein_coding	2.10432e-06
ENSG00000090054	SPTLC1	protein_coding	2.10422e-06
ENSG00000174669	SLC29A2	protein_coding	2.10389e-06
ENSG00000099194	SCD	protein_coding	2.10222e-06
ENSG00000082515	MRPL22	protein_coding	2.09948e-06
ENSG00000182175	RGMA	protein_coding	2.09922e-06
ENSG00000160803	UBQLN4	protein_coding	2.09816e-06
ENSG00000134594	RAB33A	protein_coding	2.09795e-06
ENSG00000236263		lncRNA	2.09399e-06
ENSG00000126088	UROD	protein_coding	2.09394e-06
ENSG00000026025	VIM	protein_coding	2.09122e-06
ENSG00000165646	SLC18A2	protein_coding	2.09023e-06
ENSG00000142168	SOD1	protein_coding	2.07587e-06
ENSG00000130558	OLFM1	protein_coding	2.07472e-06
ENSG00000129595	EPB41L4A	protein_coding	2.07452e-06
ENSG00000106591	MRPL32	protein_coding	2.07302e-06
ENSG00000158301	GPRASP2	protein_coding	2.0717e-06
ENSG00000277879		lncRNA	2.06732e-06
ENSG00000205352	PRR13	protein_coding	2.06658e-06
ENSG00000171873	ADRA1D	protein_coding	2.06496e-06
ENSG00000087266	SH3BP2	protein_coding	2.06209e-06
[truncated: 17,972 more rows]

## Sheet: ST_S3C_Adjacency_AL158206.1
Gene	Gene Symbol	Biotype	Adjacency
ENSG00000260912	AL158206.1	lncRNA	1
ENSG00000124762	CDKN1A	protein_coding	0.0795026
ENSG00000135679	MDM2	protein_coding	0.0686438
ENSG00000078237	TIGAR	protein_coding	0.0651326
ENSG00000159388	BTG2	protein_coding	0.0613915
ENSG00000164070	HSPA4L	protein_coding	0.0586867
ENSG00000196072	BLOC1S2	protein_coding	0.0526819
ENSG00000167196	FBXO22	protein_coding	0.0487778
ENSG00000080546	SESN1	protein_coding	0.0482153
ENSG00000170836	PPM1D	protein_coding	0.0473721
ENSG00000170855	TRIAP1	protein_coding	0.0437194
ENSG00000048392	RRM2B	protein_coding	0.0315394
ENSG00000176531	PHLDB3	protein_coding	0.0276845
ENSG00000162643	DNAI3	protein_coding	0.0251167
ENSG00000026103	FAS	protein_coding	0.023995
ENSG00000170734	POLH	protein_coding	0.0225546
ENSG00000116514	RNF19B	protein_coding	0.0223019
ENSG00000196814	MVB12B	protein_coding	0.0208591
ENSG00000076604	TRAF4	protein_coding	0.018817
ENSG00000132646	PCNA	protein_coding	0.0176498
ENSG00000162783	IER5	protein_coding	0.0174862
ENSG00000105327	BBC3	protein_coding	0.0170278
ENSG00000172667	ZMAT3	protein_coding	0.0168466
ENSG00000116717	GADD45A	protein_coding	0.0163441
ENSG00000112245	PTP4A1	protein_coding	0.015212
ENSG00000101844	ATG4A	protein_coding	0.0150791
ENSG00000120889	TNFRSF10B	protein_coding	0.0147164
ENSG00000284850	DCP1B	protein_coding	0.0139073
ENSG00000132517	SLC52A1	protein_coding	0.0138633
ENSG00000161513	FDXR	protein_coding	0.0132711
ENSG00000065491	TBC1D22B	protein_coding	0.0122972
ENSG00000070882	OSBPL3	protein_coding	0.0116673
ENSG00000177076	ACER2	protein_coding	0.0115636
ENSG00000109670	FBXW7	protein_coding	0.0110403
ENSG00000135823	STX6	protein_coding	0.0108742
ENSG00000116017	ARID3A	protein_coding	0.010756
ENSG00000164938	TP53INP1	protein_coding	0.0100122
ENSG00000285069	SESN2	protein_coding	0.00970544
ENSG00000165632	TAF3	protein_coding	0.00950193
ENSG00000141232	TOB1	protein_coding	0.00912058
ENSG00000167904	TMEM68	protein_coding	0.008989
ENSG00000181026	AEN	protein_coding	0.0089696
ENSG00000185668	POU3F1	protein_coding	0.00804261
ENSG00000173846	PLK3	protein_coding	0.00772237
ENSG00000174307	PHLDA3	protein_coding	0.0073199
ENSG00000149792	MRPL49	protein_coding	0.00722819
ENSG00000277287		lncRNA	0.00639891
ENSG00000188215	DCUN1D3	protein_coding	0.00637691
ENSG00000171552	BCL2L1	protein_coding	0.00624135
ENSG00000179588	ZFPM1	protein_coding	0.00621566
ENSG00000069020	MAST4	protein_coding	0.00575772
ENSG00000181827	RFX7	protein_coding	0.00538592
ENSG00000283059	KLLN	protein_coding	0.00522008
ENSG00000154040	CABYR	protein_coding	0.00514935
ENSG00000130513	GDF15	protein_coding	0.00510764
ENSG00000128805	ARHGAP22	protein_coding	0.00468111
ENSG00000166592	RRAD	protein_coding	0.00430552
ENSG00000227816	TAP1	protein_coding	0.00424284
ENSG00000183943	PRKX	protein_coding	0.00416133
ENSG00000196152	ZNF79	protein_coding	0.00389758
ENSG00000076641	PAG1	protein_coding	0.00388411
ENSG00000172738	TMEM217	protein_coding	0.00368124
ENSG00000112249	ASCC3	protein_coding	0.00349004
ENSG00000082438	COBLL1	protein_coding	0.00338526
ENSG00000028277	POU2F2	protein_coding	0.00312348
ENSG00000205978	NYNRIN	protein_coding	0.00299224
ENSG00000143324	XPR1	protein_coding	0.00298775
ENSG00000134574	DDB2	protein_coding	0.00297654
ENSG00000154767	XPC	protein_coding	0.00294131
ENSG00000136114	THSD1	protein_coding	0.00284144
ENSG00000173530	TNFRSF10D	protein_coding	0.00281741
ENSG00000196576	PLXNB2	protein_coding	0.00252898
ENSG00000152782	PANK1	protein_coding	0.00252515
ENSG00000145632	PLK2	protein_coding	0.002509
ENSG00000104228	TRIM35	protein_coding	0.00233297
ENSG00000137500	CCDC90B	protein_coding	0.00215595
ENSG00000280798	LINC00294	lncRNA	0.00213949
ENSG00000010030	ETV7	protein_coding	0.00209806
ENSG00000175895	PLEKHF2	protein_coding	0.00206987
ENSG00000164051	CCDC51	protein_coding	0.00204813
ENSG00000095397	WHRN	protein_coding	0.00201745
ENSG00000152229	PSTPIP2	protein_coding	0.00191466
ENSG00000100532	CGRRF1	protein_coding	0.00173049
ENSG00000131080	EDA2R	protein_coding	0.00170544
ENSG00000181467	RAP2B	protein_coding	0.00154813
ENSG00000109079	TNFAIP1	protein_coding	0.00147197
ENSG00000164331	ANKRA2	protein_coding	0.00130095
ENSG00000100796	PPP4R3A	protein_coding	0.0012851
ENSG00000133131	MORC4	protein_coding	0.0012741
ENSG00000160917	CPSF4	protein_coding	0.00126579
ENSG00000178184	PARD6G	protein_coding	0.00125013
ENSG00000179152	TCAIM	protein_coding	0.00123115
ENSG00000177595	PIDD1	protein_coding	0.00122557
ENSG00000115641	FHL2	protein_coding	0.00115759
ENSG00000172831	CES2	protein_coding	0.00113484
ENSG00000148541	FAM13C	protein_coding	0.00113269
ENSG00000124608	AARS2	protein_coding	0.0011276
ENSG00000106070	GRB10	protein_coding	0.00105235
ENSG00000137275	RIPK1	protein_coding	0.00104069
ENSG00000104689	TNFRSF10A	protein_coding	0.000996608
ENSG00000163811	WDR43	protein_coding	0.000973412
ENSG00000158055	GRHL3	protein_coding	0.000963679
ENSG00000175105	ZNF654	protein_coding	0.000949238
ENSG00000148925	BTBD10	protein_coding	0.000921638
ENSG00000154719	MRPL39	protein_coding	0.000903548
ENSG00000124635	H2BC11	protein_coding	0.000838121
ENSG00000137449	CPEB2	protein_coding	0.000832541
ENSG00000165891	E2F7	protein_coding	0.000817231
ENSG00000121690	DEPDC7	protein_coding	0.000772924
ENSG00000274287	SCRIB	protein_coding	0.000770852
ENSG00000143479	DYRK3	protein_coding	0.000746727
ENSG00000285193	RABGGTA	protein_coding	0.000689842
ENSG00000149483	TMEM138	protein_coding	0.000622415
ENSG00000185112	FAM43A	protein_coding	0.000612238
ENSG00000138685	FGF2	protein_coding	0.000607956
ENSG00000173535	TNFRSF10C	protein_coding	0.00059914
ENSG00000100647	SUSD6	protein_coding	0.000588652
ENSG00000131669	NINJ1	protein_coding	0.000584703
ENSG00000139722	VPS37B	protein_coding	0.000571297
ENSG00000138069	RAB1A	protein_coding	0.000555365
ENSG00000140396	NCOA2	protein_coding	0.000533982
ENSG00000144048	DUSP11	protein_coding	0.000530343
ENSG00000139154	AEBP2	protein_coding	0.00051896
ENSG00000197019	SERTAD1	protein_coding	0.000516644
ENSG00000244509	APOBEC3C	protein_coding	0.000513588
ENSG00000107036	RIC1	protein_coding	0.000513137
ENSG00000119878	CRIPT	protein_coding	0.000502814
ENSG00000273084		lncRNA	0.000490778
ENSG00000197044	ZNF441	protein_coding	0.000486046
ENSG00000266680		lncRNA	0.000464012
ENSG00000166619	BLCAP	protein_coding	0.000451261
ENSG00000197852	INKA2	protein_coding	0.000422994
ENSG00000069956	MAPK6	protein_coding	0.000414154
ENSG00000182704	TSKU	protein_coding	0.000407972
ENSG00000188868	ZNF563	protein_coding	0.000396663
ENSG00000115183	TANC1	protein_coding	0.000367567
ENSG00000215853	RPTN	protein_coding	0.000353608
ENSG00000110171	TRIM3	protein_coding	0.00034136
ENSG00000196781	TLE1	protein_coding	0.000339671
ENSG00000168264	IRF2BP2	protein_coding	0.00033905
ENSG00000277639		protein_coding	0.000335772
ENSG00000111052	LIN7A	protein_coding	0.000326756
ENSG00000165912	PACSIN3	protein_coding	0.000322713
ENSG00000137193	PIM1	protein_coding	0.000307682
ENSG00000174514	MFSD4A	protein_coding	0.000302835
ENSG00000166130	IKBIP	protein_coding	0.000296492
ENSG00000185220	PGBD2	protein_coding	0.000291261
ENSG00000196787	H2AC11	protein_coding	0.00028001
ENSG00000184939	ZFP90	protein_coding	0.000277168
ENSG00000151135	TMEM263	protein_coding	0.000276693
ENSG00000176912	TYMSOS	lncRNA	0.000274217
ENSG00000146006	LRRTM2	protein_coding	0.000270248
ENSG00000215458	AATBC	lncRNA	0.000257621
ENSG00000165832	TRUB1	protein_coding	0.000256877
ENSG00000119401	TRIM32	protein_coding	0.000255567
ENSG00000243701	DUBR	lncRNA	0.000248669
ENSG00000127955	GNAI1	protein_coding	0.000248027
ENSG00000101928	MOSPD1	protein_coding	0.000246267
ENSG00000168944	CEP120	protein_coding	0.000242671
ENSG00000167105	TMEM92	protein_coding	0.000238345
ENSG00000167986	DDB1	protein_coding	0.000237874
ENSG00000182752	PAPPA	protein_coding	0.000226156
ENSG00000128422	KRT17	protein_coding	0.000223404
ENSG00000171132	PRKCE	protein_coding	0.000218089
ENSG00000168061	SAC3D1	protein_coding	0.00021513
ENSG00000244694	PTCHD4	protein_coding	0.000207173
ENSG00000158373	H2BC5	protein_coding	0.000205012
ENSG00000123124	WWP1	protein_coding	0.000200916
ENSG00000170385	SLC30A1	protein_coding	0.000192877
ENSG00000163050	COQ8A	protein_coding	0.000187316
ENSG00000129667	RHBDF2	protein_coding	0.000181602
ENSG00000090061	CCNK	protein_coding	0.000181395
ENSG00000164237	CMBL	protein_coding	0.000176095
ENSG00000273802	H2BC8	protein_coding	0.000175306
ENSG00000118260	CREB1	protein_coding	0.000170972
ENSG00000124067	SLC12A4	protein_coding	0.000170444
ENSG00000143217	NECTIN4	protein_coding	0.000169028
ENSG00000144452	ABCA12	protein_coding	0.000167434
ENSG00000134363	FST	protein_coding	0.000166259
ENSG00000179833	SERTAD2	protein_coding	0.000165042
ENSG00000168497	CAVIN2	protein_coding	0.000160496
ENSG00000075407	ZNF37A	protein_coding	0.000157506
ENSG00000121542	SEC22A	protein_coding	0.000153241
ENSG00000148400	NOTCH1	protein_coding	0.000147098
ENSG00000125965	GDF5	protein_coding	0.000146268
ENSG00000188735	TMEM120B	protein_coding	0.000145464
ENSG00000118046	STK11	protein_coding	0.000145065
ENSG00000134504	KCTD1	protein_coding	0.0001445
ENSG00000276262	NSF	protein_coding	0.000140231
ENSG00000239306	RBM14	protein_coding	0.000133779
ENSG00000146232	NFKBIE	protein_coding	0.000133431
ENSG00000198853	RUSC2	protein_coding	0.000132903
ENSG00000152137	HSPB8	protein_coding	0.000132413
ENSG00000281540	RCC2	protein_coding	0.00013191
ENSG00000171033	PKIA	protein_coding	0.000130868
ENSG00000184486	POU3F2	protein_coding	0.000125633
ENSG00000169018	FEM1B	protein_coding	0.000124866
ENSG00000233695	GAS6-AS1	lncRNA	0.000119624
ENSG00000196208	GREB1	protein_coding	0.000116735
ENSG00000168672	LRATD2	protein_coding	0.000115618
ENSG00000116752	BCAS2	protein_coding	0.000115586
ENSG00000137216	TMEM63B	protein_coding	0.000115407
ENSG00000284792	PTEN	protein_coding	0.000115392
ENSG00000095794	CREM	protein_coding	0.000112023
ENSG00000170776	AKAP13	protein_coding	0.000110217
ENSG00000088836	SLC4A11	protein_coding	0.000109703
ENSG00000135655	USP15	protein_coding	0.000109494
ENSG00000164930	FZD6	protein_coding	0.000105051
ENSG00000102096	PIM2	protein_coding	0.000104183
ENSG00000288275	DNAJC18	protein_coding	0.000100541
ENSG00000128342	LIF	protein_coding	9.94647e-05
ENSG00000055163	CYFIP2	protein_coding	9.57626e-05
ENSG00000126001	CEP250	protein_coding	9.48088e-05
ENSG00000069812	HES2	protein_coding	9.47261e-05
ENSG00000144959	NCEH1	protein_coding	9.25673e-05
ENSG00000237512	UNC5B-AS1	lncRNA	9.17001e-05
ENSG00000116266	STXBP3	protein_coding	9.09476e-05
ENSG00000092068	SLC7A8	protein_coding	9.06764e-05
ENSG00000282393		lncRNA	8.81142e-05
ENSG00000176428	VPS37D	protein_coding	8.79334e-05
ENSG00000258655	ARHGAP5-AS1	lncRNA	8.77224e-05
ENSG00000057657	PRDM1	protein_coding	8.75999e-05
ENSG00000149547	EI24	protein_coding	8.70864e-05
ENSG00000196872	CRACDL	protein_coding	8.57405e-05
ENSG00000196220	SRGAP3	protein_coding	8.53022e-05
ENSG00000101843	PSMD10	protein_coding	8.5186e-05
ENSG00000150991	UBC	protein_coding	8.44357e-05
ENSG00000131242	RAB11FIP4	protein_coding	8.29365e-05
ENSG00000141068	KSR1	protein_coding	8.23049e-05
ENSG00000040731	CDH10	protein_coding	8.19373e-05
ENSG00000071054	MAP4K4	protein_coding	7.95883e-05
ENSG00000080371	RAB21	protein_coding	7.89402e-05
ENSG00000283024	ATAD1	protein_coding	7.86437e-05
ENSG00000136848	DAB2IP	protein_coding	7.85728e-05
ENSG00000170471	RALGAPB	protein_coding	7.85581e-05
ENSG00000180573	H2AC6	protein_coding	7.62278e-05
ENSG00000124380	SNRNP27	protein_coding	7.6077e-05
ENSG00000266028	SRGAP2	protein_coding	7.60016e-05
ENSG00000122484	RPAP2	protein_coding	7.58151e-05
ENSG00000256325		lncRNA	7.58073e-05
ENSG00000163069	SGCB	protein_coding	7.5596e-05
ENSG00000136738	STAM	protein_coding	7.41423e-05
ENSG00000110274	CEP164	protein_coding	7.20743e-05
ENSG00000151689	INPP1	protein_coding	6.9601e-05
ENSG00000136003	ISCU	protein_coding	6.75332e-05
ENSG00000183496	MEX3B	protein_coding	6.70733e-05
ENSG00000187013	LINC02875	lncRNA	6.56226e-05
ENSG00000100852	ARHGAP5	protein_coding	6.50433e-05
ENSG00000055208	TAB2	protein_coding	6.4424e-05
ENSG00000150457	LATS2	protein_coding	6.43224e-05
ENSG00000197872	CYRIA	protein_coding	6.32981e-05
ENSG00000137947	GTF2B	protein_coding	6.32548e-05
ENSG00000108384	RAD51C	protein_coding	6.27819e-05
ENSG00000137574	TGS1	protein_coding	6.2452e-05
ENSG00000171469	ZNF561	protein_coding	6.19165e-05
ENSG00000063660	GPC1	protein_coding	6.0324e-05
ENSG00000135338	LCA5	protein_coding	5.96107e-05
ENSG00000188916	INSYN2A	protein_coding	5.66e-05
ENSG00000135900	MRPL44	protein_coding	5.53111e-05
ENSG00000173598	NUDT4	protein_coding	5.50434e-05
ENSG00000198729	PPP1R14C	protein_coding	5.33172e-05
ENSG00000137074	APTX	protein_coding	5.32317e-05
ENSG00000260101		lncRNA	5.31749e-05
ENSG00000281614	INPP5D	protein_coding	5.25493e-05
ENSG00000109084	TMEM97	protein_coding	5.23704e-05
ENSG00000130962	PRRG1	protein_coding	5.22224e-05
ENSG00000139926	FRMD6	protein_coding	5.20983e-05
ENSG00000176148	TCP11L1	protein_coding	5.19289e-05
ENSG00000135968	GCC2	protein_coding	5.16384e-05
ENSG00000135297	MTO1	protein_coding	5.11811e-05
ENSG00000100916	BRMS1L	protein_coding	5.092e-05
ENSG00000154642	C21orf91	protein_coding	5.04818e-05
ENSG00000261659		lncRNA	5.04393e-05
ENSG00000005801	ZNF195	protein_coding	5.00018e-05
ENSG00000111728	ST8SIA1	protein_coding	4.9468e-05
ENSG00000102189	EEA1	protein_coding	4.92546e-05
ENSG00000157107	FCHO2	protein_coding	4.86792e-05
ENSG00000102858	MGRN1	protein_coding	4.85992e-05
ENSG00000142627	EPHA2	protein_coding	4.83865e-05
ENSG00000167992	VWCE	protein_coding	4.78894e-05
ENSG00000165861	ZFYVE1	protein_coding	4.74974e-05
ENSG00000100614	PPM1A	protein_coding	4.73049e-05
ENSG00000126860	EVI2A	protein_coding	4.72418e-05
ENSG00000236540		lncRNA	4.68962e-05
ENSG00000160570	DEDD2	protein_coding	4.6294e-05
ENSG00000101290	CDS2	protein_coding	4.62252e-05
ENSG00000151131	C12orf45	protein_coding	4.60649e-05
ENSG00000132274	TRIM22	protein_coding	4.58244e-05
ENSG00000180694	TMEM64	protein_coding	4.57198e-05
ENSG00000111199	TRPV4	protein_coding	4.50518e-05
ENSG00000059728	MXD1	protein_coding	4.49997e-05
ENSG00000203965	EFCAB7	protein_coding	4.45401e-05
ENSG00000135924	DNAJB2	protein_coding	4.44519e-05
ENSG00000144597	EAF1	protein_coding	4.3723e-05
ENSG00000175782	SLC35E3	protein_coding	4.3505e-05
ENSG00000117479	SLC19A2	protein_coding	4.33085e-05
ENSG00000107984	DKK1	protein_coding	4.28815e-05
ENSG00000164236	ANKRD33B	protein_coding	4.24968e-05
ENSG00000285394	C3orf52	protein_coding	4.23797e-05
ENSG00000168116	KIAA1586	protein_coding	4.23153e-05
ENSG00000164484	TMEM200A	protein_coding	4.09822e-05
ENSG00000182950	ODF3L1	protein_coding	4.07524e-05
ENSG00000161533	ACOX1	protein_coding	4.07406e-05
ENSG00000177169	ULK1	protein_coding	3.98486e-05
ENSG00000275342	PRAG1	protein_coding	3.98153e-05
ENSG00000168621	GDNF	protein_coding	3.95782e-05
ENSG00000103044	HAS3	protein_coding	3.92234e-05
ENSG00000198431	TXNRD1	protein_coding	3.91671e-05
ENSG00000073578	SDHA	protein_coding	3.8928e-05
ENSG00000172409	CLP1	protein_coding	3.84168e-05
ENSG00000132819	RBM38	protein_coding	3.83525e-05
ENSG00000166016	ABTB2	protein_coding	3.8066e-05
ENSG00000126861	OMG	protein_coding	3.75613e-05
ENSG00000143333	RGS16	protein_coding	3.74878e-05
ENSG00000171444	MCC	protein_coding	3.73911e-05
ENSG00000107372	ZFAND5	protein_coding	3.65964e-05
ENSG00000168811	IL12A	protein_coding	3.63829e-05
ENSG00000088826	SMOX	protein_coding	3.5773e-05
ENSG00000197122	SRC	protein_coding	3.56898e-05
ENSG00000176102	CSTF3	protein_coding	3.55972e-05
ENSG00000185634	SHC4	protein_coding	3.55113e-05
ENSG00000109586	GALNT7	protein_coding	3.5047e-05
ENSG00000286811		lncRNA	3.49675e-05
ENSG00000248429	FAM198B-AS1	lncRNA	3.42181e-05
ENSG00000237989	LINC01679	lncRNA	3.42165e-05
ENSG00000111817	DSE	protein_coding	3.40982e-05
ENSG00000113742	CPEB4	protein_coding	3.39348e-05
ENSG00000116704	SLC35D1	protein_coding	3.33731e-05
ENSG00000244045	TMEM199	protein_coding	3.32665e-05
ENSG00000162772	ATF3	protein_coding	3.31296e-05
ENSG00000122641	INHBA	protein_coding	3.26129e-05
ENSG00000172890	NADSYN1	protein_coding	3.24523e-05
ENSG00000047346	FAM214A	protein_coding	3.22287e-05
ENSG00000148481	MINDY3	protein_coding	3.18236e-05
ENSG00000125845	BMP2	protein_coding	3.14783e-05
ENSG00000185088	RPS27L	protein_coding	3.14193e-05
ENSG00000111860	CEP85L	protein_coding	3.13665e-05
ENSG00000084764	MAPRE3	protein_coding	3.13226e-05
ENSG00000168763	CNNM3	protein_coding	3.10547e-05
ENSG00000135838	NPL	protein_coding	3.10473e-05
ENSG00000121039	RDH10	protein_coding	3.10214e-05
ENSG00000064692	SNCAIP	protein_coding	3.07794e-05
ENSG00000263727		lncRNA	3.06816e-05
ENSG00000174516	PELI3	protein_coding	3.0332e-05
ENSG00000112773	TENT5A	protein_coding	3.00387e-05
ENSG00000066583	ISOC1	protein_coding	2.97877e-05
ENSG00000038532	CLEC16A	protein_coding	2.92115e-05
ENSG00000126903	SLC10A3	protein_coding	2.89489e-05
ENSG00000137955	RABGGTB	protein_coding	2.8801e-05
ENSG00000272391	POM121C	protein_coding	2.86377e-05
ENSG00000184678	H2BC21	protein_coding	2.82797e-05
ENSG00000099814	CEP170B	protein_coding	2.75933e-05
ENSG00000169116	PARM1	protein_coding	2.70524e-05
ENSG00000164823	OSGIN2	protein_coding	2.70001e-05
ENSG00000171161	ZNF672	protein_coding	2.67645e-05
ENSG00000283175		lncRNA	2.61933e-05
ENSG00000087077	TRIP6	protein_coding	2.59195e-05
ENSG00000164609	SLU7	protein_coding	2.58839e-05
ENSG00000141682	PMAIP1	protein_coding	2.58751e-05
ENSG00000153179	RASSF3	protein_coding	2.57507e-05
ENSG00000111726	CMAS	protein_coding	2.56849e-05
ENSG00000010165	EEF1AKNMT	protein_coding	2.51943e-05
ENSG00000175938	ORAI3	protein_coding	2.49656e-05
ENSG00000073849	ST6GAL1	protein_coding	2.4901e-05
ENSG00000197093	GAL3ST4	protein_coding	2.47274e-05
ENSG00000100784	RPS6KA5	protein_coding	2.45252e-05
ENSG00000139116	KIF21A	protein_coding	2.45208e-05
ENSG00000075568	TMEM131	protein_coding	2.43202e-05
ENSG00000171943	SRGAP2C	protein_coding	2.3993e-05
ENSG00000117533	VAMP4	protein_coding	2.38987e-05
ENSG00000145431	PDGFC	protein_coding	2.38388e-05
ENSG00000178996	SNX18	protein_coding	2.36953e-05
ENSG00000006652	IFRD1	protein_coding	2.32344e-05
ENSG00000170835	CEL	protein_coding	2.30259e-05
ENSG00000172548	NIPAL4	protein_coding	2.2895e-05
ENSG00000121931	LRIF1	protein_coding	2.28685e-05
ENSG00000130193	THEM6	protein_coding	2.2718e-05
ENSG00000248682	ARHGAP22-IT1	lncRNA	2.26779e-05
ENSG00000112110	MRPL18	protein_coding	2.23307e-05
ENSG00000090238	YPEL3	protein_coding	2.21614e-05
ENSG00000274180	NATD1	protein_coding	2.21509e-05
ENSG00000204866	IGFL2	protein_coding	2.1703e-05
ENSG00000136827	TOR1A	protein_coding	2.15502e-05
ENSG00000164300	SERINC5	protein_coding	2.14287e-05
ENSG00000042445	RETSAT	protein_coding	2.13855e-05
ENSG00000116106	EPHA4	protein_coding	2.11356e-05
ENSG00000100399	CHADL	protein_coding	2.10434e-05
ENSG00000130684	ZNF337	protein_coding	2.08637e-05
ENSG00000183735	TBK1	protein_coding	2.07552e-05
ENSG00000125657	TNFSF9	protein_coding	2.07458e-05
ENSG00000185862	EVI2B	protein_coding	2.073e-05
ENSG00000123700	KCNJ2	protein_coding	2.07264e-05
ENSG00000255112	CHMP1B	protein_coding	2.04862e-05
ENSG00000181220	ZNF746	protein_coding	2.04628e-05
ENSG00000148219	ASTN2	protein_coding	2.02295e-05
ENSG00000113648	MACROH2A1	protein_coding	2.00759e-05
ENSG00000166477	LEO1	protein_coding	1.99478e-05
ENSG00000170946	DNAJC24	protein_coding	1.99013e-05
ENSG00000176225	RTTN	protein_coding	1.92889e-05
ENSG00000133065	SLC41A1	protein_coding	1.92622e-05
ENSG00000119630	PGF	protein_coding	1.89548e-05
ENSG00000162616	DNAJB4	protein_coding	1.88064e-05
ENSG00000175348	TMEM9B	protein_coding	1.84067e-05
ENSG00000185963	BICD2	protein_coding	1.84041e-05
ENSG00000160271	RALGDS	protein_coding	1.83566e-05
ENSG00000180329	CCDC43	protein_coding	1.80454e-05
ENSG00000288533		lncRNA	1.79867e-05
ENSG00000276180	H4C9	protein_coding	1.77067e-05
ENSG00000119669	IRF2BPL	protein_coding	1.75549e-05
ENSG00000143507	DUSP10	protein_coding	1.75519e-05
ENSG00000047249	ATP6V1H	protein_coding	1.72961e-05
ENSG00000164125	GASK1B	protein_coding	1.72853e-05
ENSG00000259436		lncRNA	1.69521e-05
ENSG00000235291	PPP1R10	protein_coding	1.69153e-05
ENSG00000287851		lncRNA	1.68791e-05
ENSG00000140941	MAP1LC3B	protein_coding	1.68728e-05
ENSG00000101019	UQCC1	protein_coding	1.66553e-05
ENSG00000103061	SLC7A6OS	protein_coding	1.66541e-05
ENSG00000173320	STOX2	protein_coding	1.64793e-05
ENSG00000101782	RIOK3	protein_coding	1.64507e-05
ENSG00000116903	EXOC8	protein_coding	1.64343e-05
ENSG00000157184	CPT2	protein_coding	1.64126e-05
ENSG00000053254	FOXN3	protein_coding	1.63969e-05
ENSG00000100490	CDKL1	protein_coding	1.6365e-05
ENSG00000224592	MIR3659HG	lncRNA	1.6312e-05
ENSG00000156170	NDUFAF6	protein_coding	1.63019e-05
ENSG00000175213	ZNF408	protein_coding	1.62418e-05
ENSG00000101882	NKAP	protein_coding	1.61451e-05
ENSG00000163347	CLDN1	protein_coding	1.60243e-05
ENSG00000173905	GOLIM4	protein_coding	1.5904e-05
ENSG00000164169	PRMT9	protein_coding	1.5884e-05
ENSG00000160606	TLCD1	protein_coding	1.58388e-05
ENSG00000106829	TLE4	protein_coding	1.56091e-05
ENSG00000113328	CCNG1	protein_coding	1.56047e-05
ENSG00000204666		lncRNA	1.53102e-05
ENSG00000024862	CCDC28A	protein_coding	1.524e-05
ENSG00000113916	BCL6	protein_coding	1.51782e-05
ENSG00000081154	PCNP	protein_coding	1.51777e-05
ENSG00000173546	CSPG4	protein_coding	1.49854e-05
ENSG00000147509	RGS20	protein_coding	1.47887e-05
ENSG00000119314	PTBP3	protein_coding	1.47289e-05
ENSG00000170525	PFKFB3	protein_coding	1.45684e-05
ENSG00000250337	PURPL	lncRNA	1.44967e-05
ENSG00000274336	CDIP1	protein_coding	1.44155e-05
ENSG00000161896	IP6K3	protein_coding	1.43843e-05
ENSG00000111725	PRKAB1	protein_coding	1.43468e-05
ENSG00000141127	PRPSAP2	protein_coding	1.42441e-05
ENSG00000160194	NDUFV3	protein_coding	1.42187e-05
ENSG00000143816	WNT9A	protein_coding	1.41792e-05
ENSG00000168502	MTCL1	protein_coding	1.41639e-05
ENSG00000105656	ELL	protein_coding	1.41451e-05
ENSG00000139433	GLTP	protein_coding	1.41238e-05
ENSG00000170011	MYRIP	protein_coding	1.40689e-05
ENSG00000083857	FAT1	protein_coding	1.38856e-05
ENSG00000171680	PLEKHG5	protein_coding	1.36895e-05
ENSG00000154079	SDHAF4	protein_coding	1.34399e-05
ENSG00000112200	ZNF451	protein_coding	1.34374e-05
ENSG00000141034	GID4	protein_coding	1.34371e-05
ENSG00000112701	SENP6	protein_coding	1.32491e-05
ENSG00000131791	PRKAB2	protein_coding	1.31543e-05
ENSG00000003400	CASP10	protein_coding	1.31328e-05
ENSG00000168917	SLC35G2	protein_coding	1.30316e-05
ENSG00000180773	SLC36A4	protein_coding	1.29782e-05
ENSG00000111670	GNPTAB	protein_coding	1.29571e-05
ENSG00000243477	NAA80	protein_coding	1.28204e-05
ENSG00000215712	TMEM242	protein_coding	1.27154e-05
ENSG00000136826	KLF4	protein_coding	1.26446e-05
ENSG00000172748	ZNF596	protein_coding	1.26207e-05
ENSG00000127663	KDM4B	protein_coding	1.25969e-05
ENSG00000068971	PPP2R5B	protein_coding	1.24795e-05
ENSG00000166897	ELFN2	protein_coding	1.24622e-05
ENSG00000266208		lncRNA	1.24059e-05
ENSG00000169507	SLC38A11	protein_coding	1.23518e-05
ENSG00000196586	MYO6	protein_coding	1.22932e-05
ENSG00000182220	ATP6AP2	protein_coding	1.22155e-05
ENSG00000165868	HSPA12A	protein_coding	1.21628e-05
ENSG00000174032	SLC25A30	protein_coding	1.20817e-05
ENSG00000103540	CCP110	protein_coding	1.19065e-05
ENSG00000164949	GEM	protein_coding	1.19016e-05
ENSG00000139687	RB1	protein_coding	1.18333e-05
ENSG00000175592	FOSL1	protein_coding	1.18169e-05
ENSG00000174684	B4GAT1	protein_coding	1.17444e-05
ENSG00000051382	PIK3CB	protein_coding	1.16596e-05
ENSG00000163161	ERCC3	protein_coding	1.16496e-05
ENSG00000163947	ARHGEF3	protein_coding	1.15489e-05
ENSG00000160062	ZBTB8A	protein_coding	1.15488e-05
ENSG00000167881	SRP68	protein_coding	1.14623e-05
ENSG00000015532	XYLT2	protein_coding	1.14341e-05
ENSG00000259071		lncRNA	1.14008e-05
ENSG00000112697	TMEM30A	protein_coding	1.13412e-05
ENSG00000163932	PRKCD	protein_coding	1.11836e-05
ENSG00000143337	TOR1AIP1	protein_coding	1.11499e-05
ENSG00000100439	ABHD4	protein_coding	1.11488e-05
ENSG00000130787	HIP1R	protein_coding	1.11327e-05
ENSG00000166595	CIAO2B	protein_coding	1.10255e-05
ENSG00000287739		lncRNA	1.09933e-05
ENSG00000180979	LRRC57	protein_coding	1.09227e-05
ENSG00000251322	SHANK3	protein_coding	1.09172e-05
ENSG00000285244	DINOL	lncRNA	1.0907e-05
ENSG00000132256	TRIM5	protein_coding	1.08852e-05
ENSG00000085433	WDR47	protein_coding	1.08213e-05
ENSG00000052126	PLEKHA5	protein_coding	1.07648e-05
ENSG00000180008	SOCS4	protein_coding	1.05921e-05
ENSG00000112282	MED23	protein_coding	1.05882e-05
ENSG00000145740	SLC30A5	protein_coding	1.05645e-05
ENSG00000175216	CKAP5	protein_coding	1.05448e-05
ENSG00000109083	IFT20	protein_coding	1.05114e-05
ENSG00000087088	BAX	protein_coding	1.03936e-05
ENSG00000148175	STOM	protein_coding	1.0383e-05
ENSG00000224877	NDUFAF8	protein_coding	1.02708e-05
ENSG00000187091	PLCD1	protein_coding	1.02441e-05
ENSG00000081087	OSTM1	protein_coding	1.02315e-05
ENSG00000126524	SBDS	protein_coding	1.02063e-05
ENSG00000130244	FAM98C	protein_coding	1.01931e-05
ENSG00000171817	ZNF540	protein_coding	1.00914e-05
ENSG00000124098	FAM210B	protein_coding	1.00536e-05
ENSG00000106069	CHN2	protein_coding	1.00297e-05
ENSG00000134153	EMC7	protein_coding	1.00113e-05
ENSG00000075426	FOSL2	protein_coding	1.0005e-05
ENSG00000253878		lncRNA	9.95853e-06
ENSG00000284832	POLR2A	protein_coding	9.94224e-06
ENSG00000099889	ARVCF	protein_coding	9.8749e-06
ENSG00000120833	SOCS2	protein_coding	9.85045e-06
ENSG00000135709	KIAA0513	protein_coding	9.84628e-06
ENSG00000163071	SPATA18	protein_coding	9.7992e-06
ENSG00000162627	SNX7	protein_coding	9.79918e-06
ENSG00000176890	TYMS	protein_coding	9.74971e-06
ENSG00000136758	YME1L1	protein_coding	9.618e-06
ENSG00000284017	PLCL2	protein_coding	9.58185e-06
ENSG00000109458	GAB1	protein_coding	9.5464e-06
ENSG00000169252	ADRB2	protein_coding	9.52878e-06
ENSG00000154309	DISP1	protein_coding	9.52629e-06
ENSG00000165416	SUGT1	protein_coding	9.37709e-06
ENSG00000087074	PPP1R15A	protein_coding	9.37067e-06
ENSG00000151014	NOCT	protein_coding	9.22555e-06
ENSG00000138386	NAB1	protein_coding	9.21572e-06
ENSG00000169118	CSNK1G1	protein_coding	9.21023e-06
ENSG00000138686	BBS7	protein_coding	9.11952e-06
ENSG00000186654	PRR5	protein_coding	9.11248e-06
ENSG00000070759	TESK2	protein_coding	9.05477e-06
ENSG00000197191	CYSRT1	protein_coding	9.03568e-06
ENSG00000163956	LRPAP1	protein_coding	9.01096e-06
ENSG00000156976	EIF4A2	protein_coding	8.99524e-06
ENSG00000070785	EIF2B3	protein_coding	8.77934e-06
ENSG00000114573	ATP6V1A	protein_coding	8.76234e-06
ENSG00000152056	AP1S3	protein_coding	8.75437e-06
ENSG00000117868	ESYT2	protein_coding	8.74377e-06
ENSG00000160685	ZBTB7B	protein_coding	8.67111e-06
ENSG00000090776	EFNB1	protein_coding	8.66335e-06
ENSG00000165389	SPTSSA	protein_coding	8.62462e-06
ENSG00000117408	IPO13	protein_coding	8.61351e-06
ENSG00000128394	APOBEC3F	protein_coding	8.48014e-06
ENSG00000281484	BTG3	protein_coding	8.43331e-06
ENSG00000117151	CTBS	protein_coding	8.38918e-06
ENSG00000261487		lncRNA	8.32212e-06
ENSG00000108439	PNPO	protein_coding	8.3177e-06
ENSG00000089818	NECAP1	protein_coding	8.31737e-06
ENSG00000160293	VAV2	protein_coding	8.22582e-06
ENSG00000261578		lncRNA	8.18137e-06
ENSG00000276482	SLC12A7	protein_coding	8.17294e-06
ENSG00000136156	ITM2B	protein_coding	8.02934e-06
ENSG00000228691	NEU1	protein_coding	7.85591e-06
ENSG00000120963	ZNF706	protein_coding	7.85182e-06
ENSG00000123600	METTL8	protein_coding	7.83541e-06
ENSG00000198887	SMC5	protein_coding	7.81788e-06
ENSG00000204604	ZNF468	protein_coding	7.77719e-06
ENSG00000106052	TAX1BP1	protein_coding	7.73847e-06
ENSG00000116171	SCP2	protein_coding	7.63015e-06
ENSG00000125746	EML2	protein_coding	7.60621e-06
ENSG00000143322	ABL2	protein_coding	7.55104e-06
ENSG00000182541	LIMK2	protein_coding	7.40178e-06
ENSG00000101665	SMAD7	protein_coding	7.38527e-06
ENSG00000081014	AP4E1	protein_coding	7.34396e-06
ENSG00000086061	DNAJA1	protein_coding	7.28471e-06
ENSG00000178425	NT5DC1	protein_coding	7.24387e-06
ENSG00000139318	DUSP6	protein_coding	7.19335e-06
ENSG00000108352	RAPGEFL1	protein_coding	7.09263e-06
ENSG00000138593	SECISBP2L	protein_coding	7.04992e-06
ENSG00000260032	NORAD	lncRNA	7.01418e-06
ENSG00000162490	DRAXIN	protein_coding	6.99706e-06
ENSG00000163798	SLC4A1AP	protein_coding	6.86267e-06
ENSG00000071073	MGAT4A	protein_coding	6.69969e-06
ENSG00000116095	PLEKHA3	protein_coding	6.67471e-06
ENSG00000143409	MINDY1	protein_coding	6.65076e-06
ENSG00000122644	ARL4A	protein_coding	6.64528e-06
ENSG00000163882	POLR2H	protein_coding	6.64375e-06
ENSG00000160058	BSDC1	protein_coding	6.63851e-06
ENSG00000283060	ID3	protein_coding	6.61654e-06
ENSG00000248008	NRAV	lncRNA	6.5751e-06
ENSG00000150967	ABCB9	protein_coding	6.56558e-06
ENSG00000168152	THAP9	protein_coding	6.51012e-06
ENSG00000125378	BMP4	protein_coding	6.49159e-06
ENSG00000129625	REEP5	protein_coding	6.46963e-06
ENSG00000105486	LIG1	protein_coding	6.46021e-06
ENSG00000153029	MR1	protein_coding	6.43159e-06
ENSG00000067167	TRAM1	protein_coding	6.41969e-06
ENSG00000163517	HDAC11	protein_coding	6.41626e-06
ENSG00000120159	CAAP1	protein_coding	6.38614e-06
ENSG00000179476	C14orf28	protein_coding	6.36335e-06
ENSG00000274750	H3C6	protein_coding	6.34211e-06
ENSG00000107262	BAG1	protein_coding	6.33171e-06
ENSG00000186832	KRT16	protein_coding	6.31001e-06
ENSG00000277453		lncRNA	6.30282e-06
ENSG00000104783	KCNN4	protein_coding	6.29314e-06
ENSG00000278828	H3C10	protein_coding	6.281e-06
ENSG00000151612	ZNF827	protein_coding	6.27701e-06
ENSG00000144827	ABHD10	protein_coding	6.25584e-06
ENSG00000065809	FAM107B	protein_coding	6.2265e-06
ENSG00000076321	KLHL20	protein_coding	6.20293e-06
ENSG00000249859	PVT1	lncRNA	6.12278e-06
ENSG00000188338	SLC38A3	protein_coding	6.08253e-06
ENSG00000183963	SMTN	protein_coding	6.0515e-06
ENSG00000228526	MIR34AHG	lncRNA	6.03185e-06
ENSG00000184203	PPP1R2	protein_coding	5.96817e-06
ENSG00000151233	GXYLT1	protein_coding	5.95661e-06
ENSG00000164342	TLR3	protein_coding	5.90836e-06
ENSG00000197106	SLC6A17	protein_coding	5.88578e-06
ENSG00000197903	H2BC12	protein_coding	5.86914e-06
ENSG00000184432	COPB2	protein_coding	5.83481e-06
ENSG00000058085	LAMC2	protein_coding	5.80682e-06
ENSG00000074266	EED	protein_coding	5.80611e-06
ENSG00000119899	SLC17A5	protein_coding	5.78803e-06
ENSG00000177432	NAP1L5	protein_coding	5.76785e-06
ENSG00000150347	ARID5B	protein_coding	5.76345e-06
ENSG00000259330	INAFM2	protein_coding	5.74996e-06
ENSG00000084733	RAB10	protein_coding	5.74421e-06
ENSG00000119048	UBE2B	protein_coding	5.73579e-06
ENSG00000198300	PEG3	protein_coding	5.734e-06
ENSG00000197622	CDC42SE1	protein_coding	5.7302e-06
ENSG00000112425	EPM2A	protein_coding	5.72044e-06
ENSG00000180596	H2BC4	protein_coding	5.6866e-06
ENSG00000185305	ARL15	protein_coding	5.65446e-06
ENSG00000164604	GPR85	protein_coding	5.63982e-06
ENSG00000282813	ARMC10	protein_coding	5.63863e-06
ENSG00000229767	DDR1	protein_coding	5.63407e-06
ENSG00000099968	BCL2L13	protein_coding	5.62887e-06
ENSG00000151151	IPMK	protein_coding	5.61004e-06
ENSG00000277534		lncRNA	5.59024e-06
ENSG00000172292	CERS6	protein_coding	5.56335e-06
ENSG00000140285	FGF7	protein_coding	5.55825e-06
ENSG00000168939	SPRY3	protein_coding	5.52868e-06
ENSG00000111962	UST	protein_coding	5.52381e-06
ENSG00000107130	NCS1	protein_coding	5.47814e-06
ENSG00000102910	LONP2	protein_coding	5.45131e-06
ENSG00000136104	RNASEH2B	protein_coding	5.44569e-06
ENSG00000232804	HSPA1B	protein_coding	5.4449e-06
ENSG00000198612	COPS8	protein_coding	5.43143e-06
ENSG00000188624	IGFL3	protein_coding	5.4239e-06
ENSG00000197776	KLHDC1	protein_coding	5.42354e-06
ENSG00000113300	CNOT6	protein_coding	5.42144e-06
ENSG00000138760	SCARB2	protein_coding	5.42054e-06
ENSG00000239713	APOBEC3G	protein_coding	5.41489e-06
ENSG00000125967	NECAB3	protein_coding	5.41193e-06
ENSG00000106367	AP1S1	protein_coding	5.39715e-06
ENSG00000122550	KLHL7	protein_coding	5.36887e-06
ENSG00000183722	LHFPL6	protein_coding	5.35361e-06
ENSG00000105939	ZC3HAV1	protein_coding	5.34889e-06
ENSG00000164171	ITGA2	protein_coding	5.34719e-06
ENSG00000198843	SELENOT	protein_coding	5.34651e-06
ENSG00000133639	BTG1	protein_coding	5.29073e-06
ENSG00000081307	UBA5	protein_coding	5.28879e-06
ENSG00000278545	MARCHF8	protein_coding	5.27235e-06
ENSG00000176018	LYSMD3	protein_coding	5.26485e-06
ENSG00000165671	NSD1	protein_coding	5.26137e-06
ENSG00000134602	STK26	protein_coding	5.24813e-06
ENSG00000187837	H1-2	protein_coding	5.23244e-06
ENSG00000124641	MED20	protein_coding	5.1509e-06
ENSG00000198538	ZNF28	protein_coding	5.14735e-06
ENSG00000011523	CEP68	protein_coding	5.14172e-06
ENSG00000157625	TAB3	protein_coding	5.13476e-06
ENSG00000083937	CHMP2B	protein_coding	5.13368e-06
ENSG00000104164	BLOC1S6	protein_coding	5.12729e-06
ENSG00000054148	PHPT1	protein_coding	5.11963e-06
ENSG00000131100	ATP6V1E1	protein_coding	5.11948e-06
ENSG00000139163	ETNK1	protein_coding	5.05894e-06
ENSG00000087253	LPCAT2	protein_coding	5.04352e-06
ENSG00000105723	GSK3A	protein_coding	5.02731e-06
ENSG00000113638	TTC33	protein_coding	5.0032e-06
ENSG00000275035	CCDC92	protein_coding	4.98329e-06
ENSG00000149639	SOGA1	protein_coding	4.94417e-06
ENSG00000077585	GPR137B	protein_coding	4.93627e-06
ENSG00000099284	MACROH2A2	protein_coding	4.90746e-06
ENSG00000181704	YIPF6	protein_coding	4.89534e-06
ENSG00000142871	CCN1	protein_coding	4.84667e-06
ENSG00000115652	UXS1	protein_coding	4.83407e-06
ENSG00000136709	WDR33	protein_coding	4.74369e-06
ENSG00000114019	AMOTL2	protein_coding	4.71382e-06
ENSG00000170412	GPRC5C	protein_coding	4.71364e-06
ENSG00000143344	RGL1	protein_coding	4.69916e-06
ENSG00000165259	HDX	protein_coding	4.68717e-06
ENSG00000204104	TRAF3IP1	protein_coding	4.66513e-06
ENSG00000108587	GOSR1	protein_coding	4.66421e-06
ENSG00000164877	MICALL2	protein_coding	4.66315e-06
ENSG00000127914	AKAP9	protein_coding	4.60722e-06
ENSG00000065154	OAT	protein_coding	4.59955e-06
ENSG00000113811	SELENOK	protein_coding	4.58505e-06
ENSG00000266473		lncRNA	4.57703e-06
ENSG00000079156	OSBPL6	protein_coding	4.57577e-06
ENSG00000248358		lncRNA	4.57523e-06
ENSG00000115884	SDC1	protein_coding	4.57198e-06
ENSG00000116652	DLEU2L	lncRNA	4.5567e-06
ENSG00000142867	BCL10	protein_coding	4.54704e-06
ENSG00000254887		lncRNA	4.47276e-06
ENSG00000196730	DAPK1	protein_coding	4.46922e-06
ENSG00000109762	SNX25	protein_coding	4.45484e-06
ENSG00000177191	B3GNT8	protein_coding	4.43385e-06
ENSG00000170537	TMC7	protein_coding	4.42329e-06
ENSG00000165895	ARHGAP42	protein_coding	4.38834e-06
ENSG00000103769	RAB11A	protein_coding	4.38295e-06
ENSG00000135821	GLUL	protein_coding	4.38212e-06
ENSG00000129636	ITFG1	protein_coding	4.37101e-06
ENSG00000172007	RAB33B	protein_coding	4.36652e-06
ENSG00000101384	JAG1	protein_coding	4.36417e-06
ENSG00000104343	UBE2W	protein_coding	4.34986e-06
ENSG00000106789	CORO2A	protein_coding	4.32004e-06
ENSG00000114796	KLHL24	protein_coding	4.31609e-06
ENSG00000077721	UBE2A	protein_coding	4.3028e-06
ENSG00000272468		lncRNA	4.29668e-06
ENSG00000233822	H2BC15	protein_coding	4.29094e-06
ENSG00000084652	TXLNA	protein_coding	4.29063e-06
ENSG00000136819	C9orf78	protein_coding	4.28436e-06
ENSG00000138802	SEC24B	protein_coding	4.26568e-06
ENSG00000235030	IER3	protein_coding	4.26511e-06
ENSG00000198964	SGMS1	protein_coding	4.26335e-06
ENSG00000152332	UHMK1	protein_coding	4.24887e-06
ENSG00000134899	ERCC5	protein_coding	4.22859e-06
ENSG00000141084	RANBP10	protein_coding	4.20774e-06
ENSG00000160870	CYP3A7	protein_coding	4.19761e-06
ENSG00000186591	UBE2H	protein_coding	4.1879e-06
ENSG00000256802		lncRNA	4.18404e-06
ENSG00000112079	STK38	protein_coding	4.17893e-06
ENSG00000168209	DDIT4	protein_coding	4.14481e-06
ENSG00000151967	SCHIP1	protein_coding	4.14137e-06
ENSG00000108599	AKAP10	protein_coding	4.1363e-06
ENSG00000168724	DNAJC21	protein_coding	4.13197e-06
ENSG00000116044	NFE2L2	protein_coding	4.13063e-06
ENSG00000185453	ZSWIM9	protein_coding	4.11873e-06
ENSG00000272275		lncRNA	4.11557e-06
ENSG00000135953	MFSD9	protein_coding	4.10214e-06
ENSG00000154305	MIA3	protein_coding	4.09384e-06
ENSG00000138771	SHROOM3	protein_coding	4.08554e-06
ENSG00000185262	UBALD2	protein_coding	4.08399e-06
ENSG00000137478	FCHSD2	protein_coding	4.08356e-06
ENSG00000122863	CHST3	protein_coding	4.07699e-06
ENSG00000173110	HSPA6	protein_coding	4.07197e-06
ENSG00000103091	WDR59	protein_coding	4.07151e-06
ENSG00000273784		lncRNA	4.06306e-06
ENSG00000095574	IKZF5	protein_coding	4.05518e-06
ENSG00000172086	KRCC1	protein_coding	4.05228e-06
ENSG00000078808	SDF4	protein_coding	4.0466e-06
ENSG00000139597	N4BP2L1	protein_coding	4.04406e-06
ENSG00000180834	MAP6D1	protein_coding	4.04359e-06
ENSG00000114742	WDR48	protein_coding	4.0392e-06
ENSG00000165525	NEMF	protein_coding	4.03036e-06
ENSG00000116396	KCNC4	protein_coding	4.0001e-06
ENSG00000095383	TBC1D2	protein_coding	3.99725e-06
ENSG00000120254	MTHFD1L	protein_coding	3.99074e-06
ENSG00000147853	AK3	protein_coding	3.98222e-06
ENSG00000166200	COPS2	protein_coding	3.97777e-06
ENSG00000159346	ADIPOR1	protein_coding	3.9672e-06
ENSG00000120805	ARL1	protein_coding	3.9455e-06
ENSG00000196369	SRGAP2B	protein_coding	3.94136e-06
ENSG00000158604	TMED4	protein_coding	3.93329e-06
ENSG00000131171	SH3BGRL	protein_coding	3.92818e-06
ENSG00000172331	BPGM	protein_coding	3.91785e-06
ENSG00000164074	ABHD18	protein_coding	3.91338e-06
ENSG00000042317	SPATA7	protein_coding	3.89818e-06
ENSG00000163083	INHBB	protein_coding	3.89657e-06
ENSG00000115267	IFIH1	protein_coding	3.89654e-06
ENSG00000184845	DRD1	protein_coding	3.8837e-06
ENSG00000163516	ANKZF1	protein_coding	3.88268e-06
ENSG00000138495	COX17	protein_coding	3.86336e-06
ENSG00000198517	MAFK	protein_coding	3.82816e-06
ENSG00000121644	DESI2	protein_coding	3.81786e-06
ENSG00000110925	CSRNP2	protein_coding	3.81114e-06
ENSG00000175073	VCPIP1	protein_coding	3.80171e-06
ENSG00000113558	SKP1	protein_coding	3.79224e-06
ENSG00000005469	CROT	protein_coding	3.78078e-06
ENSG00000120875	DUSP4	protein_coding	3.77895e-06
ENSG00000177200	CHD9	protein_coding	3.77284e-06
ENSG00000151806	GUF1	protein_coding	3.77246e-06
ENSG00000139370	SLC15A4	protein_coding	3.76831e-06
ENSG00000267546		lncRNA	3.75859e-06
ENSG00000055211	GINM1	protein_coding	3.75479e-06
ENSG00000239305	RNF103	protein_coding	3.72774e-06
ENSG00000065559	MAP2K4	protein_coding	3.72755e-06
ENSG00000229051	LINC01788	lncRNA	3.72394e-06
ENSG00000147883	CDKN2B	protein_coding	3.71636e-06
ENSG00000214717	ZBED1	protein_coding	3.70558e-06
ENSG00000198382	UVRAG	protein_coding	3.70061e-06
ENSG00000032219	ARID4A	protein_coding	3.69617e-06
ENSG00000163681	SLMAP	protein_coding	3.68642e-06
ENSG00000143457	GOLPH3L	protein_coding	3.6827e-06
ENSG00000133872	SARAF	protein_coding	3.68098e-06
ENSG00000111802	TDP2	protein_coding	3.6682e-06
ENSG00000113595	TRIM23	protein_coding	3.65261e-06
ENSG00000221909	FAM200A	protein_coding	3.65158e-06
ENSG00000111880	RNGTT	protein_coding	3.64875e-06
ENSG00000188993	LRRC66	protein_coding	3.64222e-06
ENSG00000164951	PDP1	protein_coding	3.6205e-06
ENSG00000233276	GPX1	protein_coding	3.58585e-06
ENSG00000176641	RNF152	protein_coding	3.57054e-06
ENSG00000168228	ZCCHC4	protein_coding	3.56085e-06
ENSG00000268970		lncRNA	3.55427e-06
ENSG00000166847	DCTN5	protein_coding	3.54936e-06
ENSG00000127993	RBM48	protein_coding	3.53981e-06
ENSG00000287263		lncRNA	3.53945e-06
ENSG00000144843	ADPRH	protein_coding	3.53688e-06
ENSG00000011405	PIK3C2A	protein_coding	3.52243e-06
ENSG00000115084	SLC35F5	protein_coding	3.51965e-06
ENSG00000115129	TP53I3	protein_coding	3.51351e-06
ENSG00000174373	RALGAPA1	protein_coding	3.50129e-06
ENSG00000140939	NOL3	protein_coding	3.48544e-06
ENSG00000147044	CASK	protein_coding	3.48459e-06
ENSG00000105784	RUNDC3B	protein_coding	3.48403e-06
ENSG00000112379	ARFGEF3	protein_coding	3.47652e-06
ENSG00000163527	STT3B	protein_coding	3.47515e-06
ENSG00000112685	EXOC2	protein_coding	3.4664e-06
ENSG00000164117	FBXO8	protein_coding	3.46525e-06
ENSG00000120149	MSX2	protein_coding	3.46089e-06
ENSG00000074054	CLASP1	protein_coding	3.45526e-06
ENSG00000198265	HELZ	protein_coding	3.44575e-06
ENSG00000154639	CXADR	protein_coding	3.42038e-06
ENSG00000107897	ACBD5	protein_coding	3.41147e-06
ENSG00000163597	SNHG16	lncRNA	3.35057e-06
ENSG00000105983	LMBR1	protein_coding	3.33934e-06
ENSG00000100077	GRK3	protein_coding	3.33282e-06
ENSG00000117036	ETV3	protein_coding	3.33165e-06
ENSG00000242110	AMACR	protein_coding	3.32471e-06
ENSG00000173451	THAP2	protein_coding	3.31917e-06
ENSG00000160714	UBE2Q1	protein_coding	3.31288e-06
ENSG00000176422	SPRYD4	protein_coding	3.30675e-06
ENSG00000091157	WDR7	protein_coding	3.29956e-06
ENSG00000168288	MMADHC	protein_coding	3.29478e-06
ENSG00000138794	CASP6	protein_coding	3.28519e-06
ENSG00000137463	MGARP	protein_coding	3.27767e-06
ENSG00000119471	HSDL2	protein_coding	3.27068e-06
ENSG00000139946	PELI2	protein_coding	3.25773e-06
ENSG00000278608	MAMDC2	protein_coding	3.25544e-06
ENSG00000137221	TJAP1	protein_coding	3.25521e-06
ENSG00000122203	KIAA1191	protein_coding	3.24766e-06
ENSG00000188342	GTF2F2	protein_coding	3.24445e-06
ENSG00000130734	ATG4D	protein_coding	3.22797e-06
ENSG00000143862	ARL8A	protein_coding	3.22228e-06
ENSG00000065911	MTHFD2	protein_coding	3.21858e-06
ENSG00000030110	BAK1	protein_coding	3.21121e-06
ENSG00000128590	DNAJB9	protein_coding	3.20463e-06
ENSG00000153066	TXNDC11	protein_coding	3.1962e-06
ENSG00000164039	BDH2	protein_coding	3.19346e-06
ENSG00000090020	SLC9A1	protein_coding	3.19107e-06
ENSG00000183576	SETD3	protein_coding	3.18905e-06
ENSG00000110841	PPFIBP1	protein_coding	3.16757e-06
ENSG00000074842	MYDGF	protein_coding	3.16733e-06
ENSG00000136100	VPS36	protein_coding	3.16647e-06
ENSG00000138795	LEF1	protein_coding	3.15229e-06
ENSG00000095951	HIVEP1	protein_coding	3.138e-06
ENSG00000105771	SMG9	protein_coding	3.12876e-06
ENSG00000170425	ADORA2B	protein_coding	3.12746e-06
ENSG00000174796	THAP6	protein_coding	3.11119e-06
ENSG00000165804	ZNF219	protein_coding	3.10621e-06
ENSG00000261359	PYCARD-AS1	lncRNA	3.10427e-06
ENSG00000152409	JMY	protein_coding	3.09641e-06
ENSG00000158201	ABHD3	protein_coding	3.07893e-06
ENSG00000070814	TCOF1	protein_coding	3.07687e-06
ENSG00000278220	CLN8	protein_coding	3.07163e-06
ENSG00000157557	ETS2	protein_coding	3.06421e-06
ENSG00000070501	POLB	protein_coding	3.03174e-06
ENSG00000117906	RCN2	protein_coding	3.02967e-06
ENSG00000095587	TLL2	protein_coding	3.02421e-06
ENSG00000183092	BEGAIN	protein_coding	3.02412e-06
ENSG00000057663	ATG5	protein_coding	3.02306e-06
ENSG00000160190	SLC37A1	protein_coding	3.02088e-06
ENSG00000187049	TMEM216	protein_coding	3.01714e-06
ENSG00000139117	CPNE8	protein_coding	3.01004e-06
ENSG00000213672	NCKIPSD	protein_coding	3.00579e-06
ENSG00000269900	RMRP	lncRNA	3.00517e-06
ENSG00000140992	PDPK1	protein_coding	3.00343e-06
ENSG00000165802	NSMF	protein_coding	2.98052e-06
ENSG00000165914	TTC7B	protein_coding	2.97964e-06
ENSG00000271882		lncRNA	2.9735e-06
ENSG00000173214	MFSD4B	protein_coding	2.96286e-06
ENSG00000100612	DHRS7	protein_coding	2.96e-06
ENSG00000168476	REEP4	protein_coding	2.95916e-06
ENSG00000151690	MFSD6	protein_coding	2.94521e-06
ENSG00000100815	TRIP11	protein_coding	2.93334e-06
ENSG00000143434	SEMA6C	protein_coding	2.92939e-06
ENSG00000174132	FAM174A	protein_coding	2.9293e-06
ENSG00000165169	DYNLT3	protein_coding	2.92781e-06
ENSG00000261098		lncRNA	2.92581e-06
ENSG00000258199		lncRNA	2.9246e-06
ENSG00000184056	VPS33B	protein_coding	2.91484e-06
ENSG00000145214	DGKQ	protein_coding	2.89763e-06
ENSG00000173276	ZBTB21	protein_coding	2.89214e-06
ENSG00000282317		lncRNA	2.89024e-06
ENSG00000275932	DUSP14	protein_coding	2.88838e-06
ENSG00000126391	FRMD8	protein_coding	2.88669e-06
ENSG00000203772	SPRN	protein_coding	2.88051e-06
ENSG00000130758	MAP3K10	protein_coding	2.87718e-06
ENSG00000163281	GNPDA2	protein_coding	2.84723e-06
ENSG00000162368	CMPK1	protein_coding	2.847e-06
ENSG00000163328	GPR155	protein_coding	2.83994e-06
ENSG00000143393	PI4KB	protein_coding	2.83317e-06
ENSG00000259642	ST20-AS1	lncRNA	2.8202e-06
ENSG00000104331	BPNT2	protein_coding	2.81181e-06
ENSG00000157426	AASDH	protein_coding	2.81134e-06
ENSG00000156172	C8orf37	protein_coding	2.81024e-06
ENSG00000116299	ELAPOR1	protein_coding	2.80409e-06
ENSG00000182827	ACBD3	protein_coding	2.78686e-06
ENSG00000142751	GPN2	protein_coding	2.77217e-06
ENSG00000124783	SSR1	protein_coding	2.76534e-06
ENSG00000023318	ERP44	protein_coding	2.7609e-06
ENSG00000117475	BLZF1	protein_coding	2.75841e-06
ENSG00000117586	TNFSF4	protein_coding	2.75753e-06
ENSG00000129518	EAPP	protein_coding	2.74559e-06
ENSG00000128989	ARPP19	protein_coding	2.74496e-06
ENSG00000136367	ZFHX2	protein_coding	2.73889e-06
ENSG00000166503	HDGFL3	protein_coding	2.73404e-06
ENSG00000169032	MAP2K1	protein_coding	2.72562e-06
ENSG00000121075	TBX4	protein_coding	2.7238e-06
ENSG00000196507	TCEAL3	protein_coding	2.72115e-06
ENSG00000178662	CSRNP3	protein_coding	2.71755e-06
ENSG00000143878	RHOB	protein_coding	2.71672e-06
ENSG00000135002	RFK	protein_coding	2.71629e-06
ENSG00000127824	TUBA4A	protein_coding	2.7024e-06
ENSG00000110048	OSBP	protein_coding	2.69692e-06
ENSG00000079101	CLUL1	protein_coding	2.69172e-06
ENSG00000237803	LINC00211	lncRNA	2.6717e-06
ENSG00000083223	TUT7	protein_coding	2.66797e-06
ENSG00000165029	ABCA1	protein_coding	2.65998e-06
ENSG00000144674	GOLGA4	protein_coding	2.65861e-06
ENSG00000157954	WIPI2	protein_coding	2.65045e-06
ENSG00000138166	DUSP5	protein_coding	2.64996e-06
ENSG00000144455	SUMF1	protein_coding	2.63367e-06
ENSG00000177106	EPS8L2	protein_coding	2.62246e-06
ENSG00000179604	CDC42EP4	protein_coding	2.59586e-06
ENSG00000135932	CAB39	protein_coding	2.58597e-06
ENSG00000148110	MFSD14B	protein_coding	2.5688e-06
ENSG00000119283	TRIM67	protein_coding	2.55433e-06
ENSG00000166257	SCN3B	protein_coding	2.55424e-06
ENSG00000162298	SYVN1	protein_coding	2.54432e-06
ENSG00000089693	MLF2	protein_coding	2.52987e-06
ENSG00000060138	YBX3	protein_coding	2.52559e-06
ENSG00000143756	FBXO28	protein_coding	2.51604e-06
ENSG00000184898	RBM43	protein_coding	2.51327e-06
ENSG00000119396	RAB14	protein_coding	2.51075e-06
ENSG00000175324	LSM1	protein_coding	2.50537e-06
ENSG00000129472	RAB2B	protein_coding	2.49552e-06
ENSG00000150054	MPP7	protein_coding	2.4877e-06
ENSG00000104419	NDRG1	protein_coding	2.48106e-06
ENSG00000173334	TRIB1	protein_coding	2.47497e-06
ENSG00000197780	TAF13	protein_coding	2.47172e-06
ENSG00000013588	GPRC5A	protein_coding	2.46805e-06
ENSG00000100906	NFKBIA	protein_coding	2.46129e-06
ENSG00000158352	SHROOM4	protein_coding	2.44227e-06
ENSG00000174672	BRSK2	protein_coding	2.44132e-06
ENSG00000001460	STPG1	protein_coding	2.44132e-06
ENSG00000086598	TMED2	protein_coding	2.43254e-06
ENSG00000118680	MYL12B	protein_coding	2.43251e-06
ENSG00000281178	MLXIP	protein_coding	2.43104e-06
ENSG00000111790	FGFR1OP2	protein_coding	2.42818e-06
ENSG00000111110	PPM1H	protein_coding	2.42749e-06
ENSG00000069966	GNB5	protein_coding	2.41604e-06
ENSG00000270210		lncRNA	2.41209e-06
ENSG00000178234	GALNT11	protein_coding	2.40951e-06
ENSG00000151729	SLC25A4	protein_coding	2.40293e-06
ENSG00000181035	SLC25A42	protein_coding	2.37793e-06
ENSG00000110321	EIF4G2	protein_coding	2.37317e-06
ENSG00000163626	COX18	protein_coding	2.36098e-06
ENSG00000181061	HIGD1A	protein_coding	2.36058e-06
ENSG00000146476	ARMT1	protein_coding	2.35511e-06
ENSG00000149548	CCDC15	protein_coding	2.35507e-06
ENSG00000132478	UNK	protein_coding	2.3498e-06
ENSG00000011198	ABHD5	protein_coding	2.34429e-06
ENSG00000167460	TPM4	protein_coding	2.34229e-06
ENSG00000234432		lncRNA	2.34163e-06
ENSG00000123364	HOXC13	protein_coding	2.33324e-06
ENSG00000180263	FGD6	protein_coding	2.3149e-06
ENSG00000125871	MGME1	protein_coding	2.30757e-06
ENSG00000115310	RTN4	protein_coding	2.30596e-06
ENSG00000198730	CTR9	protein_coding	2.28232e-06
ENSG00000113583	C5orf15	protein_coding	2.28006e-06
ENSG00000123091	RNF11	protein_coding	2.27285e-06
ENSG00000260398		lncRNA	2.2724e-06
ENSG00000112378	PERP	protein_coding	2.27085e-06
ENSG00000138433	CIR1	protein_coding	2.26858e-06
ENSG00000163536	SERPINI1	protein_coding	2.26777e-06
ENSG00000126822	PLEKHG3	protein_coding	2.26759e-06
ENSG00000198648	STK39	protein_coding	2.26339e-06
ENSG00000163466	ARPC2	protein_coding	2.26074e-06
ENSG00000070366	SMG6	protein_coding	2.25771e-06
ENSG00000092820	EZR	protein_coding	2.2484e-06
ENSG00000161642	ZNF385A	protein_coding	2.24426e-06
ENSG00000086544	ITPKC	protein_coding	2.24332e-06
ENSG00000146223	RPL7L1	protein_coding	2.24328e-06
ENSG00000284948		lncRNA	2.24133e-06
ENSG00000139324	TMTC3	protein_coding	2.23733e-06
ENSG00000120727	PAIP2	protein_coding	2.23149e-06
ENSG00000130725	UBE2M	protein_coding	2.22414e-06
ENSG00000212864	RNF208	protein_coding	2.22092e-06
ENSG00000144747	TMF1	protein_coding	2.21464e-06
ENSG00000121858	TNFSF10	protein_coding	2.21371e-06
ENSG00000158773	USF1	protein_coding	2.21183e-06
ENSG00000134107	BHLHE40	protein_coding	2.21004e-06
ENSG00000183291	SELENOF	protein_coding	2.20822e-06
ENSG00000003756	RBM5	protein_coding	2.20782e-06
ENSG00000059769	DNAJC25	protein_coding	2.2058e-06
ENSG00000107789	MINPP1	protein_coding	2.20378e-06
ENSG00000127666	TICAM1	protein_coding	2.20032e-06
ENSG00000143384	MCL1	protein_coding	2.19935e-06
ENSG00000136146	MED4	protein_coding	2.19849e-06
ENSG00000138381	ASNSD1	protein_coding	2.1963e-06
ENSG00000164211	STARD4	protein_coding	2.1896e-06
ENSG00000214517	PPME1	protein_coding	2.18867e-06
ENSG00000104671	DCTN6	protein_coding	2.18814e-06
ENSG00000102468	HTR2A	protein_coding	2.18753e-06
ENSG00000134255	CEPT1	protein_coding	2.18705e-06
ENSG00000099246	RAB18	protein_coding	2.18171e-06
ENSG00000139323	POC1B	protein_coding	2.18143e-06
ENSG00000104442	ARMC1	protein_coding	2.17586e-06
ENSG00000118197	DDX59	protein_coding	2.17202e-06
ENSG00000113108	APBB3	protein_coding	2.1666e-06
ENSG00000171928	TVP23B	protein_coding	2.15999e-06
ENSG00000085365	SCAMP1	protein_coding	2.1534e-06
ENSG00000100554	ATP6V1D	protein_coding	2.15111e-06
ENSG00000114023	FAM162A	protein_coding	2.13694e-06
ENSG00000126107	HECTD3	protein_coding	2.13488e-06
ENSG00000116815	CD58	protein_coding	2.13325e-06
ENSG00000175906	ARL4D	protein_coding	2.13294e-06
ENSG00000138709	LARP1B	protein_coding	2.13108e-06
ENSG00000164715	LMTK2	protein_coding	2.12835e-06
ENSG00000077147	TM9SF3	protein_coding	2.12832e-06
ENSG00000119729	RHOQ	protein_coding	2.12755e-06
ENSG00000154553	PDLIM3	protein_coding	2.12495e-06
ENSG00000100347	SAMM50	protein_coding	2.12001e-06
ENSG00000166734	GOLM2	protein_coding	2.11495e-06
ENSG00000179292	TMEM151A	protein_coding	2.11301e-06
ENSG00000163171	CDC42EP3	protein_coding	2.10873e-06
ENSG00000184828	ZBTB7C	protein_coding	2.10811e-06
ENSG00000167971	CASKIN1	protein_coding	2.10375e-06
ENSG00000064393	HIPK2	protein_coding	2.09972e-06
ENSG00000273420		lncRNA	2.09712e-06
ENSG00000134874	DZIP1	protein_coding	2.08959e-06
ENSG00000163545	NUAK2	protein_coding	2.08904e-06
ENSG00000119559	C19orf25	protein_coding	2.08786e-06
ENSG00000185619	PCGF3	protein_coding	2.08269e-06
ENSG00000261997		lncRNA	2.0825e-06
ENSG00000148343	MIGA2	protein_coding	2.08201e-06
ENSG00000181027	FKRP	protein_coding	2.08154e-06
ENSG00000154127	UBASH3B	protein_coding	2.08086e-06
ENSG00000177058	SLC38A9	protein_coding	2.07856e-06
ENSG00000173542	MOB1B	protein_coding	2.06753e-06
ENSG00000171873	ADRA1D	protein_coding	2.06084e-06
ENSG00000275272	YTHDC1	protein_coding	2.05726e-06
ENSG00000011201	ANOS1	protein_coding	2.05569e-06
ENSG00000106993	CDC37L1	protein_coding	2.05208e-06
ENSG00000196605	ZNF846	protein_coding	2.04939e-06
ENSG00000105171	POP4	protein_coding	2.04843e-06
ENSG00000146247	PHIP	protein_coding	2.04252e-06
ENSG00000184840	TMED9	protein_coding	2.03945e-06
ENSG00000141424	SLC39A6	protein_coding	2.0375e-06
ENSG00000148832	PAOX	protein_coding	2.03457e-06
ENSG00000169635	HIC2	protein_coding	2.03013e-06
ENSG00000198948	MFAP3L	protein_coding	2.01968e-06
ENSG00000145375	SPATA5	protein_coding	2.01912e-06
ENSG00000131507	NDFIP1	protein_coding	2.01452e-06
ENSG00000155158	TTC39B	protein_coding	2.01119e-06
ENSG00000170653	ATF7	protein_coding	2.00574e-06
ENSG00000155096	AZIN1	protein_coding	1.99128e-06
ENSG00000109062	SLC9A3R1	protein_coding	1.99007e-06
ENSG00000090316	MAEA	protein_coding	1.98619e-06
ENSG00000277586	NEFL	protein_coding	1.98514e-06
ENSG00000023287	RB1CC1	protein_coding	1.98036e-06
ENSG00000278574	ZNHIT3	protein_coding	1.97094e-06
ENSG00000143126	CELSR2	protein_coding	1.96932e-06
ENSG00000158458	NRG2	protein_coding	1.96896e-06
ENSG00000157193	LRP8	protein_coding	1.96386e-06
ENSG00000104903	LYL1	protein_coding	1.9616e-06
ENSG00000164463	CREBRF	protein_coding	1.9573e-06
ENSG00000198478	SH3BGRL2	protein_coding	1.95347e-06
ENSG00000101911	PRPS2	protein_coding	1.95323e-06
ENSG00000198934	MAGEE1	protein_coding	1.95163e-06
ENSG00000125772	GPCPD1	protein_coding	1.93676e-06
ENSG00000169991	IFFO2	protein_coding	1.93403e-06
ENSG00000100376	FAM118A	protein_coding	1.93073e-06
ENSG00000154582	ELOC	protein_coding	1.93011e-06
ENSG00000148426	PROSER2	protein_coding	1.92968e-06
ENSG00000178971	CTC1	protein_coding	1.92861e-06
ENSG00000120868	APAF1	protein_coding	1.92301e-06
ENSG00000116209	TMEM59	protein_coding	1.92194e-06
ENSG00000169085	VXN	protein_coding	1.9205e-06
ENSG00000186283	TOR3A	protein_coding	1.91891e-06
ENSG00000159592	GPBP1L1	protein_coding	1.91695e-06
ENSG00000213523	SRA1	protein_coding	1.91644e-06
ENSG00000167004	PDIA3	protein_coding	1.91396e-06
ENSG00000178015	GPR150	protein_coding	1.9116e-06
ENSG00000117620	SLC35A3	protein_coding	1.90815e-06
ENSG00000140406	TLNRD1	protein_coding	1.90456e-06
ENSG00000275365	MMP11	protein_coding	1.89755e-06
ENSG00000100485	SOS2	protein_coding	1.89713e-06
ENSG00000287093		lncRNA	1.89663e-06
ENSG00000284930		lncRNA	1.89518e-06
ENSG00000175600	SUGCT	protein_coding	1.88922e-06
ENSG00000068305	MEF2A	protein_coding	1.88574e-06
ENSG00000043093	DCUN1D1	protein_coding	1.88532e-06
ENSG00000108061	SHOC2	protein_coding	1.87918e-06
ENSG00000127980	PEX1	protein_coding	1.87745e-06
ENSG00000175220	ARHGAP1	protein_coding	1.87407e-06
ENSG00000281221	PSMC4	protein_coding	1.87383e-06
ENSG00000068745	IP6K2	protein_coding	1.86489e-06
ENSG00000236753	MKLN1-AS	lncRNA	1.86157e-06
ENSG00000107731	UNC5B	protein_coding	1.84452e-06
ENSG00000167470	MIDN	protein_coding	1.84257e-06
ENSG00000128585	MKLN1	protein_coding	1.83394e-06
ENSG00000176723	ZNF843	protein_coding	1.82968e-06
ENSG00000145545	SRD5A1	protein_coding	1.8285e-06
ENSG00000196368	NUDT11	protein_coding	1.82682e-06
ENSG00000121361	KCNJ8	protein_coding	1.8237e-06
ENSG00000101311	FERMT1	protein_coding	1.82361e-06
ENSG00000135622	SEMA4F	protein_coding	1.8233e-06
ENSG00000117305	HMGCL	protein_coding	1.81865e-06
ENSG00000184992	BRI3BP	protein_coding	1.81286e-06
ENSG00000188290	HES4	protein_coding	1.81123e-06
ENSG00000072121	ZFYVE26	protein_coding	1.80871e-06
ENSG00000141452	RMC1	protein_coding	1.80172e-06
ENSG00000185946	RNPC3	protein_coding	1.80112e-06
ENSG00000088256	GNA11	protein_coding	1.80062e-06
ENSG00000100239	PPP6R2	protein_coding	1.80026e-06
ENSG00000284984	RHOU	protein_coding	1.79784e-06
ENSG00000130066	SAT1	protein_coding	1.79391e-06
ENSG00000132879	FBXO44	protein_coding	1.79175e-06
ENSG00000140319	SRP14	protein_coding	1.78649e-06
ENSG00000267106	ZNF561-AS1	lncRNA	1.7859e-06
ENSG00000137824	RMDN3	protein_coding	1.78435e-06
ENSG00000117335	CD46	protein_coding	1.78379e-06
ENSG00000119414	PPP6C	protein_coding	1.78184e-06
ENSG00000171617	ENC1	protein_coding	1.76875e-06
ENSG00000286977		lncRNA	1.76703e-06
ENSG00000263290	SCAMP3	protein_coding	1.76287e-06
ENSG00000168374	ARF4	protein_coding	1.76015e-06
ENSG00000107872	FBXL15	protein_coding	1.75875e-06
ENSG00000089048	ESF1	protein_coding	1.75761e-06
ENSG00000123178	SPRYD7	protein_coding	1.75678e-06
ENSG00000100567	PSMA3	protein_coding	1.75387e-06
ENSG00000281894	ZKSCAN7	protein_coding	1.75092e-06
ENSG00000198586	TLK1	protein_coding	1.74981e-06
ENSG00000102471	NDFIP2	protein_coding	1.74832e-06
ENSG00000071189	SNX13	protein_coding	1.74032e-06
ENSG00000074319	TSG101	protein_coding	1.73914e-06
ENSG00000162236	STX5	protein_coding	1.73007e-06
ENSG00000169359	SLC33A1	protein_coding	1.71749e-06
ENSG00000276907	ARHGAP27	protein_coding	1.71615e-06
ENSG00000152558	TMEM123	protein_coding	1.71202e-06
ENSG00000151136	BTBD11	protein_coding	1.7115e-06
ENSG00000149218	ENDOD1	protein_coding	1.71053e-06
ENSG00000135070	ISCA1	protein_coding	1.71031e-06
ENSG00000170515	PA2G4	protein_coding	1.71007e-06
ENSG00000102401	ARMCX3	protein_coding	1.70462e-06
ENSG00000197497	ZNF665	protein_coding	1.70402e-06
ENSG00000167554	ZNF610	protein_coding	1.70185e-06
ENSG00000090674	MCOLN1	protein_coding	1.6952e-06
ENSG00000001461	NIPAL3	protein_coding	1.69336e-06
ENSG00000268287		lncRNA	1.69194e-06
ENSG00000156804	FBXO32	protein_coding	1.68985e-06
ENSG00000086619	ERO1B	protein_coding	1.6898e-06
ENSG00000163104	SMARCAD1	protein_coding	1.68955e-06
ENSG00000135750	KCNK1	protein_coding	1.68936e-06
ENSG00000171105	INSR	protein_coding	1.68929e-06
ENSG00000146005	PSD2	protein_coding	1.68568e-06
ENSG00000170271	FAXDC2	protein_coding	1.6848e-06
ENSG00000011132	APBA3	protein_coding	1.68276e-06
ENSG00000004779	NDUFAB1	protein_coding	1.6786e-06
ENSG00000180398	MCFD2	protein_coding	1.67431e-06
ENSG00000179218	CALR	protein_coding	1.67313e-06
ENSG00000244063		lncRNA	1.67268e-06
ENSG00000006459	KDM7A	protein_coding	1.67198e-06
ENSG00000160753	RUSC1	protein_coding	1.67068e-06
ENSG00000112208	BAG2	protein_coding	1.6659e-06
ENSG00000159433	STARD9	protein_coding	1.66222e-06
ENSG00000106609	TMEM248	protein_coding	1.65998e-06
ENSG00000136888	ATP6V1G1	protein_coding	1.65894e-06
ENSG00000137996	RTCA	protein_coding	1.65888e-06
ENSG00000070404	FSTL3	protein_coding	1.65804e-06
ENSG00000075539	FRYL	protein_coding	1.65505e-06
ENSG00000198453	ZNF568	protein_coding	1.65433e-06
ENSG00000099341	PSMD8	protein_coding	1.65319e-06
ENSG00000183723	CMTM4	protein_coding	1.65312e-06
ENSG00000075336	TIMM21	protein_coding	1.652e-06
ENSG00000153234	NR4A2	protein_coding	1.6506e-06
ENSG00000117153	KLHL12	protein_coding	1.64972e-06
ENSG00000164933	SLC25A32	protein_coding	1.64956e-06
ENSG00000139675	HNRNPA1L2	protein_coding	1.64274e-06
ENSG00000010072	SPRTN	protein_coding	1.64245e-06
ENSG00000148943	LIN7C	protein_coding	1.63597e-06
ENSG00000153208	MERTK	protein_coding	1.63541e-06
ENSG00000127080	IPPK	protein_coding	1.6318e-06
ENSG00000213398	LCAT	protein_coding	1.62939e-06
ENSG00000130304	SLC27A1	protein_coding	1.62438e-06
ENSG00000011422	PLAUR	protein_coding	1.62261e-06
ENSG00000104687	GSR	protein_coding	1.62227e-06
ENSG00000182095	TNRC18	protein_coding	1.61883e-06
ENSG00000121454	LHX4	protein_coding	1.61856e-06
ENSG00000100372	SLC25A17	protein_coding	1.61854e-06
ENSG00000165630	PRPF18	protein_coding	1.61622e-06
ENSG00000161921	CXCL16	protein_coding	1.61273e-06
ENSG00000143207	COP1	protein_coding	1.61151e-06
ENSG00000088986	DYNLL1	protein_coding	1.60602e-06
ENSG00000157168	NRG1	protein_coding	1.59712e-06
ENSG00000156671	SAMD8	protein_coding	1.59175e-06
ENSG00000053747	LAMA3	protein_coding	1.58598e-06
ENSG00000188559	RALGAPA2	protein_coding	1.5853e-06
ENSG00000075089	ACTR6	protein_coding	1.5836e-06
ENSG00000116604	MEF2D	protein_coding	1.58226e-06
ENSG00000164096	C4orf3	protein_coding	1.57585e-06
ENSG00000116198	CEP104	protein_coding	1.57521e-06
ENSG00000102024	PLS3	protein_coding	1.57418e-06
ENSG00000049245	VAMP3	protein_coding	1.57345e-06
ENSG00000087095	NLK	protein_coding	1.57006e-06
ENSG00000160404	TOR2A	protein_coding	1.56732e-06
ENSG00000244038	DDOST	protein_coding	1.56623e-06
ENSG00000080822	CLDND1	protein_coding	1.55954e-06
ENSG00000144357	UBR3	protein_coding	1.5584e-06
ENSG00000119541	VPS4B	protein_coding	1.55602e-06
ENSG00000059122	FLYWCH1	protein_coding	1.55299e-06
ENSG00000146909	NOM1	protein_coding	1.55175e-06
ENSG00000065357	DGKA	protein_coding	1.55132e-06
ENSG00000107890	ANKRD26	protein_coding	1.54893e-06
ENSG00000114480	GBE1	protein_coding	1.54713e-06
ENSG00000234546	LNCTAM34A	lncRNA	1.54418e-06
ENSG00000164188	RANBP3L	protein_coding	1.54416e-06
ENSG00000178700	DHFR2	protein_coding	1.54223e-06
ENSG00000005893	LAMP2	protein_coding	1.54078e-06
ENSG00000184702	SEPTIN5	protein_coding	1.53764e-06
ENSG00000198046	ZNF667	protein_coding	1.53679e-06
ENSG00000136143	SUCLA2	protein_coding	1.52902e-06
ENSG00000286174		lncRNA	1.52795e-06
ENSG00000172159	FRMD3	protein_coding	1.52659e-06
ENSG00000064490	RFXANK	protein_coding	1.52604e-06
ENSG00000105699	LSR	protein_coding	1.5212e-06
ENSG00000148572	NRBF2	protein_coding	1.51898e-06
ENSG00000165458	INPPL1	protein_coding	1.51688e-06
ENSG00000101624	CEP76	protein_coding	1.51305e-06
ENSG00000173812	EIF1	protein_coding	1.51292e-06
ENSG00000158079	PTPDC1	protein_coding	1.51209e-06
ENSG00000119138	KLF9	protein_coding	1.50626e-06
ENSG00000140691	ARMC5	protein_coding	1.50621e-06
ENSG00000091317	CMTM6	protein_coding	1.50594e-06
ENSG00000185432	METTL7A	protein_coding	1.50395e-06
ENSG00000128791	TWSG1	protein_coding	1.50306e-06
ENSG00000129128	SPCS3	protein_coding	1.50055e-06
ENSG00000155016	CYP2U1	protein_coding	1.50046e-06
ENSG00000135018	UBQLN1	protein_coding	1.49877e-06
ENSG00000087502	ERGIC2	protein_coding	1.49843e-06
ENSG00000121766	ZCCHC17	protein_coding	1.49285e-06
ENSG00000179295	PTPN11	protein_coding	1.49106e-06
ENSG00000073910	FRY	protein_coding	1.49005e-06
ENSG00000109089	CDR2L	protein_coding	1.48917e-06
ENSG00000103852	TTC23	protein_coding	1.48577e-06
ENSG00000232807		lncRNA	1.48221e-06
ENSG00000119446	RBM18	protein_coding	1.48051e-06
ENSG00000184350	MRGPRE	protein_coding	1.48022e-06
ENSG00000254087	LYN	protein_coding	1.47955e-06
ENSG00000198482	ZNF808	protein_coding	1.47898e-06
ENSG00000258955	LINC00519	lncRNA	1.47867e-06
ENSG00000106682	EIF4H	protein_coding	1.47799e-06
ENSG00000125538	IL1B	protein_coding	1.47562e-06
ENSG00000147905	ZCCHC7	protein_coding	1.4752e-06
ENSG00000175489	LRRC25	protein_coding	1.47491e-06
ENSG00000179335	CLK3	protein_coding	1.47239e-06
ENSG00000272168	CASC15	lncRNA	1.47198e-06
ENSG00000167600	CYP2S1	protein_coding	1.47135e-06
ENSG00000134970	TMED7	protein_coding	1.46177e-06
ENSG00000162437	RAVER2	protein_coding	1.45879e-06
ENSG00000159733	ZFYVE28	protein_coding	1.45815e-06
ENSG00000277140	MARF1	protein_coding	1.45442e-06
ENSG00000063322	MED29	protein_coding	1.44857e-06
ENSG00000136810	TXN	protein_coding	1.44801e-06
ENSG00000118855	MFSD1	protein_coding	1.44577e-06
ENSG00000173175	ADCY5	protein_coding	1.44283e-06
ENSG00000075240	GRAMD4	protein_coding	1.44163e-06
ENSG00000182934	SRPRA	protein_coding	1.44095e-06
ENSG00000248206		lncRNA	1.4406e-06
ENSG00000010704	HFE	protein_coding	1.43631e-06
ENSG00000124613	ZNF391	protein_coding	1.42972e-06
ENSG00000180530	NRIP1	protein_coding	1.42908e-06
ENSG00000169223	LMAN2	protein_coding	1.42895e-06
ENSG00000115520	COQ10B	protein_coding	1.42802e-06
ENSG00000135966	TGFBRAP1	protein_coding	1.4257e-06
ENSG00000276107		lncRNA	1.42412e-06
ENSG00000285281	SGPP1	protein_coding	1.42399e-06
ENSG00000198399	ITSN2	protein_coding	1.42266e-06
ENSG00000221869	CEBPD	protein_coding	1.4185e-06
ENSG00000163376	KBTBD8	protein_coding	1.41759e-06
ENSG00000168014	C2CD3	protein_coding	1.41707e-06
ENSG00000078804	TP53INP2	protein_coding	1.41527e-06
ENSG00000104221	BRF2	protein_coding	1.41471e-06
ENSG00000142168	SOD1	protein_coding	1.41344e-06
ENSG00000133135	RNF128	protein_coding	1.41265e-06
ENSG00000178977	LINC00324	lncRNA	1.41251e-06
ENSG00000172845	SP3	protein_coding	1.41192e-06
ENSG00000104765	BNIP3L	protein_coding	1.40634e-06
ENSG00000115361	ACADL	protein_coding	1.4045e-06
ENSG00000165338	HECTD2	protein_coding	1.39951e-06
ENSG00000088298	EDEM2	protein_coding	1.39784e-06
ENSG00000177098	SCN4B	protein_coding	1.39671e-06
ENSG00000106443	PHF14	protein_coding	1.39492e-06
ENSG00000075785	RAB7A	protein_coding	1.39269e-06
ENSG00000135722	FBXL8	protein_coding	1.39218e-06
ENSG00000159921	GNE	protein_coding	1.39181e-06
ENSG00000086065	CHMP5	protein_coding	1.39143e-06
ENSG00000115993	TRAK2	protein_coding	1.3893e-06
ENSG00000261087	ZNNT1	lncRNA	1.38634e-06
ENSG00000276371	SINHCAF	protein_coding	1.38418e-06
ENSG00000114503	NCBP2	protein_coding	1.38124e-06
ENSG00000129595	EPB41L4A	protein_coding	1.38113e-06
ENSG00000288368	C1GALT1C1	protein_coding	1.38041e-06
ENSG00000198015	MRPL42	protein_coding	1.3787e-06
ENSG00000274671	MARVELD2	protein_coding	1.37729e-06
ENSG00000164347	GFM2	protein_coding	1.37562e-06
ENSG00000196739	COL27A1	protein_coding	1.37548e-06
ENSG00000131174	COX7B	protein_coding	1.37296e-06
ENSG00000256654		lncRNA	1.37258e-06
ENSG00000162604	TM2D1	protein_coding	1.37174e-06
ENSG00000172172	MRPL13	protein_coding	1.37165e-06
ENSG00000213337	ANKRD39	protein_coding	1.36455e-06
ENSG00000109180	OCIAD1	protein_coding	1.36239e-06
ENSG00000095380	NANS	protein_coding	1.36174e-06
ENSG00000142875	PRKACB	protein_coding	1.35672e-06
ENSG00000164073	MFSD8	protein_coding	1.35457e-06
ENSG00000114902	SPCS1	protein_coding	1.35349e-06
ENSG00000213977	TAX1BP3	protein_coding	1.3516e-06
ENSG00000267365	KCNJ2-AS1	lncRNA	1.34984e-06
ENSG00000100100	PIK3IP1	protein_coding	1.34877e-06
ENSG00000139719	VPS33A	protein_coding	1.34842e-06
ENSG00000125814	NAPB	protein_coding	1.34795e-06
ENSG00000064726	BTBD1	protein_coding	1.34529e-06
ENSG00000163602	RYBP	protein_coding	1.34466e-06
ENSG00000104660	LEPROTL1	protein_coding	1.34374e-06
ENSG00000124574	ABCC10	protein_coding	1.34185e-06
ENSG00000094841	UPRT	protein_coding	1.33502e-06
ENSG00000106615	RHEB	protein_coding	1.33393e-06
ENSG00000140543	DET1	protein_coding	1.33074e-06
ENSG00000188158	NHS	protein_coding	1.33072e-06
ENSG00000173040	EVC2	protein_coding	1.32893e-06
ENSG00000130368	MAS1	protein_coding	1.3231e-06
ENSG00000066027	PPP2R5A	protein_coding	1.32244e-06
ENSG00000144655	CSRNP1	protein_coding	1.32192e-06
ENSG00000100564	PIGH	protein_coding	1.31999e-06
ENSG00000286116		lncRNA	1.31952e-06
ENSG00000239672	NME1	protein_coding	1.31888e-06
ENSG00000177283	FZD8	protein_coding	1.31697e-06
ENSG00000175224	ATG13	protein_coding	1.31276e-06
ENSG00000103047	TANGO6	protein_coding	1.31113e-06
ENSG00000158006	PAFAH2	protein_coding	1.30989e-06
ENSG00000227678		lncRNA	1.30938e-06
ENSG00000183597	TANGO2	protein_coding	1.30637e-06
ENSG00000026297	RNASET2	protein_coding	1.29933e-06
ENSG00000149289	ZC3H12C	protein_coding	1.29811e-06
ENSG00000182253	SYNM	protein_coding	1.29793e-06
ENSG00000166575	TMEM135	protein_coding	1.29278e-06
ENSG00000103174	NAGPA	protein_coding	1.29123e-06
ENSG00000163291	PAQR3	protein_coding	1.28902e-06
ENSG00000177721	ANXA2R	protein_coding	1.28889e-06
ENSG00000138801	PAPSS1	protein_coding	1.28829e-06
ENSG00000128487	SPECC1	protein_coding	1.28493e-06
ENSG00000132952	USPL1	protein_coding	1.28416e-06
ENSG00000228794	LINC01128	lncRNA	1.2839e-06
ENSG00000010404	IDS	protein_coding	1.28335e-06
ENSG00000109390	NDUFC1	protein_coding	1.28219e-06
ENSG00000110696	C11orf58	protein_coding	1.27849e-06
ENSG00000038274	MAT2B	protein_coding	1.27812e-06
ENSG00000128463	EMC4	protein_coding	1.27793e-06
ENSG00000283009	ZNF436	protein_coding	1.27718e-06
ENSG00000267250		lncRNA	1.27635e-06
ENSG00000143751	SDE2	protein_coding	1.2761e-06
ENSG00000198157	HMGN5	protein_coding	1.27476e-06
ENSG00000066557	LRRC40	protein_coding	1.27443e-06
ENSG00000161057	PSMC2	protein_coding	1.27274e-06
ENSG00000270194		lncRNA	1.27248e-06
ENSG00000212743	LINC02656	lncRNA	1.27118e-06
ENSG00000106080	FKBP14	protein_coding	1.27014e-06
ENSG00000204947	ZNF425	protein_coding	1.26283e-06
ENSG00000163755	HPS3	protein_coding	1.26176e-06
ENSG00000288360	ZSWIM4	protein_coding	1.26166e-06
ENSG00000122824	NUDT10	protein_coding	1.26089e-06
ENSG00000273796		lncRNA	1.26035e-06
ENSG00000085788	DDHD2	protein_coding	1.25979e-06
ENSG00000063601	MTMR1	protein_coding	1.25942e-06
ENSG00000109133	TMEM33	protein_coding	1.25799e-06
ENSG00000144040	SFXN5	protein_coding	1.25675e-06
ENSG00000166598	HSP90B1	protein_coding	1.25368e-06
ENSG00000135250	SRPK2	protein_coding	1.25009e-06
ENSG00000108443	RPS6KB1	protein_coding	1.24843e-06
ENSG00000179241	LDLRAD3	protein_coding	1.24704e-06
ENSG00000103707	MTFMT	protein_coding	1.24516e-06
ENSG00000183778	B3GALT5	protein_coding	1.24475e-06
ENSG00000232586	KIAA1614-AS1	lncRNA	1.24292e-06
ENSG00000139624	CERS5	protein_coding	1.24072e-06
ENSG00000258708	SLC25A21-AS1	lncRNA	1.24037e-06
ENSG00000069509	FUNDC1	protein_coding	1.24005e-06
ENSG00000106025	TSPAN12	protein_coding	1.23698e-06
ENSG00000177853	ZNF518A	protein_coding	1.23694e-06
ENSG00000128609	NDUFA5	protein_coding	1.23689e-06
ENSG00000267581		lncRNA	1.23563e-06
ENSG00000165704	HPRT1	protein_coding	1.2356e-06
ENSG00000112294	ALDH5A1	protein_coding	1.2294e-06
ENSG00000260196		lncRNA	1.22875e-06
ENSG00000139160	ETFBKMT	protein_coding	1.22698e-06
ENSG00000068400	GRIPAP1	protein_coding	1.22635e-06
ENSG00000186352	ANKRD37	protein_coding	1.22633e-06
ENSG00000183684	ALYREF	protein_coding	1.22613e-06
ENSG00000103066	PLA2G15	protein_coding	1.22276e-06
ENSG00000109906	ZBTB16	protein_coding	1.21996e-06
ENSG00000172183	ISG20	protein_coding	1.21576e-06
ENSG00000123607	TTC21B	protein_coding	1.21557e-06
ENSG00000131015	ULBP2	protein_coding	1.21298e-06
ENSG00000104904	OAZ1	protein_coding	1.21093e-06
ENSG00000087245	MMP2	protein_coding	1.21062e-06
ENSG00000156475	PPP2R2B	protein_coding	1.20821e-06
ENSG00000120314	WDR55	protein_coding	1.20579e-06
ENSG00000039319	ZFYVE16	protein_coding	1.20511e-06
ENSG00000147601	TERF1	protein_coding	1.20432e-06
ENSG00000107779	BMPR1A	protein_coding	1.20202e-06
ENSG00000214140	PRCD	protein_coding	1.19483e-06
ENSG00000157227	MMP14	protein_coding	1.19273e-06
ENSG00000134247	PTGFRN	protein_coding	1.18934e-06
ENSG00000135776	ABCB10	protein_coding	1.18861e-06
ENSG00000136274	NACAD	protein_coding	1.18839e-06
ENSG00000213995	NAXD	protein_coding	1.1869e-06
ENSG00000123989	CHPF	protein_coding	1.18678e-06
ENSG00000102221	JADE3	protein_coding	1.18506e-06
ENSG00000288478	NIPA1	protein_coding	1.18358e-06
ENSG00000242802	AP5Z1	protein_coding	1.18287e-06
ENSG00000155660	PDIA4	protein_coding	1.177e-06
ENSG00000141543	EIF4A3	protein_coding	1.17678e-06
ENSG00000003249	DBNDD1	protein_coding	1.17671e-06
ENSG00000198680	TUSC1	protein_coding	1.17547e-06
ENSG00000122126	OCRL	protein_coding	1.17475e-06
ENSG00000102781	KATNAL1	protein_coding	1.17018e-06
ENSG00000091947	TMEM101	protein_coding	1.16771e-06
ENSG00000070731	ST6GALNAC2	protein_coding	1.16756e-06
ENSG00000134109	EDEM1	protein_coding	1.16674e-06
ENSG00000224782	PFDN6	protein_coding	1.16503e-06
ENSG00000103522	IL21R	protein_coding	1.16311e-06
ENSG00000129084	PSMA1	protein_coding	1.16221e-06
ENSG00000158406	H4C8	protein_coding	1.15906e-06
ENSG00000145241	CENPC	protein_coding	1.15491e-06
ENSG00000112144	CILK1	protein_coding	1.15222e-06
ENSG00000167333	TRIM68	protein_coding	1.15053e-06
ENSG00000160460	SPTBN4	protein_coding	1.1503e-06
ENSG00000101474	APMAP	protein_coding	1.14875e-06
ENSG00000114978	MOB1A	protein_coding	1.14709e-06
ENSG00000271204		lncRNA	1.14331e-06
ENSG00000165694	FRMD7	protein_coding	1.13953e-06
ENSG00000006712	PAF1	protein_coding	1.1385e-06
ENSG00000186166	CENATAC	protein_coding	1.13423e-06
ENSG00000198825	INPP5F	protein_coding	1.13397e-06
ENSG00000182400	TRAPPC6B	protein_coding	1.1306e-06
ENSG00000198513	ATL1	protein_coding	1.12953e-06
ENSG00000111897	SERINC1	protein_coding	1.12932e-06
ENSG00000253276	CCDC71L	protein_coding	1.1285e-06
ENSG00000112308	C6orf62	protein_coding	1.12741e-06
ENSG00000100354	TNRC6B	protein_coding	1.12705e-06
ENSG00000204370	SDHD	protein_coding	1.12704e-06
ENSG00000163904	SENP2	protein_coding	1.12682e-06
ENSG00000114166	KAT2B	protein_coding	1.12625e-06
ENSG00000187792	ZNF70	protein_coding	1.12588e-06
ENSG00000068912	ERLEC1	protein_coding	1.12519e-06
ENSG00000230424	EMC1-AS1	lncRNA	1.12259e-06
ENSG00000115657	ABCB6	protein_coding	1.12214e-06
ENSG00000260428	SCX	protein_coding	1.12066e-06
ENSG00000118762	PKD2	protein_coding	1.11858e-06
ENSG00000153094	BCL2L11	protein_coding	1.11603e-06
ENSG00000186019		lncRNA	1.11493e-06
ENSG00000100867	DHRS2	protein_coding	1.11475e-06
ENSG00000101421	CHMP4B	protein_coding	1.11469e-06
ENSG00000254035		lncRNA	1.11403e-06
ENSG00000113658	SMAD5	protein_coding	1.11378e-06
ENSG00000052795	FNIP2	protein_coding	1.11261e-06
ENSG00000131788	PIAS3	protein_coding	1.11258e-06
ENSG00000163170	BOLA3	protein_coding	1.1122e-06
ENSG00000157741	UBN2	protein_coding	1.10914e-06
ENSG00000146373	RNF217	protein_coding	1.10831e-06
ENSG00000103671	TRIP4	protein_coding	1.10775e-06
ENSG00000170791	CHCHD7	protein_coding	1.10713e-06
ENSG00000136237	RAPGEF5	protein_coding	1.10478e-06
ENSG00000139641	ESYT1	protein_coding	1.10413e-06
ENSG00000115239	ASB3	protein_coding	1.10096e-06
ENSG00000137267	TUBB2A	protein_coding	1.09935e-06
ENSG00000272158		lncRNA	1.0955e-06
ENSG00000166797	CIAO2A	protein_coding	1.0938e-06
ENSG00000260777		lncRNA	1.09377e-06
ENSG00000143771	CNIH4	protein_coding	1.09316e-06
ENSG00000167447	SMG8	protein_coding	1.09307e-06
ENSG00000139746	RBM26	protein_coding	1.09182e-06
ENSG00000146842	TMEM209	protein_coding	1.09174e-06
ENSG00000137055	PLAA	protein_coding	1.09045e-06
ENSG00000273562	NAP1L4	protein_coding	1.08811e-06
ENSG00000144224	UBXN4	protein_coding	1.08748e-06
ENSG00000136048	DRAM1	protein_coding	1.08465e-06
ENSG00000166275	BORCS7	protein_coding	1.08345e-06
ENSG00000087302	RTRAF	protein_coding	1.08215e-06
ENSG00000189241	TSPYL1	protein_coding	1.07833e-06
ENSG00000105509	HAS1	protein_coding	1.07711e-06
ENSG00000163312	HELQ	protein_coding	1.07646e-06
ENSG00000076356	PLXNA2	protein_coding	1.07572e-06
ENSG00000110328	GALNT18	protein_coding	1.07486e-06
ENSG00000124920	MYRF	protein_coding	1.07305e-06
ENSG00000118971	CCND2	protein_coding	1.07032e-06
ENSG00000246582		lncRNA	1.06992e-06
ENSG00000108733	PEX12	protein_coding	1.06911e-06
ENSG00000063854	HAGH	protein_coding	1.06907e-06
ENSG00000146433	TMEM181	protein_coding	1.06898e-06
ENSG00000136213	CHST12	protein_coding	1.06727e-06
ENSG00000138095	LRPPRC	protein_coding	1.06642e-06
ENSG00000135926	TMBIM1	protein_coding	1.06622e-06
ENSG00000182158	CREB3L2	protein_coding	1.06617e-06
ENSG00000110514	MADD	protein_coding	1.06421e-06
ENSG00000222011	FAM185A	protein_coding	1.06394e-06
ENSG00000164258	NDUFS4	protein_coding	1.06377e-06
ENSG00000143933	CALM2	protein_coding	1.05937e-06
ENSG00000120742	SERP1	protein_coding	1.05594e-06
ENSG00000140403	DNAJA4	protein_coding	1.05545e-06
ENSG00000181481	RNF135	protein_coding	1.0545e-06
ENSG00000125952	MAX	protein_coding	1.05237e-06
ENSG00000224774	CSNK2B	protein_coding	1.05095e-06
ENSG00000162944	RFTN2	protein_coding	1.05083e-06
ENSG00000182208	MOB2	protein_coding	1.05018e-06
ENSG00000137494	ANKRD42	protein_coding	1.04812e-06
ENSG00000286825		lncRNA	1.04646e-06
ENSG00000135870	RC3H1	protein_coding	1.04479e-06
ENSG00000137992	DBT	protein_coding	1.04388e-06
ENSG00000015133	CCDC88C	protein_coding	1.04308e-06
ENSG00000130517	PGPEP1	protein_coding	1.043e-06
ENSG00000124225	PMEPA1	protein_coding	1.04087e-06
ENSG00000085382	HACE1	protein_coding	1.04077e-06
ENSG00000285343	PPP1R3B	protein_coding	1.03952e-06
ENSG00000111816	FRK	protein_coding	1.03945e-06
ENSG00000206538	VGLL3	protein_coding	1.03845e-06
ENSG00000150787	PTS	protein_coding	1.03786e-06
ENSG00000115524	SF3B1	protein_coding	1.03627e-06
ENSG00000117707	PROX1	protein_coding	1.03562e-06
ENSG00000155893	PXYLP1	protein_coding	1.03387e-06
ENSG00000115963	RND3	protein_coding	1.03352e-06
ENSG00000176678	FOXL1	protein_coding	1.03345e-06
ENSG00000277445	CPEB1	protein_coding	1.03345e-06
ENSG00000120686	UFM1	protein_coding	1.03286e-06
ENSG00000172071	EIF2AK3	protein_coding	1.03041e-06
ENSG00000171606	ZNF274	protein_coding	1.02814e-06
ENSG00000145833	DDX46	protein_coding	1.02606e-06
ENSG00000152242	C18orf25	protein_coding	1.02594e-06
ENSG00000115839	RAB3GAP1	protein_coding	1.02461e-06
ENSG00000171735	CAMTA1	protein_coding	1.02392e-06
ENSG00000197798	FAM118B	protein_coding	1.02056e-06
ENSG00000163013	FBXO41	protein_coding	1.01845e-06
ENSG00000165417	GTF2A1	protein_coding	1.01653e-06
ENSG00000154978	VOPP1	protein_coding	1.0156e-06
ENSG00000108774	RAB5C	protein_coding	1.01333e-06
ENSG00000183431	SF3A3	protein_coding	1.01252e-06
ENSG00000121005	CRISPLD1	protein_coding	1.00998e-06
ENSG00000168300	PCMTD1	protein_coding	1.00932e-06
ENSG00000125375	DMAC2L	protein_coding	1.00905e-06
ENSG00000135637	CCDC142	protein_coding	1.00831e-06
ENSG00000005175	RPAP3	protein_coding	1.00749e-06
ENSG00000116213	WRAP73	protein_coding	1.00653e-06
ENSG00000182307	C8orf33	protein_coding	1.00583e-06
ENSG00000132963	POMP	protein_coding	1.00451e-06
ENSG00000099204	ABLIM1	protein_coding	1.0045e-06
ENSG00000023330	ALAS1	protein_coding	1.00255e-06
ENSG00000266094	RASSF5	protein_coding	1.00176e-06
ENSG00000168824	NSG1	protein_coding	1.00025e-06
ENSG00000189298	ZKSCAN3	protein_coding	1.00003e-06
ENSG00000158158	CNNM4	protein_coding	9.99797e-07
ENSG00000243449	C4orf48	protein_coding	9.99646e-07
ENSG00000119231	SENP5	protein_coding	9.99187e-07
ENSG00000115947	ORC4	protein_coding	9.99175e-07
ENSG00000126653	NSRP1	protein_coding	9.9904e-07
ENSG00000113790	EHHADH	protein_coding	9.98283e-07
ENSG00000159459	UBR1	protein_coding	9.9799e-07
ENSG00000082269	FAM135A	protein_coding	9.97796e-07
ENSG00000160305	DIP2A	protein_coding	9.96165e-07
ENSG00000089057	SLC23A2	protein_coding	9.95249e-07
ENSG00000141428	C18orf21	protein_coding	9.94478e-07
ENSG00000108651	UTP6	protein_coding	9.94225e-07
ENSG00000109738	GLRB	protein_coding	9.91972e-07
ENSG00000057757	PITHD1	protein_coding	9.90946e-07
ENSG00000120837	NFYB	protein_coding	9.90622e-07
ENSG00000265962	GACAT2	lncRNA	9.90493e-07
ENSG00000164885	CDK5	protein_coding	9.88632e-07
ENSG00000159200	RCAN1	protein_coding	9.87645e-07
ENSG00000099860	GADD45B	protein_coding	9.8689e-07
ENSG00000165997	ARL5B	protein_coding	9.8657e-07
ENSG00000173898	SPTBN2	protein_coding	9.86038e-07
ENSG00000171223	JUNB	protein_coding	9.85714e-07
ENSG00000226824		lncRNA	9.85313e-07
ENSG00000076043	REXO2	protein_coding	9.85173e-07
ENSG00000133789	SWAP70	protein_coding	9.85e-07
ENSG00000161547	SRSF2	protein_coding	9.84617e-07
ENSG00000276536	HRAS	protein_coding	9.83428e-07
ENSG00000204852	TCTN1	protein_coding	9.79503e-07
ENSG00000131019	ULBP3	protein_coding	9.78605e-07
ENSG00000160336	ZNF761	protein_coding	9.78406e-07
ENSG00000144815	NXPE3	protein_coding	9.77913e-07
ENSG00000142396	ERVK3-1	protein_coding	9.76966e-07
ENSG00000129493	HEATR5A	protein_coding	9.76163e-07
ENSG00000168701	TMEM208	protein_coding	9.76114e-07
ENSG00000247624	CPEB2-DT	lncRNA	9.75999e-07
ENSG00000140307	GTF2A2	protein_coding	9.75085e-07
ENSG00000189337	KAZN	protein_coding	9.74799e-07
ENSG00000111615	KRR1	protein_coding	9.74493e-07
ENSG00000184863	RBM33	protein_coding	9.7427e-07
ENSG00000095539	SEMA4G	protein_coding	9.74186e-07
ENSG00000131876	SNRPA1	protein_coding	9.72e-07
ENSG00000113319	RASGRF2	protein_coding	9.7191e-07
ENSG00000138942	RNF185	protein_coding	9.71837e-07
ENSG00000134152	KATNBL1	protein_coding	9.70301e-07
ENSG00000105738	SIPA1L3	protein_coding	9.69406e-07
ENSG00000162702	ZNF281	protein_coding	9.69027e-07
ENSG00000009413	REV3L	protein_coding	9.67857e-07
ENSG00000166086	JAM3	protein_coding	9.67265e-07
ENSG00000096063	SRPK1	protein_coding	9.66323e-07
ENSG00000165264	NDUFB6	protein_coding	9.65545e-07
ENSG00000148950	IMMP1L	protein_coding	9.64073e-07
ENSG00000163659	TIPARP	protein_coding	9.63817e-07
ENSG00000067992	PDK3	protein_coding	9.63271e-07
ENSG00000076351	SLC46A1	protein_coding	9.63217e-07
ENSG00000172260	NEGR1	protein_coding	9.62761e-07
ENSG00000284936	TMEM14C	protein_coding	9.62484e-07
ENSG00000174529	TMEM81	protein_coding	9.62132e-07
ENSG00000261786		lncRNA	9.57989e-07
ENSG00000107796	ACTA2	protein_coding	9.57931e-07
ENSG00000139266	MARCHF9	protein_coding	9.56555e-07
ENSG00000069849	ATP1B3	protein_coding	9.55889e-07
ENSG00000238042	LINC02257	lncRNA	9.53581e-07
ENSG00000067082	KLF6	protein_coding	9.52887e-07
ENSG00000091592	NLRP1	protein_coding	9.50263e-07
ENSG00000183354	KIAA2026	protein_coding	9.49757e-07
ENSG00000168067	MAP4K2	protein_coding	9.44076e-07
ENSG00000172869	DMXL1	protein_coding	9.41182e-07
ENSG00000178694	NSUN3	protein_coding	9.39766e-07
ENSG00000198000	NOL8	protein_coding	9.38797e-07
ENSG00000111231	GPN3	protein_coding	9.38692e-07
ENSG00000165105	RASEF	protein_coding	9.37762e-07
ENSG00000088387	DOCK9	protein_coding	9.37115e-07
ENSG00000162086	ZNF75A	protein_coding	9.36412e-07
ENSG00000073803	MAP3K13	protein_coding	9.34961e-07
ENSG00000078687	TNRC6C	protein_coding	9.30067e-07
ENSG00000146826	MAP11	protein_coding	9.2999e-07
ENSG00000197375	SLC22A5	protein_coding	9.29642e-07
ENSG00000169895	SYAP1	protein_coding	9.28596e-07
ENSG00000149557	FEZ1	protein_coding	9.2775e-07
ENSG00000233672	RNASEH2B-AS1	lncRNA	9.27379e-07
ENSG00000126777	KTN1	protein_coding	9.26055e-07
ENSG00000133069	TMCC2	protein_coding	9.24373e-07
ENSG00000120137	PANK3	protein_coding	9.22194e-07
ENSG00000126217	MCF2L	protein_coding	9.20227e-07
ENSG00000197265	GTF2E2	protein_coding	9.19949e-07
ENSG00000057252	SOAT1	protein_coding	9.1957e-07
ENSG00000106086	PLEKHA8	protein_coding	9.18576e-07
ENSG00000134248	LAMTOR5	protein_coding	9.17316e-07
ENSG00000100997	ABHD12	protein_coding	9.15937e-07
ENSG00000167977	KCTD5	protein_coding	9.14469e-07
ENSG00000188315	C3orf62	protein_coding	9.13838e-07
ENSG00000152990	ADGRA3	protein_coding	9.12119e-07
ENSG00000121940	CLCC1	protein_coding	9.09099e-07
ENSG00000066084	DIP2B	protein_coding	9.07357e-07
ENSG00000204147	ASAH2B	protein_coding	9.06512e-07
ENSG00000137073	UBAP2	protein_coding	9.06242e-07
ENSG00000165678	GHITM	protein_coding	9.03964e-07
ENSG00000144712	CAND2	protein_coding	9.01557e-07
ENSG00000141699	RETREG3	protein_coding	9.01539e-07
ENSG00000114784	EIF1B	protein_coding	9.00584e-07
ENSG00000100380	ST13	protein_coding	9.00497e-07
ENSG00000108344	PSMD3	protein_coding	9.00425e-07
ENSG00000136710	CCDC115	protein_coding	8.98677e-07
ENSG00000109323	MANBA	protein_coding	8.96111e-07
ENSG00000089234	BRAP	protein_coding	8.95865e-07
ENSG00000123358	NR4A1	protein_coding	8.92046e-07
ENSG00000154133	ROBO4	protein_coding	8.91961e-07
ENSG00000042429	MED17	protein_coding	8.91456e-07
ENSG00000272695	GAS6-DT	lncRNA	8.91167e-07
ENSG00000177576	C18orf32	protein_coding	8.90853e-07
ENSG00000205268	PDE7A	protein_coding	8.90481e-07
ENSG00000109929	SC5D	protein_coding	8.90469e-07
ENSG00000173588	CEP83	protein_coding	8.90399e-07
ENSG00000133773	CCDC59	protein_coding	8.90097e-07
ENSG00000145868	FBXO38	protein_coding	8.89447e-07
ENSG00000113749	HRH2	protein_coding	8.88948e-07
ENSG00000142330	CAPN10	protein_coding	8.88305e-07
ENSG00000013288	MAN2B2	protein_coding	8.87732e-07
ENSG00000236649	PPT2	protein_coding	8.86379e-07
ENSG00000138764	CCNG2	protein_coding	8.85522e-07
ENSG00000241058	NSUN6	protein_coding	8.84098e-07
ENSG00000121486	TRMT1L	protein_coding	8.8401e-07
ENSG00000144848	ATG3	protein_coding	8.83817e-07
ENSG00000142892	PIGK	protein_coding	8.8226e-07
ENSG00000084710	EFR3B	protein_coding	8.8096e-07
ENSG00000103978	TMEM87A	protein_coding	8.80911e-07
ENSG00000136158	SPRY2	protein_coding	8.7998e-07
ENSG00000267493	CIRBP-AS1	lncRNA	8.79218e-07
ENSG00000119862	LGALSL	protein_coding	8.75168e-07
ENSG00000119977	TCTN3	protein_coding	8.7388e-07
ENSG00000184185	KCNJ12	protein_coding	8.72931e-07
ENSG00000145439	CBR4	protein_coding	8.72178e-07
ENSG00000127989	MTERF1	protein_coding	8.72095e-07
ENSG00000156642	NPTN	protein_coding	8.70361e-07
ENSG00000151748	SAV1	protein_coding	8.69524e-07
ENSG00000143786	CNIH3	protein_coding	8.69151e-07
ENSG00000231179	MICB	protein_coding	8.67474e-07
ENSG00000186010	NDUFA13	protein_coding	8.65576e-07
ENSG00000147669	POLR2K	protein_coding	8.6503e-07
ENSG00000151702	FLI1	protein_coding	8.63156e-07
ENSG00000169249	ZRSR2	protein_coding	8.62489e-07
ENSG00000088682	COQ9	protein_coding	8.62408e-07
ENSG00000283649	ZDBF2	protein_coding	8.62275e-07
ENSG00000117450	PRDX1	protein_coding	8.61945e-07
ENSG00000107679	PLEKHA1	protein_coding	8.60751e-07
ENSG00000143622	RIT1	protein_coding	8.58712e-07
ENSG00000102271	KLHL4	protein_coding	8.57775e-07
ENSG00000235979		lncRNA	8.57332e-07
ENSG00000168434	COG7	protein_coding	8.56247e-07
ENSG00000075275	CELSR1	protein_coding	8.55885e-07
ENSG00000073060	SCARB1	protein_coding	8.55715e-07
ENSG00000186187	ZNRF1	protein_coding	8.54968e-07
ENSG00000151726	ACSL1	protein_coding	8.52906e-07
ENSG00000266904	LINC00663	lncRNA	8.5262e-07
ENSG00000174928	C3orf33	protein_coding	8.52575e-07
ENSG00000113966	ARL6	protein_coding	8.51936e-07
ENSG00000014123	UFL1	protein_coding	8.50379e-07
ENSG00000034713	GABARAPL2	protein_coding	8.48635e-07
ENSG00000049860	HEXB	protein_coding	8.47478e-07
ENSG00000198108	CHSY3	protein_coding	8.46219e-07
ENSG00000119714	GPR68	protein_coding	8.43974e-07
ENSG00000070081	NUCB2	protein_coding	8.43701e-07
ENSG00000256040	PAPPA-AS1	lncRNA	8.42451e-07
ENSG00000166233	ARIH1	protein_coding	8.42262e-07
ENSG00000164105	SAP30	protein_coding	8.40861e-07
ENSG00000164180	TMEM161B	protein_coding	8.39445e-07
ENSG00000147036	LANCL3	protein_coding	8.38658e-07
ENSG00000173918	C1QTNF1	protein_coding	8.38582e-07
ENSG00000171307	ZDHHC16	protein_coding	8.38535e-07
ENSG00000144566	RAB5A	protein_coding	8.3815e-07
ENSG00000267080	ASB16-AS1	lncRNA	8.37863e-07
ENSG00000151025	GPR158	protein_coding	8.37799e-07
ENSG00000164442	CITED2	protein_coding	8.3778e-07
ENSG00000087338	GMCL1	protein_coding	8.37188e-07
ENSG00000275903	PSMB3	protein_coding	8.34435e-07
ENSG00000146250	PRSS35	protein_coding	8.34247e-07
ENSG00000163788	SNRK	protein_coding	8.33464e-07
ENSG00000129933	MAU2	protein_coding	8.33025e-07
ENSG00000175662	TOM1L2	protein_coding	8.31587e-07
ENSG00000285899		lncRNA	8.31034e-07
ENSG00000100883	SRP54	protein_coding	8.30148e-07
ENSG00000142583	SLC2A5	protein_coding	8.29306e-07
ENSG00000139372	TDG	protein_coding	8.29285e-07
ENSG00000271643		lncRNA	8.27923e-07
ENSG00000214309	MBLAC1	protein_coding	8.27282e-07
ENSG00000176853	FAM91A1	protein_coding	8.26773e-07
ENSG00000104365	IKBKB	protein_coding	8.26233e-07
ENSG00000106780	MEGF9	protein_coding	8.25143e-07
ENSG00000126070	AGO3	protein_coding	8.25009e-07
ENSG00000138311	ZNF365	protein_coding	8.24896e-07
ENSG00000111666	CHPT1	protein_coding	8.23718e-07
ENSG00000197302	ZNF720	protein_coding	8.23281e-07
ENSG00000157978	LDLRAP1	protein_coding	8.22933e-07
ENSG00000286033		lncRNA	8.20017e-07
ENSG00000281332	LINC00997	lncRNA	8.19399e-07
ENSG00000120370	GORAB	protein_coding	8.19233e-07
ENSG00000152642	GPD1L	protein_coding	8.1853e-07
ENSG00000113273	ARSB	protein_coding	8.18464e-07
ENSG00000280495	TRAPPC4	protein_coding	8.18187e-07
ENSG00000285206	PTPMT1	protein_coding	8.17079e-07
ENSG00000169604	ANTXR1	protein_coding	8.14566e-07
ENSG00000163125	RPRD2	protein_coding	8.14104e-07
ENSG00000159873	CCDC117	protein_coding	8.1387e-07
ENSG00000139289	PHLDA1	protein_coding	8.12743e-07
ENSG00000110315	RNF141	protein_coding	8.12191e-07
ENSG00000249807		lncRNA	8.11973e-07
ENSG00000108946	PRKAR1A	protein_coding	8.11527e-07
ENSG00000166848	TERF2IP	protein_coding	8.113e-07
ENSG00000232679	LINC01705	lncRNA	8.11265e-07
ENSG00000164919	COX6C	protein_coding	8.11094e-07
ENSG00000118482	PHF3	protein_coding	8.09684e-07
ENSG00000153253	SCN3A	protein_coding	8.09377e-07
ENSG00000123388	HOXC11	protein_coding	8.07773e-07
ENSG00000230266	XXYLT1-AS2	lncRNA	8.0651e-07
ENSG00000090612	ZNF268	protein_coding	8.05926e-07
ENSG00000049130	KITLG	protein_coding	8.05601e-07
ENSG00000128285	MCHR1	protein_coding	8.05041e-07
ENSG00000143374	TARS2	protein_coding	8.0459e-07
ENSG00000104957	CCDC130	protein_coding	8.04575e-07
ENSG00000175155	YPEL2	protein_coding	8.04472e-07
ENSG00000165516	KLHDC2	protein_coding	8.03367e-07
ENSG00000080819	CPOX	protein_coding	8.03159e-07
ENSG00000108799	EZH1	protein_coding	8.02659e-07
ENSG00000093010	COMT	protein_coding	8.02604e-07
ENSG00000162552	WNT4	protein_coding	8.02283e-07
ENSG00000270681		lncRNA	8.00888e-07
ENSG00000187514	PTMA	protein_coding	7.99758e-07
ENSG00000064995	TAF11	protein_coding	7.99334e-07
ENSG00000078304	PPP2R5C	protein_coding	7.99289e-07
ENSG00000182606	TRAK1	protein_coding	7.98357e-07
ENSG00000073614	KDM5A	protein_coding	7.9768e-07
ENSG00000286634		lncRNA	7.97617e-07
ENSG00000140463	BBS4	protein_coding	7.97066e-07
ENSG00000166793	YPEL4	protein_coding	7.96231e-07
ENSG00000156273	BACH1	protein_coding	7.94398e-07
ENSG00000107669	ATE1	protein_coding	7.93115e-07
ENSG00000205352	PRR13	protein_coding	7.91561e-07
ENSG00000187051	RPS19BP1	protein_coding	7.90764e-07
ENSG00000106688	SLC1A1	protein_coding	7.90637e-07
ENSG00000118418	HMGN3	protein_coding	7.89172e-07
ENSG00000173611	SCAI	protein_coding	7.89121e-07
ENSG00000103642	LACTB	protein_coding	7.8839e-07
ENSG00000163389	POGLUT1	protein_coding	7.86112e-07
ENSG00000108306	FBXL20	protein_coding	7.85384e-07
ENSG00000184160	ADRA2C	protein_coding	7.85371e-07
ENSG00000141642	ELAC1	protein_coding	7.84713e-07
ENSG00000157191	NECAP2	protein_coding	7.83934e-07
ENSG00000065243	PKN2	protein_coding	7.83927e-07
ENSG00000179163	FUCA1	protein_coding	7.82867e-07
ENSG00000259969		lncRNA	7.82847e-07
ENSG00000165312	OTUD1	protein_coding	7.80578e-07
ENSG00000136378	ADAMTS7	protein_coding	7.8016e-07
ENSG00000108639	SYNGR2	protein_coding	7.79528e-07
ENSG00000165359	INTS6L	protein_coding	7.79298e-07
ENSG00000096384	HSP90AB1	protein_coding	7.78783e-07
ENSG00000230448	LINC00276	lncRNA	7.78131e-07
ENSG00000217236	SP9	protein_coding	7.77445e-07
ENSG00000162695	SLC30A7	protein_coding	7.76959e-07
ENSG00000143753	DEGS1	protein_coding	7.76851e-07
ENSG00000046604	DSG2	protein_coding	7.76807e-07
ENSG00000251615		lncRNA	7.76557e-07
ENSG00000129292	PHF20L1	protein_coding	7.76197e-07
ENSG00000286656		lncRNA	7.75612e-07
ENSG00000187607	ZNF286A	protein_coding	7.7478e-07
ENSG00000282987		lncRNA	7.74721e-07
ENSG00000100934	SEC23A	protein_coding	7.73923e-07
ENSG00000119335	SET	protein_coding	7.73522e-07
ENSG00000138738	PRDM5	protein_coding	7.71975e-07
ENSG00000175548	ALG10B	protein_coding	7.71804e-07
ENSG00000170293	CMTM8	protein_coding	7.70226e-07
ENSG00000006453	BAIAP2L1	protein_coding	7.69433e-07
ENSG00000158417	EIF5B	protein_coding	7.68882e-07
ENSG00000272656		lncRNA	7.68233e-07
ENSG00000138050	THUMPD2	protein_coding	7.6822e-07
ENSG00000173418	NAA20	protein_coding	7.68214e-07
ENSG00000018189	RUFY3	protein_coding	7.67779e-07
ENSG00000134900	TPP2	protein_coding	7.67626e-07
ENSG00000167114	SLC27A4	protein_coding	7.67529e-07
ENSG00000155975	VPS37A	protein_coding	7.66489e-07
ENSG00000070610	GBA2	protein_coding	7.66168e-07
ENSG00000138385	SSB	protein_coding	7.65958e-07
ENSG00000001036	FUCA2	protein_coding	7.64462e-07
ENSG00000198939	ZFP2	protein_coding	7.64437e-07
ENSG00000117461	PIK3R3	protein_coding	7.64026e-07
ENSG00000273889	FAM83H	protein_coding	7.63531e-07
ENSG00000106803	SEC61B	protein_coding	7.62584e-07
ENSG00000141577	CEP131	protein_coding	7.61824e-07
ENSG00000140545	MFGE8	protein_coding	7.61649e-07
ENSG00000100504	PYGL	protein_coding	7.61475e-07
ENSG00000117054	ACADM	protein_coding	7.6105e-07
ENSG00000150995	ITPR1	protein_coding	7.60008e-07
ENSG00000182700	IGIP	protein_coding	7.5897e-07
ENSG00000171867	PRNP	protein_coding	7.5837e-07
ENSG00000089177	KIF16B	protein_coding	7.58312e-07
ENSG00000124659	TBCC	protein_coding	7.5796e-07
ENSG00000162520	SYNC	protein_coding	7.57283e-07
ENSG00000197915	HRNR	protein_coding	7.56684e-07
ENSG00000102595	UGGT2	protein_coding	7.56673e-07
ENSG00000160539	PLPP7	protein_coding	7.55678e-07
ENSG00000124198	ARFGEF2	protein_coding	7.55242e-07
ENSG00000272338		lncRNA	7.53225e-07
ENSG00000131725	WDR44	protein_coding	7.52633e-07
ENSG00000151239	TWF1	protein_coding	7.52274e-07
ENSG00000136051	WASHC4	protein_coding	7.51992e-07
ENSG00000117602	RCAN3	protein_coding	7.5155e-07
ENSG00000162144	CYB561A3	protein_coding	7.51131e-07
ENSG00000102241	HTATSF1	protein_coding	7.51001e-07
ENSG00000185010	F8	protein_coding	7.49228e-07
ENSG00000233926		lncRNA	7.486e-07
ENSG00000070159	PTPN3	protein_coding	7.47909e-07
ENSG00000179010	MRFAP1	protein_coding	7.45988e-07
ENSG00000213096	ZNF254	protein_coding	7.45655e-07
ENSG00000113441	LNPEP	protein_coding	7.45389e-07
ENSG00000196911	KPNA5	protein_coding	7.44907e-07
ENSG00000256060	TRAPPC2B	protein_coding	7.44116e-07
ENSG00000128849	CGNL1	protein_coding	7.44045e-07
ENSG00000197930	ERO1A	protein_coding	7.43168e-07
ENSG00000162819	BROX	protein_coding	7.42729e-07
ENSG00000167522	ANKRD11	protein_coding	7.42585e-07
ENSG00000139793	MBNL2	protein_coding	7.40915e-07
ENSG00000188177	ZC3H6	protein_coding	7.39729e-07
ENSG00000095713	CRTAC1	protein_coding	7.38866e-07
ENSG00000160888	IER2	protein_coding	7.38002e-07
ENSG00000072954	TMEM38A	protein_coding	7.37245e-07
ENSG00000136531	SCN2A	protein_coding	7.36767e-07
ENSG00000062716	VMP1	protein_coding	7.35238e-07
ENSG00000166225	FRS2	protein_coding	7.34894e-07
ENSG00000285517		lncRNA	7.34659e-07
ENSG00000052723	SIKE1	protein_coding	7.34463e-07
ENSG00000172465	TCEAL1	protein_coding	7.34245e-07
ENSG00000130749	ZC3H4	protein_coding	7.33098e-07
ENSG00000121068	TBX2	protein_coding	7.31253e-07
ENSG00000162961	DPY30	protein_coding	7.31123e-07
ENSG00000175893	ZDHHC21	protein_coding	7.30584e-07
ENSG00000021645	NRXN3	protein_coding	7.2994e-07
ENSG00000197860	SGTB	protein_coding	7.28858e-07
ENSG00000171462	DLK2	protein_coding	7.27874e-07
ENSG00000137269	LRRC1	protein_coding	7.25875e-07
ENSG00000275880		lncRNA	7.25869e-07
ENSG00000167280	ENGASE	protein_coding	7.25052e-07
ENSG00000110046	ATG2A	protein_coding	7.24659e-07
ENSG00000141965	FEM1A	protein_coding	7.23242e-07
ENSG00000084090	STARD7	protein_coding	7.23207e-07
ENSG00000143452	HORMAD1	protein_coding	7.21806e-07
ENSG00000020426	MNAT1	protein_coding	7.21531e-07
ENSG00000117242	PINK1-AS	lncRNA	7.21457e-07
ENSG00000228801		lncRNA	7.2061e-07
ENSG00000011009	LYPLA2	protein_coding	7.20609e-07
ENSG00000119760	SUPT7L	protein_coding	7.18454e-07
ENSG00000180667	YOD1	protein_coding	7.18198e-07
ENSG00000164124	TMEM144	protein_coding	7.18155e-07
ENSG00000168309	FAM107A	protein_coding	7.17943e-07
ENSG00000096092	TMEM14A	protein_coding	7.17657e-07
ENSG00000267729		lncRNA	7.17489e-07
ENSG00000258616	LINC02303	lncRNA	7.17377e-07
ENSG00000122545	SEPTIN7	protein_coding	7.1727e-07
ENSG00000185222	TCEAL9	protein_coding	7.16871e-07
ENSG00000147573	TRIM55	protein_coding	7.16762e-07
ENSG00000142197	DOP1B	protein_coding	7.16446e-07
ENSG00000286195		lncRNA	7.16402e-07
ENSG00000164296	TIGD6	protein_coding	7.16079e-07
ENSG00000171819	ANGPTL7	protein_coding	7.14929e-07
ENSG00000162461	SLC25A34	protein_coding	7.14908e-07
ENSG00000165092	ALDH1A1	protein_coding	7.14764e-07
ENSG00000146021	KLHL3	protein_coding	7.14444e-07
ENSG00000061987	MON2	protein_coding	7.14003e-07
ENSG00000156427	FGF18	protein_coding	7.13399e-07
ENSG00000276618	RAD17	protein_coding	7.13114e-07
ENSG00000175471	MCTP1	protein_coding	7.12613e-07
ENSG00000150459	SAP18	protein_coding	7.12114e-07
ENSG00000143162	CREG1	protein_coding	7.11121e-07
ENSG00000233901	LINC01503	lncRNA	7.11057e-07
ENSG00000117859	OSBPL9	protein_coding	7.10496e-07
ENSG00000164466	SFXN1	protein_coding	7.10043e-07
ENSG00000165219	GAPVD1	protein_coding	7.09719e-07
ENSG00000196449	YRDC	protein_coding	7.09156e-07
ENSG00000116586	LAMTOR2	protein_coding	7.09001e-07
ENSG00000127870	RNF6	protein_coding	7.0781e-07
ENSG00000187479	C11orf96	protein_coding	7.07659e-07
ENSG00000136052	SLC41A2	protein_coding	7.06539e-07
ENSG00000100591	AHSA1	protein_coding	7.05985e-07
ENSG00000148411	NACC2	protein_coding	7.05784e-07
ENSG00000188283	ZNF383	protein_coding	7.05575e-07
ENSG00000163795	ZNF513	protein_coding	7.05233e-07
ENSG00000117519	CNN3	protein_coding	7.04873e-07
ENSG00000163155	LYSMD1	protein_coding	7.04703e-07
ENSG00000196262	PPIA	protein_coding	7.02824e-07
ENSG00000106211	HSPB1	protein_coding	7.02771e-07
ENSG00000109452	INPP4B	protein_coding	7.02594e-07
ENSG00000135940	COX5B	protein_coding	7.02561e-07
ENSG00000285719		lncRNA	7.01574e-07
ENSG00000285395	XYLT1	protein_coding	7.00222e-07
ENSG00000162923	WDR26	protein_coding	7.00156e-07
ENSG00000165355	FBXO33	protein_coding	6.98965e-07
ENSG00000227959		lncRNA	6.98928e-07
ENSG00000180758	GPR157	protein_coding	6.97745e-07
ENSG00000197841	ZNF181	protein_coding	6.96554e-07
ENSG00000164291	ARSK	protein_coding	6.95788e-07
ENSG00000166562	SEC11C	protein_coding	6.95713e-07
ENSG00000164172	MOCS2	protein_coding	6.95312e-07
ENSG00000196712	NF1	protein_coding	6.95124e-07
ENSG00000105963	ADAP1	protein_coding	6.95081e-07
ENSG00000165629	ATP5F1C	protein_coding	6.94572e-07
ENSG00000196428	TSC22D2	protein_coding	6.94283e-07
ENSG00000129197	RPAIN	protein_coding	6.93558e-07
ENSG00000162341	TPCN2	protein_coding	6.91858e-07
ENSG00000160602	NEK8	protein_coding	6.89664e-07
ENSG00000151348	EXT2	protein_coding	6.87195e-07
ENSG00000253797	UTP14C	protein_coding	6.87063e-07
ENSG00000161671	EMC10	protein_coding	6.86666e-07
ENSG00000257923	CUX1	protein_coding	6.86664e-07
ENSG00000273142	LINC02604	lncRNA	6.86496e-07
ENSG00000183876	ARSI	protein_coding	6.86458e-07
ENSG00000170088	TMEM192	protein_coding	6.85748e-07
ENSG00000117682	DHDDS	protein_coding	6.82567e-07
ENSG00000151364	KCTD14	protein_coding	6.82357e-07
ENSG00000273245		lncRNA	6.8225e-07
ENSG00000148680	HTR7	protein_coding	6.80821e-07
ENSG00000078142	PIK3C3	protein_coding	6.80759e-07
ENSG00000165023	DIRAS2	protein_coding	6.80654e-07
ENSG00000115194	SLC30A3	protein_coding	6.79727e-07
ENSG00000162813	BPNT1	protein_coding	6.7923e-07
ENSG00000117528	ABCD3	protein_coding	6.78805e-07
ENSG00000169495	HTRA4	protein_coding	6.78412e-07
ENSG00000186908	ZDHHC17	protein_coding	6.77705e-07
ENSG00000100865	CINP	protein_coding	6.77045e-07
ENSG00000240230	COX19	protein_coding	6.76656e-07
ENSG00000276075		lncRNA	6.75216e-07
[truncated: 17,972 more rows]

## Sheet: ST_S3D_Adjacency_TYMSOS
Gene	Gene Symbol	Biotype	Adjacency
ENSG00000176912	TYMSOS	lncRNA	1
ENSG00000134574	DDB2	protein_coding	0.00932221
ENSG00000105327	BBC3	protein_coding	0.00851989
ENSG00000161513	FDXR	protein_coding	0.00600344
ENSG00000162783	IER5	protein_coding	0.00513974
ENSG00000149792	MRPL49	protein_coding	0.00487792
ENSG00000164070	HSPA4L	protein_coding	0.00450967
ENSG00000181467	RAP2B	protein_coding	0.00450175
ENSG00000159388	BTG2	protein_coding	0.00385988
ENSG00000170836	PPM1D	protein_coding	0.00376553
ENSG00000176531	PHLDB3	protein_coding	0.00318631
ENSG00000162643	DNAI3	protein_coding	0.00318563
ENSG00000080546	SESN1	protein_coding	0.00307213
ENSG00000196072	BLOC1S2	protein_coding	0.00275352
ENSG00000124762	CDKN1A	protein_coding	0.00264549
ENSG00000284850	DCP1B	protein_coding	0.00262214
ENSG00000170855	TRIAP1	protein_coding	0.00253495
ENSG00000205978	NYNRIN	protein_coding	0.00251122
ENSG00000171552	BCL2L1	protein_coding	0.00247312
ENSG00000110171	TRIM3	protein_coding	0.00230173
ENSG00000131080	EDA2R	protein_coding	0.00216198
ENSG00000277287		lncRNA	0.00187725
ENSG00000274287	SCRIB	protein_coding	0.00182519
ENSG00000132646	PCNA	protein_coding	0.00182066
ENSG00000078237	TIGAR	protein_coding	0.00167533
ENSG00000167992	VWCE	protein_coding	0.00149507
ENSG00000113328	CCNG1	protein_coding	0.00146005
ENSG00000104228	TRIM35	protein_coding	0.00145055
ENSG00000116017	ARID3A	protein_coding	0.00133813
ENSG00000196781	TLE1	protein_coding	0.00133504
ENSG00000135679	MDM2	protein_coding	0.00122576
ENSG00000196152	ZNF79	protein_coding	0.00121385
ENSG00000120889	TNFRSF10B	protein_coding	0.00117272
ENSG00000173846	PLK3	protein_coding	0.00116352
ENSG00000164051	CCDC51	protein_coding	0.0011578
ENSG00000151689	INPP1	protein_coding	0.00111001
ENSG00000185668	POU3F1	protein_coding	0.00110719
ENSG00000177595	PIDD1	protein_coding	0.00109714
ENSG00000165632	TAF3	protein_coding	0.00107995
ENSG00000165912	PACSIN3	protein_coding	0.00106934
ENSG00000154767	XPC	protein_coding	0.00104799
ENSG00000116514	RNF19B	protein_coding	0.00102985
ENSG00000227816	TAP1	protein_coding	0.00101877
ENSG00000167196	FBXO22	protein_coding	0.000995505
ENSG00000285069	SESN2	protein_coding	0.000981612
ENSG00000244509	APOBEC3C	protein_coding	0.000943186
ENSG00000109670	FBXW7	protein_coding	0.000808682
ENSG00000164237	CMBL	protein_coding	0.000804751
ENSG00000073578	SDHA	protein_coding	0.000784721
ENSG00000196814	MVB12B	protein_coding	0.000766828
ENSG00000128805	ARHGAP22	protein_coding	0.000751092
ENSG00000026103	FAS	protein_coding	0.000729796
ENSG00000160917	CPSF4	protein_coding	0.00066852
ENSG00000141232	TOB1	protein_coding	0.000665806
ENSG00000010165	EEF1AKNMT	protein_coding	0.000657538
ENSG00000181026	AEN	protein_coding	0.000653789
ENSG00000109084	TMEM97	protein_coding	0.000632209
ENSG00000170734	POLH	protein_coding	0.0006224
ENSG00000154040	CABYR	protein_coding	0.000608159
ENSG00000172831	CES2	protein_coding	0.000604767
ENSG00000175938	ORAI3	protein_coding	0.000566734
ENSG00000196576	PLXNB2	protein_coding	0.000566676
ENSG00000125965	GDF5	protein_coding	0.000541584
ENSG00000163050	COQ8A	protein_coding	0.000521584
ENSG00000171132	PRKCE	protein_coding	0.000519948
ENSG00000148541	FAM13C	protein_coding	0.000516167
ENSG00000070882	OSBPL3	protein_coding	0.000515253
ENSG00000152782	PANK1	protein_coding	0.00050393
ENSG00000132274	TRIM22	protein_coding	0.00050357
ENSG00000174307	PHLDA3	protein_coding	0.000498585
ENSG00000118046	STK11	protein_coding	0.000451995
ENSG00000048392	RRM2B	protein_coding	0.000440674
ENSG00000283059	KLLN	protein_coding	0.000436193
ENSG00000132517	SLC52A1	protein_coding	0.000433651
ENSG00000164938	TP53INP1	protein_coding	0.000407153
ENSG00000135823	STX6	protein_coding	0.000403312
ENSG00000116717	GADD45A	protein_coding	0.000400601
ENSG00000168061	SAC3D1	protein_coding	0.000385444
ENSG00000164236	ANKRD33B	protein_coding	0.00038153
ENSG00000172667	ZMAT3	protein_coding	0.000359759
ENSG00000101844	ATG4A	protein_coding	0.000352962
ENSG00000111728	ST8SIA1	protein_coding	0.000347041
ENSG00000092068	SLC7A8	protein_coding	0.000335833
ENSG00000176428	VPS37D	protein_coding	0.000329572
ENSG00000173535	TNFRSF10C	protein_coding	0.000323868
ENSG00000172738	TMEM217	protein_coding	0.000316489
ENSG00000158373	H2BC5	protein_coding	0.000311898
ENSG00000277639		protein_coding	0.0003109
ENSG00000185112	FAM43A	protein_coding	0.000307905
ENSG00000181827	RFX7	protein_coding	0.000297501
ENSG00000168502	MTCL1	protein_coding	0.000290486
ENSG00000010030	ETV7	protein_coding	0.000280722
ENSG00000260912		lncRNA	0.000274217
ENSG00000273802	H2BC8	protein_coding	0.00026392
ENSG00000124608	AARS2	protein_coding	0.000253874
ENSG00000055163	CYFIP2	protein_coding	0.000251159
ENSG00000179588	ZFPM1	protein_coding	0.000250835
ENSG00000087077	TRIP6	protein_coding	0.000246963
ENSG00000117533	VAMP4	protein_coding	0.000243992
ENSG00000179604	CDC42EP4	protein_coding	0.000243665
ENSG00000172890	NADSYN1	protein_coding	0.000236453
ENSG00000011523	CEP68	protein_coding	0.000234383
ENSG00000130193	THEM6	protein_coding	0.000230465
ENSG00000183943	PRKX	protein_coding	0.000219475
ENSG00000076604	TRAF4	protein_coding	0.000214005
ENSG00000069020	MAST4	protein_coding	0.000211465
ENSG00000233695	GAS6-AS1	lncRNA	0.000201281
ENSG00000065491	TBC1D22B	protein_coding	0.000197742
ENSG00000174684	B4GAT1	protein_coding	0.000193889
ENSG00000163947	ARHGEF3	protein_coding	0.000186054
ENSG00000130513	GDF15	protein_coding	0.000174153
ENSG00000010295	IFFO1	protein_coding	0.000173729
ENSG00000137500	CCDC90B	protein_coding	0.000170948
ENSG00000071205	ARHGAP10	protein_coding	0.000166114
ENSG00000286116		lncRNA	0.000165704
ENSG00000187091	PLCD1	protein_coding	0.000165539
ENSG00000196220	SRGAP3	protein_coding	0.000156103
ENSG00000119471	HSDL2	protein_coding	0.000154662
ENSG00000243477	NAA80	protein_coding	0.000154394
ENSG00000166477	LEO1	protein_coding	0.000149372
ENSG00000154719	MRPL39	protein_coding	0.000149214
ENSG00000146006	LRRTM2	protein_coding	0.000148934
ENSG00000197093	GAL3ST4	protein_coding	0.000141842
ENSG00000172409	CLP1	protein_coding	0.000140307
ENSG00000161642	ZNF385A	protein_coding	0.000139728
ENSG00000175895	PLEKHF2	protein_coding	0.000139532
ENSG00000148908	RGS10	protein_coding	0.00013822
ENSG00000028277	POU2F2	protein_coding	0.000135462
ENSG00000119630	PGF	protein_coding	0.000134299
ENSG00000124635	H2BC11	protein_coding	0.000133899
ENSG00000066027	PPP2R5A	protein_coding	0.000133195
ENSG00000091947	TMEM101	protein_coding	0.000132835
ENSG00000167904	TMEM68	protein_coding	0.000129833
ENSG00000112249	ASCC3	protein_coding	0.000129504
ENSG00000135924	DNAJB2	protein_coding	0.000128779
ENSG00000063322	MED29	protein_coding	0.000124786
ENSG00000101019	UQCC1	protein_coding	0.000120873
ENSG00000103490	PYCARD	protein_coding	0.000118784
ENSG00000143393	PI4KB	protein_coding	0.00011759
ENSG00000167986	DDB1	protein_coding	0.000116483
ENSG00000170835	CEL	protein_coding	0.000115736
ENSG00000177076	ACER2	protein_coding	0.000113569
ENSG00000197122	SRC	protein_coding	0.000113078
ENSG00000139722	VPS37B	protein_coding	0.000110361
ENSG00000076641	PAG1	protein_coding	0.000110123
ENSG00000095397	WHRN	protein_coding	0.000108784
ENSG00000274336	CDIP1	protein_coding	0.000107645
ENSG00000042317	SPATA7	protein_coding	0.00010617
ENSG00000196787	H2AC11	protein_coding	0.000104723
ENSG00000006712	PAF1	protein_coding	0.000104559
ENSG00000087088	BAX	protein_coding	0.000104391
ENSG00000146232	NFKBIE	protein_coding	0.000103291
ENSG00000079999	KEAP1	protein_coding	0.00010313
ENSG00000071054	MAP4K4	protein_coding	0.000102172
ENSG00000136826	KLF4	protein_coding	0.000101943
ENSG00000137275	RIPK1	protein_coding	0.000101666
ENSG00000137074	APTX	protein_coding	0.00010096
ENSG00000167676	PLIN4	protein_coding	9.98461e-05
ENSG00000110046	ATG2A	protein_coding	9.94425e-05
ENSG00000163071	SPATA18	protein_coding	9.88537e-05
ENSG00000273084		lncRNA	9.84581e-05
ENSG00000090776	EFNB1	protein_coding	9.79825e-05
ENSG00000136114	THSD1	protein_coding	9.77571e-05
ENSG00000010810	FYN	protein_coding	9.75936e-05
ENSG00000160789	LMNA	protein_coding	9.23095e-05
ENSG00000188215	DCUN1D3	protein_coding	9.15884e-05
ENSG00000135821	GLUL	protein_coding	9.10723e-05
ENSG00000100916	BRMS1L	protein_coding	9.10195e-05
ENSG00000249859	PVT1	lncRNA	9.01734e-05
ENSG00000126107	HECTD3	protein_coding	8.93344e-05
ENSG00000185432	METTL7A	protein_coding	8.80186e-05
ENSG00000177106	EPS8L2	protein_coding	8.77372e-05
ENSG00000236540		lncRNA	8.77335e-05
ENSG00000100380	ST13	protein_coding	8.64664e-05
ENSG00000130304	SLC27A1	protein_coding	8.3237e-05
ENSG00000166592	RRAD	protein_coding	8.21385e-05
ENSG00000182704	TSKU	protein_coding	8.20988e-05
ENSG00000124098	FAM210B	protein_coding	8.13099e-05
ENSG00000263727		lncRNA	7.9103e-05
ENSG00000148175	STOM	protein_coding	7.81689e-05
ENSG00000139946	PELI2	protein_coding	7.80912e-05
ENSG00000243701	DUBR	lncRNA	7.76463e-05
ENSG00000137975	CLCA2	protein_coding	7.64422e-05
ENSG00000125845	BMP2	protein_coding	7.27083e-05
ENSG00000174516	PELI3	protein_coding	7.16272e-05
ENSG00000244694	PTCHD4	protein_coding	7.09857e-05
ENSG00000147509	RGS20	protein_coding	6.96381e-05
ENSG00000115267	IFIH1	protein_coding	6.95983e-05
ENSG00000205302	SNX2	protein_coding	6.81397e-05
ENSG00000137574	TGS1	protein_coding	6.80602e-05
ENSG00000104866	PPP1R37	protein_coding	6.73116e-05
ENSG00000184678	H2BC21	protein_coding	6.71833e-05
ENSG00000147119	CHST7	protein_coding	6.70715e-05
ENSG00000197852	INKA2	protein_coding	6.69927e-05
ENSG00000163931	TKT	protein_coding	6.69824e-05
ENSG00000168734	PKIG	protein_coding	6.65438e-05
ENSG00000118960	HS1BP3	protein_coding	6.59452e-05
ENSG00000116106	EPHA4	protein_coding	6.55555e-05
ENSG00000177363	LRRN4CL	protein_coding	6.47651e-05
ENSG00000123700	KCNJ2	protein_coding	6.31041e-05
ENSG00000204634	TBC1D8	protein_coding	6.30445e-05
ENSG00000215853	RPTN	protein_coding	6.2508e-05
ENSG00000165272	AQP3	protein_coding	6.22855e-05
ENSG00000143479	DYRK3	protein_coding	6.12882e-05
ENSG00000160271	RALGDS	protein_coding	6.04851e-05
ENSG00000143786	CNIH3	protein_coding	5.94253e-05
ENSG00000126561	STAT5A	protein_coding	5.88873e-05
ENSG00000160606	TLCD1	protein_coding	5.8815e-05
ENSG00000126861	OMG	protein_coding	5.84864e-05
ENSG00000247315	ZCCHC3	protein_coding	5.84271e-05
ENSG00000104689	TNFRSF10A	protein_coding	5.76075e-05
ENSG00000101955	SRPX	protein_coding	5.72875e-05
ENSG00000148832	PAOX	protein_coding	5.64982e-05
ENSG00000131981	LGALS3	protein_coding	5.63631e-05
ENSG00000110107	PRPF19	protein_coding	5.61891e-05
ENSG00000187134	AKR1C1	protein_coding	5.61335e-05
ENSG00000175782	SLC35E3	protein_coding	5.51069e-05
ENSG00000215458	AATBC	lncRNA	5.50746e-05
ENSG00000187013	LINC02875	lncRNA	5.50172e-05
ENSG00000239306	RBM14	protein_coding	5.40937e-05
ENSG00000079432	CIC	protein_coding	5.32207e-05
ENSG00000165861	ZFYVE1	protein_coding	5.31893e-05
ENSG00000131669	NINJ1	protein_coding	5.1895e-05
ENSG00000151131	C12orf45	protein_coding	5.18096e-05
ENSG00000123992	DNPEP	protein_coding	5.17916e-05
ENSG00000136003	ISCU	protein_coding	5.10026e-05
ENSG00000228526	MIR34AHG	lncRNA	5.06974e-05
ENSG00000126391	FRMD8	protein_coding	5.0453e-05
ENSG00000139597	N4BP2L1	protein_coding	5.00515e-05
ENSG00000284501	MGAT4B	protein_coding	4.96865e-05
ENSG00000164331	ANKRA2	protein_coding	4.8302e-05
ENSG00000239474	KLHL41	protein_coding	4.82865e-05
ENSG00000133639	BTG1	protein_coding	4.82669e-05
ENSG00000125378	BMP4	protein_coding	4.75749e-05
ENSG00000179833	SERTAD2	protein_coding	4.74073e-05
ENSG00000168811	IL12A	protein_coding	4.73726e-05
ENSG00000133131	MORC4	protein_coding	4.71203e-05
ENSG00000100347	SAMM50	protein_coding	4.63673e-05
ENSG00000148180	GSN	protein_coding	4.62133e-05
ENSG00000247596	TWF2	protein_coding	4.61764e-05
ENSG00000197301	HMGA2-AS1	lncRNA	4.59931e-05
ENSG00000127837	AAMP	protein_coding	4.56142e-05
ENSG00000232804	HSPA1B	protein_coding	4.53698e-05
ENSG00000011009	LYPLA2	protein_coding	4.5199e-05
ENSG00000130956	HABP4	protein_coding	4.51939e-05
ENSG00000170271	FAXDC2	protein_coding	4.49908e-05
ENSG00000171443	ZNF524	protein_coding	4.44247e-05
ENSG00000176890	TYMS	protein_coding	4.42929e-05
ENSG00000155893	PXYLP1	protein_coding	4.4245e-05
ENSG00000175489	LRRC25	protein_coding	4.38342e-05
ENSG00000126947	ARMCX1	protein_coding	4.35668e-05
ENSG00000072210	ALDH3A2	protein_coding	4.34746e-05
ENSG00000141504	SAT2	protein_coding	4.31314e-05
ENSG00000197019	SERTAD1	protein_coding	4.28728e-05
ENSG00000140396	NCOA2	protein_coding	4.26689e-05
ENSG00000152234	ATP5F1A	protein_coding	4.19417e-05
ENSG00000197044	ZNF441	protein_coding	4.16057e-05
ENSG00000123600	METTL8	protein_coding	4.11967e-05
ENSG00000121769	FABP3	protein_coding	4.07445e-05
ENSG00000005801	ZNF195	protein_coding	4.02931e-05
ENSG00000177879	AP3S1	protein_coding	4.0263e-05
ENSG00000247317	LY6E-DT	lncRNA	4.00459e-05
ENSG00000156486	KCNS2	protein_coding	3.99987e-05
ENSG00000177191	B3GNT8	protein_coding	3.99006e-05
ENSG00000196975	ANXA4	protein_coding	3.98078e-05
ENSG00000176387	HSD11B2	protein_coding	3.95604e-05
ENSG00000160870	CYP3A7	protein_coding	3.95599e-05
ENSG00000159111	MRPL10	protein_coding	3.94558e-05
ENSG00000111052	LIN7A	protein_coding	3.93967e-05
ENSG00000171425	ZNF581	protein_coding	3.92956e-05
ENSG00000285193	RABGGTA	protein_coding	3.91586e-05
ENSG00000126001	CEP250	protein_coding	3.91569e-05
ENSG00000167508	MVD	protein_coding	3.9131e-05
ENSG00000155621	C9orf85	protein_coding	3.88186e-05
ENSG00000134363	FST	protein_coding	3.85231e-05
ENSG00000165891	E2F7	protein_coding	3.81897e-05
ENSG00000106070	GRB10	protein_coding	3.81366e-05
ENSG00000100532	CGRRF1	protein_coding	3.78659e-05
ENSG00000182752	PAPPA	protein_coding	3.78197e-05
ENSG00000288533		lncRNA	3.77709e-05
ENSG00000135723	FHOD1	protein_coding	3.75377e-05
ENSG00000274750	H3C6	protein_coding	3.72268e-05
ENSG00000181472	ZBTB2	protein_coding	3.72268e-05
ENSG00000109610	SOD3	protein_coding	3.71731e-05
ENSG00000166793	YPEL4	protein_coding	3.68896e-05
ENSG00000151632	AKR1C2	protein_coding	3.68798e-05
ENSG00000132670	PTPRA	protein_coding	3.67894e-05
ENSG00000115226	FNDC4	protein_coding	3.6757e-05
ENSG00000180573	H2AC6	protein_coding	3.63935e-05
ENSG00000164929	BAALC	protein_coding	3.63274e-05
ENSG00000011465	DCN	protein_coding	3.61675e-05
ENSG00000160570	DEDD2	protein_coding	3.56337e-05
ENSG00000157557	ETS2	protein_coding	3.56148e-05
ENSG00000116729	WLS	protein_coding	3.5446e-05
ENSG00000107262	BAG1	protein_coding	3.53697e-05
ENSG00000084764	MAPRE3	protein_coding	3.52336e-05
ENSG00000155229	MMS19	protein_coding	3.51259e-05
ENSG00000159713	TPPP3	protein_coding	3.50099e-05
ENSG00000074410	CA12	protein_coding	3.49611e-05
ENSG00000196139	AKR1C3	protein_coding	3.49214e-05
ENSG00000266028	SRGAP2	protein_coding	3.47142e-05
ENSG00000179152	TCAIM	protein_coding	3.45965e-05
ENSG00000185220	PGBD2	protein_coding	3.45364e-05
ENSG00000146966	DENND2A	protein_coding	3.45198e-05
ENSG00000170011	MYRIP	protein_coding	3.45139e-05
ENSG00000274619	CFD	protein_coding	3.4391e-05
ENSG00000197872	CYRIA	protein_coding	3.43894e-05
ENSG00000164048	ZNF589	protein_coding	3.42853e-05
ENSG00000250041		lncRNA	3.36911e-05
ENSG00000285244	DINOL	lncRNA	3.36851e-05
ENSG00000196155	PLEKHG4	protein_coding	3.36695e-05
ENSG00000116874	WARS2	protein_coding	3.36512e-05
ENSG00000186298	PPP1CC	protein_coding	3.36312e-05
ENSG00000095370	SH2D3C	protein_coding	3.34804e-05
ENSG00000186665	C17orf58	protein_coding	3.33742e-05
ENSG00000091164	TXNL1	protein_coding	3.32211e-05
ENSG00000134597	RBMX2	protein_coding	3.31343e-05
ENSG00000163811	WDR43	protein_coding	3.30519e-05
ENSG00000141574	SECTM1	protein_coding	3.30349e-05
ENSG00000118242	MREG	protein_coding	3.30141e-05
ENSG00000100796	PPP4R3A	protein_coding	3.29892e-05
ENSG00000143772	ITPKB	protein_coding	3.28866e-05
ENSG00000101365	IDH3B	protein_coding	3.28815e-05
ENSG00000004975	DVL2	protein_coding	3.28516e-05
ENSG00000186187	ZNRF1	protein_coding	3.27098e-05
ENSG00000242335	CFB	protein_coding	3.26328e-05
ENSG00000196616	ADH1B	protein_coding	3.23951e-05
ENSG00000170425	ADORA2B	protein_coding	3.15834e-05
ENSG00000105559	PLEKHA4	protein_coding	3.14804e-05
ENSG00000164776	PHKG1	protein_coding	3.14289e-05
ENSG00000091592	NLRP1	protein_coding	3.13042e-05
ENSG00000149485	FADS1	protein_coding	3.12121e-05
ENSG00000150991	UBC	protein_coding	3.10952e-05
ENSG00000180096	SEPTIN1	protein_coding	3.10938e-05
ENSG00000184602	SNN	protein_coding	3.0751e-05
ENSG00000075239	ACAT1	protein_coding	3.07464e-05
ENSG00000170873	MTSS1	protein_coding	3.07415e-05
ENSG00000126950	TMEM35A	protein_coding	3.07063e-05
ENSG00000160404	TOR2A	protein_coding	3.06297e-05
ENSG00000196872	CRACDL	protein_coding	3.05075e-05
ENSG00000263163	SLC27A3	protein_coding	3.04658e-05
ENSG00000165269	AQP7	protein_coding	3.03699e-05
ENSG00000075618	FSCN1	protein_coding	3.0229e-05
ENSG00000132561	MATN2	protein_coding	3.02275e-05
ENSG00000124226	RNF114	protein_coding	3.02177e-05
ENSG00000288512	C1R	protein_coding	2.98927e-05
ENSG00000090470	PDCD7	protein_coding	2.96436e-05
ENSG00000101187	SLCO4A1	protein_coding	2.89709e-05
ENSG00000178184	PARD6G	protein_coding	2.8941e-05
ENSG00000228691	NEU1	protein_coding	2.88133e-05
ENSG00000149547	EI24	protein_coding	2.87803e-05
ENSG00000149809	TM7SF2	protein_coding	2.8685e-05
ENSG00000106992	AK1	protein_coding	2.8653e-05
ENSG00000042445	RETSAT	protein_coding	2.85983e-05
ENSG00000281289	LSS	protein_coding	2.85704e-05
ENSG00000135297	MTO1	protein_coding	2.84644e-05
ENSG00000163815	CLEC3B	protein_coding	2.84494e-05
ENSG00000128789	PSMG2	protein_coding	2.83212e-05
ENSG00000166086	JAM3	protein_coding	2.82881e-05
ENSG00000273686	B2M	protein_coding	2.82316e-05
ENSG00000120437	ACAT2	protein_coding	2.8221e-05
ENSG00000165475	CRYL1	protein_coding	2.81234e-05
ENSG00000117614	SYF2	protein_coding	2.80886e-05
ENSG00000284017	PLCL2	protein_coding	2.80512e-05
ENSG00000129219	PLD2	protein_coding	2.80275e-05
ENSG00000242732	RTL5	protein_coding	2.80117e-05
ENSG00000167674	HDGFL2	protein_coding	2.78838e-05
ENSG00000109586	GALNT7	protein_coding	2.78703e-05
ENSG00000197903	H2BC12	protein_coding	2.77662e-05
ENSG00000166169	POLL	protein_coding	2.77378e-05
ENSG00000168724	DNAJC21	protein_coding	2.761e-05
ENSG00000189058	APOD	protein_coding	2.75904e-05
ENSG00000100802	C14orf93	protein_coding	2.74392e-05
ENSG00000103091	WDR59	protein_coding	2.73401e-05
ENSG00000129048	ACKR4	protein_coding	2.71484e-05
ENSG00000099889	ARVCF	protein_coding	2.71462e-05
ENSG00000040731	CDH10	protein_coding	2.69092e-05
ENSG00000110651	CD81	protein_coding	2.68646e-05
ENSG00000100979	PLTP	protein_coding	2.66082e-05
ENSG00000132478	UNK	protein_coding	2.62973e-05
ENSG00000164877	MICALL2	protein_coding	2.62741e-05
ENSG00000155463	OXA1L	protein_coding	2.61966e-05
ENSG00000100626	GALNT16	protein_coding	2.61649e-05
ENSG00000121440	PDZRN3	protein_coding	2.61574e-05
ENSG00000167799	NUDT8	protein_coding	2.60976e-05
ENSG00000088836	SLC4A11	protein_coding	2.60502e-05
ENSG00000162772	ATF3	protein_coding	2.58731e-05
ENSG00000170035	UBE2E3	protein_coding	2.52393e-05
ENSG00000074201	CLNS1A	protein_coding	2.52175e-05
ENSG00000102103	PQBP1	protein_coding	2.50987e-05
ENSG00000103710	RASL12	protein_coding	2.50584e-05
ENSG00000239713	APOBEC3G	protein_coding	2.50028e-05
ENSG00000101347	SAMHD1	protein_coding	2.4969e-05
ENSG00000137449	CPEB2	protein_coding	2.48933e-05
ENSG00000143333	RGS16	protein_coding	2.48793e-05
ENSG00000132196	HSD17B7	protein_coding	2.46546e-05
ENSG00000130511	SSBP4	protein_coding	2.45859e-05
ENSG00000130005	GAMT	protein_coding	2.45578e-05
ENSG00000090006	LTBP4	protein_coding	2.44569e-05
ENSG00000112245	PTP4A1	protein_coding	2.43585e-05
ENSG00000073169	SELENOO	protein_coding	2.43414e-05
ENSG00000095059	DHPS	protein_coding	2.43324e-05
ENSG00000110711	AIP	protein_coding	2.43304e-05
ENSG00000184371	CSF1	protein_coding	2.42811e-05
ENSG00000284916	PSME1	protein_coding	2.41693e-05
ENSG00000108830	RND2	protein_coding	2.38023e-05
ENSG00000273936	TNFRSF14	protein_coding	2.37141e-05
ENSG00000281614	INPP5D	protein_coding	2.35628e-05
ENSG00000198585	NUDT16	protein_coding	2.35436e-05
ENSG00000132170	PPARG	protein_coding	2.35124e-05
ENSG00000133835	HSD17B4	protein_coding	2.34723e-05
ENSG00000106049	HIBADH	protein_coding	2.33928e-05
ENSG00000108381	ASPA	protein_coding	2.33278e-05
ENSG00000131069	ACSS2	protein_coding	2.32068e-05
ENSG00000090581	GNPTG	protein_coding	2.30461e-05
ENSG00000197798	FAM118B	protein_coding	2.27944e-05
ENSG00000282941	TCEA3	protein_coding	2.27105e-05
ENSG00000135047	CTSL	protein_coding	2.26859e-05
ENSG00000229861	MRPS18B	protein_coding	2.2567e-05
ENSG00000100209	HSCB	protein_coding	2.25549e-05
ENSG00000135900	MRPL44	protein_coding	2.25254e-05
ENSG00000158055	GRHL3	protein_coding	2.24749e-05
ENSG00000203722	RAET1G	protein_coding	2.24294e-05
ENSG00000115368	WDR75	protein_coding	2.23098e-05
ENSG00000243927	MRPS6	protein_coding	2.22683e-05
ENSG00000172458	IL17D	protein_coding	2.22458e-05
ENSG00000284841	H2AW	protein_coding	2.22191e-05
ENSG00000267365	KCNJ2-AS1	lncRNA	2.22114e-05
ENSG00000139154	AEBP2	protein_coding	2.21969e-05
ENSG00000149483	TMEM138	protein_coding	2.21594e-05
ENSG00000117408	IPO13	protein_coding	2.20281e-05
ENSG00000090013	BLVRB	protein_coding	2.20153e-05
ENSG00000214756	CSKMT	protein_coding	2.20025e-05
ENSG00000162191	UBXN1	protein_coding	2.18963e-05
ENSG00000261487		lncRNA	2.18857e-05
ENSG00000143387	CTSK	protein_coding	2.18571e-05
ENSG00000161381	PLXDC1	protein_coding	2.1827e-05
ENSG00000104886	PLEKHJ1	protein_coding	2.17701e-05
ENSG00000278032	LY6E	protein_coding	2.17277e-05
ENSG00000136261	BZW2	protein_coding	2.17054e-05
ENSG00000116266	STXBP3	protein_coding	2.16791e-05
ENSG00000168077	SCARA3	protein_coding	2.16012e-05
ENSG00000100906	NFKBIA	protein_coding	2.14524e-05
ENSG00000108352	RAPGEFL1	protein_coding	2.14234e-05
ENSG00000145362	ANK2	protein_coding	2.12619e-05
ENSG00000115211	EIF2B4	protein_coding	2.12143e-05
ENSG00000134917	ADAMTS8	protein_coding	2.12136e-05
ENSG00000118898	PPL	protein_coding	2.10866e-05
ENSG00000228581	GNL1	protein_coding	2.10731e-05
ENSG00000139263	LRIG3	protein_coding	2.1054e-05
ENSG00000180155	LYNX1	protein_coding	2.09949e-05
ENSG00000113648	MACROH2A1	protein_coding	2.09713e-05
ENSG00000143382	ADAMTSL4	protein_coding	2.095e-05
ENSG00000169635	HIC2	protein_coding	2.09387e-05
ENSG00000164949	GEM	protein_coding	2.07619e-05
ENSG00000124104	SNX21	protein_coding	2.06303e-05
ENSG00000104774	MAN2B1	protein_coding	2.05557e-05
ENSG00000072832	CRMP1	protein_coding	2.04506e-05
ENSG00000181804	SLC9A9	protein_coding	2.04253e-05
ENSG00000135835	KIAA1614	protein_coding	2.03873e-05
ENSG00000119917	IFIT3	protein_coding	2.03093e-05
ENSG00000172935	MRGPRF	protein_coding	2.03076e-05
ENSG00000145632	PLK2	protein_coding	2.03042e-05
ENSG00000286811		lncRNA	2.03006e-05
ENSG00000121897	LIAS	protein_coding	2.02894e-05
ENSG00000144452	ABCA12	protein_coding	2.01671e-05
ENSG00000256325		lncRNA	2.01302e-05
ENSG00000137309	HMGA1	protein_coding	2.00792e-05
ENSG00000019991	HGF	protein_coding	2.00677e-05
ENSG00000103876	FAH	protein_coding	2.00125e-05
ENSG00000151748	SAV1	protein_coding	2.00014e-05
ENSG00000149798	CDC42EP2	protein_coding	1.99403e-05
ENSG00000276180	H4C9	protein_coding	1.97854e-05
ENSG00000137575	SDCBP	protein_coding	1.97509e-05
ENSG00000274145	RILP	protein_coding	1.96752e-05
ENSG00000105819	PMPCB	protein_coding	1.96741e-05
ENSG00000128274	A4GALT	protein_coding	1.96661e-05
ENSG00000155368	DBI	protein_coding	1.9587e-05
ENSG00000141447	OSBPL1A	protein_coding	1.94989e-05
ENSG00000087903	RFX2	protein_coding	1.94049e-05
ENSG00000152518	ZFP36L2	protein_coding	1.93724e-05
ENSG00000102858	MGRN1	protein_coding	1.92327e-05
ENSG00000170473	PYM1	protein_coding	1.92254e-05
ENSG00000172301	COPRS	protein_coding	1.92165e-05
ENSG00000203685	STUM	protein_coding	1.90888e-05
ENSG00000100711	ZFYVE21	protein_coding	1.9067e-05
ENSG00000130589	HELZ2	protein_coding	1.90169e-05
ENSG00000103145	HCFC1R1	protein_coding	1.90061e-05
ENSG00000275035	CCDC92	protein_coding	1.89432e-05
ENSG00000143198	MGST3	protein_coding	1.89395e-05
ENSG00000165526	RPUSD4	protein_coding	1.89226e-05
ENSG00000162804	SNED1	protein_coding	1.89066e-05
ENSG00000103184	SEC14L5	protein_coding	1.88894e-05
ENSG00000154642	C21orf91	protein_coding	1.8842e-05
ENSG00000100321	SYNGR1	protein_coding	1.87169e-05
ENSG00000115649	CNPPD1	protein_coding	1.86972e-05
ENSG00000188070	C11orf95	protein_coding	1.86779e-05
ENSG00000137274	BPHL	protein_coding	1.86644e-05
ENSG00000177700	POLR2L	protein_coding	1.86507e-05
ENSG00000086061	DNAJA1	protein_coding	1.86446e-05
ENSG00000197321	SVIL	protein_coding	1.85893e-05
ENSG00000184990	SIVA1	protein_coding	1.85741e-05
ENSG00000143420	ENSA	protein_coding	1.84277e-05
ENSG00000102174	PHEX	protein_coding	1.84067e-05
ENSG00000042062	RIPOR3	protein_coding	1.83005e-05
ENSG00000143416	SELENBP1	protein_coding	1.82706e-05
ENSG00000145214	DGKQ	protein_coding	1.82564e-05
ENSG00000119729	RHOQ	protein_coding	1.8254e-05
ENSG00000250722	SELENOP	protein_coding	1.8233e-05
ENSG00000149131	SERPING1	protein_coding	1.82053e-05
ENSG00000143344	RGL1	protein_coding	1.81605e-05
ENSG00000174514	MFSD4A	protein_coding	1.81316e-05
ENSG00000141101	NOB1	protein_coding	1.81173e-05
ENSG00000128536	CDHR3	protein_coding	1.80672e-05
ENSG00000182208	MOB2	protein_coding	1.8033e-05
ENSG00000139318	DUSP6	protein_coding	1.80126e-05
ENSG00000178149	DALRD3	protein_coding	1.79398e-05
ENSG00000110799	VWF	protein_coding	1.78628e-05
ENSG00000142039	CCDC97	protein_coding	1.7838e-05
ENSG00000198612	COPS8	protein_coding	1.77916e-05
ENSG00000171246	NPTX1	protein_coding	1.77652e-05
ENSG00000204866	IGFL2	protein_coding	1.77534e-05
ENSG00000162545	CAMK2N1	protein_coding	1.77422e-05
ENSG00000153132	CLGN	protein_coding	1.77176e-05
ENSG00000138166	DUSP5	protein_coding	1.77023e-05
ENSG00000265962	GACAT2	lncRNA	1.76257e-05
ENSG00000026508	CD44	protein_coding	1.75201e-05
ENSG00000150977	RILPL2	protein_coding	1.74196e-05
ENSG00000171817	ZNF540	protein_coding	1.73752e-05
ENSG00000160194	NDUFV3	protein_coding	1.73587e-05
ENSG00000188868	ZNF563	protein_coding	1.73237e-05
ENSG00000174456	C12orf76	protein_coding	1.73042e-05
ENSG00000197956	S100A6	protein_coding	1.72426e-05
ENSG00000189001	SBSN	protein_coding	1.72176e-05
ENSG00000241151	LINC02066	lncRNA	1.72024e-05
ENSG00000281320	DYRK1B	protein_coding	1.71977e-05
ENSG00000166925	TSC22D4	protein_coding	1.71758e-05
ENSG00000060138	YBX3	protein_coding	1.71506e-05
ENSG00000189129	PLAC9	protein_coding	1.70403e-05
ENSG00000180304	OAZ2	protein_coding	1.70115e-05
ENSG00000165804	ZNF219	protein_coding	1.69575e-05
ENSG00000173530	TNFRSF10D	protein_coding	1.69534e-05
ENSG00000155962	CLIC2	protein_coding	1.68952e-05
ENSG00000148218	ALAD	protein_coding	1.68883e-05
ENSG00000104888	SLC17A7	protein_coding	1.68822e-05
ENSG00000103275	UBE2I	protein_coding	1.67984e-05
ENSG00000160752	FDPS	protein_coding	1.67666e-05
ENSG00000266412	NCOA4	protein_coding	1.67577e-05
ENSG00000111684	LPCAT3	protein_coding	1.67555e-05
ENSG00000102362	SYTL4	protein_coding	1.67401e-05
ENSG00000143545	RAB13	protein_coding	1.67294e-05
ENSG00000159640	ACE	protein_coding	1.66828e-05
ENSG00000235941	HSPA1A	protein_coding	1.66699e-05
ENSG00000130787	HIP1R	protein_coding	1.65781e-05
ENSG00000072310	SREBF1	protein_coding	1.65311e-05
ENSG00000169297	NR0B1	protein_coding	1.65034e-05
ENSG00000116667	C1orf21	protein_coding	1.64949e-05
ENSG00000069702	TGFBR3	protein_coding	1.6378e-05
ENSG00000288275	DNAJC18	protein_coding	1.62964e-05
ENSG00000050426	LETMD1	protein_coding	1.62043e-05
ENSG00000253878		lncRNA	1.61611e-05
ENSG00000100324	TAB1	protein_coding	1.60901e-05
ENSG00000136738	STAM	protein_coding	1.60761e-05
ENSG00000174791	RIN1	protein_coding	1.604e-05
ENSG00000272321		lncRNA	1.60044e-05
ENSG00000135740	SLC9A5	protein_coding	1.59698e-05
ENSG00000143369	ECM1	protein_coding	1.59431e-05
ENSG00000184486	POU3F2	protein_coding	1.58768e-05
ENSG00000186907	RTN4RL2	protein_coding	1.58204e-05
ENSG00000104375	STK3	protein_coding	1.58077e-05
ENSG00000170275	CRTAP	protein_coding	1.5787e-05
ENSG00000221838	AP4M1	protein_coding	1.57454e-05
ENSG00000172725	CORO1B	protein_coding	1.57188e-05
ENSG00000288364	NDN	protein_coding	1.57055e-05
ENSG00000189337	KAZN	protein_coding	1.5633e-05
ENSG00000198355	PIM3	protein_coding	1.56329e-05
ENSG00000136859	ANGPTL2	protein_coding	1.55686e-05
ENSG00000173786	CNP	protein_coding	1.55529e-05
ENSG00000121858	TNFSF10	protein_coding	1.55412e-05
ENSG00000175287	PHYHD1	protein_coding	1.55189e-05
ENSG00000132563	REEP2	protein_coding	1.55064e-05
ENSG00000092445	TYRO3	protein_coding	1.53173e-05
ENSG00000101158	NELFCD	protein_coding	1.53009e-05
ENSG00000188612	SUMO2	protein_coding	1.52998e-05
ENSG00000052126	PLEKHA5	protein_coding	1.52867e-05
ENSG00000100823	APEX1	protein_coding	1.52544e-05
ENSG00000149150	SLC43A1	protein_coding	1.52418e-05
ENSG00000278574	ZNHIT3	protein_coding	1.52247e-05
ENSG00000189077	TMEM120A	protein_coding	1.51803e-05
ENSG00000186198	SLC51B	protein_coding	1.51354e-05
ENSG00000144730	IL17RD	protein_coding	1.51246e-05
ENSG00000111962	UST	protein_coding	1.51109e-05
ENSG00000106809	OGN	protein_coding	1.50713e-05
ENSG00000111142	METAP2	protein_coding	1.50484e-05
ENSG00000164615	CAMLG	protein_coding	1.5033e-05
ENSG00000149182	ARFGAP2	protein_coding	1.50167e-05
ENSG00000196743	GM2A	protein_coding	1.48914e-05
ENSG00000135926	TMBIM1	protein_coding	1.48182e-05
ENSG00000068697	LAPTM4A	protein_coding	1.48172e-05
ENSG00000070413	DGCR2	protein_coding	1.48045e-05
ENSG00000137221	TJAP1	protein_coding	1.47749e-05
ENSG00000197448	GSTK1	protein_coding	1.47726e-05
ENSG00000157150	TIMP4	protein_coding	1.47333e-05
ENSG00000130813	SHFL	protein_coding	1.46828e-05
ENSG00000105568	PPP2R1A	protein_coding	1.46788e-05
ENSG00000185262	UBALD2	protein_coding	1.45245e-05
ENSG00000175130	MARCKSL1	protein_coding	1.45022e-05
ENSG00000282302	SEPTIN9	protein_coding	1.45018e-05
ENSG00000163322	ABRAXAS1	protein_coding	1.44966e-05
ENSG00000077782	FGFR1	protein_coding	1.447e-05
ENSG00000138613	APH1B	protein_coding	1.43087e-05
ENSG00000013297	CLDN11	protein_coding	1.43043e-05
ENSG00000132823	OSER1	protein_coding	1.43007e-05
ENSG00000006015	REX1BD	protein_coding	1.42607e-05
ENSG00000280706	REXO4	protein_coding	1.4243e-05
ENSG00000139684	ESD	protein_coding	1.41863e-05
ENSG00000106153	CHCHD2	protein_coding	1.41469e-05
ENSG00000281818	MANSC1	protein_coding	1.413e-05
ENSG00000139567	ACVRL1	protein_coding	1.40795e-05
ENSG00000069966	GNB5	protein_coding	1.40665e-05
ENSG00000130203	APOE	protein_coding	1.40284e-05
ENSG00000127527	EPS15L1	protein_coding	1.39975e-05
ENSG00000105486	LIG1	protein_coding	1.39781e-05
ENSG00000230669	PSMB8	protein_coding	1.39678e-05
ENSG00000089289	IGBP1	protein_coding	1.39599e-05
ENSG00000173210	ABLIM3	protein_coding	1.39467e-05
ENSG00000104870	FCGRT	protein_coding	1.39169e-05
ENSG00000147889	CDKN2A	protein_coding	1.39117e-05
ENSG00000136235	GPNMB	protein_coding	1.38423e-05
ENSG00000122971	ACADS	protein_coding	1.37888e-05
ENSG00000103496	STX4	protein_coding	1.37793e-05
ENSG00000072041	SLC6A15	protein_coding	1.37519e-05
ENSG00000130684	ZNF337	protein_coding	1.37446e-05
ENSG00000102189	EEA1	protein_coding	1.36803e-05
ENSG00000158022	TRIM63	protein_coding	1.36783e-05
ENSG00000288199	LSP1	protein_coding	1.36535e-05
ENSG00000180817	PPA1	protein_coding	1.36435e-05
ENSG00000159720	ATP6V0D1	protein_coding	1.3613e-05
ENSG00000071967	CYBRD1	protein_coding	1.36128e-05
ENSG00000100784	RPS6KA5	protein_coding	1.36047e-05
ENSG00000172348	RCAN2	protein_coding	1.35827e-05
ENSG00000064601	CTSA	protein_coding	1.35784e-05
ENSG00000167371	PRRT2	protein_coding	1.35636e-05
ENSG00000275338	RAB11FIP3	protein_coding	1.35434e-05
ENSG00000275779	NTAN1	protein_coding	1.35033e-05
ENSG00000152137	HSPB8	protein_coding	1.3483e-05
ENSG00000198720	ANKRD13B	protein_coding	1.34813e-05
ENSG00000131477	RAMP2	protein_coding	1.34678e-05
ENSG00000136960	ENPP2	protein_coding	1.33682e-05
ENSG00000116786	PLEKHM2	protein_coding	1.33646e-05
ENSG00000139428	MMAB	protein_coding	1.33336e-05
ENSG00000144031	ANKRD53	protein_coding	1.33245e-05
ENSG00000244558	KCNK15-AS1	lncRNA	1.3285e-05
ENSG00000162066	AMDHD2	protein_coding	1.32725e-05
ENSG00000175513	TSGA10IP	protein_coding	1.31852e-05
ENSG00000166619	BLCAP	protein_coding	1.31367e-05
ENSG00000181817	LSM10	protein_coding	1.3089e-05
ENSG00000188186	LAMTOR4	protein_coding	1.30798e-05
ENSG00000153495	TEX29	protein_coding	1.29317e-05
ENSG00000160753	RUSC1	protein_coding	1.28771e-05
ENSG00000185585	OLFML2A	protein_coding	1.28364e-05
ENSG00000115484	CCT4	protein_coding	1.28338e-05
ENSG00000142227	EMP3	protein_coding	1.2795e-05
ENSG00000108950	FAM20A	protein_coding	1.27872e-05
ENSG00000160712	IL6R	protein_coding	1.27811e-05
ENSG00000107130	NCS1	protein_coding	1.27769e-05
ENSG00000075213	SEMA3A	protein_coding	1.2749e-05
ENSG00000135596	MICAL1	protein_coding	1.27477e-05
ENSG00000284137	LLGL1	protein_coding	1.26883e-05
ENSG00000141480	ARRB2	protein_coding	1.26756e-05
ENSG00000107562	CXCL12	protein_coding	1.26433e-05
ENSG00000187758	ADH1A	protein_coding	1.26383e-05
ENSG00000114784	EIF1B	protein_coding	1.25932e-05
ENSG00000276561	IRF7	protein_coding	1.25806e-05
ENSG00000049860	HEXB	protein_coding	1.25744e-05
ENSG00000001617	SEMA3F	protein_coding	1.25716e-05
ENSG00000121690	DEPDC7	protein_coding	1.25536e-05
ENSG00000089006	SNX5	protein_coding	1.25457e-05
ENSG00000134308	YWHAQ	protein_coding	1.25272e-05
ENSG00000132205	EMILIN2	protein_coding	1.24963e-05
ENSG00000105723	GSK3A	protein_coding	1.24952e-05
ENSG00000134824	FADS2	protein_coding	1.24603e-05
ENSG00000124074	ENKD1	protein_coding	1.24429e-05
ENSG00000110881	ASIC1	protein_coding	1.2431e-05
ENSG00000138796	HADH	protein_coding	1.24144e-05
ENSG00000165898	ISCA2	protein_coding	1.23836e-05
ENSG00000075142	SRI	protein_coding	1.23772e-05
ENSG00000065320	NTN1	protein_coding	1.23721e-05
ENSG00000104907	TRMT1	protein_coding	1.23584e-05
ENSG00000149948	HMGA2	protein_coding	1.23517e-05
ENSG00000136717	BIN1	protein_coding	1.23184e-05
ENSG00000148672	GLUD1	protein_coding	1.22907e-05
ENSG00000084092	NOA1	protein_coding	1.22707e-05
ENSG00000160602	NEK8	protein_coding	1.22636e-05
ENSG00000149451	ADAM33	protein_coding	1.22613e-05
ENSG00000176715	ACSF3	protein_coding	1.225e-05
ENSG00000237512	UNC5B-AS1	lncRNA	1.22065e-05
ENSG00000102547	CAB39L	protein_coding	1.22035e-05
ENSG00000026025	VIM	protein_coding	1.21525e-05
ENSG00000141127	PRPSAP2	protein_coding	1.21513e-05
ENSG00000131368	MRPS25	protein_coding	1.21286e-05
ENSG00000159714	ZDHHC1	protein_coding	1.21222e-05
ENSG00000103485	QPRT	protein_coding	1.20853e-05
ENSG00000137675	MMP27	protein_coding	1.20803e-05
ENSG00000086544	ITPKC	protein_coding	1.20461e-05
ENSG00000147383	NSDHL	protein_coding	1.20151e-05
ENSG00000196154	S100A4	protein_coding	1.20022e-05
ENSG00000107537	PHYH	protein_coding	1.19767e-05
ENSG00000111145	ELK3	protein_coding	1.19579e-05
ENSG00000120963	ZNF706	protein_coding	1.19126e-05
ENSG00000147155	EBP	protein_coding	1.19003e-05
ENSG00000108840	HDAC5	protein_coding	1.18996e-05
ENSG00000160408	ST6GALNAC6	protein_coding	1.18974e-05
ENSG00000139637	MYG1	protein_coding	1.18809e-05
ENSG00000110921	MVK	protein_coding	1.18652e-05
ENSG00000174059	CD34	protein_coding	1.18473e-05
ENSG00000198483	ANKRD35	protein_coding	1.18467e-05
ENSG00000119669	IRF2BPL	protein_coding	1.18273e-05
ENSG00000169976	SF3B5	protein_coding	1.1779e-05
ENSG00000075785	RAB7A	protein_coding	1.1743e-05
ENSG00000198730	CTR9	protein_coding	1.17205e-05
ENSG00000169710	FASN	protein_coding	1.17013e-05
ENSG00000126822	PLEKHG3	protein_coding	1.17e-05
ENSG00000178234	GALNT11	protein_coding	1.16924e-05
ENSG00000205268	PDE7A	protein_coding	1.16908e-05
ENSG00000280798	LINC00294	lncRNA	1.16682e-05
ENSG00000173040	EVC2	protein_coding	1.16006e-05
ENSG00000173947	PIFO	protein_coding	1.15918e-05
ENSG00000102054	RBBP7	protein_coding	1.15342e-05
ENSG00000174744	BRMS1	protein_coding	1.15263e-05
ENSG00000178700	DHFR2	protein_coding	1.15221e-05
ENSG00000135535	CD164	protein_coding	1.15003e-05
ENSG00000229891	LINC01315	lncRNA	1.14629e-05
ENSG00000090097	PCBP4	protein_coding	1.14573e-05
ENSG00000101846	STS	protein_coding	1.14482e-05
ENSG00000277936	MRPL45	protein_coding	1.14344e-05
ENSG00000168546	GFRA2	protein_coding	1.1415e-05
ENSG00000247624	CPEB2-DT	lncRNA	1.14005e-05
ENSG00000225553	PHF1	protein_coding	1.13567e-05
ENSG00000143324	XPR1	protein_coding	1.13467e-05
ENSG00000145861	C1QTNF2	protein_coding	1.13215e-05
ENSG00000144746	ARL6IP5	protein_coding	1.13151e-05
ENSG00000127948	POR	protein_coding	1.12837e-05
ENSG00000141933	TPGS1	protein_coding	1.12494e-05
ENSG00000099381	SETD1A	protein_coding	1.12099e-05
ENSG00000164576	SAP30L	protein_coding	1.10945e-05
ENSG00000206418	RAB12	protein_coding	1.10766e-05
ENSG00000025434	NR1H3	protein_coding	1.10573e-05
ENSG00000164920	OSR2	protein_coding	1.10145e-05
ENSG00000106633	GCK	protein_coding	1.10142e-05
ENSG00000165782	PIP4P1	protein_coding	1.09969e-05
ENSG00000165259	HDX	protein_coding	1.09768e-05
ENSG00000120885	CLU	protein_coding	1.0881e-05
ENSG00000107798	LIPA	protein_coding	1.08474e-05
ENSG00000185088	RPS27L	protein_coding	1.08415e-05
ENSG00000198729	PPP1R14C	protein_coding	1.07716e-05
ENSG00000173153	ESRRA	protein_coding	1.07593e-05
ENSG00000149090	PAMR1	protein_coding	1.07154e-05
ENSG00000132109	TRIM21	protein_coding	1.07116e-05
ENSG00000155906	RMND1	protein_coding	1.07049e-05
ENSG00000149489	ROM1	protein_coding	1.07025e-05
ENSG00000250337	PURPL	lncRNA	1.0701e-05
ENSG00000124785	NRN1	protein_coding	1.06445e-05
ENSG00000114993	RTKN	protein_coding	1.06045e-05
ENSG00000143434	SEMA6C	protein_coding	1.06005e-05
ENSG00000283859	NLGN2	protein_coding	1.05777e-05
ENSG00000167468	GPX4	protein_coding	1.05698e-05
ENSG00000011347	SYT7	protein_coding	1.05548e-05
ENSG00000099904	ZDHHC8	protein_coding	1.05364e-05
ENSG00000104946	TBC1D17	protein_coding	1.05007e-05
ENSG00000234546	LNCTAM34A	lncRNA	1.04743e-05
ENSG00000240184	PCDHGC3	protein_coding	1.04646e-05
ENSG00000117362	APH1A	protein_coding	1.03835e-05
ENSG00000089248	ERP29	protein_coding	1.03599e-05
ENSG00000063180	CA11	protein_coding	1.03206e-05
ENSG00000130244	FAM98C	protein_coding	1.03121e-05
ENSG00000101882	NKAP	protein_coding	1.02859e-05
ENSG00000135709	KIAA0513	protein_coding	1.02849e-05
ENSG00000112137	PHACTR1	protein_coding	1.02786e-05
ENSG00000103269	RHBDL1	protein_coding	1.02583e-05
ENSG00000128394	APOBEC3F	protein_coding	1.02403e-05
ENSG00000178685	PARP10	protein_coding	1.02149e-05
ENSG00000113916	BCL6	protein_coding	1.02088e-05
ENSG00000157368	IL34	protein_coding	1.01947e-05
ENSG00000118260	CREB1	protein_coding	1.01756e-05
ENSG00000287666		lncRNA	1.01674e-05
ENSG00000084754	HADHA	protein_coding	1.00669e-05
ENSG00000148341	SH3GLB2	protein_coding	1.00595e-05
ENSG00000105053	VRK3	protein_coding	1.00528e-05
ENSG00000110203	FOLR3	protein_coding	1.00332e-05
ENSG00000167515	TRAPPC2L	protein_coding	1.00306e-05
ENSG00000133895	MEN1	protein_coding	9.9989e-06
ENSG00000150967	ABCB9	protein_coding	9.95043e-06
ENSG00000197747	S100A10	protein_coding	9.92915e-06
ENSG00000251322	SHANK3	protein_coding	9.84772e-06
ENSG00000132819	RBM38	protein_coding	9.83071e-06
ENSG00000074266	EED	protein_coding	9.81665e-06
ENSG00000125835	SNRPB	protein_coding	9.81564e-06
ENSG00000088882	CPXM1	protein_coding	9.80979e-06
ENSG00000070814	TCOF1	protein_coding	9.8033e-06
ENSG00000076770	MBNL3	protein_coding	9.75289e-06
ENSG00000089693	MLF2	protein_coding	9.67928e-06
ENSG00000166106	ADAMTS15	protein_coding	9.66134e-06
ENSG00000285387	NDUFS3	protein_coding	9.61972e-06
ENSG00000283009	ZNF436	protein_coding	9.58543e-06
ENSG00000154518	ATP5MC3	protein_coding	9.58282e-06
ENSG00000170515	PA2G4	protein_coding	9.57933e-06
ENSG00000171161	ZNF672	protein_coding	9.57508e-06
ENSG00000109062	SLC9A3R1	protein_coding	9.48914e-06
ENSG00000175283	DOLK	protein_coding	9.44108e-06
ENSG00000136819	C9orf78	protein_coding	9.38988e-06
ENSG00000180448	ARHGAP45	protein_coding	9.37744e-06
ENSG00000100353	EIF3D	protein_coding	9.35623e-06
ENSG00000110497	AMBRA1	protein_coding	9.35166e-06
ENSG00000102096	PIM2	protein_coding	9.33842e-06
ENSG00000134324	LPIN1	protein_coding	9.31679e-06
ENSG00000130540	SULT4A1	protein_coding	9.29461e-06
ENSG00000135414	GDF11	protein_coding	9.2899e-06
ENSG00000184500	PROS1	protein_coding	9.27387e-06
ENSG00000035862	TIMP2	protein_coding	9.26046e-06
ENSG00000173334	TRIB1	protein_coding	9.25272e-06
ENSG00000166140	ZFYVE19	protein_coding	9.25247e-06
ENSG00000136732	GYPC	protein_coding	9.24807e-06
ENSG00000140365	COMMD4	protein_coding	9.24304e-06
ENSG00000150459	SAP18	protein_coding	9.22167e-06
ENSG00000145349	CAMK2D	protein_coding	9.20935e-06
ENSG00000131242	RAB11FIP4	protein_coding	9.1626e-06
ENSG00000133083	DCLK1	protein_coding	9.15635e-06
ENSG00000031823	RANBP3	protein_coding	9.13595e-06
ENSG00000138639	ARHGAP24	protein_coding	9.12401e-06
ENSG00000165119	HNRNPK	protein_coding	9.12189e-06
ENSG00000178226	PRSS36	protein_coding	9.06844e-06
ENSG00000142173	COL6A2	protein_coding	9.05911e-06
ENSG00000166200	COPS2	protein_coding	9.05423e-06
ENSG00000229341	TNXB	protein_coding	9.03818e-06
ENSG00000141543	EIF4A3	protein_coding	9.03096e-06
ENSG00000232112	TMA7	protein_coding	9.02957e-06
ENSG00000248487	ABHD14A	protein_coding	8.99529e-06
ENSG00000118292	C1orf54	protein_coding	8.97367e-06
ENSG00000083838	ZNF446	protein_coding	8.96054e-06
ENSG00000284571	FLII	protein_coding	8.95743e-06
ENSG00000198046	ZNF667	protein_coding	8.94659e-06
ENSG00000100399	CHADL	protein_coding	8.93637e-06
ENSG00000187049	TMEM216	protein_coding	8.92559e-06
ENSG00000112640	PPP2R5D	protein_coding	8.90302e-06
ENSG00000184599	TAFA3	protein_coding	8.90033e-06
ENSG00000139910	NOVA1	protein_coding	8.88164e-06
ENSG00000171444	MCC	protein_coding	8.87789e-06
ENSG00000142546	NOSIP	protein_coding	8.87622e-06
ENSG00000079459	FDFT1	protein_coding	8.85839e-06
ENSG00000110011	DNAJC4	protein_coding	8.85677e-06
ENSG00000130881	LRP3	protein_coding	8.84387e-06
ENSG00000287851		lncRNA	8.8168e-06
ENSG00000283100	SIRT2	protein_coding	8.81565e-06
ENSG00000198715	GLMP	protein_coding	8.8085e-06
ENSG00000117543	DPH5	protein_coding	8.80584e-06
ENSG00000165802	NSMF	protein_coding	8.71571e-06
ENSG00000100505	TRIM9	protein_coding	8.70249e-06
ENSG00000127990	SGCE	protein_coding	8.69584e-06
ENSG00000120896	SORBS3	protein_coding	8.66442e-06
ENSG00000168944	CEP120	protein_coding	8.65902e-06
ENSG00000163584	RPL22L1	protein_coding	8.65444e-06
ENSG00000087365	SF3B2	protein_coding	8.63663e-06
ENSG00000164463	CREBRF	protein_coding	8.63497e-06
ENSG00000157601	MX1	protein_coding	8.63136e-06
ENSG00000108344	PSMD3	protein_coding	8.63004e-06
ENSG00000231721	LINC-PINT	lncRNA	8.62725e-06
ENSG00000124228	DDX27	protein_coding	8.62417e-06
ENSG00000139433	GLTP	protein_coding	8.61609e-06
ENSG00000102524	TNFSF13B	protein_coding	8.61424e-06
ENSG00000163344	PMVK	protein_coding	8.60453e-06
ENSG00000148337	CIZ1	protein_coding	8.58075e-06
ENSG00000092036	HAUS4	protein_coding	8.57971e-06
ENSG00000146072	TNFRSF21	protein_coding	8.57305e-06
ENSG00000164967	RPP25L	protein_coding	8.55878e-06
ENSG00000053371	AKR7A2	protein_coding	8.55764e-06
ENSG00000203965	EFCAB7	protein_coding	8.55207e-06
ENSG00000178971	CTC1	protein_coding	8.54736e-06
ENSG00000148187	MRRF	protein_coding	8.5151e-06
ENSG00000101843	PSMD10	protein_coding	8.50471e-06
ENSG00000064886	CHI3L2	protein_coding	8.49494e-06
ENSG00000088832	FKBP1A	protein_coding	8.49199e-06
ENSG00000169919	GUSB	protein_coding	8.47709e-06
ENSG00000254999	BRK1	protein_coding	8.47503e-06
ENSG00000185813	PCYT2	protein_coding	8.47012e-06
ENSG00000116005	PCYOX1	protein_coding	8.46683e-06
ENSG00000122035	RASL11A	protein_coding	8.45059e-06
ENSG00000157510	AFAP1L1	protein_coding	8.44809e-06
ENSG00000153774	CFDP1	protein_coding	8.44278e-06
ENSG00000009413	REV3L	protein_coding	8.4183e-06
ENSG00000166035	LIPC	protein_coding	8.41687e-06
ENSG00000130021	PUDP	protein_coding	8.40807e-06
ENSG00000188015	S100A3	protein_coding	8.39601e-06
ENSG00000258655	ARHGAP5-AS1	lncRNA	8.39152e-06
ENSG00000198911	SREBF2	protein_coding	8.37885e-06
ENSG00000119899	SLC17A5	protein_coding	8.35241e-06
ENSG00000284938	FAM180B	protein_coding	8.34117e-06
ENSG00000124343	XG	protein_coding	8.32239e-06
ENSG00000102445	RUBCNL	protein_coding	8.32138e-06
ENSG00000137752	CASP1	protein_coding	8.29487e-06
ENSG00000224774	CSNK2B	protein_coding	8.27517e-06
ENSG00000011485	PPP5C	protein_coding	8.26741e-06
ENSG00000018236	CNTN1	protein_coding	8.26712e-06
ENSG00000166839	ANKDD1A	protein_coding	8.26155e-06
ENSG00000115685	PPP1R7	protein_coding	8.23653e-06
ENSG00000125730	C3	protein_coding	8.23125e-06
ENSG00000178996	SNX18	protein_coding	8.2237e-06
ENSG00000146859	TMEM140	protein_coding	8.22047e-06
ENSG00000159433	STARD9	protein_coding	8.21028e-06
ENSG00000105711	SCN1B	protein_coding	8.20263e-06
ENSG00000198356	GET3	protein_coding	8.19236e-06
ENSG00000184428	TOP1MT	protein_coding	8.17767e-06
ENSG00000166888	STAT6	protein_coding	8.15562e-06
ENSG00000106333	PCOLCE	protein_coding	8.14779e-06
ENSG00000241399	CD302	protein_coding	8.14254e-06
ENSG00000198721	ECI2	protein_coding	8.13711e-06
ENSG00000175832	ETV4	protein_coding	8.12829e-06
ENSG00000231225	MICA	protein_coding	8.11251e-06
ENSG00000167105	TMEM92	protein_coding	8.06659e-06
ENSG00000126088	UROD	protein_coding	8.05719e-06
ENSG00000285336		lncRNA	8.04481e-06
ENSG00000213339	QTRT1	protein_coding	8.03158e-06
ENSG00000060656	PTPRU	protein_coding	8.02243e-06
ENSG00000106367	AP1S1	protein_coding	8.01615e-06
ENSG00000156858	PRR14	protein_coding	7.98145e-06
ENSG00000126218	F10	protein_coding	7.9773e-06
ENSG00000146066	HIGD2A	protein_coding	7.94042e-06
ENSG00000110274	CEP164	protein_coding	7.93041e-06
ENSG00000173546	CSPG4	protein_coding	7.92515e-06
ENSG00000264364	DYNLL2	protein_coding	7.92375e-06
ENSG00000153113	CAST	protein_coding	7.91944e-06
ENSG00000101220	C20orf27	protein_coding	7.91354e-06
ENSG00000113048	MRPS27	protein_coding	7.90589e-06
ENSG00000173110	HSPA6	protein_coding	7.90246e-06
ENSG00000153208	MERTK	protein_coding	7.9005e-06
ENSG00000158270	COLEC12	protein_coding	7.88546e-06
ENSG00000159674	SPON2	protein_coding	7.87972e-06
ENSG00000175105	ZNF654	protein_coding	7.87679e-06
ENSG00000240682	ISY1	protein_coding	7.87173e-06
ENSG00000155897	ADCY8	protein_coding	7.85577e-06
ENSG00000080824	HSP90AA1	protein_coding	7.83159e-06
ENSG00000029534	ANK1	protein_coding	7.81754e-06
ENSG00000153246	PLA2R1	protein_coding	7.81451e-06
ENSG00000132481	TRIM47	protein_coding	7.79818e-06
ENSG00000099377	HSD3B7	protein_coding	7.7894e-06
ENSG00000132471	WBP2	protein_coding	7.76322e-06
ENSG00000102057	KCND1	protein_coding	7.75309e-06
ENSG00000170801	HTRA3	protein_coding	7.74915e-06
ENSG00000131507	NDFIP1	protein_coding	7.74665e-06
ENSG00000149084	HSD17B12	protein_coding	7.73602e-06
ENSG00000112149	CD83	protein_coding	7.73397e-06
ENSG00000282307	SERPINF1	protein_coding	7.72119e-06
ENSG00000121653	MAPK8IP1	protein_coding	7.71745e-06
ENSG00000103769	RAB11A	protein_coding	7.67392e-06
ENSG00000260260	SNHG19	lncRNA	7.66111e-06
ENSG00000153786	ZDHHC7	protein_coding	7.64247e-06
ENSG00000169418	NPR1	protein_coding	7.63236e-06
ENSG00000197291	RAMP2-AS1	lncRNA	7.62776e-06
ENSG00000117335	CD46	protein_coding	7.62427e-06
ENSG00000261087	ZNNT1	lncRNA	7.61359e-06
ENSG00000163694	RBM47	protein_coding	7.61035e-06
ENSG00000188706	ZDHHC9	protein_coding	7.59512e-06
ENSG00000152229	PSTPIP2	protein_coding	7.59321e-06
ENSG00000130255	RPL36	protein_coding	7.59257e-06
ENSG00000129518	EAPP	protein_coding	7.59123e-06
ENSG00000288516	PRKACA	protein_coding	7.58781e-06
ENSG00000068001	HYAL2	protein_coding	7.57866e-06
ENSG00000141279	NPEPPS	protein_coding	7.55989e-06
ENSG00000179403	VWA1	protein_coding	7.54874e-06
ENSG00000231889	TRAF3IP2-AS1	lncRNA	7.5366e-06
ENSG00000115041	KCNIP3	protein_coding	7.53576e-06
ENSG00000244045	TMEM199	protein_coding	7.53194e-06
ENSG00000168763	CNNM3	protein_coding	7.52279e-06
ENSG00000184702	SEPTIN5	protein_coding	7.51862e-06
ENSG00000057657	PRDM1	protein_coding	7.48225e-06
ENSG00000133275	CSNK1G2	protein_coding	7.47294e-06
ENSG00000206384	COL6A6	protein_coding	7.47142e-06
ENSG00000234432		lncRNA	7.46161e-06
ENSG00000145919	BOD1	protein_coding	7.4404e-06
ENSG00000176463	SLCO3A1	protein_coding	7.43591e-06
ENSG00000104408	EIF3E	protein_coding	7.43281e-06
ENSG00000112343	TRIM38	protein_coding	7.4188e-06
ENSG00000006007	GDE1	protein_coding	7.38857e-06
ENSG00000178567	EPM2AIP1	protein_coding	7.37711e-06
ENSG00000175602	CCDC85B	protein_coding	7.37366e-06
ENSG00000121680	PEX16	protein_coding	7.36645e-06
ENSG00000054148	PHPT1	protein_coding	7.35947e-06
ENSG00000149260	CAPN5	protein_coding	7.35945e-06
ENSG00000099817	POLR2E	protein_coding	7.35359e-06
ENSG00000138069	RAB1A	protein_coding	7.33961e-06
ENSG00000233276	GPX1	protein_coding	7.32249e-06
ENSG00000169018	FEM1B	protein_coding	7.32156e-06
ENSG00000130811	EIF3G	protein_coding	7.30287e-06
ENSG00000158747	NBL1	protein_coding	7.30172e-06
ENSG00000110321	EIF4G2	protein_coding	7.30102e-06
ENSG00000143409	MINDY1	protein_coding	7.29736e-06
ENSG00000242711	PSMB9	protein_coding	7.29528e-06
ENSG00000113552	GNPDA1	protein_coding	7.28964e-06
ENSG00000082146	STRADB	protein_coding	7.28642e-06
ENSG00000173598	NUDT4	protein_coding	7.25868e-06
ENSG00000164609	SLU7	protein_coding	7.24561e-06
ENSG00000135722	FBXL8	protein_coding	7.23693e-06
ENSG00000149557	FEZ1	protein_coding	7.21946e-06
ENSG00000107672	NSMCE4A	protein_coding	7.20836e-06
ENSG00000169093	ASMTL	protein_coding	7.19491e-06
ENSG00000203760	CENPW	protein_coding	7.18972e-06
ENSG00000246582		lncRNA	7.16943e-06
ENSG00000049245	VAMP3	protein_coding	7.15057e-06
ENSG00000132622	HSPA12B	protein_coding	7.13446e-06
ENSG00000148400	NOTCH1	protein_coding	7.13415e-06
ENSG00000070759	TESK2	protein_coding	7.13068e-06
ENSG00000157227	MMP14	protein_coding	7.12572e-06
ENSG00000178950	GAK	protein_coding	7.12138e-06
ENSG00000181274	FRAT2	protein_coding	7.12084e-06
ENSG00000282854	ASAP3	protein_coding	7.11716e-06
ENSG00000266265	KLF14	protein_coding	7.11376e-06
ENSG00000132676	DAP3	protein_coding	7.11244e-06
ENSG00000174080	CTSF	protein_coding	7.10868e-06
ENSG00000178105	DDX10	protein_coding	7.10804e-06
ENSG00000138413	IDH1	protein_coding	7.09332e-06
ENSG00000136295	TTYH3	protein_coding	7.08837e-06
ENSG00000143149	ALDH9A1	protein_coding	7.0775e-06
ENSG00000221821	C6orf226	protein_coding	7.05693e-06
ENSG00000197776	KLHDC1	protein_coding	7.02005e-06
ENSG00000109929	SC5D	protein_coding	7.0006e-06
ENSG00000105699	LSR	protein_coding	6.96541e-06
ENSG00000130208	APOC1	protein_coding	6.93862e-06
ENSG00000172901	LVRN	protein_coding	6.92198e-06
ENSG00000102935	ZNF423	protein_coding	6.92148e-06
ENSG00000114859	CLCN2	protein_coding	6.90721e-06
ENSG00000003400	CASP10	protein_coding	6.90082e-06
ENSG00000233384	CNIH3-AS2	lncRNA	6.89827e-06
ENSG00000136807	CDK9	protein_coding	6.89702e-06
ENSG00000276497	APBA1	protein_coding	6.87504e-06
ENSG00000111885	MAN1A1	protein_coding	6.86589e-06
ENSG00000283103		lncRNA	6.86195e-06
ENSG00000213465	ARL2	protein_coding	6.86159e-06
ENSG00000116711	PLA2G4A	protein_coding	6.84298e-06
ENSG00000116133	DHCR24	protein_coding	6.84258e-06
ENSG00000130164	LDLR	protein_coding	6.83814e-06
ENSG00000285049	CPSF1	protein_coding	6.83093e-06
ENSG00000149357	LAMTOR1	protein_coding	6.8238e-06
ENSG00000258572		lncRNA	6.79625e-06
ENSG00000159884	CCDC107	protein_coding	6.75234e-06
ENSG00000110104	CCDC86	protein_coding	6.73495e-06
ENSG00000277453		lncRNA	6.73332e-06
ENSG00000261359	PYCARD-AS1	lncRNA	6.7235e-06
ENSG00000103316	CRYM	protein_coding	6.69552e-06
ENSG00000069956	MAPK6	protein_coding	6.68973e-06
ENSG00000261625		lncRNA	6.67924e-06
ENSG00000165030	NFIL3	protein_coding	6.67897e-06
ENSG00000204947	ZNF425	protein_coding	6.65812e-06
ENSG00000134072	CAMK1	protein_coding	6.65789e-06
ENSG00000288307	CTDNEP1	protein_coding	6.65307e-06
ENSG00000165879	FRAT1	protein_coding	6.62635e-06
ENSG00000133983	COX16	protein_coding	6.62547e-06
ENSG00000101290	CDS2	protein_coding	6.62435e-06
ENSG00000167535	CACNB3	protein_coding	6.6138e-06
ENSG00000248682	ARHGAP22-IT1	lncRNA	6.61298e-06
ENSG00000158458	NRG2	protein_coding	6.60924e-06
ENSG00000144567	RETREG2	protein_coding	6.59329e-06
ENSG00000263160	TMEM50B	protein_coding	6.5907e-06
ENSG00000076924	XAB2	protein_coding	6.58014e-06
ENSG00000139719	VPS33A	protein_coding	6.5775e-06
ENSG00000236346	NFKBIL1	protein_coding	6.56784e-06
ENSG00000157796	WDR19	protein_coding	6.56732e-06
ENSG00000136878	USP20	protein_coding	6.52932e-06
ENSG00000100461	RBM23	protein_coding	6.50884e-06
ENSG00000115526	CHST10	protein_coding	6.50239e-06
ENSG00000124440	HIF3A	protein_coding	6.50158e-06
ENSG00000198814	GK	protein_coding	6.49521e-06
ENSG00000132002	DNAJB1	protein_coding	6.49307e-06
ENSG00000147872	PLIN2	protein_coding	6.44742e-06
ENSG00000270661		lncRNA	6.43523e-06
ENSG00000171388	APLN	protein_coding	6.43097e-06
ENSG00000224592	MIR3659HG	lncRNA	6.42728e-06
ENSG00000178605	GTPBP6	protein_coding	6.40952e-06
ENSG00000168517	HEXIM2	protein_coding	6.40843e-06
ENSG00000144021	CIAO1	protein_coding	6.39785e-06
ENSG00000225334	LINC02813	lncRNA	6.3966e-06
ENSG00000142657	PGD	protein_coding	6.38657e-06
ENSG00000135749	PCNX2	protein_coding	6.38004e-06
ENSG00000143819	EPHX1	protein_coding	6.37974e-06
ENSG00000172159	FRMD3	protein_coding	6.35566e-06
ENSG00000082397	EPB41L3	protein_coding	6.34654e-06
ENSG00000070785	EIF2B3	protein_coding	6.34424e-06
ENSG00000016391	CHDH	protein_coding	6.34184e-06
ENSG00000105835	NAMPT	protein_coding	6.33555e-06
ENSG00000100865	CINP	protein_coding	6.33213e-06
ENSG00000013364	MVP	protein_coding	6.32374e-06
ENSG00000170915	PAQR8	protein_coding	6.29893e-06
ENSG00000134352	IL6ST	protein_coding	6.28367e-06
ENSG00000172845	SP3	protein_coding	6.277e-06
ENSG00000064490	RFXANK	protein_coding	6.26123e-06
ENSG00000104915	STX10	protein_coding	6.24555e-06
ENSG00000135486	HNRNPA1	protein_coding	6.24547e-06
ENSG00000105341	DMAC2	protein_coding	6.21723e-06
ENSG00000113851	CRBN	protein_coding	6.18824e-06
ENSG00000143537	ADAM15	protein_coding	6.17099e-06
ENSG00000115289	PCGF1	protein_coding	6.16334e-06
ENSG00000254139		lncRNA	6.15872e-06
ENSG00000141682	PMAIP1	protein_coding	6.1379e-06
ENSG00000148344	PTGES	protein_coding	6.137e-06
ENSG00000161249	DMKN	protein_coding	6.12981e-06
ENSG00000096384	HSP90AB1	protein_coding	6.12136e-06
ENSG00000183751	TBL3	protein_coding	6.11805e-06
ENSG00000143867	OSR1	protein_coding	6.11041e-06
ENSG00000138162	TACC2	protein_coding	6.10712e-06
ENSG00000122406	RPL5	protein_coding	6.10307e-06
ENSG00000136930	PSMB7	protein_coding	6.09296e-06
ENSG00000059378	PARP12	protein_coding	6.08887e-06
ENSG00000284889	PSME2	protein_coding	6.07455e-06
ENSG00000188846	RPL14	protein_coding	6.07295e-06
ENSG00000185339	TCN2	protein_coding	6.06879e-06
ENSG00000137947	GTF2B	protein_coding	6.06463e-06
ENSG00000275145	FRG1	protein_coding	6.04373e-06
ENSG00000126456	IRF3	protein_coding	6.04096e-06
ENSG00000147140	NONO	protein_coding	6.02258e-06
ENSG00000099194	SCD	protein_coding	6.02236e-06
ENSG00000116459	ATP5PB	protein_coding	6.0207e-06
ENSG00000110436	SLC1A2	protein_coding	6.01817e-06
ENSG00000166228	PCBD1	protein_coding	6.0082e-06
ENSG00000266524	GDF10	protein_coding	6.00723e-06
ENSG00000122729	ACO1	protein_coding	6.00086e-06
ENSG00000140057	AK7	protein_coding	5.96606e-06
ENSG00000262666	FAM189B	protein_coding	5.96402e-06
ENSG00000228536	LYPLAL1-AS1	lncRNA	5.9626e-06
ENSG00000106034	CPED1	protein_coding	5.96225e-06
ENSG00000086666	ZFAND6	protein_coding	5.95028e-06
ENSG00000119922	IFIT2	protein_coding	5.94196e-06
ENSG00000183431	SF3A3	protein_coding	5.92117e-06
ENSG00000105063	PPP6R1	protein_coding	5.91814e-06
ENSG00000196776	CD47	protein_coding	5.9033e-06
ENSG00000181929	PRKAG1	protein_coding	5.89897e-06
ENSG00000163083	INHBB	protein_coding	5.88479e-06
ENSG00000140941	MAP1LC3B	protein_coding	5.88175e-06
ENSG00000177000	MTHFR	protein_coding	5.87277e-06
ENSG00000138095	LRPPRC	protein_coding	5.87146e-06
ENSG00000119401	TRIM32	protein_coding	5.85977e-06
ENSG00000162426	SLC45A1	protein_coding	5.84672e-06
ENSG00000003756	RBM5	protein_coding	5.83322e-06
ENSG00000266680		lncRNA	5.81535e-06
ENSG00000174748	RPL15	protein_coding	5.81252e-06
ENSG00000077463	SIRT6	protein_coding	5.80055e-06
ENSG00000154262	ABCA6	protein_coding	5.8e-06
ENSG00000116882	HAO2	protein_coding	5.79923e-06
ENSG00000163541	SUCLG1	protein_coding	5.788e-06
ENSG00000133321	PLAAT4	protein_coding	5.7778e-06
ENSG00000275885	PRPF31	protein_coding	5.76559e-06
ENSG00000196411	EPHB4	protein_coding	5.75753e-06
ENSG00000205593	DENND6B	protein_coding	5.7484e-06
ENSG00000075914	EXOSC7	protein_coding	5.73949e-06
ENSG00000145741	BTF3	protein_coding	5.72862e-06
ENSG00000135404	CD63	protein_coding	5.71018e-06
ENSG00000166575	TMEM135	protein_coding	5.70621e-06
ENSG00000116032	GRIN3B	protein_coding	5.70306e-06
ENSG00000186854	TRABD2A	protein_coding	5.68406e-06
ENSG00000133943	DGLUCY	protein_coding	5.66977e-06
ENSG00000186056	MATN1-AS1	lncRNA	5.66313e-06
ENSG00000143494	VASH2	protein_coding	5.6466e-06
ENSG00000105373	NOP53	protein_coding	5.63716e-06
ENSG00000168079	SCARA5	protein_coding	5.63698e-06
ENSG00000075234	TTC38	protein_coding	5.62317e-06
ENSG00000172548	NIPAL4	protein_coding	5.62271e-06
ENSG00000177098	SCN4B	protein_coding	5.62122e-06
ENSG00000283175		lncRNA	5.60187e-06
ENSG00000117153	KLHL12	protein_coding	5.5923e-06
ENSG00000156076	WIF1	protein_coding	5.58637e-06
ENSG00000213366	GSTM2	protein_coding	5.58502e-06
ENSG00000185338	SOCS1	protein_coding	5.58373e-06
ENSG00000204666		lncRNA	5.57659e-06
ENSG00000130706	ADRM1	protein_coding	5.57258e-06
ENSG00000138449	SLC40A1	protein_coding	5.56145e-06
ENSG00000132879	FBXO44	protein_coding	5.56033e-06
ENSG00000059915	PSD	protein_coding	5.5494e-06
ENSG00000154639	CXADR	protein_coding	5.54558e-06
ENSG00000179085	DPM3	protein_coding	5.52851e-06
ENSG00000121064	SCPEP1	protein_coding	5.52759e-06
ENSG00000214922	HLA-F-AS1	lncRNA	5.52581e-06
ENSG00000232045	EHMT2	protein_coding	5.52506e-06
ENSG00000271380		lncRNA	5.52439e-06
ENSG00000160685	ZBTB7B	protein_coding	5.5032e-06
ENSG00000263324	HCN3	protein_coding	5.49032e-06
ENSG00000087266	SH3BP2	protein_coding	5.48739e-06
ENSG00000064309	CDON	protein_coding	5.46573e-06
ENSG00000133069	TMCC2	protein_coding	5.46555e-06
ENSG00000103024	NME3	protein_coding	5.43339e-06
ENSG00000154027	AK5	protein_coding	5.41406e-06
ENSG00000148484	RSU1	protein_coding	5.40736e-06
ENSG00000130283	GDF1	protein_coding	5.40322e-06
ENSG00000143801	PSEN2	protein_coding	5.394e-06
ENSG00000144485	HES6	protein_coding	5.38248e-06
ENSG00000174004	NRROS	protein_coding	5.37494e-06
ENSG00000141576	RNF157	protein_coding	5.37371e-06
ENSG00000125970	RALY	protein_coding	5.37107e-06
ENSG00000197467	COL13A1	protein_coding	5.35706e-06
ENSG00000108828	VAT1	protein_coding	5.35017e-06
ENSG00000212747	RTL8B	protein_coding	5.34837e-06
ENSG00000198873	GRK5	protein_coding	5.33865e-06
ENSG00000167106	FAM102A	protein_coding	5.3321e-06
ENSG00000285317	DNAJC8	protein_coding	5.32877e-06
ENSG00000163312	HELQ	protein_coding	5.32777e-06
ENSG00000162407	PLPP3	protein_coding	5.32013e-06
ENSG00000138029	HADHB	protein_coding	5.31968e-06
ENSG00000274021		lncRNA	5.31317e-06
ENSG00000258412		lncRNA	5.30733e-06
ENSG00000095319	NUP188	protein_coding	5.30639e-06
ENSG00000145911	N4BP3	protein_coding	5.30174e-06
ENSG00000119986	AVPI1	protein_coding	5.2944e-06
ENSG00000070214	SLC44A1	protein_coding	5.28834e-06
ENSG00000028528	SNX1	protein_coding	5.28467e-06
ENSG00000163719	MTMR14	protein_coding	5.24651e-06
ENSG00000142156	COL6A1	protein_coding	5.22403e-06
ENSG00000198732	SMOC1	protein_coding	5.21802e-06
ENSG00000245213		lncRNA	5.21466e-06
ENSG00000089220	PEBP1	protein_coding	5.21121e-06
ENSG00000008130	NADK	protein_coding	5.20872e-06
ENSG00000160050	CCDC28B	protein_coding	5.20001e-06
ENSG00000106976	DNM1	protein_coding	5.19768e-06
ENSG00000167113	COQ4	protein_coding	5.1808e-06
ENSG00000119396	RAB14	protein_coding	5.17599e-06
ENSG00000073670	ADAM11	protein_coding	5.16839e-06
ENSG00000277781	MROH6	protein_coding	5.1672e-06
ENSG00000124155	PIGT	protein_coding	5.16346e-06
ENSG00000131584	ACAP3	protein_coding	5.15826e-06
ENSG00000136999	CCN3	protein_coding	5.15388e-06
ENSG00000272788		lncRNA	5.15115e-06
ENSG00000136146	MED4	protein_coding	5.12519e-06
ENSG00000163516	ANKZF1	protein_coding	5.12043e-06
ENSG00000178035	IMPDH2	protein_coding	5.11686e-06
ENSG00000198522	GPN1	protein_coding	5.11507e-06
ENSG00000105372	RPS19	protein_coding	5.11465e-06
ENSG00000175048	ZDHHC14	protein_coding	5.11315e-06
ENSG00000169288	MRPL1	protein_coding	5.10893e-06
ENSG00000278081	RPS9	protein_coding	5.10656e-06
ENSG00000171135	JAGN1	protein_coding	5.10014e-06
ENSG00000164346	NSA2	protein_coding	5.09365e-06
ENSG00000154079	SDHAF4	protein_coding	5.07789e-06
ENSG00000183801	OLFML1	protein_coding	5.06473e-06
ENSG00000213694	S1PR3	protein_coding	5.06113e-06
ENSG00000221829	FANCG	protein_coding	5.05961e-06
ENSG00000281484	BTG3	protein_coding	5.05076e-06
ENSG00000135446	CDK4	protein_coding	5.03908e-06
ENSG00000174842	GLMN	protein_coding	5.03722e-06
ENSG00000144712	CAND2	protein_coding	5.01987e-06
ENSG00000152795	HNRNPDL	protein_coding	5.01739e-06
ENSG00000261659		lncRNA	5.01588e-06
ENSG00000196531	NACA	protein_coding	4.9998e-06
ENSG00000162599	NFIA	protein_coding	4.99506e-06
ENSG00000099624	ATP5F1D	protein_coding	4.99419e-06
ENSG00000167363	FN3K	protein_coding	4.98368e-06
ENSG00000124299	PEPD	protein_coding	4.98075e-06
ENSG00000225968	ELFN1	protein_coding	4.97556e-06
ENSG00000278759	TBCD	protein_coding	4.9611e-06
ENSG00000133316	WDR74	protein_coding	4.93155e-06
ENSG00000197971	MBP	protein_coding	4.9306e-06
ENSG00000182621	PLCB1	protein_coding	4.9294e-06
ENSG00000166924	NYAP1	protein_coding	4.92431e-06
ENSG00000285379	RIPK3	protein_coding	4.91779e-06
ENSG00000064787	BCAS1	protein_coding	4.9154e-06
ENSG00000143443	C1orf56	protein_coding	4.91036e-06
ENSG00000117425	PTCH2	protein_coding	4.89927e-06
ENSG00000137486	ARRB1	protein_coding	4.89246e-06
ENSG00000146374	RSPO3	protein_coding	4.892e-06
ENSG00000135838	NPL	protein_coding	4.88381e-06
ENSG00000198931	APRT	protein_coding	4.88336e-06
ENSG00000087074	PPP1R15A	protein_coding	4.86891e-06
ENSG00000121068	TBX2	protein_coding	4.86611e-06
ENSG00000237825	RGL2	protein_coding	4.86385e-06
ENSG00000048740	CELF2	protein_coding	4.85973e-06
ENSG00000174669	SLC29A2	protein_coding	4.8593e-06
ENSG00000090061	CCNK	protein_coding	4.85759e-06
ENSG00000099330	OCEL1	protein_coding	4.83793e-06
ENSG00000125901	MRPS26	protein_coding	4.83632e-06
ENSG00000106772	PRUNE2	protein_coding	4.82573e-06
ENSG00000113119	TMCO6	protein_coding	4.82262e-06
ENSG00000127554	GFER	protein_coding	4.81992e-06
ENSG00000066697	MSANTD3	protein_coding	4.81881e-06
ENSG00000242802	AP5Z1	protein_coding	4.8159e-06
ENSG00000160211	G6PD	protein_coding	4.81148e-06
ENSG00000171621	SPSB1	protein_coding	4.80668e-06
ENSG00000166165	CKB	protein_coding	4.80323e-06
ENSG00000071909	MYO3B	protein_coding	4.79235e-06
ENSG00000273594	EEF1D	protein_coding	4.78822e-06
ENSG00000116161	CACYBP	protein_coding	4.78204e-06
ENSG00000063177	RPL18	protein_coding	4.77824e-06
ENSG00000198853	RUSC2	protein_coding	4.77053e-06
ENSG00000070540	WIPI1	protein_coding	4.75729e-06
ENSG00000106077	ABHD11	protein_coding	4.74901e-06
ENSG00000189171	S100A13	protein_coding	4.73987e-06
ENSG00000047648	ARHGAP6	protein_coding	4.73803e-06
ENSG00000109065	NAT9	protein_coding	4.7321e-06
ENSG00000138669	PRKG2	protein_coding	4.72478e-06
ENSG00000117298	ECE1	protein_coding	4.72207e-06
ENSG00000079150	FKBP7	protein_coding	4.71384e-06
ENSG00000124920	MYRF	protein_coding	4.71366e-06
ENSG00000162510	MATN1	protein_coding	4.71352e-06
ENSG00000187109	NAP1L1	protein_coding	4.71326e-06
ENSG00000272269		lncRNA	4.71243e-06
ENSG00000175592	FOSL1	protein_coding	4.70947e-06
ENSG00000108479	GALK1	protein_coding	4.70454e-06
ENSG00000137193	PIM1	protein_coding	4.69669e-06
ENSG00000117479	SLC19A2	protein_coding	4.69558e-06
ENSG00000067064	IDI1	protein_coding	4.69309e-06
ENSG00000137802	MAPKBP1	protein_coding	4.68522e-06
ENSG00000101997	CCDC22	protein_coding	4.68235e-06
ENSG00000148925	BTBD10	protein_coding	4.67933e-06
ENSG00000173762	CD7	protein_coding	4.67449e-06
ENSG00000087274	ADD1	protein_coding	4.67208e-06
ENSG00000161798	AQP5	protein_coding	4.66127e-06
ENSG00000184939	ZFP90	protein_coding	4.65407e-06
ENSG00000163145	C1QTNF7	protein_coding	4.65327e-06
ENSG00000111321	LTBR	protein_coding	4.64117e-06
ENSG00000164035	EMCN	protein_coding	4.63938e-06
ENSG00000173674	EIF1AX	protein_coding	4.63917e-06
ENSG00000226688	ENTPD1-AS1	lncRNA	4.638e-06
ENSG00000119392	GLE1	protein_coding	4.63013e-06
ENSG00000136840	ST6GALNAC4	protein_coding	4.61941e-06
ENSG00000111961	SASH1	protein_coding	4.61462e-06
ENSG00000095321	CRAT	protein_coding	4.61219e-06
ENSG00000100216	TOMM22	protein_coding	4.61043e-06
ENSG00000130958	SLC35D2	protein_coding	4.60783e-06
ENSG00000152076	CCDC74B	protein_coding	4.59828e-06
ENSG00000178741	COX5A	protein_coding	4.59703e-06
ENSG00000182307	C8orf33	protein_coding	4.59564e-06
ENSG00000205220	PSMB10	protein_coding	4.58338e-06
ENSG00000135372	NAT10	protein_coding	4.58206e-06
ENSG00000142541	RPL13A	protein_coding	4.58185e-06
ENSG00000185127	C6orf120	protein_coding	4.57393e-06
ENSG00000162413	KLHL21	protein_coding	4.57354e-06
ENSG00000069812	HES2	protein_coding	4.5721e-06
ENSG00000109079	TNFAIP1	protein_coding	4.54423e-06
ENSG00000064205	CCN5	protein_coding	4.50663e-06
ENSG00000275165	TSEN34	protein_coding	4.49864e-06
ENSG00000129194	SOX15	protein_coding	4.49689e-06
ENSG00000111271	ACAD10	protein_coding	4.49248e-06
ENSG00000248429	FAM198B-AS1	lncRNA	4.49134e-06
ENSG00000235568	NFAM1	protein_coding	4.48725e-06
ENSG00000148700	ADD3	protein_coding	4.48596e-06
ENSG00000128482	RNF112	protein_coding	4.45885e-06
ENSG00000049089	COL9A2	protein_coding	4.45367e-06
ENSG00000120694	HSPH1	protein_coding	4.44511e-06
ENSG00000132323	ILKAP	protein_coding	4.43939e-06
ENSG00000138615	CILP	protein_coding	4.41956e-06
ENSG00000105443	CYTH2	protein_coding	4.4103e-06
ENSG00000104973	MED25	protein_coding	4.39725e-06
ENSG00000126878	AIF1L	protein_coding	4.39715e-06
ENSG00000095794	CREM	protein_coding	4.38699e-06
ENSG00000159596	TMEM69	protein_coding	4.38448e-06
ENSG00000168264	IRF2BP2	protein_coding	4.38227e-06
ENSG00000136810	TXN	protein_coding	4.37792e-06
ENSG00000146085	MMUT	protein_coding	4.36974e-06
ENSG00000170276	HSPB2	protein_coding	4.36326e-06
ENSG00000133243	BTBD2	protein_coding	4.35374e-06
ENSG00000221909	FAM200A	protein_coding	4.35066e-06
ENSG00000215021	PHB2	protein_coding	4.34172e-06
ENSG00000111319	SCNN1A	protein_coding	4.33857e-06
ENSG00000154153	RETREG1	protein_coding	4.32714e-06
ENSG00000165283	STOML2	protein_coding	4.32305e-06
ENSG00000138430	OLA1	protein_coding	4.31807e-06
ENSG00000182872	RBM10	protein_coding	4.31767e-06
ENSG00000102802	MEDAG	protein_coding	4.30813e-06
ENSG00000090487	SPG21	protein_coding	4.2829e-06
ENSG00000067829	IDH3G	protein_coding	4.28231e-06
ENSG00000182362	YBEY	protein_coding	4.28206e-06
ENSG00000265257		lncRNA	4.26947e-06
ENSG00000108602	ALDH3A1	protein_coding	4.26838e-06
ENSG00000196182	STK40	protein_coding	4.26483e-06
ENSG00000125520	SLC2A4RG	protein_coding	4.26229e-06
ENSG00000167733	HSD11B1L	protein_coding	4.25316e-06
ENSG00000269113	TRABD2B	protein_coding	4.24693e-06
ENSG00000130340	SNX9	protein_coding	4.24524e-06
ENSG00000119283	TRIM67	protein_coding	4.24456e-06
ENSG00000161395	PGAP3	protein_coding	4.24107e-06
ENSG00000125967	NECAB3	protein_coding	4.23923e-06
ENSG00000114416	FXR1	protein_coding	4.23701e-06
ENSG00000287115		lncRNA	4.23592e-06
ENSG00000256060	TRAPPC2B	protein_coding	4.23058e-06
ENSG00000116652	DLEU2L	lncRNA	4.22991e-06
ENSG00000121057	AKAP1	protein_coding	4.22898e-06
ENSG00000100167	SEPTIN3	protein_coding	4.22025e-06
ENSG00000232388	SMIM26	protein_coding	4.22005e-06
ENSG00000106605	BLVRA	protein_coding	4.21747e-06
ENSG00000156411	ATP5MPL	protein_coding	4.21692e-06
ENSG00000100106	TRIOBP	protein_coding	4.21318e-06
ENSG00000144381	HSPD1	protein_coding	4.20613e-06
ENSG00000255302	EID1	protein_coding	4.20363e-06
ENSG00000106330	MOSPD3	protein_coding	4.20223e-06
ENSG00000102401	ARMCX3	protein_coding	4.18452e-06
ENSG00000004478	FKBP4	protein_coding	4.17574e-06
ENSG00000189067	LITAF	protein_coding	4.16965e-06
ENSG00000163359	COL6A3	protein_coding	4.16778e-06
ENSG00000186468	RPS23	protein_coding	4.14979e-06
ENSG00000131771	PPP1R1B	protein_coding	4.14306e-06
ENSG00000086712	TXLNG	protein_coding	4.14079e-06
ENSG00000089280	FUS	protein_coding	4.14043e-06
ENSG00000123144	TRIR	protein_coding	4.14024e-06
ENSG00000087245	MMP2	protein_coding	4.1252e-06
ENSG00000138185	ENTPD1	protein_coding	4.11995e-06
ENSG00000277571	ELANE	protein_coding	4.11298e-06
ENSG00000275851	MLLT6	protein_coding	4.10276e-06
ENSG00000138646	HERC5	protein_coding	4.09822e-06
ENSG00000166482	MFAP4	protein_coding	4.09811e-06
ENSG00000186283	TOR3A	protein_coding	4.09791e-06
ENSG00000108774	RAB5C	protein_coding	4.09534e-06
ENSG00000073060	SCARB1	protein_coding	4.09512e-06
ENSG00000122121	XPNPEP2	protein_coding	4.08557e-06
ENSG00000159164	SV2A	protein_coding	4.0797e-06
ENSG00000177453	NIM1K	protein_coding	4.07767e-06
ENSG00000102359	SRPX2	protein_coding	4.07375e-06
ENSG00000273796		lncRNA	4.0661e-06
ENSG00000183762	KREMEN1	protein_coding	4.06316e-06
ENSG00000198879	SFMBT2	protein_coding	4.04567e-06
ENSG00000168016	TRANK1	protein_coding	4.03206e-06
ENSG00000182871	COL18A1	protein_coding	4.03051e-06
ENSG00000272468		lncRNA	4.02696e-06
ENSG00000105227	PRX	protein_coding	4.01607e-06
ENSG00000133935	ERG28	protein_coding	4.0131e-06
ENSG00000115963	RND3	protein_coding	4.01038e-06
ENSG00000000971	CFH	protein_coding	4.00935e-06
ENSG00000062485	CS	protein_coding	4.00334e-06
ENSG00000100612	DHRS7	protein_coding	4.00155e-06
ENSG00000160213	CSTB	protein_coding	4.00043e-06
ENSG00000101439	CST3	protein_coding	3.99617e-06
ENSG00000284807	DHRS4	protein_coding	3.99151e-06
ENSG00000104960	PTOV1	protein_coding	3.98462e-06
ENSG00000108590	MED31	protein_coding	3.98333e-06
ENSG00000030582	GRN	protein_coding	3.98066e-06
ENSG00000135778	NTPCR	protein_coding	3.97563e-06
ENSG00000136040	PLXNC1	protein_coding	3.9666e-06
ENSG00000284764	PINX1	protein_coding	3.96274e-06
ENSG00000156110	ADK	protein_coding	3.96052e-06
ENSG00000144048	DUSP11	protein_coding	3.9597e-06
ENSG00000259436		lncRNA	3.9581e-06
ENSG00000156831	NSMCE2	protein_coding	3.95719e-06
ENSG00000168872	DDX19A	protein_coding	3.94896e-06
ENSG00000184792	OSBP2	protein_coding	3.94625e-06
ENSG00000169174	PCSK9	protein_coding	3.93477e-06
ENSG00000100348	TXN2	protein_coding	3.9343e-06
ENSG00000171033	PKIA	protein_coding	3.92526e-06
ENSG00000133424	LARGE1	protein_coding	3.91345e-06
ENSG00000066629	EML1	protein_coding	3.90903e-06
ENSG00000260630	SNAI3-AS1	lncRNA	3.89545e-06
ENSG00000014216	CAPN1	protein_coding	3.88884e-06
ENSG00000091136	LAMB1	protein_coding	3.88862e-06
ENSG00000283771	TMEM256	protein_coding	3.87566e-06
ENSG00000111666	CHPT1	protein_coding	3.87252e-06
ENSG00000127241	MASP1	protein_coding	3.8654e-06
ENSG00000197635	DPP4	protein_coding	3.86258e-06
ENSG00000114742	WDR48	protein_coding	3.86116e-06
ENSG00000042493	CAPG	protein_coding	3.86087e-06
ENSG00000168917	SLC35G2	protein_coding	3.85977e-06
ENSG00000185090	MANEAL	protein_coding	3.85889e-06
ENSG00000283997	TMEM159	protein_coding	3.85566e-06
ENSG00000104341	LAPTM4B	protein_coding	3.85381e-06
ENSG00000132122	SPATA6	protein_coding	3.85073e-06
ENSG00000121774	KHDRBS1	protein_coding	3.84563e-06
ENSG00000275482	EPHB6	protein_coding	3.8437e-06
ENSG00000186654	PRR5	protein_coding	3.84159e-06
ENSG00000133315	MACROD1	protein_coding	3.83551e-06
ENSG00000204628	RACK1	protein_coding	3.83263e-06
ENSG00000137216	TMEM63B	protein_coding	3.82776e-06
ENSG00000090020	SLC9A1	protein_coding	3.82759e-06
ENSG00000132361	CLUH	protein_coding	3.80362e-06
ENSG00000171307	ZDHHC16	protein_coding	3.80341e-06
ENSG00000113721	PDGFRB	protein_coding	3.79099e-06
ENSG00000151692	RNF144A	protein_coding	3.78626e-06
ENSG00000071564	TCF3	protein_coding	3.7844e-06
ENSG00000168216	LMBRD1	protein_coding	3.77942e-06
ENSG00000156521	TYSND1	protein_coding	3.77874e-06
ENSG00000181163	NPM1	protein_coding	3.77828e-06
ENSG00000115461	IGFBP5	protein_coding	3.7763e-06
ENSG00000168067	MAP4K2	protein_coding	3.77439e-06
ENSG00000204852	TCTN1	protein_coding	3.75543e-06
ENSG00000165609	NUDT5	protein_coding	3.75316e-06
ENSG00000153936	HS2ST1	protein_coding	3.74784e-06
ENSG00000167395	ZNF646	protein_coding	3.73908e-06
ENSG00000013293	SLC7A14	protein_coding	3.73812e-06
ENSG00000149806	FAU	protein_coding	3.73445e-06
ENSG00000198816	ZNF358	protein_coding	3.73223e-06
ENSG00000002330	BAD	protein_coding	3.72784e-06
ENSG00000188343	CIBAR1	protein_coding	3.72605e-06
ENSG00000146592	CREB5	protein_coding	3.72432e-06
ENSG00000274180	NATD1	protein_coding	3.72106e-06
ENSG00000184898	RBM43	protein_coding	3.71874e-06
ENSG00000112110	MRPL18	protein_coding	3.71569e-06
ENSG00000280594	BTG3-AS1	lncRNA	3.71254e-06
ENSG00000178952	TUFM	protein_coding	3.70882e-06
ENSG00000204991	SPIRE2	protein_coding	3.7069e-06
ENSG00000105223	PLD3	protein_coding	3.70238e-06
ENSG00000117691	NENF	protein_coding	3.6924e-06
ENSG00000170776	AKAP13	protein_coding	3.68783e-06
ENSG00000253875		lncRNA	3.68264e-06
ENSG00000158545	ZC3H18	protein_coding	3.68193e-06
ENSG00000197355	UAP1L1	protein_coding	3.67929e-06
ENSG00000168621	GDNF	protein_coding	3.67089e-06
ENSG00000280962	DUSP16	protein_coding	3.6648e-06
ENSG00000176393	RNPEP	protein_coding	3.65974e-06
ENSG00000082996	RNF13	protein_coding	3.65793e-06
ENSG00000270019		lncRNA	3.65658e-06
ENSG00000182175	RGMA	protein_coding	3.65295e-06
ENSG00000101098	RIMS4	protein_coding	3.64959e-06
ENSG00000142694	EVA1B	protein_coding	3.64653e-06
ENSG00000078808	SDF4	protein_coding	3.6442e-06
ENSG00000271204		lncRNA	3.64374e-06
ENSG00000101265	RASSF2	protein_coding	3.64186e-06
ENSG00000134802	SLC43A3	protein_coding	3.64158e-06
ENSG00000162434	JAK1	protein_coding	3.63333e-06
ENSG00000115268	RPS15	protein_coding	3.62475e-06
ENSG00000150457	LATS2	protein_coding	3.62128e-06
ENSG00000113811	SELENOK	protein_coding	3.62116e-06
ENSG00000229124	VIM-AS1	lncRNA	3.62045e-06
ENSG00000205363	INSYN1	protein_coding	3.61718e-06
ENSG00000068971	PPP2R5B	protein_coding	3.61235e-06
ENSG00000128016	ZFP36	protein_coding	3.61139e-06
ENSG00000101938	CHRDL1	protein_coding	3.61022e-06
ENSG00000102882	MAPK3	protein_coding	3.60853e-06
ENSG00000247271	ZBED5-AS1	lncRNA	3.59626e-06
ENSG00000178719	GRINA	protein_coding	3.59487e-06
ENSG00000141971	MVB12A	protein_coding	3.59383e-06
ENSG00000171863	RPS7	protein_coding	3.59179e-06
ENSG00000260032	NORAD	lncRNA	3.58926e-06
ENSG00000144134	RABL2A	protein_coding	3.58515e-06
ENSG00000014914	MTMR11	protein_coding	3.58313e-06
ENSG00000182979	MTA1	protein_coding	3.57206e-06
ENSG00000268970		lncRNA	3.56801e-06
ENSG00000103647	CORO2B	protein_coding	3.56686e-06
ENSG00000162236	STX5	protein_coding	3.56579e-06
ENSG00000185453	ZSWIM9	protein_coding	3.56438e-06
ENSG00000186577	SMIM29	protein_coding	3.5637e-06
ENSG00000187955	COL14A1	protein_coding	3.55208e-06
ENSG00000111653	ING4	protein_coding	3.55111e-06
ENSG00000138080	EMILIN1	protein_coding	3.54489e-06
ENSG00000225439	BOLA3-AS1	lncRNA	3.54177e-06
ENSG00000089041	P2RX7	protein_coding	3.54048e-06
ENSG00000280858	RPL7A	protein_coding	3.5394e-06
ENSG00000197894	ADH5	protein_coding	3.53742e-06
ENSG00000001036	FUCA2	protein_coding	3.53094e-06
ENSG00000152556	PFKM	protein_coding	3.52611e-06
ENSG00000124659	TBCC	protein_coding	3.52515e-06
ENSG00000176978	DPP7	protein_coding	3.52388e-06
ENSG00000111181	SLC6A12	protein_coding	3.51823e-06
ENSG00000078124	ACER3	protein_coding	3.51732e-06
ENSG00000176102	CSTF3	protein_coding	3.51473e-06
ENSG00000188483	IER5L	protein_coding	3.50759e-06
ENSG00000118518	RNF146	protein_coding	3.49988e-06
ENSG00000115297	TLX2	protein_coding	3.4965e-06
ENSG00000126934	MAP2K2	protein_coding	3.49463e-06
ENSG00000047457	CP	protein_coding	3.494e-06
ENSG00000163399	ATP1A1	protein_coding	3.49143e-06
ENSG00000143740	SNAP47	protein_coding	3.48898e-06
ENSG00000279873	LINC01126	lncRNA	3.48122e-06
ENSG00000186318	BACE1	protein_coding	3.48096e-06
ENSG00000187514	PTMA	protein_coding	3.47857e-06
ENSG00000120314	WDR55	protein_coding	3.47753e-06
ENSG00000125775	SDCBP2	protein_coding	3.47624e-06
ENSG00000132781	MUTYH	protein_coding	3.47454e-06
ENSG00000105364	MRPL4	protein_coding	3.47433e-06
ENSG00000275079	LPCAT1	protein_coding	3.46736e-06
ENSG00000120306	CYSTM1	protein_coding	3.4654e-06
ENSG00000104951	IL4I1	protein_coding	3.45884e-06
ENSG00000063046	EIF4B	protein_coding	3.43872e-06
ENSG00000130159	ECSIT	protein_coding	3.43729e-06
ENSG00000277445	CPEB1	protein_coding	3.43501e-06
ENSG00000163472	TMEM79	protein_coding	3.43422e-06
ENSG00000136169	SETDB2	protein_coding	3.42325e-06
ENSG00000249992	TMEM158	protein_coding	3.42147e-06
ENSG00000213638	ADAT3	protein_coding	3.41025e-06
ENSG00000156482	RPL30	protein_coding	3.40668e-06
ENSG00000235696	C2	protein_coding	3.39293e-06
ENSG00000276223		lncRNA	3.39202e-06
ENSG00000087510	TFAP2C	protein_coding	3.38565e-06
ENSG00000122547	EEPD1	protein_coding	3.38441e-06
ENSG00000183615	FAM167B	protein_coding	3.38207e-06
ENSG00000035681	NSMAF	protein_coding	3.37288e-06
ENSG00000139531	SUOX	protein_coding	3.37157e-06
ENSG00000188060	RAB42	protein_coding	3.37064e-06
ENSG00000185414	MRPL30	protein_coding	3.36789e-06
ENSG00000165832	TRUB1	protein_coding	3.36376e-06
ENSG00000116991	SIPA1L2	protein_coding	3.3558e-06
ENSG00000197912	SPG7	protein_coding	3.35437e-06
ENSG00000141314	RHBDL3	protein_coding	3.35016e-06
ENSG00000051128	HOMER3	protein_coding	3.34296e-06
ENSG00000126016	AMOT	protein_coding	3.32877e-06
ENSG00000180098	TRNAU1AP	protein_coding	3.32797e-06
ENSG00000135390	ATP5MC2	protein_coding	3.3274e-06
ENSG00000272563		lncRNA	3.32468e-06
ENSG00000105672	ETV2	protein_coding	3.32033e-06
ENSG00000099290	WASHC2A	protein_coding	3.31948e-06
ENSG00000228128	DDAH2	protein_coding	3.3186e-06
ENSG00000134201	GSTM5	protein_coding	3.31427e-06
ENSG00000224397	PELATON	lncRNA	3.31351e-06
ENSG00000125779	PANK2	protein_coding	3.31093e-06
ENSG00000130717	UCK1	protein_coding	3.31066e-06
ENSG00000125247	TMTC4	protein_coding	3.31027e-06
ENSG00000011021	CLCN6	protein_coding	3.3089e-06
ENSG00000114948	ADAM23	protein_coding	3.30537e-06
ENSG00000145284	SCD5	protein_coding	3.30432e-06
ENSG00000120318	ARAP3	protein_coding	3.29702e-06
ENSG00000169252	ADRB2	protein_coding	3.29372e-06
ENSG00000226704	HSPA1L	protein_coding	3.29334e-06
ENSG00000196972	SMIM10L2B	protein_coding	3.29104e-06
ENSG00000139329	LUM	protein_coding	3.28674e-06
ENSG00000144040	SFXN5	protein_coding	3.28209e-06
ENSG00000115592	PRKAG3	protein_coding	3.28052e-06
ENSG00000116251	RPL22	protein_coding	3.28027e-06
ENSG00000185222	TCEAL9	protein_coding	3.27934e-06
ENSG00000128710	HOXD10	protein_coding	3.27819e-06
ENSG00000236287	ZBED5	protein_coding	3.27479e-06
ENSG00000172987	HPSE2	protein_coding	3.26822e-06
ENSG00000214814	FER1L6	protein_coding	3.25709e-06
ENSG00000139132	FGD4	protein_coding	3.25076e-06
ENSG00000179528	LBX2	protein_coding	3.24479e-06
ENSG00000137100	DCTN3	protein_coding	3.24343e-06
ENSG00000175203	DCTN2	protein_coding	3.2351e-06
ENSG00000014641	MDH1	protein_coding	3.23359e-06
ENSG00000227252		lncRNA	3.22921e-06
ENSG00000003249	DBNDD1	protein_coding	3.22073e-06
ENSG00000228794	LINC01128	lncRNA	3.21805e-06
ENSG00000198034	RPS4X	protein_coding	3.21735e-06
ENSG00000084234	APLP2	protein_coding	3.21599e-06
ENSG00000186815	TPCN1	protein_coding	3.21202e-06
ENSG00000203950	RTL8A	protein_coding	3.2108e-06
ENSG00000007047	MARK4	protein_coding	3.20948e-06
ENSG00000168883	USP39	protein_coding	3.20884e-06
ENSG00000006042	TMEM98	protein_coding	3.20065e-06
ENSG00000258708	SLC25A21-AS1	lncRNA	3.19998e-06
ENSG00000198839	ZNF277	protein_coding	3.19522e-06
ENSG00000285098	CLDN23	protein_coding	3.19508e-06
ENSG00000149100	EIF3M	protein_coding	3.19491e-06
ENSG00000261997		lncRNA	3.19405e-06
ENSG00000168890	TMEM150A	protein_coding	3.19378e-06
ENSG00000104213	PDGFRL	protein_coding	3.19309e-06
ENSG00000198203	SULT1C2	protein_coding	3.1907e-06
ENSG00000164621	SMAD5-AS1	lncRNA	3.18957e-06
ENSG00000004776	HSPB6	protein_coding	3.18619e-06
ENSG00000116096	SPR	protein_coding	3.17666e-06
ENSG00000126705	AHDC1	protein_coding	3.17034e-06
ENSG00000140406	TLNRD1	protein_coding	3.16134e-06
ENSG00000109971	HSPA8	protein_coding	3.15895e-06
ENSG00000108107	RPL28	protein_coding	3.15283e-06
ENSG00000125651	GTF2F1	protein_coding	3.15251e-06
ENSG00000166265	CYYR1	protein_coding	3.13905e-06
ENSG00000196455	PIK3R4	protein_coding	3.13287e-06
ENSG00000088247	KHSRP	protein_coding	3.12996e-06
ENSG00000122359	ANXA11	protein_coding	3.11495e-06
ENSG00000130726	TRIM28	protein_coding	3.11179e-06
ENSG00000163754	GYG1	protein_coding	3.10765e-06
ENSG00000137509	PRCP	protein_coding	3.10522e-06
ENSG00000235257	ITGA9-AS1	lncRNA	3.10467e-06
ENSG00000137767	SQOR	protein_coding	3.10303e-06
ENSG00000130032	PRRG3	protein_coding	3.08911e-06
ENSG00000147403	RPL10	protein_coding	3.08833e-06
ENSG00000008282	SYPL1	protein_coding	3.08825e-06
ENSG00000136059	VILL	protein_coding	3.08699e-06
ENSG00000140740	UQCRC2	protein_coding	3.08554e-06
ENSG00000171867	PRNP	protein_coding	3.08464e-06
ENSG00000115524	SF3B1	protein_coding	3.07783e-06
ENSG00000183718	TRIM52	protein_coding	3.07724e-06
ENSG00000185567	AHNAK2	protein_coding	3.07649e-06
ENSG00000182916	TCEAL7	protein_coding	3.07515e-06
ENSG00000053438	NNAT	protein_coding	3.07505e-06
ENSG00000187601	MAGEH1	protein_coding	3.0739e-06
ENSG00000123496	IL13RA2	protein_coding	3.07013e-06
ENSG00000164105	SAP30	protein_coding	3.06523e-06
ENSG00000120278	PLEKHG1	protein_coding	3.06438e-06
ENSG00000275837	SMARCB1	protein_coding	3.05635e-06
ENSG00000262898		lncRNA	3.05188e-06
ENSG00000138433	CIR1	protein_coding	3.05065e-06
ENSG00000143774	GUK1	protein_coding	3.04781e-06
ENSG00000278823	BMERB1	protein_coding	3.0478e-06
ENSG00000172216	CEBPB	protein_coding	3.04007e-06
ENSG00000117305	HMGCL	protein_coding	3.0325e-06
ENSG00000287739		lncRNA	3.01981e-06
ENSG00000228357	HSD17B8	protein_coding	3.01696e-06
ENSG00000163565	IFI16	protein_coding	3.01408e-06
ENSG00000134470	IL15RA	protein_coding	3.00766e-06
ENSG00000123612	ACVR1C	protein_coding	3.00729e-06
ENSG00000280548	FBL	protein_coding	3.0046e-06
ENSG00000165175	MID1IP1	protein_coding	3.00051e-06
ENSG00000078304	PPP2R5C	protein_coding	2.99872e-06
ENSG00000175550	DRAP1	protein_coding	2.99477e-06
ENSG00000135899	SP110	protein_coding	2.99399e-06
ENSG00000246090		lncRNA	2.99074e-06
ENSG00000065615	CYB5R4	protein_coding	2.98955e-06
ENSG00000134419	RPS15A	protein_coding	2.98951e-06
ENSG00000100065	CARD10	protein_coding	2.98882e-06
ENSG00000173113	TRMT112	protein_coding	2.98675e-06
ENSG00000164024	METAP1	protein_coding	2.9864e-06
ENSG00000167112	TRUB2	protein_coding	2.98615e-06
ENSG00000281165	SLC2A6	protein_coding	2.98331e-06
ENSG00000165389	SPTSSA	protein_coding	2.98103e-06
ENSG00000163820	FYCO1	protein_coding	2.97841e-06
ENSG00000237803	LINC00211	lncRNA	2.97199e-06
ENSG00000170266	GLB1	protein_coding	2.9705e-06
ENSG00000228784	LINC00954	lncRNA	2.96668e-06
ENSG00000166484	MAPK7	protein_coding	2.9662e-06
ENSG00000111860	CEP85L	protein_coding	2.96286e-06
ENSG00000165502	RPL36AL	protein_coding	2.96044e-06
ENSG00000272941		lncRNA	2.96025e-06
ENSG00000162076	FLYWCH2	protein_coding	2.9582e-06
ENSG00000103855	CD276	protein_coding	2.95708e-06
ENSG00000126709	IFI6	protein_coding	2.95278e-06
ENSG00000140848	CPNE2	protein_coding	2.95233e-06
ENSG00000156976	EIF4A2	protein_coding	2.94803e-06
ENSG00000188051	TMEM221	protein_coding	2.94251e-06
ENSG00000130517	PGPEP1	protein_coding	2.94064e-06
ENSG00000052802	MSMO1	protein_coding	2.93267e-06
ENSG00000178096	BOLA1	protein_coding	2.93253e-06
ENSG00000142192	APP	protein_coding	2.93169e-06
ENSG00000239213	NCK1-DT	lncRNA	2.92937e-06
ENSG00000146834	MEPCE	protein_coding	2.92896e-06
ENSG00000122965	RBM19	protein_coding	2.92395e-06
ENSG00000163131	CTSS	protein_coding	2.92061e-06
ENSG00000228315	GUSBP11	lncRNA	2.91918e-06
ENSG00000239697	TNFSF12	protein_coding	2.91849e-06
ENSG00000186666	BCDIN3D	protein_coding	2.91281e-06
ENSG00000130312	MRPL34	protein_coding	2.91234e-06
ENSG00000170439	METTL7B	protein_coding	2.90965e-06
ENSG00000112096	SOD2	protein_coding	2.90676e-06
ENSG00000128309	MPST	protein_coding	2.89963e-06
ENSG00000180185	FAHD1	protein_coding	2.89869e-06
ENSG00000275454		lncRNA	2.89835e-06
ENSG00000141441	GAREM1	protein_coding	2.89219e-06
ENSG00000079246	XRCC5	protein_coding	2.89186e-06
ENSG00000136514	RTP4	protein_coding	2.89168e-06
ENSG00000130741	EIF2S3	protein_coding	2.88591e-06
ENSG00000066136	NFYC	protein_coding	2.87313e-06
ENSG00000163882	POLR2H	protein_coding	2.86778e-06
ENSG00000055070	SZRD1	protein_coding	2.86704e-06
ENSG00000135472	FAIM2	protein_coding	2.86569e-06
ENSG00000106804	C5	protein_coding	2.86173e-06
ENSG00000100307	CBX7	protein_coding	2.85949e-06
ENSG00000154309	DISP1	protein_coding	2.85647e-06
ENSG00000134508	CABLES1	protein_coding	2.85595e-06
ENSG00000164054	SHISA5	protein_coding	2.85501e-06
ENSG00000280831	RPS25	protein_coding	2.84923e-06
ENSG00000130313	PGLS	protein_coding	2.84453e-06
ENSG00000147677	EIF3H	protein_coding	2.84331e-06
ENSG00000139880	CDH24	protein_coding	2.84204e-06
ENSG00000186493	C5orf38	protein_coding	2.8414e-06
ENSG00000109861	CTSC	protein_coding	2.83973e-06
ENSG00000102897	LYRM1	protein_coding	2.83866e-06
ENSG00000005020	SKAP2	protein_coding	2.8368e-06
ENSG00000108219	TSPAN14	protein_coding	2.83553e-06
ENSG00000136048	DRAM1	protein_coding	2.83534e-06
ENSG00000119865	CNRIP1	protein_coding	2.83267e-06
ENSG00000243056	EIF4EBP3	protein_coding	2.82562e-06
ENSG00000198797	BRINP2	protein_coding	2.82074e-06
ENSG00000119655	NPC2	protein_coding	2.81617e-06
ENSG00000288213	MCRIP1	protein_coding	2.81318e-06
ENSG00000164120	HPGD	protein_coding	2.81166e-06
ENSG00000159228	CBR1	protein_coding	2.80965e-06
ENSG00000144857	BOC	protein_coding	2.80315e-06
ENSG00000169087	HSPBAP1	protein_coding	2.80133e-06
ENSG00000085741	WNT11	protein_coding	2.79314e-06
ENSG00000171873	ADRA1D	protein_coding	2.79285e-06
ENSG00000180769	WDFY3-AS2	lncRNA	2.79265e-06
ENSG00000258634		lncRNA	2.78483e-06
ENSG00000178977	LINC00324	lncRNA	2.78159e-06
ENSG00000159387	IRX6	protein_coding	2.78034e-06
ENSG00000118162	KPTN	protein_coding	2.77335e-06
ENSG00000172803	SNX32	protein_coding	2.77253e-06
ENSG00000088367	EPB41L1	protein_coding	2.77157e-06
ENSG00000119537	KDSR	protein_coding	2.76978e-06
ENSG00000198520	ARMH1	protein_coding	2.76874e-06
ENSG00000241837	ATP5PO	protein_coding	2.76672e-06
ENSG00000159377	PSMB4	protein_coding	2.76666e-06
ENSG00000165819	METTL3	protein_coding	2.76612e-06
ENSG00000154133	ROBO4	protein_coding	2.76594e-06
ENSG00000258890	CEP95	protein_coding	2.75385e-06
ENSG00000126106	TMEM53	protein_coding	2.75266e-06
ENSG00000112769	LAMA4	protein_coding	2.75221e-06
ENSG00000171222	SCAND1	protein_coding	2.75144e-06
ENSG00000188342	GTF2F2	protein_coding	2.74715e-06
ENSG00000081377	CDC14B	protein_coding	2.74569e-06
ENSG00000233016	SNHG7	lncRNA	2.74427e-06
ENSG00000230453	ANKRD18B	protein_coding	2.73298e-06
ENSG00000278828	H3C10	protein_coding	2.73286e-06
ENSG00000284868	DHRS1	protein_coding	2.7298e-06
ENSG00000188315	C3orf62	protein_coding	2.7181e-06
ENSG00000128512	DOCK4	protein_coding	2.71756e-06
ENSG00000108064	TFAM	protein_coding	2.71732e-06
ENSG00000151465	CDC123	protein_coding	2.711e-06
ENSG00000233348	BAG6	protein_coding	2.71069e-06
ENSG00000147202	DIAPH2	protein_coding	2.70926e-06
ENSG00000156697	UTP14A	protein_coding	2.70454e-06
ENSG00000172465	TCEAL1	protein_coding	2.70274e-06
ENSG00000158467	AHCYL2	protein_coding	2.70123e-06
ENSG00000131374	TBC1D5	protein_coding	2.69893e-06
ENSG00000099364	FBXL19	protein_coding	2.69721e-06
ENSG00000272686	WASL-DT	lncRNA	2.69592e-06
ENSG00000162976	SLC66A3	protein_coding	2.69459e-06
ENSG00000284832	POLR2A	protein_coding	2.69183e-06
ENSG00000118418	HMGN3	protein_coding	2.68825e-06
ENSG00000282712	DEAF1	protein_coding	2.6863e-06
ENSG00000229847	EMX2OS	lncRNA	2.68246e-06
ENSG00000068745	IP6K2	protein_coding	2.67758e-06
ENSG00000130775	THEMIS2	protein_coding	2.67605e-06
ENSG00000187098	MITF	protein_coding	2.67595e-06
ENSG00000169813	HNRNPF	protein_coding	2.6694e-06
ENSG00000214530	STARD10	protein_coding	2.66661e-06
ENSG00000108797	CNTNAP1	protein_coding	2.66557e-06
ENSG00000167770	OTUB1	protein_coding	2.66432e-06
ENSG00000185862	EVI2B	protein_coding	2.66176e-06
ENSG00000198771	RCSD1	protein_coding	2.65974e-06
ENSG00000197114	ZGPAT	protein_coding	2.65678e-06
ENSG00000185024	BRF1	protein_coding	2.65636e-06
ENSG00000262814	MRPL12	protein_coding	2.65528e-06
ENSG00000141985	SH3GL1	protein_coding	2.6532e-06
ENSG00000111405	ENDOU	protein_coding	2.65157e-06
ENSG00000266208		lncRNA	2.64801e-06
ENSG00000135437	RDH5	protein_coding	2.64433e-06
ENSG00000134748	PRPF38A	protein_coding	2.64402e-06
ENSG00000057608	GDI2	protein_coding	2.64025e-06
ENSG00000259459	LINC02568	lncRNA	2.64007e-06
ENSG00000231652		lncRNA	2.63492e-06
ENSG00000129038	LOXL1	protein_coding	2.63236e-06
ENSG00000146223	RPL7L1	protein_coding	2.63158e-06
ENSG00000137265	IRF4	protein_coding	2.62929e-06
ENSG00000167699	GLOD4	protein_coding	2.62866e-06
ENSG00000281540	RCC2	protein_coding	2.62824e-06
ENSG00000101856	PGRMC1	protein_coding	2.6252e-06
ENSG00000121390	PSPC1	protein_coding	2.61368e-06
ENSG00000243811	APOBEC3D	protein_coding	2.61281e-06
ENSG00000163904	SENP2	protein_coding	2.61244e-06
ENSG00000130332	LSM7	protein_coding	2.60599e-06
ENSG00000286282		lncRNA	2.60367e-06
ENSG00000163930	BAP1	protein_coding	2.60108e-06
ENSG00000137845	ADAM10	protein_coding	2.59875e-06
ENSG00000235169	SMIM1	protein_coding	2.57956e-06
ENSG00000163576	EFHB	protein_coding	2.56989e-06
ENSG00000122484	RPAP2	protein_coding	2.56832e-06
ENSG00000179134	SAMD4B	protein_coding	2.56809e-06
ENSG00000142937	RPS8	protein_coding	2.56791e-06
ENSG00000176731	RBIS	protein_coding	2.56783e-06
ENSG00000166033	HTRA1	protein_coding	2.56584e-06
ENSG00000166681	BEX3	protein_coding	2.5607e-06
ENSG00000019582	CD74	protein_coding	2.55843e-06
ENSG00000130830	MPP1	protein_coding	2.55794e-06
ENSG00000174547	MRPL11	protein_coding	2.55646e-06
ENSG00000128284	APOL3	protein_coding	2.55628e-06
ENSG00000147408	CSGALNACT1	protein_coding	2.55584e-06
ENSG00000129596	CDO1	protein_coding	2.54312e-06
ENSG00000106682	EIF4H	protein_coding	2.54086e-06
ENSG00000040531	CTNS	protein_coding	2.54034e-06
ENSG00000170525	PFKFB3	protein_coding	2.53777e-06
ENSG00000095209	TMEM38B	protein_coding	2.53264e-06
ENSG00000075399	VPS9D1	protein_coding	2.5325e-06
ENSG00000173258	ZNF483	protein_coding	2.53108e-06
ENSG00000090674	MCOLN1	protein_coding	2.53088e-06
ENSG00000261730		lncRNA	2.53014e-06
ENSG00000053501	USE1	protein_coding	2.52522e-06
ENSG00000235823	OLMALINC	lncRNA	2.52443e-06
ENSG00000164951	PDP1	protein_coding	2.52026e-06
ENSG00000099910	KLHL22	protein_coding	2.51715e-06
ENSG00000110446	SLC15A3	protein_coding	2.51508e-06
ENSG00000164742	ADCY1	protein_coding	2.50824e-06
ENSG00000284984	RHOU	protein_coding	2.50698e-06
ENSG00000006451	RALA	protein_coding	2.4998e-06
ENSG00000158445	KCNB1	protein_coding	2.49944e-06
ENSG00000275365	MMP11	protein_coding	2.49666e-06
ENSG00000158987	RAPGEF6	protein_coding	2.49597e-06
ENSG00000090316	MAEA	protein_coding	2.49475e-06
ENSG00000238755	LINC02006	lncRNA	2.49419e-06
ENSG00000104856	RELB	protein_coding	2.48876e-06
ENSG00000105650	PDE4C	protein_coding	2.48572e-06
ENSG00000126062	TMEM115	protein_coding	2.48098e-06
ENSG00000173905	GOLIM4	protein_coding	2.47832e-06
ENSG00000164258	NDUFS4	protein_coding	2.47831e-06
ENSG00000197191	CYSRT1	protein_coding	2.47532e-06
ENSG00000196262	PPIA	protein_coding	2.47512e-06
ENSG00000117148	ACTL8	protein_coding	2.46773e-06
ENSG00000156535	CD109	protein_coding	2.46486e-06
ENSG00000281024	SURF2	protein_coding	2.46445e-06
ENSG00000102393	GLA	protein_coding	2.4631e-06
ENSG00000197457	STMN3	protein_coding	2.46118e-06
ENSG00000172830	SSH3	protein_coding	2.46023e-06
ENSG00000144736	SHQ1	protein_coding	2.45772e-06
ENSG00000167526	RPL13	protein_coding	2.45584e-06
ENSG00000164379	FOXQ1	protein_coding	2.44162e-06
ENSG00000128713	HOXD11	protein_coding	2.44101e-06
ENSG00000128524	ATP6V1F	protein_coding	2.44017e-06
ENSG00000165795	NDRG2	protein_coding	2.43451e-06
ENSG00000167658	EEF2	protein_coding	2.43075e-06
ENSG00000107874	CUEDC2	protein_coding	2.42474e-06
ENSG00000250682	LINC00491	lncRNA	2.42417e-06
ENSG00000103018	CYB5B	protein_coding	2.4193e-06
ENSG00000179335	CLK3	protein_coding	2.41246e-06
ENSG00000197256	KANK2	protein_coding	2.41158e-06
ENSG00000103932	RPAP1	protein_coding	2.40487e-06
ENSG00000158470	B4GALT5	protein_coding	2.40485e-06
ENSG00000166233	ARIH1	protein_coding	2.40297e-06
ENSG00000104983	CCDC61	protein_coding	2.40291e-06
ENSG00000235291	PPP1R10	protein_coding	2.40082e-06
ENSG00000172809	RPL38	protein_coding	2.39967e-06
ENSG00000196839	ADA	protein_coding	2.3996e-06
ENSG00000187446	CHP1	protein_coding	2.39925e-06
ENSG00000187736	NHEJ1	protein_coding	2.38966e-06
ENSG00000120875	DUSP4	protein_coding	2.38915e-06
ENSG00000272554		lncRNA	2.38876e-06
ENSG00000108961	RANGRF	protein_coding	2.38482e-06
ENSG00000153093	ACOXL	protein_coding	2.37924e-06
ENSG00000259712		lncRNA	2.37567e-06
ENSG00000107833	NPM3	protein_coding	2.37443e-06
ENSG00000056972	TRAF3IP2	protein_coding	2.37012e-06
ENSG00000002549	LAP3	protein_coding	2.37002e-06
ENSG00000108771	DHX58	protein_coding	2.36914e-06
ENSG00000281880	PAUPAR	lncRNA	2.36907e-06
ENSG00000116586	LAMTOR2	protein_coding	2.36212e-06
ENSG00000198003	CCDC151	protein_coding	2.35932e-06
ENSG00000144182	LIPT1	protein_coding	2.35433e-06
ENSG00000078668	VDAC3	protein_coding	2.35404e-06
ENSG00000184524	CEND1	protein_coding	2.35039e-06
ENSG00000176714	CCDC121	protein_coding	2.34679e-06
ENSG00000205808	PLPP6	protein_coding	2.34508e-06
ENSG00000189184	PCDH18	protein_coding	2.34136e-06
ENSG00000092199	HNRNPC	protein_coding	2.33911e-06
ENSG00000171823	FBXL14	protein_coding	2.33677e-06
ENSG00000160293	VAV2	protein_coding	2.33676e-06
ENSG00000204922	UQCC3	protein_coding	2.33279e-06
ENSG00000127954	STEAP4	protein_coding	2.33255e-06
ENSG00000184350	MRGPRE	protein_coding	2.3303e-06
ENSG00000169860	P2RY1	protein_coding	2.33006e-06
ENSG00000273619		lncRNA	2.32919e-06
ENSG00000000003	TSPAN6	protein_coding	2.32695e-06
ENSG00000137825	ITPKA	protein_coding	2.32287e-06
ENSG00000163755	HPS3	protein_coding	2.31622e-06
ENSG00000010278	CD9	protein_coding	2.31497e-06
ENSG00000122958	VPS26A	protein_coding	2.31341e-06
ENSG00000198000	NOL8	protein_coding	2.31234e-06
ENSG00000112130	RNF8	protein_coding	2.31122e-06
ENSG00000130522	JUND	protein_coding	2.31067e-06
ENSG00000085117	CD82	protein_coding	2.29469e-06
ENSG00000076321	KLHL20	protein_coding	2.29413e-06
ENSG00000166128	RAB8B	protein_coding	2.29125e-06
ENSG00000147955	SIGMAR1	protein_coding	2.28958e-06
ENSG00000164050	PLXNB1	protein_coding	2.28609e-06
ENSG00000102977	ACD	protein_coding	2.28347e-06
ENSG00000275031	METRNL	protein_coding	2.28071e-06
ENSG00000184368	MAP7D2	protein_coding	2.27945e-06
ENSG00000069329	VPS35	protein_coding	2.27937e-06
ENSG00000182518	FAM104B	protein_coding	2.27803e-06
ENSG00000171469	ZNF561	protein_coding	2.27769e-06
ENSG00000139625	MAP3K12	protein_coding	2.27424e-06
ENSG00000188001	TPRG1	protein_coding	2.27227e-06
ENSG00000287901		lncRNA	2.27064e-06
ENSG00000233397		lncRNA	2.26658e-06
ENSG00000169249	ZRSR2	protein_coding	2.26406e-06
ENSG00000169122	FAM110B	protein_coding	2.26183e-06
ENSG00000168310	IRF2	protein_coding	2.25992e-06
ENSG00000128342	LIF	protein_coding	2.25817e-06
ENSG00000137070	IL11RA	protein_coding	2.25349e-06
ENSG00000162437	RAVER2	protein_coding	2.24151e-06
ENSG00000138385	SSB	protein_coding	2.23696e-06
ENSG00000103152	MPG	protein_coding	2.23491e-06
ENSG00000129968	ABHD17A	protein_coding	2.23483e-06
ENSG00000224478		lncRNA	2.23189e-06
ENSG00000114480	GBE1	protein_coding	2.23106e-06
ENSG00000171517	LPAR3	protein_coding	2.22339e-06
ENSG00000260231	KDM7A-DT	lncRNA	2.22283e-06
ENSG00000106780	MEGF9	protein_coding	2.21873e-06
ENSG00000285485	NFATC4	protein_coding	2.21084e-06
ENSG00000111144	LTA4H	protein_coding	2.21015e-06
ENSG00000143226	FCGR2A	protein_coding	2.20713e-06
ENSG00000167612	ANKRD33	protein_coding	2.20538e-06
ENSG00000107263	RAPGEF1	protein_coding	2.20374e-06
ENSG00000285465	TM9SF1	protein_coding	2.20293e-06
ENSG00000242372	EIF6	protein_coding	2.20285e-06
ENSG00000229276	REV3L-IT1	lncRNA	2.20244e-06
ENSG00000099840	IZUMO4	protein_coding	2.20192e-06
ENSG00000135587	SMPD2	protein_coding	2.20072e-06
ENSG00000263290	SCAMP3	protein_coding	2.20041e-06
ENSG00000113387	SUB1	protein_coding	2.20021e-06
ENSG00000229867	STEAP3-AS1	lncRNA	2.2002e-06
ENSG00000205309	NT5M	protein_coding	2.19939e-06
ENSG00000183287	CCBE1	protein_coding	2.1976e-06
ENSG00000163870	TPRA1	protein_coding	2.19721e-06
ENSG00000171824	EXOSC10	protein_coding	2.19547e-06
ENSG00000069849	ATP1B3	protein_coding	2.19345e-06
ENSG00000089127	OAS1	protein_coding	2.18944e-06
ENSG00000280441		lncRNA	2.18818e-06
ENSG00000183978	COA3	protein_coding	2.1874e-06
ENSG00000100997	ABHD12	protein_coding	2.18634e-06
ENSG00000068724	TTC7A	protein_coding	2.18485e-06
ENSG00000110514	MADD	protein_coding	2.1805e-06
ENSG00000170381	SEMA3E	protein_coding	2.18007e-06
ENSG00000165868	HSPA12A	protein_coding	2.17654e-06
ENSG00000073536	NLE1	protein_coding	2.1729e-06
ENSG00000153094	BCL2L11	protein_coding	2.17272e-06
ENSG00000260230	FRRS1L	protein_coding	2.17252e-06
ENSG00000166833	NAV2	protein_coding	2.17065e-06
ENSG00000108784	NAGLU	protein_coding	2.16832e-06
ENSG00000173581	CCDC106	protein_coding	2.16721e-06
ENSG00000261594	TPBGL	protein_coding	2.16408e-06
ENSG00000117594	HSD11B1	protein_coding	2.16297e-06
ENSG00000148834	GSTO1	protein_coding	2.16079e-06
ENSG00000281245	STKLD1	protein_coding	2.15942e-06
ENSG00000161204	ABCF3	protein_coding	2.15862e-06
[truncated: 17,972 more rows]

## Sheet: ST_S3E_Adjacency_AC092171.4
Gene	Gene Symbol	Biotype	Adjacency
ENSG00000273084	AC092171.4	lncRNA	1
ENSG00000196072	BLOC1S2	protein_coding	0.00476093
ENSG00000078237	TIGAR	protein_coding	0.00337501
ENSG00000170836	PPM1D	protein_coding	0.00336904
ENSG00000164070	HSPA4L	protein_coding	0.00305764
ENSG00000159388	BTG2	protein_coding	0.00290142
ENSG00000135679	MDM2	protein_coding	0.00255765
ENSG00000080546	SESN1	protein_coding	0.00254073
ENSG00000124762	CDKN1A	protein_coding	0.00249301
ENSG00000196152	ZNF79	protein_coding	0.0024883
ENSG00000161513	FDXR	protein_coding	0.00213182
ENSG00000105327	BBC3	protein_coding	0.00211195
ENSG00000285069	SESN2	protein_coding	0.00206373
ENSG00000176531	PHLDB3	protein_coding	0.00191297
ENSG00000167196	FBXO22	protein_coding	0.00187271
ENSG00000170855	TRIAP1	protein_coding	0.00171727
ENSG00000149792	MRPL49	protein_coding	0.00151013
ENSG00000132646	PCNA	protein_coding	0.0014837
ENSG00000170734	POLH	protein_coding	0.00136203
ENSG00000283059	KLLN	protein_coding	0.00133752
ENSG00000284850	DCP1B	protein_coding	0.00128107
ENSG00000174307	PHLDA3	protein_coding	0.00125784
ENSG00000185668	POU3F1	protein_coding	0.00124619
ENSG00000141232	TOB1	protein_coding	0.00118175
ENSG00000277287		lncRNA	0.00102315
ENSG00000172831	CES2	protein_coding	0.000983548
ENSG00000162643	DNAI3	protein_coding	0.000879687
ENSG00000196814	MVB12B	protein_coding	0.000824503
ENSG00000162783	IER5	protein_coding	0.000771312
ENSG00000188215	DCUN1D3	protein_coding	0.00068351
ENSG00000076604	TRAF4	protein_coding	0.00065286
ENSG00000165632	TAF3	protein_coding	0.000650034
ENSG00000181467	RAP2B	protein_coding	0.0006465
ENSG00000065491	TBC1D22B	protein_coding	0.000625099
ENSG00000164051	CCDC51	protein_coding	0.000567279
ENSG00000182704	TSKU	protein_coding	0.000551142
ENSG00000116514	RNF19B	protein_coding	0.000543931
ENSG00000260912		lncRNA	0.000490778
ENSG00000181827	RFX7	protein_coding	0.000480899
ENSG00000154767	XPC	protein_coding	0.000478281
ENSG00000104228	TRIM35	protein_coding	0.00047723
ENSG00000070882	OSBPL3	protein_coding	0.000468222
ENSG00000166592	RRAD	protein_coding	0.000444463
ENSG00000197044	ZNF441	protein_coding	0.000424549
ENSG00000132517	SLC52A1	protein_coding	0.000417284
ENSG00000179588	ZFPM1	protein_coding	0.000406722
ENSG00000134574	DDB2	protein_coding	0.000396473
ENSG00000028277	POU2F2	protein_coding	0.000389064
ENSG00000109670	FBXW7	protein_coding	0.000383865
ENSG00000048392	RRM2B	protein_coding	0.000380175
ENSG00000120889	TNFRSF10B	protein_coding	0.000379384
ENSG00000205978	NYNRIN	protein_coding	0.000373879
ENSG00000116017	ARID3A	protein_coding	0.000367561
ENSG00000197019	SERTAD1	protein_coding	0.000352998
ENSG00000133131	MORC4	protein_coding	0.000343227
ENSG00000196576	PLXNB2	protein_coding	0.00033531
ENSG00000101844	ATG4A	protein_coding	0.0003352
ENSG00000137275	RIPK1	protein_coding	0.000332846
ENSG00000026103	FAS	protein_coding	0.000327132
ENSG00000160917	CPSF4	protein_coding	0.000315526
ENSG00000135823	STX6	protein_coding	0.000313106
ENSG00000172738	TMEM217	protein_coding	0.00029829
ENSG00000171552	BCL2L1	protein_coding	0.000289455
ENSG00000177076	ACER2	protein_coding	0.000283757
ENSG00000139722	VPS37B	protein_coding	0.000277717
ENSG00000173535	TNFRSF10C	protein_coding	0.000272609
ENSG00000227816	TAP1	protein_coding	0.000246118
ENSG00000152782	PANK1	protein_coding	0.000244756
ENSG00000164938	TP53INP1	protein_coding	0.000234319
ENSG00000181026	AEN	protein_coding	0.000230995
ENSG00000183943	PRKX	protein_coding	0.000217737
ENSG00000274287	SCRIB	protein_coding	0.000217098
ENSG00000128805	ARHGAP22	protein_coding	0.00019683
ENSG00000136114	THSD1	protein_coding	0.000177095
ENSG00000148541	FAM13C	protein_coding	0.000175039
ENSG00000172667	ZMAT3	protein_coding	0.000164378
ENSG00000154040	CABYR	protein_coding	0.000163316
ENSG00000149547	EI24	protein_coding	0.000159547
ENSG00000010030	ETV7	protein_coding	0.000156276
ENSG00000197852	INKA2	protein_coding	0.000145036
ENSG00000215853	RPTN	protein_coding	0.000142797
ENSG00000069020	MAST4	protein_coding	0.000142026
ENSG00000131080	EDA2R	protein_coding	0.000141833
ENSG00000249859	PVT1	lncRNA	0.000141214
ENSG00000233695	GAS6-AS1	lncRNA	0.000138447
ENSG00000175895	PLEKHF2	protein_coding	0.000134164
ENSG00000165891	E2F7	protein_coding	0.000130779
ENSG00000168061	SAC3D1	protein_coding	0.000130154
ENSG00000112245	PTP4A1	protein_coding	0.000129597
ENSG00000110171	TRIM3	protein_coding	0.0001285
ENSG00000106070	GRB10	protein_coding	0.000126661
ENSG00000125965	GDF5	protein_coding	0.000126077
ENSG00000119401	TRIM32	protein_coding	0.00012013
ENSG00000244509	APOBEC3C	protein_coding	0.000114586
ENSG00000215458	AATBC	lncRNA	0.000112884
ENSG00000118046	STK11	protein_coding	0.000111035
ENSG00000109079	TNFAIP1	protein_coding	0.000110379
ENSG00000115641	FHL2	protein_coding	0.000103407
ENSG00000176912	TYMSOS	lncRNA	9.84581e-05
ENSG00000167105	TMEM92	protein_coding	9.58702e-05
ENSG00000158055	GRHL3	protein_coding	9.42193e-05
ENSG00000177595	PIDD1	protein_coding	9.27116e-05
ENSG00000165861	ZFYVE1	protein_coding	9.15428e-05
ENSG00000124635	H2BC11	protein_coding	8.42982e-05
ENSG00000137500	CCDC90B	protein_coding	8.3148e-05
ENSG00000124608	AARS2	protein_coding	8.30915e-05
ENSG00000131669	NINJ1	protein_coding	8.26192e-05
ENSG00000082438	COBLL1	protein_coding	8.00482e-05
ENSG00000154719	MRPL39	protein_coding	7.96516e-05
ENSG00000112249	ASCC3	protein_coding	7.70216e-05
ENSG00000160606	TLCD1	protein_coding	7.63908e-05
ENSG00000186654	PRR5	protein_coding	7.35137e-05
ENSG00000173846	PLK3	protein_coding	7.29141e-05
ENSG00000172409	CLP1	protein_coding	7.21941e-05
ENSG00000116717	GADD45A	protein_coding	7.11566e-05
ENSG00000163811	WDR43	protein_coding	6.89208e-05
ENSG00000285193	RABGGTA	protein_coding	6.83552e-05
ENSG00000150991	UBC	protein_coding	6.79296e-05
ENSG00000236540		lncRNA	6.49807e-05
ENSG00000087077	TRIP6	protein_coding	6.45941e-05
ENSG00000151689	INPP1	protein_coding	5.96523e-05
ENSG00000167904	TMEM68	protein_coding	5.88619e-05
ENSG00000166619	BLCAP	protein_coding	5.86324e-05
ENSG00000010165	EEF1AKNMT	protein_coding	5.69864e-05
ENSG00000071054	MAP4K4	protein_coding	5.54024e-05
ENSG00000261659		lncRNA	5.44965e-05
ENSG00000119878	CRIPT	protein_coding	5.44849e-05
ENSG00000184486	POU3F2	protein_coding	5.41541e-05
ENSG00000182752	PAPPA	protein_coding	5.10428e-05
ENSG00000196781	TLE1	protein_coding	5.05725e-05
ENSG00000263727		lncRNA	5.03738e-05
ENSG00000256325		lncRNA	4.92995e-05
ENSG00000143324	XPR1	protein_coding	4.88716e-05
ENSG00000188868	ZNF563	protein_coding	4.78234e-05
ENSG00000151131	C12orf45	protein_coding	4.70356e-05
ENSG00000243701	DUBR	lncRNA	4.69554e-05
ENSG00000158373	H2BC5	protein_coding	4.64958e-05
ENSG00000239306	RBM14	protein_coding	4.62243e-05
ENSG00000146006	LRRTM2	protein_coding	4.56388e-05
ENSG00000160570	DEDD2	protein_coding	4.50887e-05
ENSG00000090776	EFNB1	protein_coding	4.4232e-05
ENSG00000100532	CGRRF1	protein_coding	4.36562e-05
ENSG00000174516	PELI3	protein_coding	4.34274e-05
ENSG00000197122	SRC	protein_coding	4.25277e-05
ENSG00000280798	LINC00294	lncRNA	4.22883e-05
ENSG00000287851		lncRNA	4.15478e-05
ENSG00000172890	NADSYN1	protein_coding	4.13503e-05
ENSG00000171161	ZNF672	protein_coding	4.01493e-05
ENSG00000173530	TNFRSF10D	protein_coding	3.94174e-05
ENSG00000187013	LINC02875	lncRNA	3.85975e-05
ENSG00000277639		protein_coding	3.81e-05
ENSG00000176428	VPS37D	protein_coding	3.80148e-05
ENSG00000040731	CDH10	protein_coding	3.73184e-05
ENSG00000136848	DAB2IP	protein_coding	3.68993e-05
ENSG00000140396	NCOA2	protein_coding	3.61953e-05
ENSG00000076641	PAG1	protein_coding	3.5909e-05
ENSG00000148400	NOTCH1	protein_coding	3.58785e-05
ENSG00000165912	PACSIN3	protein_coding	3.55495e-05
ENSG00000104689	TNFRSF10A	protein_coding	3.54311e-05
ENSG00000146232	NFKBIE	protein_coding	3.51831e-05
ENSG00000273802	H2BC8	protein_coding	3.4997e-05
ENSG00000144048	DUSP11	protein_coding	3.29978e-05
ENSG00000162236	STX5	protein_coding	3.26498e-05
ENSG00000152229	PSTPIP2	protein_coding	3.24038e-05
ENSG00000102858	MGRN1	protein_coding	3.23563e-05
ENSG00000164237	CMBL	protein_coding	3.20523e-05
ENSG00000284832	POLR2A	protein_coding	3.18522e-05
ENSG00000095397	WHRN	protein_coding	3.1172e-05
ENSG00000228526	MIR34AHG	lncRNA	3.11393e-05
ENSG00000196787	H2AC11	protein_coding	3.0376e-05
ENSG00000274180	NATD1	protein_coding	3.00821e-05
ENSG00000167986	DDB1	protein_coding	2.94915e-05
ENSG00000100399	CHADL	protein_coding	2.93459e-05
ENSG00000126391	FRMD8	protein_coding	2.9017e-05
ENSG00000281614	INPP5D	protein_coding	2.79733e-05
ENSG00000288533		lncRNA	2.62657e-05
ENSG00000109084	TMEM97	protein_coding	2.60658e-05
ENSG00000069812	HES2	protein_coding	2.60595e-05
ENSG00000121690	DEPDC7	protein_coding	2.58998e-05
ENSG00000135924	DNAJB2	protein_coding	2.58269e-05
ENSG00000118260	CREB1	protein_coding	2.55197e-05
ENSG00000130513	GDF15	protein_coding	2.49806e-05
ENSG00000163050	COQ8A	protein_coding	2.49801e-05
ENSG00000234432		lncRNA	2.3885e-05
ENSG00000127663	KDM4B	protein_coding	2.30655e-05
ENSG00000175782	SLC35E3	protein_coding	2.30025e-05
ENSG00000148219	ASTN2	protein_coding	2.21485e-05
ENSG00000149483	TMEM138	protein_coding	2.20216e-05
ENSG00000126903	SLC10A3	protein_coding	2.16953e-05
ENSG00000184939	ZFP90	protein_coding	2.14341e-05
ENSG00000170835	CEL	protein_coding	2.10871e-05
ENSG00000055163	CYFIP2	protein_coding	2.08945e-05
ENSG00000137574	TGS1	protein_coding	2.04922e-05
ENSG00000073578	SDHA	protein_coding	2.04526e-05
ENSG00000160753	RUSC1	protein_coding	2.04495e-05
ENSG00000126001	CEP250	protein_coding	2.02314e-05
ENSG00000092068	SLC7A8	protein_coding	2.01844e-05
ENSG00000100916	BRMS1L	protein_coding	2.00042e-05
ENSG00000280383		lncRNA	1.98207e-05
ENSG00000101290	CDS2	protein_coding	1.96664e-05
ENSG00000266208		lncRNA	1.96358e-05
ENSG00000250337	PURPL	lncRNA	1.93116e-05
ENSG00000143479	DYRK3	protein_coding	1.93113e-05
ENSG00000130193	THEM6	protein_coding	1.89293e-05
ENSG00000243477	NAA80	protein_coding	1.89067e-05
ENSG00000231721	LINC-PINT	lncRNA	1.89045e-05
ENSG00000197093	GAL3ST4	protein_coding	1.88706e-05
ENSG00000105723	GSK3A	protein_coding	1.86041e-05
ENSG00000287093		lncRNA	1.83975e-05
ENSG00000075407	ZNF37A	protein_coding	1.82463e-05
ENSG00000120254	MTHFD1L	protein_coding	1.81136e-05
ENSG00000164331	ANKRA2	protein_coding	1.80744e-05
ENSG00000136826	KLF4	protein_coding	1.77787e-05
ENSG00000143217	NECTIN4	protein_coding	1.75902e-05
ENSG00000005801	ZNF195	protein_coding	1.73106e-05
ENSG00000089693	MLF2	protein_coding	1.72188e-05
ENSG00000116652	DLEU2L	lncRNA	1.71534e-05
ENSG00000130684	ZNF337	protein_coding	1.69685e-05
ENSG00000253878		lncRNA	1.65258e-05
ENSG00000148925	BTBD10	protein_coding	1.61097e-05
ENSG00000167992	VWCE	protein_coding	1.60494e-05
ENSG00000287811		lncRNA	1.58894e-05
ENSG00000286116		lncRNA	1.58079e-05
ENSG00000100347	SAMM50	protein_coding	1.57547e-05
ENSG00000167881	SRP68	protein_coding	1.56326e-05
ENSG00000143393	PI4KB	protein_coding	1.49526e-05
ENSG00000166847	DCTN5	protein_coding	1.47249e-05
ENSG00000237512	UNC5B-AS1	lncRNA	1.43603e-05
ENSG00000229051	LINC01788	lncRNA	1.41556e-05
ENSG00000226627	SHANK2-AS1	lncRNA	1.39739e-05
ENSG00000274336	CDIP1	protein_coding	1.37791e-05
ENSG00000151135	TMEM263	protein_coding	1.35856e-05
ENSG00000197903	H2BC12	protein_coding	1.35742e-05
ENSG00000166130	IKBIP	protein_coding	1.35009e-05
ENSG00000124067	SLC12A4	protein_coding	1.34315e-05
ENSG00000162627	SNX7	protein_coding	1.34151e-05
ENSG00000266680		lncRNA	1.32388e-05
ENSG00000188735	TMEM120B	protein_coding	1.32163e-05
ENSG00000287739		lncRNA	1.31058e-05
ENSG00000074266	EED	protein_coding	1.30109e-05
ENSG00000271204		lncRNA	1.29483e-05
ENSG00000178184	PARD6G	protein_coding	1.29396e-05
ENSG00000228434		lncRNA	1.28026e-05
ENSG00000224592	MIR3659HG	lncRNA	1.27268e-05
ENSG00000260267		lncRNA	1.26301e-05
ENSG00000164236	ANKRD33B	protein_coding	1.23981e-05
ENSG00000242086	MUC20-OT1	lncRNA	1.2246e-05
ENSG00000282393		lncRNA	1.21713e-05
ENSG00000144452	ABCA12	protein_coding	1.20777e-05
ENSG00000173320	STOX2	protein_coding	1.18775e-05
ENSG00000100647	SUSD6	protein_coding	1.18539e-05
ENSG00000060138	YBX3	protein_coding	1.17261e-05
ENSG00000284017	PLCL2	protein_coding	1.17166e-05
ENSG00000171132	PRKCE	protein_coding	1.17127e-05
ENSG00000139926	FRMD6	protein_coding	1.17107e-05
ENSG00000106682	EIF4H	protein_coding	1.16935e-05
ENSG00000285106		lncRNA	1.16246e-05
ENSG00000137074	APTX	protein_coding	1.15022e-05
ENSG00000149557	FEZ1	protein_coding	1.14545e-05
ENSG00000266028	SRGAP2	protein_coding	1.139e-05
ENSG00000179604	CDC42EP4	protein_coding	1.13588e-05
ENSG00000179152	TCAIM	protein_coding	1.13539e-05
ENSG00000100796	PPP4R3A	protein_coding	1.13508e-05
ENSG00000276180	H4C9	protein_coding	1.13474e-05
ENSG00000132819	RBM38	protein_coding	1.13291e-05
ENSG00000175105	ZNF654	protein_coding	1.12999e-05
ENSG00000267106	ZNF561-AS1	lncRNA	1.1142e-05
ENSG00000185220	PGBD2	protein_coding	1.10275e-05
ENSG00000270641	TSIX	lncRNA	1.09859e-05
ENSG00000282712	DEAF1	protein_coding	1.09811e-05
ENSG00000116106	EPHA4	protein_coding	1.08961e-05
ENSG00000273329		lncRNA	1.08831e-05
ENSG00000165802	NSMF	protein_coding	1.07099e-05
ENSG00000090061	CCNK	protein_coding	1.06654e-05
ENSG00000234546	LNCTAM34A	lncRNA	1.06546e-05
ENSG00000273888	FRMD6-AS1	lncRNA	1.05315e-05
ENSG00000088836	SLC4A11	protein_coding	1.0439e-05
ENSG00000170776	AKAP13	protein_coding	1.02926e-05
ENSG00000171671	SHANK2-AS3	lncRNA	1.0271e-05
ENSG00000163071	SPATA18	protein_coding	1.02478e-05
ENSG00000168672	LRATD2	protein_coding	1.02401e-05
ENSG00000180573	H2AC6	protein_coding	1.02382e-05
ENSG00000198046	ZNF667	protein_coding	1.01716e-05
ENSG00000246582		lncRNA	1.00356e-05
ENSG00000213523	SRA1	protein_coding	1.00211e-05
ENSG00000177191	B3GNT8	protein_coding	1.00065e-05
ENSG00000131242	RAB11FIP4	protein_coding	1.00022e-05
ENSG00000196872	CRACDL	protein_coding	9.98759e-06
ENSG00000278545	MARCHF8	protein_coding	9.80702e-06
ENSG00000165804	ZNF219	protein_coding	9.75487e-06
ENSG00000168763	CNNM3	protein_coding	9.5423e-06
ENSG00000186056	MATN1-AS1	lncRNA	9.21677e-06
ENSG00000129667	RHBDF2	protein_coding	9.17593e-06
ENSG00000285796		lncRNA	9.15143e-06
ENSG00000106069	CHN2	protein_coding	9.14024e-06
ENSG00000136003	ISCU	protein_coding	9.05874e-06
ENSG00000130244	FAM98C	protein_coding	9.02322e-06
ENSG00000183431	SF3A3	protein_coding	9.01007e-06
ENSG00000253284		lncRNA	8.90963e-06
ENSG00000185112	FAM43A	protein_coding	8.90953e-06
ENSG00000281540	RCC2	protein_coding	8.79851e-06
ENSG00000119630	PGF	protein_coding	8.76277e-06
ENSG00000134504	KCTD1	protein_coding	8.67948e-06
ENSG00000256040	PAPPA-AS1	lncRNA	8.62688e-06
ENSG00000288275	DNAJC18	protein_coding	8.53712e-06
ENSG00000168497	CAVIN2	protein_coding	8.51643e-06
ENSG00000042317	SPATA7	protein_coding	8.46586e-06
ENSG00000275074	NUDT18	protein_coding	8.45342e-06
ENSG00000247624	CPEB2-DT	lncRNA	8.36321e-06
ENSG00000279080		lncRNA	8.29656e-06
ENSG00000203356	LINC01562	lncRNA	8.23523e-06
ENSG00000174514	MFSD4A	protein_coding	8.18892e-06
ENSG00000170011	MYRIP	protein_coding	8.16223e-06
ENSG00000285663		lncRNA	8.16123e-06
ENSG00000106992	AK1	protein_coding	8.12129e-06
ENSG00000237775	DDR1-DT	lncRNA	8.0993e-06
ENSG00000272788		lncRNA	7.939e-06
ENSG00000105486	LIG1	protein_coding	7.8985e-06
ENSG00000100784	RPS6KA5	protein_coding	7.81286e-06
ENSG00000181873	IBA57	protein_coding	7.76042e-06
ENSG00000132274	TRIM22	protein_coding	7.71665e-06
ENSG00000175938	ORAI3	protein_coding	7.70294e-06
ENSG00000079432	CIC	protein_coding	7.68028e-06
ENSG00000281392		lncRNA	7.63169e-06
ENSG00000122484	RPAP2	protein_coding	7.63093e-06
ENSG00000246145	RRS1-AS1	lncRNA	7.62976e-06
ENSG00000187049	TMEM216	protein_coding	7.55228e-06
ENSG00000160685	ZBTB7B	protein_coding	7.54882e-06
ENSG00000281026	N4BP2L2-IT2	lncRNA	7.49616e-06
ENSG00000135838	NPL	protein_coding	7.47556e-06
ENSG00000125657	TNFSF9	protein_coding	7.39516e-06
ENSG00000099889	ARVCF	protein_coding	7.38335e-06
ENSG00000259129	LINC00648	lncRNA	7.37416e-06
ENSG00000168944	CEP120	protein_coding	7.35565e-06
ENSG00000243069	ARHGEF26-AS1	lncRNA	7.32899e-06
ENSG00000111728	ST8SIA1	protein_coding	7.31132e-06
ENSG00000231160	KLF3-AS1	lncRNA	7.29812e-06
ENSG00000128422	KRT17	protein_coding	7.23429e-06
ENSG00000138433	CIR1	protein_coding	7.22421e-06
ENSG00000135297	MTO1	protein_coding	7.22379e-06
ENSG00000277534		lncRNA	7.19521e-06
ENSG00000285596		lncRNA	7.12008e-06
ENSG00000286044		lncRNA	6.97372e-06
ENSG00000169018	FEM1B	protein_coding	6.9688e-06
ENSG00000107036	RIC1	protein_coding	6.9607e-06
ENSG00000112306	RPS12	protein_coding	6.88494e-06
ENSG00000278920		lncRNA	6.84603e-06
ENSG00000228933		lncRNA	6.77479e-06
ENSG00000266256	LINC00683	lncRNA	6.77286e-06
ENSG00000101019	UQCC1	protein_coding	6.69124e-06
ENSG00000136819	C9orf78	protein_coding	6.68902e-06
ENSG00000261324		lncRNA	6.62669e-06
ENSG00000284792	PTEN	protein_coding	6.61129e-06
ENSG00000272983		lncRNA	6.5961e-06
ENSG00000174177	CTU2	protein_coding	6.55169e-06
ENSG00000246067	RAB30-DT	lncRNA	6.54178e-06
ENSG00000102096	PIM2	protein_coding	6.51469e-06
ENSG00000143816	WNT9A	protein_coding	6.50417e-06
ENSG00000224358	TMCO1-AS1	lncRNA	6.50396e-06
ENSG00000042445	RETSAT	protein_coding	6.46578e-06
ENSG00000011523	CEP68	protein_coding	6.46021e-06
ENSG00000168502	MTCL1	protein_coding	6.45879e-06
ENSG00000113328	CCNG1	protein_coding	6.44584e-06
ENSG00000113648	MACROH2A1	protein_coding	6.44203e-06
ENSG00000279066	HEXD-IT1	lncRNA	6.43804e-06
ENSG00000256628	ZBTB11-AS1	lncRNA	6.38538e-06
ENSG00000267719	LINC02078	lncRNA	6.36355e-06
ENSG00000160271	RALGDS	protein_coding	6.35414e-06
ENSG00000197872	CYRIA	protein_coding	6.32201e-06
ENSG00000095380	NANS	protein_coding	6.29774e-06
ENSG00000233058	LINC00884	lncRNA	6.28999e-06
ENSG00000286938		lncRNA	6.27972e-06
ENSG00000107262	BAG1	protein_coding	6.25764e-06
ENSG00000231566	LINC02595	lncRNA	6.23107e-06
ENSG00000287306		lncRNA	6.22528e-06
ENSG00000143740	SNAP47	protein_coding	6.19255e-06
ENSG00000030110	BAK1	protein_coding	6.09891e-06
ENSG00000255234		lncRNA	6.09151e-06
ENSG00000161896	IP6K3	protein_coding	5.99537e-06
ENSG00000259895		lncRNA	5.96037e-06
ENSG00000170471	RALGAPB	protein_coding	5.95371e-06
ENSG00000138069	RAB1A	protein_coding	5.94697e-06
ENSG00000260942	CAPN10-DT	lncRNA	5.94395e-06
ENSG00000160789	LMNA	protein_coding	5.9315e-06
ENSG00000124201	ZNFX1	protein_coding	5.91318e-06
ENSG00000272468		lncRNA	5.89336e-06
ENSG00000141068	KSR1	protein_coding	5.87087e-06
ENSG00000286293		lncRNA	5.83989e-06
ENSG00000070366	SMG6	protein_coding	5.82699e-06
ENSG00000277047		lncRNA	5.80549e-06
ENSG00000168476	REEP4	protein_coding	5.75898e-06
ENSG00000187091	PLCD1	protein_coding	5.75209e-06
ENSG00000227308	LINC02832	lncRNA	5.73388e-06
ENSG00000261404		lncRNA	5.68305e-06
ENSG00000235530		lncRNA	5.67306e-06
ENSG00000110955	ATP5F1B	protein_coding	5.66056e-06
ENSG00000237989	LINC01679	lncRNA	5.64256e-06
ENSG00000164877	MICALL2	protein_coding	5.59516e-06
ENSG00000068394	GPKOW	protein_coding	5.59346e-06
ENSG00000276255	LINC02809	lncRNA	5.58616e-06
ENSG00000279078	SND1-IT1	lncRNA	5.57814e-06
ENSG00000111725	PRKAB1	protein_coding	5.55583e-06
ENSG00000158195	WASF2	protein_coding	5.55462e-06
ENSG00000277550		lncRNA	5.53174e-06
ENSG00000287277		lncRNA	5.48197e-06
ENSG00000235903	CPB2-AS1	lncRNA	5.47529e-06
ENSG00000277142	LINC00235	lncRNA	5.42627e-06
ENSG00000261080	RUNX2-AS1	lncRNA	5.40565e-06
ENSG00000278716		lncRNA	5.3376e-06
ENSG00000121542	SEC22A	protein_coding	5.32853e-06
ENSG00000279175		lncRNA	5.31916e-06
ENSG00000229236	TTTY10	lncRNA	5.30077e-06
ENSG00000134363	FST	protein_coding	5.29032e-06
ENSG00000065911	MTHFD2	protein_coding	5.28396e-06
ENSG00000261654		lncRNA	5.27282e-06
ENSG00000133606	MKRN1	protein_coding	5.27229e-06
ENSG00000145632	PLK2	protein_coding	5.2527e-06
ENSG00000224877	NDUFAF8	protein_coding	5.25145e-06
ENSG00000270194		lncRNA	5.24895e-06
ENSG00000280011		lncRNA	5.20226e-06
ENSG00000143621	ILF2	protein_coding	5.19952e-06
ENSG00000288243	STING1	protein_coding	5.15706e-06
ENSG00000142546	NOSIP	protein_coding	5.14291e-06
ENSG00000272563		lncRNA	5.13458e-06
ENSG00000235313	HM13-IT1	lncRNA	5.10223e-06
ENSG00000084764	MAPRE3	protein_coding	5.07969e-06
ENSG00000196220	SRGAP3	protein_coding	5.03006e-06
ENSG00000286482		lncRNA	5.01566e-06
ENSG00000180834	MAP6D1	protein_coding	5.01266e-06
ENSG00000248682	ARHGAP22-IT1	lncRNA	4.97479e-06
ENSG00000285244	DINOL	lncRNA	4.9736e-06
ENSG00000185088	RPS27L	protein_coding	4.97294e-06
ENSG00000245685	FRG1-DT	lncRNA	4.94171e-06
ENSG00000138685	FGF2	protein_coding	4.93376e-06
ENSG00000182208	MOB2	protein_coding	4.93171e-06
ENSG00000095794	CREM	protein_coding	4.9179e-06
ENSG00000242512	LINC01206	lncRNA	4.90041e-06
ENSG00000095370	SH2D3C	protein_coding	4.8998e-06
ENSG00000251600		lncRNA	4.89348e-06
ENSG00000139433	GLTP	protein_coding	4.88939e-06
ENSG00000236671	PRKG1-AS1	lncRNA	4.87335e-06
ENSG00000110274	CEP164	protein_coding	4.85375e-06
ENSG00000176890	TYMS	protein_coding	4.85015e-06
ENSG00000177106	EPS8L2	protein_coding	4.84335e-06
ENSG00000285530		lncRNA	4.8331e-06
ENSG00000124641	MED20	protein_coding	4.82963e-06
ENSG00000088826	SMOX	protein_coding	4.82611e-06
ENSG00000278828	H3C10	protein_coding	4.82572e-06
ENSG00000063660	GPC1	protein_coding	4.80727e-06
ENSG00000267322	SNHG22	lncRNA	4.78458e-06
ENSG00000232850		lncRNA	4.74909e-06
ENSG00000120833	SOCS2	protein_coding	4.7413e-06
ENSG00000181163	NPM1	protein_coding	4.73525e-06
ENSG00000087088	BAX	protein_coding	4.73326e-06
ENSG00000163882	POLR2H	protein_coding	4.72698e-06
ENSG00000183684	ALYREF	protein_coding	4.70498e-06
ENSG00000214248		lncRNA	4.68584e-06
ENSG00000120149	MSX2	protein_coding	4.66245e-06
ENSG00000068724	TTC7A	protein_coding	4.64308e-06
ENSG00000234046	TRIM26	protein_coding	4.64293e-06
ENSG00000151445	VIPAS39	protein_coding	4.63576e-06
ENSG00000279217		lncRNA	4.63318e-06
ENSG00000117408	IPO13	protein_coding	4.6109e-06
ENSG00000100296	THOC5	protein_coding	4.60008e-06
ENSG00000274737		lncRNA	4.57531e-06
ENSG00000287383		lncRNA	4.57315e-06
ENSG00000224934		lncRNA	4.56711e-06
ENSG00000123700	KCNJ2	protein_coding	4.55339e-06
ENSG00000288025		lncRNA	4.54559e-06
ENSG00000249275		lncRNA	4.53675e-06
ENSG00000174744	BRMS1	protein_coding	4.51017e-06
ENSG00000271327		lncRNA	4.50172e-06
ENSG00000178741	COX5A	protein_coding	4.47749e-06
ENSG00000141002	TCF25	protein_coding	4.47738e-06
ENSG00000118162	KPTN	protein_coding	4.45368e-06
ENSG00000287110		lncRNA	4.449e-06
ENSG00000204947	ZNF425	protein_coding	4.43599e-06
ENSG00000106367	AP1S1	protein_coding	4.43348e-06
ENSG00000176148	TCP11L1	protein_coding	4.42359e-06
ENSG00000205352	PRR13	protein_coding	4.41985e-06
ENSG00000160062	ZBTB8A	protein_coding	4.41394e-06
ENSG00000111052	LIN7A	protein_coding	4.41219e-06
ENSG00000225321	LINC01427	lncRNA	4.40488e-06
ENSG00000163947	ARHGEF3	protein_coding	4.40454e-06
ENSG00000164609	SLU7	protein_coding	4.39763e-06
ENSG00000239213	NCK1-DT	lncRNA	4.38989e-06
ENSG00000166257	SCN3B	protein_coding	4.38235e-06
ENSG00000287160		lncRNA	4.38052e-06
ENSG00000005022	SLC25A5	protein_coding	4.3679e-06
ENSG00000274352	ZNF707	protein_coding	4.35851e-06
ENSG00000214756	CSKMT	protein_coding	4.34146e-06
ENSG00000263072	ZNF213-AS1	lncRNA	4.32947e-06
ENSG00000279738		lncRNA	4.3171e-06
ENSG00000116752	BCAS2	protein_coding	4.30111e-06
ENSG00000237484	LINC01684	lncRNA	4.28285e-06
ENSG00000170515	PA2G4	protein_coding	4.28077e-06
ENSG00000267934		lncRNA	4.26131e-06
ENSG00000226179	LINC00685	lncRNA	4.24973e-06
ENSG00000272391	POM121C	protein_coding	4.22977e-06
ENSG00000117533	VAMP4	protein_coding	4.22903e-06
ENSG00000206418	RAB12	protein_coding	4.21387e-06
ENSG00000166200	COPS2	protein_coding	4.21343e-06
ENSG00000198106		lncRNA	4.20584e-06
ENSG00000198909	MAP3K3	protein_coding	4.19848e-06
ENSG00000237803	LINC00211	lncRNA	4.19604e-06
ENSG00000287214		lncRNA	4.194e-06
ENSG00000286472		lncRNA	4.18964e-06
ENSG00000179833	SERTAD2	protein_coding	4.18844e-06
ENSG00000197099		lncRNA	4.18597e-06
ENSG00000119559	C19orf25	protein_coding	4.18257e-06
ENSG00000262380		lncRNA	4.15786e-06
ENSG00000011009	LYPLA2	protein_coding	4.15198e-06
ENSG00000197182	MIRLET7BHG	lncRNA	4.14849e-06
ENSG00000248174	LINC02268	lncRNA	4.13112e-06
ENSG00000159873	CCDC117	protein_coding	4.12614e-06
ENSG00000279851		lncRNA	4.12133e-06
ENSG00000281344	HELLPAR	lncRNA	4.11264e-06
ENSG00000251002		lncRNA	4.11152e-06
ENSG00000232070	TMEM253	protein_coding	4.10448e-06
ENSG00000171469	ZNF561	protein_coding	4.1001e-06
ENSG00000141543	EIF4A3	protein_coding	4.08626e-06
ENSG00000124380	SNRNP27	protein_coding	4.08329e-06
ENSG00000136827	TOR1A	protein_coding	4.08106e-06
ENSG00000108352	RAPGEFL1	protein_coding	4.06865e-06
ENSG00000232611		lncRNA	4.04743e-06
ENSG00000152137	HSPB8	protein_coding	4.02676e-06
ENSG00000284624		lncRNA	4.00164e-06
ENSG00000196368	NUDT11	protein_coding	3.99729e-06
ENSG00000168273	SMIM4	protein_coding	3.97352e-06
ENSG00000101782	RIOK3	protein_coding	3.96995e-06
ENSG00000226239		lncRNA	3.93972e-06
ENSG00000184185	KCNJ12	protein_coding	3.93252e-06
ENSG00000232884		lncRNA	3.92935e-06
ENSG00000115561	CHMP3	protein_coding	3.92027e-06
ENSG00000163344	PMVK	protein_coding	3.91984e-06
ENSG00000174886	NDUFA11	protein_coding	3.91828e-06
ENSG00000058262	SEC61A1	protein_coding	3.91079e-06
ENSG00000132879	FBXO44	protein_coding	3.8804e-06
ENSG00000247373	TMED2-DT	lncRNA	3.87587e-06
ENSG00000226688	ENTPD1-AS1	lncRNA	3.87294e-06
ENSG00000264464	LINC02837	lncRNA	3.86968e-06
ENSG00000177335	C8orf31	lncRNA	3.84999e-06
ENSG00000100216	TOMM22	protein_coding	3.84213e-06
ENSG00000086061	DNAJA1	protein_coding	3.83555e-06
ENSG00000226419	SLC16A1-AS1	lncRNA	3.83164e-06
ENSG00000160602	NEK8	protein_coding	3.81992e-06
ENSG00000170549	IRX1	protein_coding	3.81914e-06
ENSG00000179010	MRFAP1	protein_coding	3.81122e-06
ENSG00000244694	PTCHD4	protein_coding	3.80347e-06
ENSG00000259436		lncRNA	3.78614e-06
ENSG00000117682	DHDDS	protein_coding	3.78607e-06
ENSG00000178585	CTNNBIP1	protein_coding	3.77648e-06
ENSG00000232973	CYP1B1-AS1	lncRNA	3.76817e-06
ENSG00000261997		lncRNA	3.75571e-06
ENSG00000090020	SLC9A1	protein_coding	3.72824e-06
ENSG00000161533	ACOX1	protein_coding	3.72746e-06
ENSG00000100439	ABHD4	protein_coding	3.71505e-06
ENSG00000105671	DDX49	protein_coding	3.71444e-06
ENSG00000267065	LINC02080	lncRNA	3.70485e-06
ENSG00000169682	SPNS1	protein_coding	3.69985e-06
ENSG00000126861	OMG	protein_coding	3.69717e-06
ENSG00000229739	PDC-AS1	lncRNA	3.69424e-06
ENSG00000260276		lncRNA	3.69041e-06
ENSG00000198853	RUSC2	protein_coding	3.66926e-06
ENSG00000279873	LINC01126	lncRNA	3.6638e-06
ENSG00000140691	ARMC5	protein_coding	3.6586e-06
ENSG00000231560	CLEC12A-AS1	lncRNA	3.63901e-06
ENSG00000116459	ATP5PB	protein_coding	3.63501e-06
ENSG00000150967	ABCB9	protein_coding	3.62586e-06
ENSG00000287087		lncRNA	3.61474e-06
ENSG00000137267	TUBB2A	protein_coding	3.61377e-06
ENSG00000161642	ZNF385A	protein_coding	3.60088e-06
ENSG00000132359	RAP1GAP2	protein_coding	3.59494e-06
ENSG00000182950	ODF3L1	protein_coding	3.56735e-06
ENSG00000196411	EPHB4	protein_coding	3.51587e-06
ENSG00000162552	WNT4	protein_coding	3.51272e-06
ENSG00000264456		lncRNA	3.51182e-06
ENSG00000144040	SFXN5	protein_coding	3.50919e-06
ENSG00000276262	NSF	protein_coding	3.50805e-06
ENSG00000269399		lncRNA	3.50761e-06
ENSG00000226017	PRICKLE2-AS3	lncRNA	3.50535e-06
ENSG00000198746	GPATCH3	protein_coding	3.50149e-06
ENSG00000262732		lncRNA	3.49096e-06
ENSG00000148426	PROSER2	protein_coding	3.48811e-06
ENSG00000184203	PPP1R2	protein_coding	3.48446e-06
ENSG00000168209	DDIT4	protein_coding	3.482e-06
ENSG00000286811		lncRNA	3.47893e-06
ENSG00000242372	EIF6	protein_coding	3.47741e-06
ENSG00000277170		lncRNA	3.47728e-06
ENSG00000108344	PSMD3	protein_coding	3.47115e-06
ENSG00000162490	DRAXIN	protein_coding	3.44699e-06
ENSG00000233276	GPX1	protein_coding	3.4465e-06
ENSG00000149182	ARFGAP2	protein_coding	3.4218e-06
ENSG00000142186	SCYL1	protein_coding	3.40909e-06
ENSG00000230185	C9orf147	lncRNA	3.39099e-06
ENSG00000109083	IFT20	protein_coding	3.38428e-06
ENSG00000284984	RHOU	protein_coding	3.38223e-06
ENSG00000109062	SLC9A3R1	protein_coding	3.38216e-06
ENSG00000163931	TKT	protein_coding	3.37412e-06
ENSG00000160703	NLRX1	protein_coding	3.36448e-06
ENSG00000265681	RPL17	protein_coding	3.36078e-06
ENSG00000204866	IGFL2	protein_coding	3.35573e-06
ENSG00000283391	EEF1B2	protein_coding	3.35304e-06
ENSG00000279442		lncRNA	3.34753e-06
ENSG00000243155		lncRNA	3.3451e-06
ENSG00000135821	GLUL	protein_coding	3.34175e-06
ENSG00000110400	NECTIN1	protein_coding	3.33982e-06
ENSG00000242880		lncRNA	3.3357e-06
ENSG00000260565	ERVK13-1	lncRNA	3.33388e-06
ENSG00000247596	TWF2	protein_coding	3.32961e-06
ENSG00000179082	C9orf106	lncRNA	3.32815e-06
ENSG00000249592		lncRNA	3.32735e-06
ENSG00000165832	TRUB1	protein_coding	3.32178e-06
ENSG00000277369		lncRNA	3.32164e-06
ENSG00000135722	FBXL8	protein_coding	3.32012e-06
ENSG00000167112	TRUB2	protein_coding	3.31158e-06
ENSG00000124098	FAM210B	protein_coding	3.31132e-06
ENSG00000203650	LINC01285	lncRNA	3.30769e-06
ENSG00000101182	PSMA7	protein_coding	3.28743e-06
ENSG00000224424	PRKAR2A-AS1	lncRNA	3.28194e-06
ENSG00000196998	WDR45	protein_coding	3.28151e-06
ENSG00000233862		lncRNA	3.27805e-06
ENSG00000198431	TXNRD1	protein_coding	3.26484e-06
ENSG00000285999		lncRNA	3.262e-06
ENSG00000230124	ACBD6	protein_coding	3.26184e-06
ENSG00000197301	HMGA2-AS1	lncRNA	3.25907e-06
ENSG00000267498		lncRNA	3.2569e-06
ENSG00000243678	NME2	protein_coding	3.24983e-06
ENSG00000226824		lncRNA	3.2317e-06
ENSG00000231889	TRAF3IP2-AS1	lncRNA	3.22803e-06
ENSG00000171033	PKIA	protein_coding	3.22116e-06
ENSG00000264895		lncRNA	3.21921e-06
ENSG00000228392		lncRNA	3.21715e-06
ENSG00000224238	WARS2-IT1	lncRNA	3.21422e-06
ENSG00000235831	BHLHE40-AS1	lncRNA	3.19369e-06
ENSG00000101365	IDH3B	protein_coding	3.18966e-06
ENSG00000141030	COPS3	protein_coding	3.18944e-06
ENSG00000182307	C8orf33	protein_coding	3.18037e-06
ENSG00000246379		lncRNA	3.1803e-06
ENSG00000279277		lncRNA	3.17291e-06
ENSG00000183134	PTGDR2	protein_coding	3.17016e-06
ENSG00000180596	H2BC4	protein_coding	3.16587e-06
ENSG00000234678	ELF3-AS1	lncRNA	3.16455e-06
ENSG00000286782		lncRNA	3.15468e-06
ENSG00000105341	DMAC2	protein_coding	3.12652e-06
ENSG00000283024	ATAD1	protein_coding	3.12105e-06
ENSG00000274281		lncRNA	3.11508e-06
ENSG00000154642	C21orf91	protein_coding	3.10909e-06
ENSG00000140740	UQCRC2	protein_coding	3.10832e-06
ENSG00000253671		lncRNA	3.10272e-06
ENSG00000276071		lncRNA	3.0936e-06
ENSG00000158526	TSR2	protein_coding	3.09093e-06
ENSG00000235979		lncRNA	3.08933e-06
ENSG00000228315	GUSBP11	lncRNA	3.08764e-06
ENSG00000245384	CXXC4-AS1	lncRNA	3.08573e-06
ENSG00000113761	ZNF346	protein_coding	3.08357e-06
ENSG00000204666		lncRNA	3.082e-06
ENSG00000067560	RHOA	protein_coding	3.07688e-06
ENSG00000126062	TMEM115	protein_coding	3.06526e-06
ENSG00000227896		lncRNA	3.05772e-06
ENSG00000271811		lncRNA	3.05289e-06
ENSG00000272668		lncRNA	3.0503e-06
ENSG00000233822	H2BC15	protein_coding	3.04439e-06
ENSG00000283341		lncRNA	3.03753e-06
ENSG00000185627	PSMD13	protein_coding	3.02273e-06
ENSG00000259820		lncRNA	3.01864e-06
ENSG00000125779	PANK2	protein_coding	3.01528e-06
ENSG00000166016	ABTB2	protein_coding	3.01284e-06
ENSG00000167395	ZNF646	protein_coding	3.01137e-06
ENSG00000281207	SLFNL1-AS1	lncRNA	3.01052e-06
ENSG00000110048	OSBP	protein_coding	3.00289e-06
ENSG00000102897	LYRM1	protein_coding	3.0022e-06
ENSG00000239665		lncRNA	3.00099e-06
ENSG00000175213	ZNF408	protein_coding	2.99914e-06
ENSG00000069956	MAPK6	protein_coding	2.99848e-06
ENSG00000251363	LINC02315	lncRNA	2.99464e-06
ENSG00000287085		lncRNA	2.98599e-06
ENSG00000159111	MRPL10	protein_coding	2.98521e-06
ENSG00000138326	RPS24	protein_coding	2.98082e-06
ENSG00000228581	GNL1	protein_coding	2.96481e-06
ENSG00000127955	GNAI1	protein_coding	2.96265e-06
ENSG00000174547	MRPL11	protein_coding	2.93771e-06
ENSG00000276791		lncRNA	2.93584e-06
ENSG00000107130	NCS1	protein_coding	2.93453e-06
ENSG00000250608		lncRNA	2.93131e-06
ENSG00000232748		lncRNA	2.93059e-06
ENSG00000168939	SPRY3	protein_coding	2.92748e-06
ENSG00000103932	RPAP1	protein_coding	2.91593e-06
ENSG00000130726	TRIM28	protein_coding	2.90958e-06
ENSG00000239523	MYLK-AS1	lncRNA	2.89741e-06
ENSG00000273245		lncRNA	2.89658e-06
ENSG00000179292	TMEM151A	protein_coding	2.88692e-06
ENSG00000274925	ZKSCAN2-DT	lncRNA	2.88123e-06
ENSG00000261789		lncRNA	2.87893e-06
ENSG00000111817	DSE	protein_coding	2.87263e-06
ENSG00000260792	LINC02280	lncRNA	2.86562e-06
ENSG00000163516	ANKZF1	protein_coding	2.85956e-06
ENSG00000203402		lncRNA	2.85375e-06
ENSG00000139154	AEBP2	protein_coding	2.85033e-06
ENSG00000169635	HIC2	protein_coding	2.84943e-06
ENSG00000172590	MRPL52	protein_coding	2.84527e-06
ENSG00000205740		lncRNA	2.84223e-06
ENSG00000227674	LINC00355	lncRNA	2.83696e-06
ENSG00000163932	PRKCD	protein_coding	2.83667e-06
ENSG00000070814	TCOF1	protein_coding	2.83419e-06
ENSG00000135835	KIAA1614	protein_coding	2.8323e-06
ENSG00000198590	C3orf35	lncRNA	2.8322e-06
ENSG00000267729		lncRNA	2.82691e-06
ENSG00000130005	GAMT	protein_coding	2.82506e-06
ENSG00000287045		lncRNA	2.82228e-06
ENSG00000229276	REV3L-IT1	lncRNA	2.82142e-06
ENSG00000196419	XRCC6	protein_coding	2.81535e-06
ENSG00000266947		lncRNA	2.81515e-06
ENSG00000169093	ASMTL	protein_coding	2.81386e-06
ENSG00000174680	GRIK1-AS1	lncRNA	2.8131e-06
ENSG00000280474		lncRNA	2.80755e-06
ENSG00000138646	HERC5	protein_coding	2.80335e-06
ENSG00000166793	YPEL4	protein_coding	2.80054e-06
ENSG00000079999	KEAP1	protein_coding	2.78335e-06
ENSG00000285581		lncRNA	2.7791e-06
ENSG00000100461	RBM23	protein_coding	2.77365e-06
ENSG00000241743	XACT	lncRNA	2.77279e-06
ENSG00000006652	IFRD1	protein_coding	2.77133e-06
ENSG00000288213	MCRIP1	protein_coding	2.76566e-06
ENSG00000225855	RUSC1-AS1	lncRNA	2.75852e-06
ENSG00000249345	LINC02405	lncRNA	2.75841e-06
ENSG00000230448	LINC00276	lncRNA	2.75061e-06
ENSG00000224745		lncRNA	2.74988e-06
ENSG00000168028	RPSA	protein_coding	2.73625e-06
ENSG00000099800	TIMM13	protein_coding	2.72602e-06
ENSG00000099814	CEP170B	protein_coding	2.72552e-06
ENSG00000006712	PAF1	protein_coding	2.716e-06
ENSG00000227678		lncRNA	2.70774e-06
ENSG00000231607	DLEU2	lncRNA	2.70729e-06
ENSG00000241956		lncRNA	2.69809e-06
ENSG00000271420		lncRNA	2.697e-06
ENSG00000257614		lncRNA	2.68646e-06
ENSG00000276482	SLC12A7	protein_coding	2.68173e-06
ENSG00000224660	SH3BP5-AS1	lncRNA	2.6721e-06
ENSG00000260093		lncRNA	2.67033e-06
ENSG00000184990	SIVA1	protein_coding	2.6703e-06
ENSG00000287130		lncRNA	2.66879e-06
ENSG00000261200		lncRNA	2.66664e-06
ENSG00000229533		lncRNA	2.66603e-06
ENSG00000286713		lncRNA	2.65633e-06
ENSG00000280341		lncRNA	2.65051e-06
ENSG00000246366	LACTB2-AS1	lncRNA	2.64728e-06
ENSG00000276054		lncRNA	2.64401e-06
ENSG00000253877	LINC01608	lncRNA	2.64053e-06
ENSG00000286763		lncRNA	2.63312e-06
ENSG00000185862	EVI2B	protein_coding	2.63232e-06
ENSG00000260236		lncRNA	2.63215e-06
ENSG00000260569		lncRNA	2.63167e-06
ENSG00000287662		lncRNA	2.63126e-06
ENSG00000119669	IRF2BPL	protein_coding	2.61624e-06
ENSG00000166169	POLL	protein_coding	2.61609e-06
ENSG00000205268	PDE7A	protein_coding	2.61012e-06
ENSG00000130304	SLC27A1	protein_coding	2.60758e-06
ENSG00000287207		lncRNA	2.60758e-06
ENSG00000254165		lncRNA	2.6066e-06
ENSG00000269560		lncRNA	2.60512e-06
ENSG00000127837	AAMP	protein_coding	2.59825e-06
ENSG00000117461	PIK3R3	protein_coding	2.59629e-06
ENSG00000214113	LYRM4	protein_coding	2.59436e-06
ENSG00000248473	LINC01962	lncRNA	2.59429e-06
ENSG00000158445	KCNB1	protein_coding	2.592e-06
ENSG00000144827	ABHD10	protein_coding	2.59164e-06
ENSG00000224505		lncRNA	2.58997e-06
ENSG00000126005	MMP24OS	protein_coding	2.58683e-06
ENSG00000261360		lncRNA	2.58575e-06
ENSG00000241357		lncRNA	2.58414e-06
ENSG00000277527	LINC01796	lncRNA	2.58017e-06
ENSG00000088256	GNA11	protein_coding	2.57672e-06
ENSG00000075618	FSCN1	protein_coding	2.57616e-06
ENSG00000287658		lncRNA	2.57499e-06
ENSG00000287245		lncRNA	2.55872e-06
ENSG00000272027		lncRNA	2.55825e-06
ENSG00000279548		lncRNA	2.55612e-06
ENSG00000196566		lncRNA	2.55013e-06
ENSG00000274370		lncRNA	2.54286e-06
ENSG00000115183	TANC1	protein_coding	2.54261e-06
ENSG00000283009	ZNF436	protein_coding	2.5387e-06
ENSG00000286274		lncRNA	2.5381e-06
ENSG00000266821		lncRNA	2.53808e-06
ENSG00000176723	ZNF843	protein_coding	2.5317e-06
ENSG00000251372	LINC00499	lncRNA	2.53131e-06
ENSG00000284707		lncRNA	2.52303e-06
ENSG00000158292	GPR153	protein_coding	2.52099e-06
ENSG00000267474		lncRNA	2.51663e-06
ENSG00000106636	YKT6	protein_coding	2.51586e-06
ENSG00000230551		lncRNA	2.51403e-06
ENSG00000274750	H3C6	protein_coding	2.51305e-06
ENSG00000285851		lncRNA	2.50496e-06
ENSG00000287177		lncRNA	2.504e-06
ENSG00000235597	LINC01102	lncRNA	2.49908e-06
ENSG00000137818	RPLP1	protein_coding	2.49889e-06
ENSG00000281195		lncRNA	2.48802e-06
ENSG00000173546	CSPG4	protein_coding	2.48372e-06
ENSG00000283674		lncRNA	2.4832e-06
ENSG00000267462		lncRNA	2.4814e-06
ENSG00000131791	PRKAB2	protein_coding	2.47752e-06
ENSG00000148175	STOM	protein_coding	2.47479e-06
ENSG00000167118	URM1	protein_coding	2.47269e-06
ENSG00000269997		lncRNA	2.46581e-06
ENSG00000238198	LRIG2-DT	lncRNA	2.46498e-06
ENSG00000178802	MPI	protein_coding	2.46187e-06
ENSG00000227398	KIF9-AS1	lncRNA	2.46002e-06
ENSG00000158406	H4C8	protein_coding	2.45883e-06
ENSG00000262312		lncRNA	2.45406e-06
ENSG00000252690		lncRNA	2.44919e-06
ENSG00000122705	CLTA	protein_coding	2.44846e-06
ENSG00000156508	EEF1A1	protein_coding	2.44672e-06
ENSG00000283445		lncRNA	2.44629e-06
ENSG00000280434		lncRNA	2.44129e-06
ENSG00000102935	ZNF423	protein_coding	2.44005e-06
ENSG00000247950	SEC24B-AS1	lncRNA	2.42739e-06
ENSG00000287975		lncRNA	2.42148e-06
ENSG00000147509	RGS20	protein_coding	2.42126e-06
ENSG00000148343	MIGA2	protein_coding	2.41139e-06
ENSG00000277089		lncRNA	2.40595e-06
ENSG00000204677	FAM153CP	lncRNA	2.40513e-06
ENSG00000265739		lncRNA	2.40504e-06
ENSG00000003400	CASP10	protein_coding	2.40444e-06
ENSG00000245213		lncRNA	2.40055e-06
ENSG00000110696	C11orf58	protein_coding	2.38836e-06
ENSG00000184900	SUMO3	protein_coding	2.38805e-06
ENSG00000159210	SNF8	protein_coding	2.38524e-06
ENSG00000275056		lncRNA	2.38301e-06
ENSG00000242802	AP5Z1	protein_coding	2.37419e-06
ENSG00000146007	ZMAT2	protein_coding	2.37321e-06
ENSG00000196295	GARS1-DT	lncRNA	2.37304e-06
ENSG00000135655	USP15	protein_coding	2.37281e-06
ENSG00000057608	GDI2	protein_coding	2.3723e-06
ENSG00000287286		lncRNA	2.36605e-06
ENSG00000165916	PSMC3	protein_coding	2.36373e-06
ENSG00000004059	ARF5	protein_coding	2.35958e-06
ENSG00000272858		lncRNA	2.3589e-06
ENSG00000237574	LINC01856	lncRNA	2.35326e-06
ENSG00000245910	SNHG6	lncRNA	2.35e-06
ENSG00000171817	ZNF540	protein_coding	2.34694e-06
ENSG00000285994		lncRNA	2.34587e-06
ENSG00000225967	TAP2	protein_coding	2.34299e-06
ENSG00000282895	RINL	protein_coding	2.34234e-06
ENSG00000264116		lncRNA	2.33654e-06
ENSG00000233937		lncRNA	2.33593e-06
ENSG00000115317	HTRA2	protein_coding	2.33516e-06
ENSG00000165868	HSPA12A	protein_coding	2.33365e-06
ENSG00000287679		lncRNA	2.33299e-06
ENSG00000175283	DOLK	protein_coding	2.32591e-06
ENSG00000250999		lncRNA	2.30696e-06
ENSG00000071462	BUD23	protein_coding	2.30576e-06
ENSG00000257259	LINC02388	lncRNA	2.29626e-06
ENSG00000064692	SNCAIP	protein_coding	2.2956e-06
ENSG00000253361		lncRNA	2.29443e-06
ENSG00000263878	DLGAP1-AS4	lncRNA	2.29426e-06
ENSG00000096384	HSP90AB1	protein_coding	2.29295e-06
ENSG00000145217	SLC26A1	protein_coding	2.28745e-06
ENSG00000162510	MATN1	protein_coding	2.2871e-06
ENSG00000275180		lncRNA	2.28547e-06
ENSG00000198729	PPP1R14C	protein_coding	2.28302e-06
ENSG00000124920	MYRF	protein_coding	2.2767e-06
ENSG00000263120		lncRNA	2.2737e-06
ENSG00000242808	SOX2-OT	lncRNA	2.26546e-06
ENSG00000177600	RPLP2	protein_coding	2.26446e-06
ENSG00000183751	TBL3	protein_coding	2.26123e-06
ENSG00000186493	C5orf38	protein_coding	2.26059e-06
ENSG00000183963	SMTN	protein_coding	2.25767e-06
ENSG00000286035		lncRNA	2.24355e-06
ENSG00000273485		lncRNA	2.23967e-06
ENSG00000253430		lncRNA	2.23881e-06
ENSG00000176422	SPRYD4	protein_coding	2.2382e-06
ENSG00000108381	ASPA	protein_coding	2.23423e-06
ENSG00000175416	CLTB	protein_coding	2.2312e-06
ENSG00000176731	RBIS	protein_coding	2.22589e-06
ENSG00000279712		lncRNA	2.22393e-06
ENSG00000286931		lncRNA	2.22183e-06
ENSG00000230590	FTX	lncRNA	2.21461e-06
ENSG00000259478		lncRNA	2.21272e-06
ENSG00000146731	CCT6A	protein_coding	2.20945e-06
ENSG00000264188		lncRNA	2.20878e-06
ENSG00000172809	RPL38	protein_coding	2.19667e-06
ENSG00000188706	ZDHHC9	protein_coding	2.19446e-06
ENSG00000226696	LENG8-AS1	lncRNA	2.19333e-06
ENSG00000230303		lncRNA	2.18956e-06
ENSG00000280356		lncRNA	2.18615e-06
ENSG00000179136	LINC00670	lncRNA	2.18492e-06
ENSG00000267440	LINC02594	lncRNA	2.18173e-06
ENSG00000099899	TRMT2A	protein_coding	2.17808e-06
ENSG00000276536	HRAS	protein_coding	2.17795e-06
ENSG00000224733		lncRNA	2.17656e-06
ENSG00000259462	CPEB1-AS1	lncRNA	2.17352e-06
ENSG00000224774	CSNK2B	protein_coding	2.17136e-06
ENSG00000256571		lncRNA	2.17085e-06
ENSG00000161999	JMJD8	protein_coding	2.16781e-06
ENSG00000183250	LINC01547	lncRNA	2.16019e-06
ENSG00000267265		lncRNA	2.15926e-06
ENSG00000143333	RGS16	protein_coding	2.15579e-06
ENSG00000105559	PLEKHA4	protein_coding	2.15539e-06
ENSG00000165671	NSD1	protein_coding	2.15452e-06
ENSG00000180155	LYNX1	protein_coding	2.15003e-06
ENSG00000214432	VPS33B-DT	lncRNA	2.14722e-06
ENSG00000172508	CARNS1	protein_coding	2.14707e-06
ENSG00000155961	RAB39B	protein_coding	2.14612e-06
ENSG00000154133	ROBO4	protein_coding	2.14582e-06
ENSG00000101098	RIMS4	protein_coding	2.14232e-06
ENSG00000122121	XPNPEP2	protein_coding	2.14068e-06
ENSG00000228817	BACH1-IT2	lncRNA	2.1285e-06
ENSG00000284807	DHRS4	protein_coding	2.12587e-06
ENSG00000228422	LINC00687	lncRNA	2.12567e-06
ENSG00000196208	GREB1	protein_coding	2.125e-06
ENSG00000092199	HNRNPC	protein_coding	2.1225e-06
ENSG00000267308	LINC01764	lncRNA	2.11968e-06
ENSG00000106400	ZNHIT1	protein_coding	2.11832e-06
ENSG00000283175		lncRNA	2.11236e-06
ENSG00000226891	LINC01359	lncRNA	2.11077e-06
ENSG00000259198		lncRNA	2.1106e-06
ENSG00000115053	NCL	protein_coding	2.10674e-06
ENSG00000106803	SEC61B	protein_coding	2.10086e-06
ENSG00000099864	PALM	protein_coding	2.09916e-06
ENSG00000136279	DBNL	protein_coding	2.0983e-06
ENSG00000144959	NCEH1	protein_coding	2.09486e-06
ENSG00000135900	MRPL44	protein_coding	2.08979e-06
ENSG00000183617	MRPL54	protein_coding	2.08831e-06
ENSG00000262413		lncRNA	2.08758e-06
ENSG00000221994	ZNF630	protein_coding	2.08695e-06
ENSG00000110046	ATG2A	protein_coding	2.08614e-06
ENSG00000267838		lncRNA	2.08381e-06
ENSG00000119714	GPR68	protein_coding	2.08314e-06
ENSG00000164484	TMEM200A	protein_coding	2.07647e-06
ENSG00000213977	TAX1BP3	protein_coding	2.07492e-06
ENSG00000188760	TMEM198	protein_coding	2.07305e-06
ENSG00000125844	RRBP1	protein_coding	2.07247e-06
ENSG00000184924	PTRHD1	protein_coding	2.06492e-06
ENSG00000033050	ABCF2	protein_coding	2.06155e-06
ENSG00000272953		lncRNA	2.05533e-06
ENSG00000226647		lncRNA	2.04159e-06
ENSG00000105227	PRX	protein_coding	2.04109e-06
ENSG00000054148	PHPT1	protein_coding	2.04047e-06
ENSG00000269938		lncRNA	2.03568e-06
ENSG00000100865	CINP	protein_coding	2.03364e-06
ENSG00000274437	DERL3	protein_coding	2.03289e-06
ENSG00000286389		lncRNA	2.03231e-06
ENSG00000126860	EVI2A	protein_coding	2.03138e-06
ENSG00000205155	PSENEN	protein_coding	2.0312e-06
ENSG00000242641	LINC00971	lncRNA	2.03012e-06
ENSG00000287313		lncRNA	2.02963e-06
ENSG00000239672	NME1	protein_coding	2.02917e-06
ENSG00000161204	ABCF3	protein_coding	2.02769e-06
ENSG00000099381	SETD1A	protein_coding	2.02645e-06
ENSG00000105372	RPS19	protein_coding	2.02574e-06
ENSG00000137449	CPEB2	protein_coding	2.02456e-06
ENSG00000055070	SZRD1	protein_coding	2.02215e-06
ENSG00000268996	MAN1B1-DT	lncRNA	2.02044e-06
ENSG00000232940	HCG25	lncRNA	2.01823e-06
ENSG00000167554	ZNF610	protein_coding	2.01657e-06
ENSG00000172748	ZNF596	protein_coding	2.01499e-06
ENSG00000286746		lncRNA	2.01447e-06
ENSG00000264707	L3MBTL4-AS1	lncRNA	2.01324e-06
ENSG00000272630		lncRNA	2.01295e-06
ENSG00000124562	SNRPC	protein_coding	2.01163e-06
ENSG00000268743		lncRNA	2.00677e-06
ENSG00000198356	GET3	protein_coding	2.00646e-06
ENSG00000168116	KIAA1586	protein_coding	1.99504e-06
ENSG00000247137		lncRNA	1.98955e-06
ENSG00000138942	RNF185	protein_coding	1.98571e-06
ENSG00000257475		lncRNA	1.98549e-06
ENSG00000234771	SLC25A25-AS1	lncRNA	1.98513e-06
ENSG00000281221	PSMC4	protein_coding	1.98293e-06
ENSG00000105699	LSR	protein_coding	1.98168e-06
ENSG00000100324	TAB1	protein_coding	1.9787e-06
ENSG00000285919		lncRNA	1.97803e-06
ENSG00000063322	MED29	protein_coding	1.97352e-06
ENSG00000228414	LINC01185	lncRNA	1.97339e-06
ENSG00000070010	UFD1	protein_coding	1.97204e-06
ENSG00000107625	DDX50	protein_coding	1.96859e-06
ENSG00000179091	CYC1	protein_coding	1.96765e-06
ENSG00000149273	RPS3	protein_coding	1.96623e-06
ENSG00000105197	TIMM50	protein_coding	1.96622e-06
ENSG00000247402		lncRNA	1.96569e-06
ENSG00000287629		lncRNA	1.96382e-06
ENSG00000110107	PRPF19	protein_coding	1.96289e-06
ENSG00000131469	RPL27	protein_coding	1.96084e-06
ENSG00000287312		lncRNA	1.95976e-06
ENSG00000173540	GMPPB	protein_coding	1.95956e-06
ENSG00000170315	UBB	protein_coding	1.95842e-06
ENSG00000280548	FBL	protein_coding	1.95529e-06
ENSG00000128394	APOBEC3F	protein_coding	1.95319e-06
ENSG00000142733	MAP3K6	protein_coding	1.94931e-06
ENSG00000136213	CHST12	protein_coding	1.94794e-06
ENSG00000142677	IL22RA1	protein_coding	1.94722e-06
ENSG00000265115		lncRNA	1.94716e-06
ENSG00000243819	RN7SL832P	lncRNA	1.94713e-06
ENSG00000139624	CERS5	protein_coding	1.94688e-06
ENSG00000230773		lncRNA	1.94612e-06
ENSG00000275911	NDE1	protein_coding	1.94595e-06
ENSG00000203469		lncRNA	1.942e-06
ENSG00000261693		lncRNA	1.94072e-06
ENSG00000176340	COX8A	protein_coding	1.93917e-06
ENSG00000058085	LAMC2	protein_coding	1.93878e-06
ENSG00000158417	EIF5B	protein_coding	1.93708e-06
ENSG00000237588		lncRNA	1.93658e-06
ENSG00000167969	ECI1	protein_coding	1.93573e-06
ENSG00000274671	MARVELD2	protein_coding	1.92655e-06
ENSG00000255267	LINC02687	lncRNA	1.92647e-06
ENSG00000135624	CCT7	protein_coding	1.92273e-06
ENSG00000107984	DKK1	protein_coding	1.92137e-06
ENSG00000260032	NORAD	lncRNA	1.92046e-06
ENSG00000287096		lncRNA	1.9183e-06
ENSG00000257985		lncRNA	1.91811e-06
ENSG00000205414		lncRNA	1.91735e-06
ENSG00000204117		lncRNA	1.91623e-06
ENSG00000246339	EXTL3-AS1	lncRNA	1.91202e-06
ENSG00000116251	RPL22	protein_coding	1.90882e-06
ENSG00000287431		lncRNA	1.90801e-06
ENSG00000065427	KARS1	protein_coding	1.90733e-06
ENSG00000129103	SUMF2	protein_coding	1.90495e-06
ENSG00000188338	SLC38A3	protein_coding	1.9049e-06
ENSG00000287309		lncRNA	1.90349e-06
ENSG00000267128	RNF157-AS1	lncRNA	1.90277e-06
ENSG00000259398		lncRNA	1.90261e-06
ENSG00000260288		lncRNA	1.90255e-06
ENSG00000267423		lncRNA	1.90175e-06
ENSG00000239900	ADSL	protein_coding	1.90151e-06
ENSG00000162585	FAAP20	protein_coding	1.89909e-06
ENSG00000267009		lncRNA	1.89666e-06
ENSG00000267510		lncRNA	1.89493e-06
ENSG00000228889	UBAC2-AS1	lncRNA	1.89394e-06
ENSG00000279110		lncRNA	1.89258e-06
ENSG00000075415	SLC25A3	protein_coding	1.89161e-06
ENSG00000124835		lncRNA	1.88751e-06
ENSG00000002330	BAD	protein_coding	1.88248e-06
ENSG00000168811	IL12A	protein_coding	1.88201e-06
ENSG00000285667		lncRNA	1.88112e-06
ENSG00000241570	PAQR9-AS1	lncRNA	1.88024e-06
ENSG00000049769	PPP1R3F	protein_coding	1.87527e-06
ENSG00000110108	TMEM109	protein_coding	1.87522e-06
ENSG00000250222		lncRNA	1.87409e-06
ENSG00000188185	LINC00265	lncRNA	1.87244e-06
ENSG00000287289		lncRNA	1.87045e-06
ENSG00000125952	MAX	protein_coding	1.86972e-06
ENSG00000280830	ADI1	protein_coding	1.8658e-06
ENSG00000187837	H1-2	protein_coding	1.86578e-06
ENSG00000104969	SGTA	protein_coding	1.86403e-06
ENSG00000230669	PSMB8	protein_coding	1.86254e-06
ENSG00000270060		lncRNA	1.86242e-06
ENSG00000099817	POLR2E	protein_coding	1.8573e-06
ENSG00000279714		lncRNA	1.85618e-06
ENSG00000143947	RPS27A	protein_coding	1.85563e-06
ENSG00000100243	CYB5R3	protein_coding	1.85429e-06
ENSG00000285693		lncRNA	1.85248e-06
ENSG00000132254	ARFIP2	protein_coding	1.85155e-06
ENSG00000286205		lncRNA	1.85034e-06
ENSG00000258727		lncRNA	1.84951e-06
ENSG00000233926		lncRNA	1.84686e-06
ENSG00000184678	H2BC21	protein_coding	1.84606e-06
ENSG00000063176	SPHK2	protein_coding	1.84532e-06
ENSG00000267096		lncRNA	1.84431e-06
ENSG00000173812	EIF1	protein_coding	1.84187e-06
ENSG00000145214	DGKQ	protein_coding	1.83918e-06
ENSG00000111199	TRPV4	protein_coding	1.83904e-06
ENSG00000264964		lncRNA	1.83124e-06
ENSG00000288093		lncRNA	1.82835e-06
ENSG00000010810	FYN	protein_coding	1.82771e-06
ENSG00000237978	KCNMB2-AS1	lncRNA	1.82593e-06
ENSG00000143337	TOR1AIP1	protein_coding	1.82113e-06
ENSG00000228151		lncRNA	1.82056e-06
ENSG00000267222		lncRNA	1.81643e-06
ENSG00000133265	HSPBP1	protein_coding	1.81625e-06
ENSG00000076356	PLXNA2	protein_coding	1.81298e-06
ENSG00000172292	CERS6	protein_coding	1.81243e-06
ENSG00000084623	EIF3I	protein_coding	1.81145e-06
ENSG00000100226	GTPBP1	protein_coding	1.80991e-06
ENSG00000070831	CDC42	protein_coding	1.80938e-06
ENSG00000233828	MIR4280HG	lncRNA	1.80618e-06
ENSG00000258955	LINC00519	lncRNA	1.80454e-06
ENSG00000146834	MEPCE	protein_coding	1.8045e-06
ENSG00000136274	NACAD	protein_coding	1.80405e-06
ENSG00000203684	IBA57-DT	lncRNA	1.80353e-06
ENSG00000271109		lncRNA	1.79783e-06
ENSG00000242798		lncRNA	1.79357e-06
ENSG00000233791	LINC01136	lncRNA	1.79354e-06
ENSG00000284685		lncRNA	1.79218e-06
ENSG00000261170		lncRNA	1.79165e-06
ENSG00000212694	LINC01089	lncRNA	1.79119e-06
ENSG00000263345		lncRNA	1.7887e-06
ENSG00000166477	LEO1	protein_coding	1.78476e-06
ENSG00000140988	RPS2	protein_coding	1.78302e-06
ENSG00000167283	ATP5MG	protein_coding	1.77869e-06
ENSG00000100478	AP4S1	protein_coding	1.77846e-06
ENSG00000277936	MRPL45	protein_coding	1.77539e-06
ENSG00000123064	DDX54	protein_coding	1.77528e-06
ENSG00000278220	CLN8	protein_coding	1.77514e-06
ENSG00000280706	REXO4	protein_coding	1.76789e-06
ENSG00000139641	ESYT1	protein_coding	1.76726e-06
ENSG00000175390	EIF3F	protein_coding	1.76705e-06
ENSG00000260630	SNAI3-AS1	lncRNA	1.76611e-06
ENSG00000268658	LINC00664	lncRNA	1.76244e-06
ENSG00000115677	HDLBP	protein_coding	1.76207e-06
ENSG00000260969	WWOX-AS1	lncRNA	1.76098e-06
ENSG00000203965	EFCAB7	protein_coding	1.76018e-06
ENSG00000106153	CHCHD2	protein_coding	1.75683e-06
ENSG00000285671		lncRNA	1.75212e-06
ENSG00000285301	BOP1	protein_coding	1.74952e-06
ENSG00000099341	PSMD8	protein_coding	1.74892e-06
ENSG00000255411	LINC02548	lncRNA	1.74886e-06
ENSG00000123179	EBPL	protein_coding	1.74645e-06
ENSG00000270557		lncRNA	1.74614e-06
ENSG00000160870	CYP3A7	protein_coding	1.74579e-06
ENSG00000249740	OSMR-AS1	lncRNA	1.74463e-06
ENSG00000272473		lncRNA	1.74432e-06
ENSG00000161509	GRIN2C	protein_coding	1.7443e-06
ENSG00000279668		lncRNA	1.74255e-06
ENSG00000160404	TOR2A	protein_coding	1.73964e-06
ENSG00000137522	RNF121	protein_coding	1.73918e-06
ENSG00000163479	SSR2	protein_coding	1.73866e-06
ENSG00000117868	ESYT2	protein_coding	1.73742e-06
ENSG00000279159		lncRNA	1.73612e-06
ENSG00000235120	BSN-AS1	lncRNA	1.73497e-06
ENSG00000268970		lncRNA	1.72761e-06
ENSG00000261596		lncRNA	1.72712e-06
ENSG00000099904	ZDHHC8	protein_coding	1.72708e-06
ENSG00000261888		lncRNA	1.71996e-06
ENSG00000107874	CUEDC2	protein_coding	1.71995e-06
ENSG00000248994		lncRNA	1.71871e-06
ENSG00000183401	CCDC159	protein_coding	1.71673e-06
ENSG00000236740		lncRNA	1.71643e-06
ENSG00000115839	RAB3GAP1	protein_coding	1.71617e-06
ENSG00000254081	LINC01299	lncRNA	1.71576e-06
ENSG00000108384	RAD51C	protein_coding	1.71503e-06
ENSG00000229117	RPL41	protein_coding	1.71346e-06
ENSG00000255874	PRECSIT	lncRNA	1.7123e-06
ENSG00000229127	KANSL1L-AS1	lncRNA	1.71066e-06
ENSG00000249330		lncRNA	1.71039e-06
ENSG00000277440		lncRNA	1.70958e-06
ENSG00000280587	LINC01348	lncRNA	1.70937e-06
ENSG00000213672	NCKIPSD	protein_coding	1.70772e-06
ENSG00000287584		lncRNA	1.70661e-06
ENSG00000105393	BABAM1	protein_coding	1.70571e-06
ENSG00000178952	TUFM	protein_coding	1.70569e-06
ENSG00000157954	WIPI2	protein_coding	1.70517e-06
ENSG00000145494	NDUFS6	protein_coding	1.6986e-06
ENSG00000272379		lncRNA	1.69739e-06
ENSG00000109113	RAB34	protein_coding	1.69627e-06
ENSG00000260368		lncRNA	1.69569e-06
ENSG00000110711	AIP	protein_coding	1.69503e-06
ENSG00000156486	KCNS2	protein_coding	1.69497e-06
ENSG00000265479	DTX2P1-UPK3BP1-PMS2P11	lncRNA	1.6929e-06
ENSG00000278574	ZNHIT3	protein_coding	1.69216e-06
ENSG00000251131		lncRNA	1.69201e-06
ENSG00000086544	ITPKC	protein_coding	1.69068e-06
ENSG00000157306	ZFHX2-AS1	lncRNA	1.68979e-06
ENSG00000100028	SNRPD3	protein_coding	1.68733e-06
ENSG00000227954	TARID	lncRNA	1.68727e-06
ENSG00000283060	ID3	protein_coding	1.6871e-06
ENSG00000233048	LINC01722	lncRNA	1.68644e-06
ENSG00000204241	LINC02731	lncRNA	1.68405e-06
ENSG00000149474	KAT14	protein_coding	1.68373e-06
ENSG00000133065	SLC41A1	protein_coding	1.68365e-06
ENSG00000288565		lncRNA	1.68259e-06
ENSG00000270019		lncRNA	1.68195e-06
ENSG00000221817	PPP3CB-AS1	lncRNA	1.67881e-06
ENSG00000250069		lncRNA	1.67677e-06
ENSG00000177943	MAMDC4	protein_coding	1.67628e-06
ENSG00000175779	LINC02694	lncRNA	1.67619e-06
ENSG00000099875	MKNK2	protein_coding	1.67617e-06
ENSG00000141127	PRPSAP2	protein_coding	1.67453e-06
ENSG00000273594	EEF1D	protein_coding	1.67422e-06
ENSG00000111832	RWDD1	protein_coding	1.67251e-06
ENSG00000167695	TLCD3A	protein_coding	1.67248e-06
ENSG00000214770		lncRNA	1.67213e-06
ENSG00000111678	C12orf57	protein_coding	1.67121e-06
ENSG00000275145	FRG1	protein_coding	1.67034e-06
ENSG00000166897	ELFN2	protein_coding	1.66794e-06
ENSG00000269514		lncRNA	1.66575e-06
ENSG00000150459	SAP18	protein_coding	1.66554e-06
ENSG00000275850		lncRNA	1.66365e-06
ENSG00000267834		lncRNA	1.66323e-06
ENSG00000284664		lncRNA	1.66011e-06
ENSG00000235908	RHOA-IT1	lncRNA	1.65839e-06
ENSG00000286443		lncRNA	1.65677e-06
ENSG00000246211	P4HA3-AS1	lncRNA	1.65658e-06
ENSG00000287737		lncRNA	1.65618e-06
ENSG00000225914	TSBP1-AS1	lncRNA	1.65521e-06
ENSG00000137193	PIM1	protein_coding	1.65458e-06
ENSG00000178226	PRSS36	protein_coding	1.65378e-06
ENSG00000136280	CCM2	protein_coding	1.65251e-06
ENSG00000249825	THBS4-AS1	lncRNA	1.65182e-06
ENSG00000089248	ERP29	protein_coding	1.65027e-06
ENSG00000231365	WARS2-AS1	lncRNA	1.64936e-06
ENSG00000100902	PSMA6	protein_coding	1.64784e-06
ENSG00000171858	RPS21	protein_coding	1.64674e-06
ENSG00000262514		lncRNA	1.64645e-06
ENSG00000130159	ECSIT	protein_coding	1.64537e-06
ENSG00000172009	THOP1	protein_coding	1.64519e-06
ENSG00000177169	ULK1	protein_coding	1.64475e-06
ENSG00000186187	ZNRF1	protein_coding	1.64067e-06
ENSG00000101928	MOSPD1	protein_coding	1.64017e-06
ENSG00000259891		lncRNA	1.6401e-06
ENSG00000275910		lncRNA	1.64004e-06
ENSG00000234352		lncRNA	1.63919e-06
ENSG00000249526		lncRNA	1.63034e-06
ENSG00000260495		lncRNA	1.63027e-06
ENSG00000185761	ADAMTSL5	protein_coding	1.62989e-06
ENSG00000280594	BTG3-AS1	lncRNA	1.62686e-06
ENSG00000267123	SCAT1	lncRNA	1.6267e-06
ENSG00000177700	POLR2L	protein_coding	1.62639e-06
ENSG00000205559	CHKB-DT	lncRNA	1.62556e-06
ENSG00000102981	PARD6A	protein_coding	1.62293e-06
ENSG00000125835	SNRPB	protein_coding	1.62124e-06
ENSG00000104783	KCNN4	protein_coding	1.62112e-06
ENSG00000224950		lncRNA	1.6194e-06
ENSG00000143761	ARF1	protein_coding	1.61787e-06
ENSG00000196586	MYO6	protein_coding	1.61738e-06
ENSG00000254166	CASC19	lncRNA	1.61715e-06
ENSG00000254101	LINC02055	lncRNA	1.61268e-06
ENSG00000266896		lncRNA	1.61267e-06
ENSG00000168621	GDNF	protein_coding	1.61181e-06
ENSG00000225194	LINC00092	lncRNA	1.61131e-06
ENSG00000258718	LINC02311	lncRNA	1.61081e-06
ENSG00000286207		lncRNA	1.60849e-06
ENSG00000285544		lncRNA	1.60838e-06
ENSG00000227533	SLC2A1-AS1	lncRNA	1.60565e-06
ENSG00000203709	MIR29B2CHG	lncRNA	1.60562e-06
ENSG00000129255	MPDU1	protein_coding	1.60232e-06
ENSG00000164342	TLR3	protein_coding	1.60156e-06
ENSG00000167114	SLC27A4	protein_coding	1.60075e-06
ENSG00000198918	RPL39	protein_coding	1.60057e-06
ENSG00000164050	PLXNB1	protein_coding	1.59833e-06
ENSG00000160991	ORAI2	protein_coding	1.59802e-06
ENSG00000253686	LINC01484	lncRNA	1.59681e-06
ENSG00000121858	TNFSF10	protein_coding	1.59542e-06
ENSG00000260583		lncRNA	1.595e-06
ENSG00000205309	NT5M	protein_coding	1.59457e-06
ENSG00000100263	RHBDD3	protein_coding	1.59421e-06
ENSG00000169252	ADRB2	protein_coding	1.59213e-06
ENSG00000288033		lncRNA	1.59179e-06
ENSG00000284602		lncRNA	1.59166e-06
ENSG00000277744		lncRNA	1.59153e-06
ENSG00000269939	PCF11-AS1	lncRNA	1.59103e-06
ENSG00000271788		lncRNA	1.58787e-06
ENSG00000198925	ATG9A	protein_coding	1.58705e-06
ENSG00000116221	MRPL37	protein_coding	1.58552e-06
ENSG00000285572		lncRNA	1.58498e-06
ENSG00000213741	RPS29	protein_coding	1.5843e-06
ENSG00000106976	DNM1	protein_coding	1.58153e-06
ENSG00000216863	LY86-AS1	lncRNA	1.58131e-06
ENSG00000267365	KCNJ2-AS1	lncRNA	1.58092e-06
ENSG00000138795	LEF1	protein_coding	1.5803e-06
ENSG00000287271		lncRNA	1.57986e-06
ENSG00000136717	BIN1	protein_coding	1.57968e-06
ENSG00000285219	HULC	lncRNA	1.57875e-06
ENSG00000257900		lncRNA	1.5786e-06
ENSG00000136371	MTHFS	protein_coding	1.57818e-06
ENSG00000059122	FLYWCH1	protein_coding	1.57782e-06
ENSG00000137100	DCTN3	protein_coding	1.57638e-06
ENSG00000132478	UNK	protein_coding	1.57495e-06
ENSG00000041357	PSMA4	protein_coding	1.57369e-06
ENSG00000187601	MAGEH1	protein_coding	1.57267e-06
ENSG00000106263	EIF3B	protein_coding	1.57084e-06
ENSG00000162241	SLC25A45	protein_coding	1.56964e-06
ENSG00000287769		lncRNA	1.56943e-06
ENSG00000167526	RPL13	protein_coding	1.56811e-06
ENSG00000155893	PXYLP1	protein_coding	1.56505e-06
ENSG00000170791	CHCHD7	protein_coding	1.56401e-06
ENSG00000103245	CIAO3	protein_coding	1.56282e-06
ENSG00000284642		lncRNA	1.56228e-06
ENSG00000168724	DNAJC21	protein_coding	1.56045e-06
ENSG00000270012		lncRNA	1.55933e-06
ENSG00000286269		lncRNA	1.55926e-06
ENSG00000198242	RPL23A	protein_coding	1.5588e-06
ENSG00000164258	NDUFS4	protein_coding	1.55628e-06
ENSG00000246465		lncRNA	1.55606e-06
ENSG00000226994		lncRNA	1.55492e-06
ENSG00000272145	NFYC-AS1	lncRNA	1.5539e-06
ENSG00000257354		lncRNA	1.55172e-06
ENSG00000258342		lncRNA	1.55167e-06
ENSG00000287966		lncRNA	1.55161e-06
ENSG00000134419	RPS15A	protein_coding	1.55002e-06
ENSG00000286741		lncRNA	1.54821e-06
ENSG00000264083		lncRNA	1.54796e-06
ENSG00000287884		lncRNA	1.54787e-06
ENSG00000227706		lncRNA	1.5464e-06
ENSG00000169972	PUSL1	protein_coding	1.54621e-06
ENSG00000249786	EAF1-AS1	lncRNA	1.54519e-06
ENSG00000238755	LINC02006	lncRNA	1.54513e-06
ENSG00000213600		lncRNA	1.54351e-06
ENSG00000245667		lncRNA	1.54315e-06
ENSG00000107833	NPM3	protein_coding	1.54161e-06
ENSG00000155463	OXA1L	protein_coding	1.54027e-06
ENSG00000287715		lncRNA	1.5395e-06
ENSG00000288066		lncRNA	1.53897e-06
ENSG00000277453		lncRNA	1.53824e-06
ENSG00000169020	ATP5ME	protein_coding	1.53721e-06
ENSG00000177954	RPS27	protein_coding	1.53714e-06
ENSG00000250874		lncRNA	1.53586e-06
ENSG00000161016	RPL8	protein_coding	1.53472e-06
ENSG00000266473		lncRNA	1.5345e-06
ENSG00000197191	CYSRT1	protein_coding	1.5337e-06
ENSG00000267504		lncRNA	1.53208e-06
ENSG00000287855		lncRNA	1.53137e-06
ENSG00000228886		lncRNA	1.53044e-06
ENSG00000053501	USE1	protein_coding	1.52935e-06
ENSG00000247199		lncRNA	1.52827e-06
ENSG00000188916	INSYN2A	protein_coding	1.52431e-06
ENSG00000273759		lncRNA	1.52195e-06
ENSG00000065978	YBX1	protein_coding	1.52152e-06
ENSG00000284703		lncRNA	1.52135e-06
ENSG00000163956	LRPAP1	protein_coding	1.51954e-06
ENSG00000281484	BTG3	protein_coding	1.51799e-06
ENSG00000269842		lncRNA	1.51627e-06
ENSG00000272542		lncRNA	1.51549e-06
ENSG00000175220	ARHGAP1	protein_coding	1.51266e-06
ENSG00000008988	RPS20	protein_coding	1.51054e-06
ENSG00000103254	ANTKMT	protein_coding	1.50957e-06
ENSG00000287609		lncRNA	1.50863e-06
ENSG00000281852	LINC00891	lncRNA	1.50359e-06
ENSG00000111203	ITFG2	protein_coding	1.50231e-06
ENSG00000130811	EIF3G	protein_coding	1.50219e-06
ENSG00000255284		lncRNA	1.49847e-06
ENSG00000275897		lncRNA	1.49688e-06
ENSG00000206344	HCG27	lncRNA	1.49422e-06
ENSG00000249684		lncRNA	1.49361e-06
ENSG00000157020	SEC13	protein_coding	1.49351e-06
ENSG00000157429	ZNF19	protein_coding	1.4927e-06
ENSG00000134597	RBMX2	protein_coding	1.49256e-06
ENSG00000267484		lncRNA	1.49153e-06
ENSG00000141985	SH3GL1	protein_coding	1.49065e-06
ENSG00000273218		lncRNA	1.49022e-06
ENSG00000175634	RPS6KB2	protein_coding	1.49008e-06
ENSG00000269707		lncRNA	1.48721e-06
ENSG00000107872	FBXL15	protein_coding	1.48627e-06
ENSG00000272030		lncRNA	1.48361e-06
ENSG00000280711	JADRR	lncRNA	1.48275e-06
ENSG00000152795	HNRNPDL	protein_coding	1.48208e-06
ENSG00000223935	LGALSL-DT	lncRNA	1.48063e-06
ENSG00000242268	LINC02082	lncRNA	1.4794e-06
ENSG00000004779	NDUFAB1	protein_coding	1.47878e-06
ENSG00000197982	C1orf122	protein_coding	1.47803e-06
ENSG00000004776	HSPB6	protein_coding	1.47756e-06
ENSG00000126368	NR1D1	protein_coding	1.47695e-06
ENSG00000012211	PRICKLE3	protein_coding	1.47517e-06
ENSG00000278239		lncRNA	1.47434e-06
ENSG00000175224	ATG13	protein_coding	1.47398e-06
ENSG00000262155	LINC02175	lncRNA	1.47215e-06
ENSG00000288585		lncRNA	1.47212e-06
ENSG00000126088	UROD	protein_coding	1.47177e-06
ENSG00000274698		lncRNA	1.47124e-06
ENSG00000078725	BRINP1	protein_coding	1.47028e-06
ENSG00000223855		lncRNA	1.4701e-06
ENSG00000227373	RABGAP1L-DT	lncRNA	1.4699e-06
ENSG00000197785	ATAD3A	protein_coding	1.46921e-06
ENSG00000286314		lncRNA	1.4684e-06
ENSG00000234072		lncRNA	1.46797e-06
ENSG00000125970	RALY	protein_coding	1.46578e-06
ENSG00000283018	MRPS12	protein_coding	1.45861e-06
ENSG00000255145	STX17-AS1	lncRNA	1.45683e-06
ENSG00000163812	ZDHHC3	protein_coding	1.45587e-06
ENSG00000170271	FAXDC2	protein_coding	1.45568e-06
ENSG00000173692	PSMD1	protein_coding	1.4541e-06
ENSG00000156482	RPL30	protein_coding	1.44849e-06
ENSG00000280543	ASAP1-IT2	lncRNA	1.44616e-06
ENSG00000125651	GTF2F1	protein_coding	1.44593e-06
ENSG00000142039	CCDC97	protein_coding	1.44422e-06
ENSG00000265907		lncRNA	1.44342e-06
ENSG00000172354	GNB2	protein_coding	1.44295e-06
ENSG00000276337		lncRNA	1.44254e-06
ENSG00000275880		lncRNA	1.44153e-06
ENSG00000287338		lncRNA	1.43864e-06
ENSG00000236753	MKLN1-AS	lncRNA	1.43769e-06
ENSG00000140995	DEF8	protein_coding	1.43763e-06
ENSG00000231305		lncRNA	1.43732e-06
ENSG00000261326	LINC01355	lncRNA	1.4367e-06
ENSG00000271917		lncRNA	1.43605e-06
ENSG00000162384	CZIB	protein_coding	1.43456e-06
ENSG00000272033		lncRNA	1.43328e-06
ENSG00000146701	MDH2	protein_coding	1.43148e-06
ENSG00000176410	DNAJC30	protein_coding	1.43125e-06
ENSG00000100348	TXN2	protein_coding	1.43056e-06
ENSG00000285095		lncRNA	1.42995e-06
ENSG00000152234	ATP5F1A	protein_coding	1.4298e-06
ENSG00000235881		lncRNA	1.42857e-06
ENSG00000282602		lncRNA	1.42551e-06
ENSG00000198720	ANKRD13B	protein_coding	1.42464e-06
ENSG00000282986	EIF3K	protein_coding	1.42411e-06
ENSG00000104419	NDRG1	protein_coding	1.42351e-06
ENSG00000149806	FAU	protein_coding	1.4226e-06
ENSG00000253505		lncRNA	1.4224e-06
ENSG00000068079	IFI35	protein_coding	1.42194e-06
ENSG00000125611	CHCHD5	protein_coding	1.41887e-06
ENSG00000108774	RAB5C	protein_coding	1.41736e-06
ENSG00000286634		lncRNA	1.41721e-06
ENSG00000233288		lncRNA	1.41682e-06
ENSG00000287480		lncRNA	1.41655e-06
ENSG00000114316	USP4	protein_coding	1.41516e-06
ENSG00000198522	GPN1	protein_coding	1.41285e-06
ENSG00000258535		lncRNA	1.41224e-06
ENSG00000288199	LSP1	protein_coding	1.41118e-06
ENSG00000226620	LINC00343	lncRNA	1.41097e-06
ENSG00000224271		lncRNA	1.41076e-06
ENSG00000260473		lncRNA	1.41076e-06
ENSG00000274461		lncRNA	1.40826e-06
ENSG00000286949		lncRNA	1.40712e-06
ENSG00000155254	MARVELD1	protein_coding	1.40589e-06
ENSG00000267480		lncRNA	1.40479e-06
ENSG00000083845	RPS5	protein_coding	1.40449e-06
ENSG00000205363	INSYN1	protein_coding	1.40355e-06
ENSG00000129187	DCTD	protein_coding	1.40301e-06
ENSG00000215068		lncRNA	1.40273e-06
ENSG00000278434		lncRNA	1.40244e-06
ENSG00000116266	STXBP3	protein_coding	1.40151e-06
ENSG00000251322	SHANK3	protein_coding	1.4014e-06
ENSG00000177951	BET1L	protein_coding	1.40134e-06
ENSG00000169100	SLC25A6	protein_coding	1.40116e-06
ENSG00000260235		lncRNA	1.40093e-06
ENSG00000251136		lncRNA	1.40042e-06
ENSG00000273247		lncRNA	1.39965e-06
ENSG00000286572		lncRNA	1.39959e-06
ENSG00000273674		lncRNA	1.39933e-06
ENSG00000172037	LAMB2	protein_coding	1.39728e-06
ENSG00000286401		lncRNA	1.39645e-06
ENSG00000101470	TNNC2	protein_coding	1.39563e-06
ENSG00000215712	TMEM242	protein_coding	1.39556e-06
ENSG00000286623		lncRNA	1.39544e-06
ENSG00000110446	SLC15A3	protein_coding	1.39481e-06
ENSG00000136810	TXN	protein_coding	1.39403e-06
ENSG00000265962	GACAT2	lncRNA	1.39373e-06
ENSG00000115129	TP53I3	protein_coding	1.39267e-06
ENSG00000171443	ZNF524	protein_coding	1.39224e-06
ENSG00000242125	SNHG3	lncRNA	1.39112e-06
ENSG00000253532		lncRNA	1.38708e-06
ENSG00000260620		lncRNA	1.38694e-06
ENSG00000125877	ITPA	protein_coding	1.3864e-06
ENSG00000007080	CCDC124	protein_coding	1.3854e-06
ENSG00000224848		lncRNA	1.38256e-06
ENSG00000278390		lncRNA	1.3816e-06
ENSG00000243694	LINC02027	lncRNA	1.3798e-06
ENSG00000287041		lncRNA	1.3797e-06
ENSG00000135926	TMBIM1	protein_coding	1.37892e-06
ENSG00000285577		lncRNA	1.37813e-06
ENSG00000234509		lncRNA	1.377e-06
ENSG00000222005	LINC01118	lncRNA	1.37564e-06
ENSG00000276390		lncRNA	1.37551e-06
ENSG00000186666	BCDIN3D	protein_coding	1.37341e-06
ENSG00000284428		lncRNA	1.37327e-06
ENSG00000075914	EXOSC7	protein_coding	1.37217e-06
ENSG00000257771	LINC02395	lncRNA	1.37038e-06
ENSG00000130414	NDUFA10	protein_coding	1.36977e-06
ENSG00000247982	LINC00926	lncRNA	1.36912e-06
ENSG00000250501		lncRNA	1.36822e-06
ENSG00000168610	STAT3	protein_coding	1.36739e-06
ENSG00000137947	GTF2B	protein_coding	1.36725e-06
ENSG00000179476	C14orf28	protein_coding	1.36721e-06
ENSG00000286879		lncRNA	1.36146e-06
ENSG00000112759	SLC29A1	protein_coding	1.36085e-06
ENSG00000255165		lncRNA	1.35961e-06
ENSG00000053254	FOXN3	protein_coding	1.3583e-06
ENSG00000257225		lncRNA	1.35821e-06
ENSG00000275035	CCDC92	protein_coding	1.35806e-06
ENSG00000197858	GPAA1	protein_coding	1.35704e-06
ENSG00000286450		lncRNA	1.35619e-06
ENSG00000233672	RNASEH2B-AS1	lncRNA	1.35495e-06
ENSG00000170276	HSPB2	protein_coding	1.35441e-06
ENSG00000139597	N4BP2L1	protein_coding	1.35207e-06
ENSG00000130313	PGLS	protein_coding	1.35094e-06
ENSG00000131446	MGAT1	protein_coding	1.35038e-06
ENSG00000160783	PMF1	protein_coding	1.34972e-06
ENSG00000134825	TMEM258	protein_coding	1.34885e-06
ENSG00000234199	LINC01191	lncRNA	1.34782e-06
ENSG00000286943		lncRNA	1.34633e-06
ENSG00000263290	SCAMP3	protein_coding	1.3455e-06
ENSG00000255537		lncRNA	1.34528e-06
ENSG00000184350	MRGPRE	protein_coding	1.34347e-06
ENSG00000105701	FKBP8	protein_coding	1.34281e-06
ENSG00000166441	RPL27A	protein_coding	1.34254e-06
ENSG00000142627	EPHA2	protein_coding	1.34216e-06
ENSG00000144713	RPL32	protein_coding	1.34194e-06
ENSG00000160908	ZNF394	protein_coding	1.34163e-06
ENSG00000178425	NT5DC1	protein_coding	1.3409e-06
ENSG00000259776		lncRNA	1.34051e-06
ENSG00000268575		lncRNA	1.3404e-06
ENSG00000215483	LINC00598	lncRNA	1.33996e-06
ENSG00000198931	APRT	protein_coding	1.33854e-06
ENSG00000160972	PPP1R16A	protein_coding	1.33392e-06
ENSG00000205885	C1RL-AS1	lncRNA	1.33189e-06
ENSG00000035141	FAM136A	protein_coding	1.33028e-06
ENSG00000281320	DYRK1B	protein_coding	1.32998e-06
ENSG00000267121		lncRNA	1.3295e-06
ENSG00000087191	PSMC5	protein_coding	1.32935e-06
ENSG00000132357	CARD6	protein_coding	1.32931e-06
ENSG00000100138	SNU13	protein_coding	1.32863e-06
ENSG00000117450	PRDX1	protein_coding	1.32862e-06
ENSG00000179943	FIZ1	protein_coding	1.32822e-06
ENSG00000230612		lncRNA	1.32658e-06
ENSG00000266371		lncRNA	1.32647e-06
ENSG00000185475	TMEM179B	protein_coding	1.32568e-06
ENSG00000142507	PSMB6	protein_coding	1.32558e-06
ENSG00000255559	ZNF252P-AS1	lncRNA	1.32482e-06
ENSG00000285636		lncRNA	1.32422e-06
ENSG00000181929	PRKAG1	protein_coding	1.32386e-06
ENSG00000236535	RC3H1-IT1	lncRNA	1.32345e-06
ENSG00000108950	FAM20A	protein_coding	1.32233e-06
ENSG00000142168	SOD1	protein_coding	1.32158e-06
ENSG00000089157	RPLP0	protein_coding	1.32138e-06
ENSG00000251680		lncRNA	1.3206e-06
ENSG00000230732		lncRNA	1.32037e-06
ENSG00000100354	TNRC6B	protein_coding	1.32021e-06
ENSG00000250602		lncRNA	1.31939e-06
ENSG00000175581	MRPL48	protein_coding	1.31862e-06
ENSG00000215386	MIR99AHG	lncRNA	1.31848e-06
ENSG00000162302	RPS6KA4	protein_coding	1.31765e-06
ENSG00000234945	GTF3C2-AS1	lncRNA	1.3171e-06
ENSG00000173207	CKS1B	protein_coding	1.3157e-06
ENSG00000167658	EEF2	protein_coding	1.31378e-06
ENSG00000125691	RPL23	protein_coding	1.31342e-06
ENSG00000205220	PSMB10	protein_coding	1.31266e-06
ENSG00000286290		lncRNA	1.30985e-06
ENSG00000281189	GHET1	lncRNA	1.30951e-06
ENSG00000225764	P3H2-AS1	lncRNA	1.30935e-06
ENSG00000242767	ZBTB20-AS4	lncRNA	1.30813e-06
ENSG00000072736	NFATC3	protein_coding	1.30777e-06
ENSG00000287933		lncRNA	1.30722e-06
ENSG00000229498		lncRNA	1.30676e-06
ENSG00000254528		lncRNA	1.30653e-06
ENSG00000227252		lncRNA	1.30428e-06
ENSG00000198938	MT-CO3	protein_coding	1.30394e-06
ENSG00000121766	ZCCHC17	protein_coding	1.3038e-06
ENSG00000115194	SLC30A3	protein_coding	1.30181e-06
ENSG00000114391	RPL24	protein_coding	1.30167e-06
ENSG00000104852	SNRNP70	protein_coding	1.3014e-06
ENSG00000169567	HINT1	protein_coding	1.30088e-06
ENSG00000148341	SH3GLB2	protein_coding	1.29833e-06
ENSG00000130255	RPL36	protein_coding	1.29818e-06
ENSG00000126524	SBDS	protein_coding	1.29814e-06
ENSG00000126254	RBM42	protein_coding	1.2964e-06
ENSG00000071205	ARHGAP10	protein_coding	1.29499e-06
ENSG00000285664		lncRNA	1.29493e-06
ENSG00000264546		lncRNA	1.29472e-06
ENSG00000143543	JTB	protein_coding	1.29452e-06
ENSG00000010295	IFFO1	protein_coding	1.29279e-06
ENSG00000251034		lncRNA	1.29112e-06
ENSG00000213889	PPM1N	protein_coding	1.29098e-06
ENSG00000205293	LINC01602	lncRNA	1.28962e-06
ENSG00000173465	ZNRD2	protein_coding	1.28946e-06
ENSG00000112773	TENT5A	protein_coding	1.28897e-06
ENSG00000271826	PLS3-AS1	lncRNA	1.28895e-06
ENSG00000125652	ALKBH7	protein_coding	1.28801e-06
ENSG00000253577		lncRNA	1.28748e-06
ENSG00000229341	TNXB	protein_coding	1.28732e-06
ENSG00000160194	NDUFV3	protein_coding	1.28543e-06
ENSG00000287787		lncRNA	1.28423e-06
ENSG00000109089	CDR2L	protein_coding	1.28356e-06
ENSG00000268650		lncRNA	1.28352e-06
ENSG00000174684	B4GAT1	protein_coding	1.28209e-06
ENSG00000167113	COQ4	protein_coding	1.28118e-06
ENSG00000242110	AMACR	protein_coding	1.28076e-06
ENSG00000260417		lncRNA	1.28066e-06
ENSG00000264151		lncRNA	1.27962e-06
ENSG00000259771		lncRNA	1.27774e-06
ENSG00000148362	PAXX	protein_coding	1.27724e-06
ENSG00000258743	LINC02301	lncRNA	1.27336e-06
ENSG00000230368	FAM41C	lncRNA	1.27306e-06
ENSG00000168118	RAB4A	protein_coding	1.27291e-06
ENSG00000159720	ATP6V0D1	protein_coding	1.27222e-06
ENSG00000113558	SKP1	protein_coding	1.27169e-06
ENSG00000145912	NHP2	protein_coding	1.27093e-06
ENSG00000177725		lncRNA	1.27074e-06
ENSG00000119682	AREL1	protein_coding	1.27048e-06
ENSG00000215021	PHB2	protein_coding	1.27041e-06
ENSG00000141655	TNFRSF11A	protein_coding	1.27023e-06
ENSG00000004142	POLDIP2	protein_coding	1.26494e-06
ENSG00000264007		lncRNA	1.26408e-06
ENSG00000256637	LINC01965	lncRNA	1.2613e-06
ENSG00000235840		lncRNA	1.26026e-06
ENSG00000232586	KIAA1614-AS1	lncRNA	1.25668e-06
ENSG00000266602		lncRNA	1.25652e-06
ENSG00000129968	ABHD17A	protein_coding	1.25537e-06
ENSG00000197934	CYYR1-AS1	lncRNA	1.25398e-06
ENSG00000235560		lncRNA	1.25379e-06
ENSG00000258479	LINC00640	lncRNA	1.25115e-06
ENSG00000227885		lncRNA	1.25102e-06
ENSG00000264853		lncRNA	1.25048e-06
ENSG00000198858	R3HDM4	protein_coding	1.24978e-06
ENSG00000214900	LINC01588	lncRNA	1.24876e-06
ENSG00000102103	PQBP1	protein_coding	1.24794e-06
ENSG00000203950	RTL8A	protein_coding	1.24786e-06
ENSG00000099783	HNRNPM	protein_coding	1.2478e-06
ENSG00000175602	CCDC85B	protein_coding	1.24657e-06
ENSG00000185024	BRF1	protein_coding	1.24587e-06
ENSG00000160293	VAV2	protein_coding	1.24331e-06
ENSG00000142937	RPS8	protein_coding	1.24233e-06
ENSG00000141349	G6PC3	protein_coding	1.24167e-06
ENSG00000166275	BORCS7	protein_coding	1.24096e-06
ENSG00000158717	RNF166	protein_coding	1.24086e-06
ENSG00000261467		lncRNA	1.24025e-06
ENSG00000104904	OAZ1	protein_coding	1.24009e-06
ENSG00000264596		lncRNA	1.23927e-06
ENSG00000198832	SELENOM	protein_coding	1.23906e-06
ENSG00000063245	EPN1	protein_coding	1.23886e-06
ENSG00000166166	TRMT61A	protein_coding	1.23884e-06
ENSG00000170876	TMEM43	protein_coding	1.23872e-06
ENSG00000214559		lncRNA	1.23855e-06
ENSG00000124155	PIGT	protein_coding	1.2383e-06
ENSG00000131831	RAI2	protein_coding	1.23691e-06
ENSG00000100380	ST13	protein_coding	1.23666e-06
ENSG00000231533		lncRNA	1.23623e-06
ENSG00000236250	STK19	protein_coding	1.23558e-06
ENSG00000240521		lncRNA	1.23496e-06
ENSG00000142676	RPL11	protein_coding	1.23453e-06
ENSG00000186832	KRT16	protein_coding	1.23446e-06
ENSG00000187904		lncRNA	1.23436e-06
ENSG00000189229		lncRNA	1.23402e-06
ENSG00000172270	BSG	protein_coding	1.23352e-06
ENSG00000250333		lncRNA	1.23346e-06
ENSG00000121680	PEX16	protein_coding	1.23224e-06
ENSG00000286582		lncRNA	1.23149e-06
ENSG00000236519	LINC01424	lncRNA	1.23045e-06
ENSG00000111144	LTA4H	protein_coding	1.23034e-06
ENSG00000171444	MCC	protein_coding	1.22879e-06
ENSG00000178035	IMPDH2	protein_coding	1.22818e-06
ENSG00000273901		lncRNA	1.2276e-06
ENSG00000091164	TXNL1	protein_coding	1.22758e-06
ENSG00000214706	IFRD2	protein_coding	1.22709e-06
ENSG00000260774		lncRNA	1.22672e-06
ENSG00000261663		lncRNA	1.22568e-06
ENSG00000145741	BTF3	protein_coding	1.22434e-06
ENSG00000102119	EMD	protein_coding	1.22282e-06
ENSG00000186010	NDUFA13	protein_coding	1.22191e-06
ENSG00000204584		lncRNA	1.22065e-06
ENSG00000234083		lncRNA	1.21993e-06
ENSG00000286327		lncRNA	1.21978e-06
ENSG00000105401	CDC37	protein_coding	1.21944e-06
ENSG00000182004	SNRPE	protein_coding	1.21867e-06
ENSG00000286707		lncRNA	1.21853e-06
ENSG00000100100	PIK3IP1	protein_coding	1.21716e-06
ENSG00000170425	ADORA2B	protein_coding	1.21645e-06
ENSG00000214039	LINC02418	lncRNA	1.21631e-06
ENSG00000197756	RPL37A	protein_coding	1.21619e-06
ENSG00000100258	LMF2	protein_coding	1.21612e-06
ENSG00000280951	SURF4	protein_coding	1.21531e-06
ENSG00000233806	LINC01237	lncRNA	1.21514e-06
ENSG00000271151		lncRNA	1.21442e-06
ENSG00000108298	RPL19	protein_coding	1.21361e-06
ENSG00000074201	CLNS1A	protein_coding	1.21318e-06
ENSG00000271771		lncRNA	1.21314e-06
ENSG00000131876	SNRPA1	protein_coding	1.21254e-06
ENSG00000229400	CNIH3-AS1	lncRNA	1.21238e-06
ENSG00000084754	HADHA	protein_coding	1.21219e-06
ENSG00000173950	XXYLT1	protein_coding	1.21205e-06
ENSG00000205302	SNX2	protein_coding	1.21123e-06
ENSG00000228750	LINC01672	lncRNA	1.2104e-06
ENSG00000270112		lncRNA	1.21031e-06
ENSG00000285336		lncRNA	1.20991e-06
ENSG00000167671	UBXN6	protein_coding	1.20985e-06
ENSG00000250390		lncRNA	1.20623e-06
ENSG00000123992	DNPEP	protein_coding	1.20556e-06
ENSG00000174444	RPL4	protein_coding	1.2036e-06
ENSG00000081692	JMJD4	protein_coding	1.20304e-06
ENSG00000259175		lncRNA	1.20264e-06
ENSG00000068654	POLR1A	protein_coding	1.20191e-06
ENSG00000189114	BLOC1S3	protein_coding	1.20164e-06
ENSG00000267452	LINC02073	lncRNA	1.20081e-06
ENSG00000223725		lncRNA	1.19816e-06
ENSG00000286329		lncRNA	1.19592e-06
ENSG00000130706	ADRM1	protein_coding	1.19547e-06
ENSG00000196976	LAGE3	protein_coding	1.19538e-06
ENSG00000100814	CCNB1IP1	protein_coding	1.19485e-06
ENSG00000197815		lncRNA	1.19377e-06
ENSG00000259172		lncRNA	1.19199e-06
ENSG00000164604	GPR85	protein_coding	1.19189e-06
ENSG00000242593		lncRNA	1.19092e-06
ENSG00000224743	TEX26-AS1	lncRNA	1.1909e-06
ENSG00000185414	MRPL30	protein_coding	1.19048e-06
ENSG00000223944		lncRNA	1.19003e-06
ENSG00000138029	HADHB	protein_coding	1.18918e-06
ENSG00000264364	DYNLL2	protein_coding	1.18903e-06
ENSG00000279652		lncRNA	1.18684e-06
ENSG00000128274	A4GALT	protein_coding	1.18493e-06
ENSG00000285387	NDUFS3	protein_coding	1.18486e-06
ENSG00000238039		lncRNA	1.18294e-06
ENSG00000223797	ENTPD3-AS1	lncRNA	1.18249e-06
ENSG00000141504	SAT2	protein_coding	1.18223e-06
ENSG00000216895		lncRNA	1.18203e-06
ENSG00000279762		lncRNA	1.18127e-06
ENSG00000275807		lncRNA	1.18048e-06
ENSG00000263163	SLC27A3	protein_coding	1.18043e-06
ENSG00000154710	RABGEF1	protein_coding	1.17854e-06
ENSG00000223367	RPS18	protein_coding	1.17806e-06
ENSG00000122406	RPL5	protein_coding	1.17774e-06
ENSG00000198804	MT-CO1	protein_coding	1.17743e-06
ENSG00000010256	UQCRC1	protein_coding	1.17728e-06
ENSG00000164587	RPS14	protein_coding	1.17716e-06
ENSG00000167625	ZNF526	protein_coding	1.17588e-06
ENSG00000182934	SRPRA	protein_coding	1.17503e-06
ENSG00000260852	FBXL19-AS1	lncRNA	1.17424e-06
ENSG00000230317	LINC01284	lncRNA	1.17407e-06
ENSG00000231419	LINC00689	lncRNA	1.17348e-06
ENSG00000169976	SF3B5	protein_coding	1.17293e-06
ENSG00000288071		lncRNA	1.1714e-06
ENSG00000228906		lncRNA	1.17005e-06
ENSG00000198899	MT-ATP6	protein_coding	1.16855e-06
ENSG00000232233	LINC02043	lncRNA	1.16794e-06
ENSG00000260101		lncRNA	1.1679e-06
ENSG00000151233	GXYLT1	protein_coding	1.16777e-06
ENSG00000266805		lncRNA	1.16757e-06
ENSG00000111319	SCNN1A	protein_coding	1.16741e-06
ENSG00000284936	TMEM14C	protein_coding	1.16731e-06
ENSG00000235652	FBXO30-DT	lncRNA	1.1672e-06
ENSG00000275481		lncRNA	1.16443e-06
ENSG00000282853	ECH1	protein_coding	1.16394e-06
ENSG00000258593		lncRNA	1.16274e-06
ENSG00000254973		lncRNA	1.16224e-06
ENSG00000198612	COPS8	protein_coding	1.16107e-06
ENSG00000261211		lncRNA	1.16104e-06
ENSG00000144567	RETREG2	protein_coding	1.1598e-06
ENSG00000156170	NDUFAF6	protein_coding	1.15934e-06
ENSG00000178814	OPLAH	protein_coding	1.1593e-06
ENSG00000161677	JOSD2	protein_coding	1.15924e-06
ENSG00000144031	ANKRD53	protein_coding	1.15922e-06
ENSG00000121653	MAPK8IP1	protein_coding	1.15918e-06
ENSG00000282851	BISPR	lncRNA	1.15902e-06
ENSG00000136840	ST6GALNAC4	protein_coding	1.15724e-06
ENSG00000261359	PYCARD-AS1	lncRNA	1.15701e-06
ENSG00000226798		lncRNA	1.15672e-06
ENSG00000228357	HSD17B8	protein_coding	1.15662e-06
ENSG00000132821	VSTM2L	protein_coding	1.15628e-06
ENSG00000161970	RPL26	protein_coding	1.156e-06
ENSG00000136758	YME1L1	protein_coding	1.15481e-06
ENSG00000168795	ZBTB5	protein_coding	1.15419e-06
ENSG00000258791	LINC00520	lncRNA	1.15357e-06
ENSG00000117362	APH1A	protein_coding	1.15335e-06
ENSG00000285793		lncRNA	1.15288e-06
ENSG00000188643	S100A16	protein_coding	1.15276e-06
ENSG00000287011		lncRNA	1.15274e-06
ENSG00000241490		lncRNA	1.15169e-06
ENSG00000167930	FAM234A	protein_coding	1.15018e-06
ENSG00000212747	RTL8B	protein_coding	1.14935e-06
ENSG00000233987		lncRNA	1.14933e-06
ENSG00000106244	PDAP1	protein_coding	1.14928e-06
ENSG00000143420	ENSA	protein_coding	1.14903e-06
ENSG00000261136		lncRNA	1.14898e-06
ENSG00000136048	DRAM1	protein_coding	1.14851e-06
ENSG00000107281	NPDC1	protein_coding	1.14755e-06
ENSG00000186184	POLR1D	protein_coding	1.14666e-06
ENSG00000266998		lncRNA	1.14653e-06
ENSG00000163466	ARPC2	protein_coding	1.14602e-06
ENSG00000184347	SLIT3	protein_coding	1.14528e-06
ENSG00000152076	CCDC74B	protein_coding	1.14433e-06
ENSG00000176293	ZNF135	protein_coding	1.14424e-06
ENSG00000147684	NDUFB9	protein_coding	1.14398e-06
ENSG00000070785	EIF2B3	protein_coding	1.14389e-06
ENSG00000278081	RPS9	protein_coding	1.14355e-06
ENSG00000181666	ZNF875	protein_coding	1.14239e-06
ENSG00000203266		lncRNA	1.14102e-06
ENSG00000124299	PEPD	protein_coding	1.13846e-06
ENSG00000189129	PLAC9	protein_coding	1.13751e-06
ENSG00000259488		lncRNA	1.13739e-06
ENSG00000100804	PSMB5	protein_coding	1.13652e-06
ENSG00000177666	PNPLA2	protein_coding	1.13596e-06
ENSG00000274677		lncRNA	1.13558e-06
ENSG00000126934	MAP2K2	protein_coding	1.13539e-06
ENSG00000164920	OSR2	protein_coding	1.13471e-06
ENSG00000261586		lncRNA	1.1334e-06
ENSG00000147403	RPL10	protein_coding	1.13267e-06
ENSG00000258890	CEP95	protein_coding	1.13143e-06
ENSG00000111275	ALDH2	protein_coding	1.13028e-06
ENSG00000285992		lncRNA	1.12911e-06
ENSG00000281178	MLXIP	protein_coding	1.12888e-06
ENSG00000272316		lncRNA	1.12861e-06
ENSG00000171311	EXOSC1	protein_coding	1.12848e-06
ENSG00000214063	TSPAN4	protein_coding	1.12835e-06
ENSG00000275576		lncRNA	1.12693e-06
ENSG00000112651	MRPL2	protein_coding	1.12598e-06
ENSG00000244045	TMEM199	protein_coding	1.12467e-06
ENSG00000126705	AHDC1	protein_coding	1.1242e-06
ENSG00000124104	SNX21	protein_coding	1.12383e-06
ENSG00000268030		lncRNA	1.12364e-06
ENSG00000170606	HSPA4	protein_coding	1.12147e-06
ENSG00000155269	GPR78	protein_coding	1.12141e-06
ENSG00000230696		lncRNA	1.12119e-06
ENSG00000278229	RPS17	protein_coding	1.12118e-06
ENSG00000170445	HARS1	protein_coding	1.12107e-06
ENSG00000165775	FUNDC2	protein_coding	1.12069e-06
ENSG00000087365	SF3B2	protein_coding	1.12065e-06
ENSG00000126561	STAT5A	protein_coding	1.12051e-06
ENSG00000125462	MIR9-1HG	lncRNA	1.1189e-06
ENSG00000073803	MAP3K13	protein_coding	1.11858e-06
ENSG00000272977		lncRNA	1.11843e-06
ENSG00000197324	LRP10	protein_coding	1.11828e-06
ENSG00000242732	RTL5	protein_coding	1.11795e-06
ENSG00000104231	ZFAND1	protein_coding	1.11782e-06
ENSG00000167543	TP53I13	protein_coding	1.11556e-06
ENSG00000250453		lncRNA	1.1153e-06
ENSG00000278890		lncRNA	1.11327e-06
ENSG00000241769	LINC00893	lncRNA	1.11205e-06
ENSG00000278022		lncRNA	1.11013e-06
ENSG00000237940	LINC01238	lncRNA	1.10941e-06
ENSG00000277130		lncRNA	1.1093e-06
ENSG00000170860	LSM3	protein_coding	1.10751e-06
ENSG00000237491	LINC01409	lncRNA	1.1073e-06
ENSG00000105287	PRKD2	protein_coding	1.10685e-06
ENSG00000103522	IL21R	protein_coding	1.1066e-06
ENSG00000250286		lncRNA	1.10593e-06
ENSG00000286694		lncRNA	1.10486e-06
ENSG00000141338	ABCA8	protein_coding	1.10476e-06
ENSG00000138944	SHISAL1	protein_coding	1.10466e-06
ENSG00000115268	RPS15	protein_coding	1.10406e-06
ENSG00000282961	PRNCR1	lncRNA	1.10359e-06
ENSG00000160013	PTGIR	protein_coding	1.10298e-06
ENSG00000247240	UBL7-AS1	lncRNA	1.10285e-06
ENSG00000231332	OOEP-AS1	lncRNA	1.10153e-06
ENSG00000121851	POLR3GL	protein_coding	1.10063e-06
ENSG00000100614	PPM1A	protein_coding	1.1003e-06
ENSG00000286581		lncRNA	1.09968e-06
ENSG00000143434	SEMA6C	protein_coding	1.09919e-06
ENSG00000156411	ATP5MPL	protein_coding	1.0987e-06
ENSG00000254911	SCARNA9	lncRNA	1.09766e-06
ENSG00000071889	FAM3A	protein_coding	1.09697e-06
ENSG00000267581		lncRNA	1.09651e-06
ENSG00000228010		lncRNA	1.09608e-06
ENSG00000071073	MGAT4A	protein_coding	1.09514e-06
ENSG00000264112		lncRNA	1.09494e-06
ENSG00000235172	LINC01366	lncRNA	1.09431e-06
ENSG00000131408	NR1H2	protein_coding	1.09321e-06
ENSG00000077942	FBLN1	protein_coding	1.09306e-06
ENSG00000247324		lncRNA	1.09244e-06
ENSG00000266538		lncRNA	1.09237e-06
ENSG00000273784		lncRNA	1.09068e-06
ENSG00000285650		lncRNA	1.09037e-06
ENSG00000224655	LINC01823	lncRNA	1.0901e-06
ENSG00000275031	METRNL	protein_coding	1.08878e-06
ENSG00000159377	PSMB4	protein_coding	1.08791e-06
ENSG00000240401		lncRNA	1.08786e-06
ENSG00000251023		lncRNA	1.08766e-06
ENSG00000286125		lncRNA	1.08753e-06
ENSG00000171219	CDC42BPG	protein_coding	1.08691e-06
ENSG00000268189		lncRNA	1.08676e-06
ENSG00000261067		lncRNA	1.08676e-06
ENSG00000287759		lncRNA	1.08637e-06
ENSG00000100129	EIF3L	protein_coding	1.08543e-06
ENSG00000275837	SMARCB1	protein_coding	1.08492e-06
ENSG00000231817	LINC01198	lncRNA	1.08492e-06
ENSG00000136930	PSMB7	protein_coding	1.08485e-06
ENSG00000280634	THRIL	lncRNA	1.08473e-06
ENSG00000264125		lncRNA	1.0846e-06
ENSG00000267254	ZNF790-AS1	lncRNA	1.08435e-06
ENSG00000245025		lncRNA	1.08336e-06
ENSG00000285527		lncRNA	1.08187e-06
ENSG00000247903		lncRNA	1.08099e-06
ENSG00000125901	MRPS26	protein_coding	1.08083e-06
ENSG00000178057	NDUFAF3	protein_coding	1.08076e-06
ENSG00000232618		lncRNA	1.07911e-06
ENSG00000105058	FAM32A	protein_coding	1.07885e-06
ENSG00000178093	TSSK6	protein_coding	1.07653e-06
ENSG00000287507		lncRNA	1.07652e-06
ENSG00000261558	LINC01859	lncRNA	1.07543e-06
ENSG00000111860	CEP85L	protein_coding	1.07322e-06
ENSG00000286021	LINC02822	lncRNA	1.073e-06
ENSG00000146005	PSD2	protein_coding	1.07249e-06
ENSG00000228140		lncRNA	1.0719e-06
ENSG00000279085		lncRNA	1.07181e-06
ENSG00000103363	ELOB	protein_coding	1.07164e-06
ENSG00000203809	LIN28B-AS1	lncRNA	1.07144e-06
ENSG00000238290		lncRNA	1.0705e-06
ENSG00000149639	SOGA1	protein_coding	1.07047e-06
ENSG00000122824	NUDT10	protein_coding	1.06894e-06
ENSG00000237248	LINC00987	lncRNA	1.06882e-06
ENSG00000105193	RPS16	protein_coding	1.06855e-06
ENSG00000241593		lncRNA	1.06844e-06
ENSG00000260126		lncRNA	1.06829e-06
ENSG00000287014		lncRNA	1.0674e-06
ENSG00000100241	SBF1	protein_coding	1.06709e-06
ENSG00000084207	GSTP1	protein_coding	1.06655e-06
ENSG00000214253	FIS1	protein_coding	1.06586e-06
ENSG00000141933	TPGS1	protein_coding	1.06581e-06
ENSG00000101843	PSMD10	protein_coding	1.06571e-06
ENSG00000232118	BACH1-AS1	lncRNA	1.06533e-06
ENSG00000100353	EIF3D	protein_coding	1.06508e-06
ENSG00000221883	ARIH2OS	lncRNA	1.0647e-06
ENSG00000236432	MFF-DT	lncRNA	1.06219e-06
ENSG00000236346	NFKBIL1	protein_coding	1.06183e-06
ENSG00000279342		lncRNA	1.0618e-06
ENSG00000287262		lncRNA	1.06174e-06
ENSG00000236653	LINC01923	lncRNA	1.06161e-06
ENSG00000115216	NRBP1	protein_coding	1.06148e-06
ENSG00000065357	DGKA	protein_coding	1.06113e-06
ENSG00000286652		lncRNA	1.05999e-06
ENSG00000247416		lncRNA	1.0599e-06
ENSG00000138161	CUZD1	protein_coding	1.05803e-06
ENSG00000180354	MTURN	protein_coding	1.05758e-06
ENSG00000117411	B4GALT2	protein_coding	1.0575e-06
ENSG00000152082	MZT2B	protein_coding	1.0565e-06
ENSG00000250260		lncRNA	1.05583e-06
ENSG00000178996	SNX18	protein_coding	1.05581e-06
ENSG00000273137		lncRNA	1.05522e-06
ENSG00000071082	RPL31	protein_coding	1.05519e-06
ENSG00000163754	GYG1	protein_coding	1.05516e-06
ENSG00000108826	MRPL27	protein_coding	1.05426e-06
ENSG00000250326		lncRNA	1.05378e-06
ENSG00000172548	NIPAL4	protein_coding	1.05296e-06
ENSG00000286848		lncRNA	1.05252e-06
ENSG00000101439	CST3	protein_coding	1.05246e-06
ENSG00000116898	MRPS15	protein_coding	1.05206e-06
ENSG00000101997	CCDC22	protein_coding	1.05092e-06
ENSG00000259577	CERNA1	lncRNA	1.05018e-06
ENSG00000137216	TMEM63B	protein_coding	1.05014e-06
ENSG00000175756	AURKAIP1	protein_coding	1.04966e-06
ENSG00000128891	CCDC32	protein_coding	1.04914e-06
ENSG00000232117	LINC00384	lncRNA	1.04819e-06
ENSG00000273599		lncRNA	1.04739e-06
ENSG00000112110	MRPL18	protein_coding	1.04721e-06
ENSG00000175309	PHYKPL	protein_coding	1.04716e-06
ENSG00000249807		lncRNA	1.04712e-06
ENSG00000272870	SAP30-DT	lncRNA	1.04667e-06
ENSG00000269919		lncRNA	1.04596e-06
ENSG00000234548	LINC02020	lncRNA	1.04547e-06
ENSG00000260000		lncRNA	1.04516e-06
ENSG00000177830	CHID1	protein_coding	1.04408e-06
ENSG00000180329	CCDC43	protein_coding	1.04331e-06
ENSG00000175193	PARL	protein_coding	1.04291e-06
ENSG00000231189		lncRNA	1.04277e-06
ENSG00000281566		lncRNA	1.04267e-06
ENSG00000286201		lncRNA	1.04149e-06
ENSG00000171307	ZDHHC16	protein_coding	1.04094e-06
ENSG00000261758		lncRNA	1.04055e-06
ENSG00000140264	SERF2	protein_coding	1.03903e-06
ENSG00000235888		lncRNA	1.03752e-06
ENSG00000115484	CCT4	protein_coding	1.03734e-06
ENSG00000100056	ESS2	protein_coding	1.03658e-06
ENSG00000117543	DPH5	protein_coding	1.03511e-06
ENSG00000267586	LINC00907	lncRNA	1.0351e-06
ENSG00000012061	ERCC1	protein_coding	1.03426e-06
ENSG00000256654		lncRNA	1.03405e-06
ENSG00000145569	OTULINL	protein_coding	1.03249e-06
ENSG00000239697	TNFSF12	protein_coding	1.03177e-06
ENSG00000266904	LINC00663	lncRNA	1.03146e-06
ENSG00000168056	LTBP3	protein_coding	1.03061e-06
ENSG00000245275	SAP30L-AS1	lncRNA	1.02989e-06
ENSG00000099840	IZUMO4	protein_coding	1.02868e-06
ENSG00000161057	PSMC2	protein_coding	1.02833e-06
ENSG00000286147		lncRNA	1.02832e-06
ENSG00000185236	RAB11B	protein_coding	1.02825e-06
ENSG00000232564	MRTFA-AS1	lncRNA	1.02796e-06
ENSG00000274979		lncRNA	1.02469e-06
ENSG00000128585	MKLN1	protein_coding	1.02437e-06
ENSG00000287516		lncRNA	1.02387e-06
ENSG00000198887	SMC5	protein_coding	1.02385e-06
ENSG00000127083	OMD	protein_coding	1.02319e-06
ENSG00000125743	SNRPD2	protein_coding	1.02296e-06
ENSG00000197958	RPL12	protein_coding	1.02286e-06
ENSG00000140612	SEC11A	protein_coding	1.02242e-06
ENSG00000119283	TRIM67	protein_coding	1.02238e-06
ENSG00000105464	GRIN2D	protein_coding	1.02228e-06
ENSG00000101152	DNAJC5	protein_coding	1.02227e-06
ENSG00000234864	LINC02632	lncRNA	1.02184e-06
ENSG00000090266	NDUFB2	protein_coding	1.02174e-06
ENSG00000276649		lncRNA	1.02154e-06
ENSG00000170473	PYM1	protein_coding	1.02153e-06
ENSG00000172500	FIBP	protein_coding	1.01966e-06
ENSG00000175348	TMEM9B	protein_coding	1.01922e-06
ENSG00000164048	ZNF589	protein_coding	1.01872e-06
ENSG00000249267	LINC00939	lncRNA	1.01582e-06
ENSG00000248734		lncRNA	1.01478e-06
ENSG00000271882		lncRNA	1.01466e-06
ENSG00000284841	H2AW	protein_coding	1.01355e-06
ENSG00000223812		lncRNA	1.01324e-06
ENSG00000103490	PYCARD	protein_coding	1.01244e-06
ENSG00000133619	KRBA1	protein_coding	1.01231e-06
ENSG00000167792	NDUFV1	protein_coding	1.01123e-06
ENSG00000204832	ST8SIA6-AS1	lncRNA	1.0107e-06
ENSG00000215533	LINC00189	lncRNA	1.00999e-06
ENSG00000101444	AHCY	protein_coding	1.00975e-06
ENSG00000102189	EEA1	protein_coding	1.00958e-06
ENSG00000196642	RABL6	protein_coding	1.00956e-06
ENSG00000259644		lncRNA	1.00935e-06
ENSG00000224078	SNHG14	lncRNA	1.00913e-06
ENSG00000230366	DSCR9	lncRNA	1.00906e-06
ENSG00000227214	HCG15	lncRNA	1.00877e-06
ENSG00000133884	DPF2	protein_coding	1.00865e-06
ENSG00000160321	ZNF208	protein_coding	1.00793e-06
ENSG00000258323		lncRNA	1.00785e-06
ENSG00000137154	RPS6	protein_coding	1.0071e-06
ENSG00000126457	PRMT1	protein_coding	1.00472e-06
ENSG00000105427	CNFN	protein_coding	1.00401e-06
ENSG00000137880	GCHFR	protein_coding	1.00279e-06
ENSG00000153208	MERTK	protein_coding	1.00251e-06
ENSG00000205786	LINC01531	lncRNA	1.00245e-06
ENSG00000284708		lncRNA	1.00111e-06
ENSG00000230319	TTLL1-AS1	lncRNA	1.00101e-06
ENSG00000184056	VPS33B	protein_coding	1.0005e-06
ENSG00000139579	NABP2	protein_coding	9.99142e-07
ENSG00000273372	SFTPD-AS1	lncRNA	9.98767e-07
ENSG00000282854	ASAP3	protein_coding	9.97271e-07
ENSG00000006015	REX1BD	protein_coding	9.97214e-07
ENSG00000107175	CREB3	protein_coding	9.96934e-07
ENSG00000180448	ARHGAP45	protein_coding	9.96441e-07
ENSG00000159069	FBXW5	protein_coding	9.96172e-07
ENSG00000168152	THAP9	protein_coding	9.95631e-07
ENSG00000235538		lncRNA	9.95272e-07
ENSG00000249395	CASC9	lncRNA	9.94889e-07
[truncated: 17,972 more rows]

## Sheet: ST_S3F_Connectivity_Red_Mod
Gene	Gene Symbol	Biotype	kTotal	kWithin	kOut	kDiff
ENSG00000011426	ANLN	protein_coding	55.5229	55.1658	0.357109	54.8087
ENSG00000198901	PRC1	protein_coding	53.6252	53.3962	0.229038	53.1672
ENSG00000138160	KIF11	protein_coding	53.1577	52.7032	0.454575	52.2486
ENSG00000138180	CEP55	protein_coding	52.5754	52.3238	0.251643	52.0721
ENSG00000088325	TPX2	protein_coding	52.3996	52.1777	0.221945	51.9557
ENSG00000171241	SHCBP1	protein_coding	50.7434	50.3747	0.368717	50.006
ENSG00000169607	CKAP2L	protein_coding	50.6125	50.2745	0.337979	49.9365
ENSG00000076382	SPAG5	protein_coding	49.4271	49.1586	0.268536	48.8901
ENSG00000013810	TACC3	protein_coding	49.1833	48.9821	0.2012	48.7809
ENSG00000075218	GTSE1	protein_coding	49.1008	48.8597	0.241096	48.6186
ENSG00000168078	PBK	protein_coding	48.5361	48.3014	0.234733	48.0667
ENSG00000156970	BUB1B	protein_coding	48.5596	48.2729	0.286643	47.9863
ENSG00000169679	BUB1	protein_coding	48.5679	48.2027	0.365206	47.8375
ENSG00000090889	KIF4A	protein_coding	48.3015	48.1028	0.19873	47.9041
ENSG00000109805	NCAPG	protein_coding	47.4732	47.2928	0.180441	47.1123
ENSG00000080986	NDC80	protein_coding	46.7145	46.4974	0.217071	46.2804
ENSG00000171848	RRM2	protein_coding	46.0644	45.8292	0.235212	45.594
ENSG00000137804	NUSAP1	protein_coding	44.8982	44.7118	0.18643	44.5253
ENSG00000126787	DLGAP5	protein_coding	44.9608	44.6634	0.29744	44.3659
ENSG00000112742	TTK	protein_coding	44.9342	44.6443	0.289882	44.3544
ENSG00000112984	KIF20A	protein_coding	44.6792	44.4971	0.182023	44.3151
ENSG00000166851	PLK1	protein_coding	44.6953	44.4913	0.204002	44.2873
ENSG00000145386	CCNA2	protein_coding	44.9219	44.4142	0.507626	43.9066
ENSG00000134690	CDCA8	protein_coding	44.4711	44.277	0.194107	44.0829
ENSG00000161800	RACGAP1	protein_coding	44.8723	44.2689	0.603409	43.6655
ENSG00000089685	BIRC5	protein_coding	43.7154	43.5172	0.198208	43.319
ENSG00000142945	KIF2C	protein_coding	43.6862	43.4666	0.219512	43.2471
ENSG00000148773	MKI67	protein_coding	42.9795	42.774	0.205498	42.5685
ENSG00000131747	TOP2A	protein_coding	42.5821	42.0608	0.521295	41.5395
ENSG00000101447	FAM83D	protein_coding	41.7631	41.5635	0.199646	41.3638
ENSG00000024526	DEPDC1	protein_coding	41.8101	41.3569	0.453241	40.9037
ENSG00000121152	NCAPH	protein_coding	41.363	41.1981	0.164877	41.0332
ENSG00000134057	CCNB1	protein_coding	41.1252	40.9292	0.195982	40.7332
ENSG00000170312	CDK1	protein_coding	41.096	40.8311	0.264935	40.5662
ENSG00000146670	CDCA5	protein_coding	40.9839	40.7794	0.204556	40.5748
ENSG00000071539	TRIP13	protein_coding	40.8537	40.5927	0.261013	40.3317
ENSG00000072571	HMMR	protein_coding	40.858	40.5851	0.272917	40.3121
ENSG00000157456	CCNB2	protein_coding	40.5323	40.3502	0.182118	40.1681
ENSG00000066279	ASPM	protein_coding	41.0497	40.2254	0.824335	39.401
ENSG00000123485	HJURP	protein_coding	40.2409	39.9773	0.26367	39.7136
ENSG00000183856	IQGAP3	protein_coding	40.0978	39.8884	0.209421	39.6789
ENSG00000117399	CDC20	protein_coding	40.012	39.8603	0.151716	39.7086
ENSG00000165304	MELK	protein_coding	39.6396	39.3242	0.315433	39.0087
ENSG00000165480	SKA3	protein_coding	39.0532	38.8323	0.220879	38.6114
ENSG00000164109	MAD2L1	protein_coding	38.9132	38.5252	0.388034	38.1372
ENSG00000117724	CENPF	protein_coding	38.5264	37.8789	0.647547	37.2313
ENSG00000280610	KIF15	protein_coding	37.8022	37.378	0.424236	36.9538
ENSG00000175063	UBE2C	protein_coding	37.5212	37.3434	0.177818	37.1655
ENSG00000138182	KIF20B	protein_coding	36.9519	35.9762	0.975621	35.0006
ENSG00000068489	PRR11	protein_coding	36.0225	35.7298	0.292692	35.4371
ENSG00000186871	ERCC6L	protein_coding	35.698	35.433	0.264953	35.1681
ENSG00000117650	NEK2	protein_coding	35.4323	35.2279	0.204322	35.0236
ENSG00000111665	CDCA3	protein_coding	35.3053	35.0731	0.232134	34.841
ENSG00000122952	ZWINT	protein_coding	34.8682	34.6231	0.245032	34.3781
ENSG00000113368	LMNB1	protein_coding	34.133	33.8104	0.322601	33.4878
ENSG00000142731	PLK4	protein_coding	34.082	33.7931	0.288897	33.5042
ENSG00000262634	SKA1	protein_coding	33.9412	33.6197	0.32153	33.2981
ENSG00000087586	AURKA	protein_coding	33.9394	33.5833	0.356103	33.2272
ENSG00000234674	TCF19	protein_coding	32.4214	32.2476	0.17386	32.0737
ENSG00000118193	KIF14	protein_coding	33.0342	32.1992	0.834987	31.3642
ENSG00000146918	NCAPG2	protein_coding	32.8668	32.1147	0.752175	31.3625
ENSG00000129195	PIMREG	protein_coding	32.1073	31.9406	0.166657	31.774
ENSG00000079616	KIF22	protein_coding	31.2617	31.0772	0.184513	30.8927
ENSG00000277909	SPC25	protein_coding	30.9796	30.8429	0.136685	30.7062
ENSG00000167900	TK1	protein_coding	30.5678	30.326	0.241835	30.0841
ENSG00000143228	NUF2	protein_coding	30.2659	30.0409	0.225003	29.8159
ENSG00000275568	ARHGAP11A	protein_coding	30.6822	29.9996	0.682601	29.317
ENSG00000164611	PTTG1	protein_coding	29.5633	29.3547	0.208544	29.1462
ENSG00000137807	KIF23	protein_coding	29.65	28.8978	0.752262	28.1455
ENSG00000137812	KNL1	protein_coding	30.1842	28.7619	1.42226	27.3396
ENSG00000092853	CLSPN	protein_coding	28.8913	28.5805	0.310748	28.2698
ENSG00000135451	TROAP	protein_coding	28.7093	28.5544	0.154885	28.3995
ENSG00000156802	ATAD2	protein_coding	29.3274	28.0266	1.30082	26.7258
ENSG00000075702	WDR62	protein_coding	28.0988	27.953	0.145802	27.8072
ENSG00000138778	CENPE	protein_coding	28.5551	27.1407	1.41445	25.7262
ENSG00000171320	ESCO2	protein_coding	27.1232	26.9079	0.21531	26.6926
ENSG00000186185	KIF18B	protein_coding	26.4078	25.9431	0.464729	25.4783
ENSG00000136108	CKAP2	protein_coding	26.7348	25.7988	0.936035	24.8627
ENSG00000174371	EXO1	protein_coding	25.4364	25.3036	0.132831	25.1708
ENSG00000161888	SPC24	protein_coding	25.4503	25.25	0.20024	25.0498
ENSG00000288210	ASF1B	protein_coding	25.3268	25.1758	0.151038	25.0248
ENSG00000115163	CENPA	protein_coding	25.3244	25.1743	0.150046	25.0243
ENSG00000140525	FANCI	protein_coding	25.279	25.0267	0.252364	24.7743
ENSG00000144554	FANCD2	protein_coding	24.7805	24.4711	0.309399	24.1617
ENSG00000163507	CIP2A	protein_coding	24.988	24.1255	0.862447	23.2631
ENSG00000178999	AURKB	protein_coding	23.7454	23.6151	0.13035	23.4847
ENSG00000065328	MCM10	protein_coding	23.3008	23.1212	0.179643	22.9415
ENSG00000164087	POC1A	protein_coding	23.0728	22.8976	0.17521	22.7224
ENSG00000100526	CDKN3	protein_coding	22.436	22.3192	0.116812	22.2024
ENSG00000111247	RAD51AP1	protein_coding	22.5438	22.2964	0.247392	22.049
ENSG00000051341	POLQ	protein_coding	23.0214	22.2433	0.778142	21.4651
ENSG00000174442	ZWILCH	protein_coding	22.1044	21.8889	0.21552	21.6733
ENSG00000112029	FBXO5	protein_coding	21.7771	21.4216	0.35555	21.066
ENSG00000111206	FOXM1	protein_coding	21.5442	21.3785	0.165713	21.2128
ENSG00000163535	SGO2	protein_coding	21.9303	21.2362	0.694025	20.5422
ENSG00000123473	STIL	protein_coding	21.2318	20.4577	0.774143	19.6835
ENSG00000114346	ECT2	protein_coding	21.9396	20.1528	1.78684	18.366
ENSG00000136492	BRIP1	protein_coding	20.2722	20.0389	0.23328	19.8057
ENSG00000100162	CENPM	protein_coding	20.1895	20.0117	0.17777	19.834
ENSG00000121621	KIF18A	protein_coding	20.2116	19.7932	0.418382	19.3748
ENSG00000136824	SMC2	protein_coding	20.8952	19.5948	1.30035	18.2945
ENSG00000143476	DTL	protein_coding	19.6527	19.5473	0.105424	19.4419
ENSG00000127564	PKMYT1	protein_coding	19.4835	19.3045	0.179001	19.1255
ENSG00000100297	MCM5	protein_coding	19.682	19.2999	0.382036	18.9179
[truncated: 293 more rows]

## Sheet: ST_S3G_Adjacency_ AC004943.2
Gene	Gene Symbol	Biotype	Adjacency
[truncated: 19,971 more rows]

## Sheet: ST_S3H_Adjacency_AC012073.1
Gene	Gene Symbol	Biotype	Adjacency
[truncated: 19,971 more rows]

[truncated: 6 more sheets: ST_S3I_Adjacency_AC026401.3, ST_S3J_Adjacency_AC092718.4, ST_S3K_Adjacency_MIR31HG, ST_S3L_Adjacency_STXBP5-AS1, ST_S3M_Adjacency_TMPO-AS1, ST_S3N_Connectivity_Lgreen_Mod]
