# Supplementary material for: Identification of lncRNAs involved in response to ionizing radiation in fibroblasts of long-term survivors of childhood cancer and cancer-free controls
Source: Front Oncol. 2023 Apr 27;13:1158176. doi: 10.3389/fonc.2023.1158176 (PMC10174438; doi:10.3389/fonc.2023.1158176)
Supplement: Supplementary file 1 [file DataSheet_1.zip › Data Sheet 1/Table S4.XLSX]

## Sheet: ST_4A_DIANA_lncBASE
	GeneId	Mirna	Mimat	Species	CellLine	Tissue	Category	Location	Region	Method	Result	ValidationType	ExperimentalCondition	VariantIds	VariantPositions
AL158206.1	ENSG00000260912	hsa-let-7a-3p	MIMAT0004481	hg38	LCL35	NA	Normal/Primary	chr9:19453609-19453621|+	exon	PAR-CLIP	POSITIVE	DIRECT	NA	NA	NA
AC004943.2	ENSG00000259768	hsa-let-7a-5p	MIMAT0000062	hg38	NA	Brain	Normal/Primary	chr16:72787825-72787837|+	exon	HITS-CLIP	POSITIVE	DIRECT	NA	COSV51722590|COSV51716794|COSV51708638	chr16:72787831|chr16:72787831|chr16:72787837
AC004943.2	ENSG00000259768	hsa-let-7a-5p	MIMAT0000062	hg38	NA	Brain	Normal/Primary	chr16:72677223-72677235|+	intron	HITS-CLIP	POSITIVE	DIRECT	NA	NA	NA
AC004943.2	ENSG00000259768	hsa-let-7a-5p	MIMAT0000062	hg38	NA	Brain	Normal/Primary	chr16:72665290-72665302|+	exon	HITS-CLIP	POSITIVE	DIRECT	NA	NA	NA
AC004943.2	ENSG00000259768	hsa-let-7a-5p	MIMAT0000062	hg38	NA	Brain	Normal/Primary	chr16:72669803-72669815|+	intron	HITS-CLIP	POSITIVE	DIRECT	NA	NA	NA
AL158206.1	ENSG00000260912	hsa-let-7a-5p	MIMAT0000062	hg38	NA	Brain	Normal/Primary	chr9:19455040-19455052|+	exon	HITS-CLIP	POSITIVE	DIRECT	NA	NA	NA
AL158206.1	ENSG00000260912	hsa-let-7a-5p	MIMAT0000062	hg38	NA	Brain	Normal/Primary	chr9:19454713-19454725|+	exon	HITS-CLIP	POSITIVE	DIRECT	NA	NA	NA
STXBP5-AS1	NR_034115.1|ENSG00000233452	hsa-let-7a-5p	MIMAT0000062	hg38	NA	Brain	Normal/Primary	chr6:146841672-146841684|-	exon	HITS-CLIP	POSITIVE	DIRECT	NA	rs148802118	chr6:146841684
STXBP5-AS1	NR_034115.1|ENSG00000233452	hsa-let-7a-5p	MIMAT0000062	hg38	NA	Brain	Normal/Primary	chr6:146848692-146848704|-	intron	HITS-CLIP	POSITIVE	DIRECT	NA	NA	NA
STXBP5-AS1	NR_034115.1|ENSG00000233452	hsa-let-7a-5p	MIMAT0000062	hg38	NA	Brain	Normal/Primary	chr6:146958471-146958483|-	intron	HITS-CLIP	POSITIVE	DIRECT	NA	NA	NA
STXBP5-AS1	NR_034115.1|ENSG00000233452	hsa-let-7a-5p	MIMAT0000062	hg38	NA	Brain	Normal/Primary	chr6:147127953-147127965|-	intron	HITS-CLIP	POSITIVE	DIRECT	NA	NA	NA
STXBP5-AS1	NR_034115.1|ENSG00000233452	hsa-let-7a-5p	MIMAT0000062	hg38	NA	Brain	Normal/Primary	chr6:146960316-146960328|-	intron	HITS-CLIP	POSITIVE	DIRECT	NA	NA	NA
STXBP5-AS1	NR_034115.1|ENSG00000233452	hsa-let-7a-5p	MIMAT0000062	hg38	NA	Brain	Normal/Primary	chr6:146847121-146847133|-	intron	HITS-CLIP	POSITIVE	DIRECT	NA	NA	NA
STXBP5-AS1	NR_034115.1|ENSG00000233452	hsa-let-7a-5p	MIMAT0000062	hg38	NA	Brain	Normal/Primary	chr6:146908143-146908155|-	intron	HITS-CLIP	POSITIVE	DIRECT	NA	NA	NA
STXBP5-AS1	NR_034115.1|ENSG00000233452	hsa-let-7a-5p	MIMAT0000062	hg38	NA	Brain	Normal/Primary	chr6:147051526-147051538|-	intron	HITS-CLIP	POSITIVE	DIRECT	NA	NA	NA
STXBP5-AS1	NR_034115.1|ENSG00000233452	hsa-let-7a-5p	MIMAT0000062	hg38	NA	Brain	Normal/Primary	chr6:147127953-147127965|-	intron	HITS-CLIP	POSITIVE	DIRECT	NA	NA	NA
STXBP5-AS1	NR_034115.1|ENSG00000233452	hsa-let-7a-5p	MIMAT0000062	hg38	NA	Brain	Normal/Primary	chr6:147051526-147051538|-	intron	HITS-CLIP	POSITIVE	DIRECT	NA	NA	NA
STXBP5-AS1	NR_034115.1|ENSG00000233452	hsa-let-7a-5p	MIMAT0000062	hg38	NA	Brain	Normal/Primary	chr6:147049716-147049728|-	intron	HITS-CLIP	POSITIVE	DIRECT	NA	NA	NA
STXBP5-AS1	NR_034115.1|ENSG00000233452	hsa-let-7a-5p	MIMAT0000062	hg38	NA	Brain	Normal/Primary	chr6:146926428-146926440|-	intron	HITS-CLIP	POSITIVE	DIRECT	NA	NA	NA
STXBP5-AS1	NR_034115.1|ENSG00000233452	hsa-let-7a-5p	MIMAT0000062	hg38	NA	Brain	Normal/Primary	chr6:146908143-146908155|-	intron	HITS-CLIP	POSITIVE	DIRECT	NA	NA	NA
STXBP5-AS1	NR_034115.1|ENSG00000233452	hsa-let-7a-5p	MIMAT0000062	hg38	NA	Brain	Normal/Primary	chr6:147049716-147049728|-	intron	HITS-CLIP	POSITIVE	DIRECT	NA	NA	NA
STXBP5-AS1	NR_034115.1|ENSG00000233452	hsa-let-7a-5p	MIMAT0000062	hg38	NA	Brain	Normal/Primary	chr6:146960316-146960328|-	intron	HITS-CLIP	POSITIVE	DIRECT	NA	NA	NA
STXBP5-AS1	NR_034115.1|ENSG00000233452	hsa-let-7a-5p	MIMAT0000062	hg38	NA	Brain	Normal/Primary	chr6:146846679-146846691|-	intron	HITS-CLIP	POSITIVE	DIRECT	NA	NA	NA
STXBP5-AS1	NR_034115.1|ENSG00000233452	hsa-let-7a-5p	MIMAT0000062	hg38	NA	Brain	Normal/Primary	chr6:146847121-146847133|-	intron	HITS-CLIP	POSITIVE	DIRECT	NA	NA	NA
STXBP5-AS1	NR_034115.1|ENSG00000233452	hsa-let-7a-5p	MIMAT0000062	hg38	NA	Brain	Normal/Primary	chr6:146843529-146843541|-	exon	HITS-CLIP	POSITIVE	DIRECT	NA	NA	NA
STXBP5-AS1	NR_034115.1|ENSG00000233452	hsa-let-7a-5p	MIMAT0000062	hg38	NA	Brain	Normal/Primary	chr6:146851143-146851155|-	exon	HITS-CLIP	POSITIVE	DIRECT	NA	NA	NA
STXBP5-AS1	NR_034115.1|ENSG00000233452	hsa-let-7a-5p	MIMAT0000062	hg38	NA	Brain	Normal/Primary	chr6:147008220-147008232|-	intron	HITS-CLIP	POSITIVE	DIRECT	NA	NA	NA
STXBP5-AS1	NR_034115.1|ENSG00000233452	hsa-let-7a-5p	MIMAT0000062	hg38	NA	Brain	Normal/Primary	chr6:146926428-146926440|-	intron	HITS-CLIP	POSITIVE	DIRECT	NA	NA	NA
STXBP5-AS1	NR_034115.1|ENSG00000233452	hsa-let-7a-5p	MIMAT0000062	hg38	NA	Brain	Normal/Primary	chr6:147105182-147105194|-	intron	HITS-CLIP	POSITIVE	DIRECT	NA	NA	NA
STXBP5-AS1	NR_034115.1|ENSG00000233452	hsa-let-7a-5p	MIMAT0000062	hg38	NA	Brain	Normal/Primary	chr6:146851143-146851155|-	exon	HITS-CLIP	POSITIVE	DIRECT	NA	NA	NA
STXBP5-AS1	NR_034115.1|ENSG00000233452	hsa-let-7a-5p	MIMAT0000062	hg38	NA	Brain	Normal/Primary	chr6:146848692-146848704|-	intron	HITS-CLIP	POSITIVE	DIRECT	NA	NA	NA
STXBP5-AS1	NR_034115.1|ENSG00000233452	hsa-let-7a-5p	MIMAT0000062	hg38	NA	Brain	Normal/Primary	chr6:146843529-146843541|-	intron	HITS-CLIP	POSITIVE	DIRECT	NA	NA	NA
STXBP5-AS1	NR_034115.1|ENSG00000233452	hsa-let-7a-5p	MIMAT0000062	hg38	NA	Brain	Normal/Primary	chr6:146846679-146846691|-	intron	HITS-CLIP	POSITIVE	DIRECT	NA	NA	NA
STXBP5-AS1	NR_034115.1|ENSG00000233452	hsa-let-7a-5p	MIMAT0000062	hg38	NA	Brain	Normal/Primary	chr6:147105182-147105194|-	intron	HITS-CLIP	POSITIVE	DIRECT	NA	NA	NA
STXBP5-AS1	NR_034115.1|ENSG00000233452	hsa-let-7a-5p	MIMAT0000062	hg38	NA	Brain	Normal/Primary	chr6:147010872-147010884|-	intron	HITS-CLIP	POSITIVE	DIRECT	NA	NA	NA
STXBP5-AS1	NR_034115.1|ENSG00000233452	hsa-let-7a-5p	MIMAT0000062	hg38	NA	Brain	Normal/Primary	chr6:147010872-147010884|-	intron	HITS-CLIP	POSITIVE	DIRECT	NA	NA	NA
STXBP5-AS1	NR_034115.1|ENSG00000233452	hsa-let-7a-5p	MIMAT0000062	hg38	NA	Brain	Normal/Primary	chr6:147008220-147008232|-	intron	HITS-CLIP	POSITIVE	DIRECT	NA	NA	NA
STXBP5-AS1	NR_034115.1|ENSG00000233452	hsa-let-7a-5p	MIMAT0000062	hg38	NA	Brain	Normal/Primary	chr6:146958471-146958483|-	intron	HITS-CLIP	POSITIVE	DIRECT	NA	NA	NA
STXBP5-AS1	NR_034115.1|ENSG00000233452	hsa-let-7a-5p	MIMAT0000062	hg38	NA	Brain	Normal/Primary	chr6:147120408-147120420|-	intron	HITS-CLIP	POSITIVE	DIRECT	NA	NA	NA
STXBP5-AS1	NR_034115.1|ENSG00000233452	hsa-let-7a-5p	MIMAT0000062	hg38	NA	Brain	Normal/Primary	chr6:147120408-147120420|-	intron	HITS-CLIP	POSITIVE	DIRECT	NA	NA	NA
TMPO-AS1	ENSG00000257167	hsa-let-7a-5p	MIMAT0000062	hg38	NA	Brain	Normal/Primary	chr12:98513773-98513785|-	exon	HITS-CLIP	POSITIVE	DIRECT	NA	NA	NA
TYMSOS	ENSG00000176912	hsa-let-7a-5p	MIMAT0000062	hg38	NA	Brain	Normal/Primary	chr18:649894-649906|-	exon	HITS-CLIP	POSITIVE	DIRECT	NA	COSV58112325	chr18:649896
TYMSOS	ENSG00000176912	hsa-let-7a-5p	MIMAT0000062	hg38	NA	Brain	Normal/Primary	chr18:644835-644847|-	intron	HITS-CLIP	POSITIVE	DIRECT	NA	NA	NA
TYMSOS	ENSG00000176912	hsa-let-7a-5p	MIMAT0000062	hg38	NA	Brain	Normal/Primary	chr18:650027-650039|-	intron	HITS-CLIP	POSITIVE	DIRECT	NA	NA	NA
AC004943.2	ENSG00000259768	hsa-let-7b-5p	MIMAT0000063	hg38	NA	Brain	Normal/Primary	chr16:72677223-72677235|+	intron	HITS-CLIP	POSITIVE	DIRECT	NA	NA	NA
AC004943.2	ENSG00000259768	hsa-let-7b-5p	MIMAT0000063	hg38	NA	Brain	Normal/Primary	chr16:72665290-72665302|+	exon	HITS-CLIP	POSITIVE	DIRECT	NA	NA	NA
AC004943.2	ENSG00000259768	hsa-let-7b-5p	MIMAT0000063	hg38	NA	Brain	Normal/Primary	chr16:72669803-72669815|+	intron	HITS-CLIP	POSITIVE	DIRECT	NA	NA	NA
AC092718.4	ENSG00000261061	hsa-let-7b-5p	MIMAT0000063	hg38	LCL35	NA	Normal/Primary	chr16:81031386-81031398|+	exon	PAR-CLIP	POSITIVE	DIRECT	NA	NA	NA
STXBP5-AS1	NR_034115.1|ENSG00000233452	hsa-let-7b-5p	MIMAT0000063	hg38	NA	Brain	Normal/Primary	chr6:146841672-146841684|-	exon	HITS-CLIP	POSITIVE	DIRECT	NA	rs148802118	chr6:146841684
STXBP5-AS1	NR_034115.1|ENSG00000233452	hsa-let-7b-5p	MIMAT0000063	hg38	NA	Brain	Normal/Primary	chr6:147052995-147053007|-	intron	HITS-CLIP	POSITIVE	DIRECT	NA	NA	NA
STXBP5-AS1	NR_034115.1|ENSG00000233452	hsa-let-7b-5p	MIMAT0000063	hg38	NA	Brain	Normal/Primary	chr6:147051526-147051538|-	intron	HITS-CLIP	POSITIVE	DIRECT	NA	NA	NA
STXBP5-AS1	NR_034115.1|ENSG00000233452	hsa-let-7b-5p	MIMAT0000063	hg38	NA	Brain	Normal/Primary	chr6:147119418-147119430|-	exon	HITS-CLIP	POSITIVE	DIRECT	NA	NA	NA
STXBP5-AS1	NR_034115.1|ENSG00000233452	hsa-let-7b-5p	MIMAT0000063	hg38	NA	Brain	Normal/Primary	chr6:146908143-146908155|-	intron	HITS-CLIP	POSITIVE	DIRECT	NA	NA	NA
STXBP5-AS1	NR_034115.1|ENSG00000233452	hsa-let-7b-5p	MIMAT0000063	hg38	NA	Brain	Normal/Primary	chr6:146846679-146846691|-	intron	HITS-CLIP	POSITIVE	DIRECT	NA	NA	NA
STXBP5-AS1	NR_034115.1|ENSG00000233452	hsa-let-7b-5p	MIMAT0000063	hg38	NA	Brain	Normal/Primary	chr6:146851143-146851155|-	exon	HITS-CLIP	POSITIVE	DIRECT	NA	NA	NA
STXBP5-AS1	NR_034115.1|ENSG00000233452	hsa-let-7b-5p	MIMAT0000063	hg38	NA	Brain	Normal/Primary	chr6:147049716-147049728|-	intron	HITS-CLIP	POSITIVE	DIRECT	NA	NA	NA
STXBP5-AS1	NR_034115.1|ENSG00000233452	hsa-let-7b-5p	MIMAT0000063	hg38	NA	Brain	Normal/Primary	chr6:147119418-147119430|-	exon	HITS-CLIP	POSITIVE	DIRECT	NA	NA	NA
STXBP5-AS1	NR_034115.1|ENSG00000233452	hsa-let-7b-5p	MIMAT0000063	hg38	NA	Brain	Normal/Primary	chr6:147051526-147051538|-	intron	HITS-CLIP	POSITIVE	DIRECT	NA	NA	NA
STXBP5-AS1	NR_034115.1|ENSG00000233452	hsa-let-7b-5p	MIMAT0000063	hg38	NA	Brain	Normal/Primary	chr6:146846679-146846691|-	intron	HITS-CLIP	POSITIVE	DIRECT	NA	NA	NA
STXBP5-AS1	NR_034115.1|ENSG00000233452	hsa-let-7b-5p	MIMAT0000063	hg38	NA	Brain	Normal/Primary	chr6:147049716-147049728|-	intron	HITS-CLIP	POSITIVE	DIRECT	NA	NA	NA
STXBP5-AS1	NR_034115.1|ENSG00000233452	hsa-let-7b-5p	MIMAT0000063	hg38	NA	Brain	Normal/Primary	chr6:147052995-147053007|-	intron	HITS-CLIP	POSITIVE	DIRECT	NA	NA	NA
STXBP5-AS1	NR_034115.1|ENSG00000233452	hsa-let-7b-5p	MIMAT0000063	hg38	NA	Brain	Normal/Primary	chr6:147008220-147008232|-	intron	HITS-CLIP	POSITIVE	DIRECT	NA	NA	NA
STXBP5-AS1	NR_034115.1|ENSG00000233452	hsa-let-7b-5p	MIMAT0000063	hg38	NA	Brain	Normal/Primary	chr6:147008220-147008232|-	intron	HITS-CLIP	POSITIVE	DIRECT	NA	NA	NA
STXBP5-AS1	NR_034115.1|ENSG00000233452	hsa-let-7b-5p	MIMAT0000063	hg38	NA	Brain	Normal/Primary	chr6:146851143-146851155|-	exon	HITS-CLIP	POSITIVE	DIRECT	NA	NA	NA
STXBP5-AS1	NR_034115.1|ENSG00000233452	hsa-let-7b-5p	MIMAT0000063	hg38	NA	Brain	Normal/Primary	chr6:146995222-146995234|-	intron	HITS-CLIP	POSITIVE	DIRECT	NA	NA	NA
STXBP5-AS1	NR_034115.1|ENSG00000233452	hsa-let-7b-5p	MIMAT0000063	hg38	NA	Brain	Normal/Primary	chr6:146908143-146908155|-	intron	HITS-CLIP	POSITIVE	DIRECT	NA	NA	NA
STXBP5-AS1	NR_034115.1|ENSG00000233452	hsa-let-7b-5p	MIMAT0000063	hg38	NA	Brain	Normal/Primary	chr6:146995222-146995234|-	intron	HITS-CLIP	POSITIVE	DIRECT	NA	NA	NA
TYMSOS	ENSG00000176912	hsa-let-7b-5p	MIMAT0000063	hg38	NA	Brain	Normal/Primary	chr18:649894-649906|-	exon	HITS-CLIP	POSITIVE	DIRECT	NA	COSV58112325	chr18:649896
AC004943.2	ENSG00000259768	hsa-let-7c-5p	MIMAT0000064	hg38	NA	Brain	Normal/Primary	chr16:72677223-72677235|+	intron	HITS-CLIP	POSITIVE	DIRECT	NA	NA	NA
AC004943.2	ENSG00000259768	hsa-let-7c-5p	MIMAT0000064	hg38	NA	Brain	Normal/Primary	chr16:72665290-72665302|+	exon	HITS-CLIP	POSITIVE	DIRECT	NA	NA	NA
AC004943.2	ENSG00000259768	hsa-let-7c-5p	MIMAT0000064	hg38	NA	Brain	Normal/Primary	chr16:72669803-72669815|+	intron	HITS-CLIP	POSITIVE	DIRECT	NA	NA	NA
STXBP5-AS1	NR_034115.1|ENSG00000233452	hsa-let-7c-5p	MIMAT0000064	hg38	NA	Brain	Normal/Primary	chr6:146841672-146841684|-	exon	HITS-CLIP	POSITIVE	DIRECT	NA	rs148802118	chr6:146841684
STXBP5-AS1	NR_034115.1|ENSG00000233452	hsa-let-7c-5p	MIMAT0000064	hg38	NA	Brain	Normal/Primary	chr6:147103191-147103203|-	intron	HITS-CLIP	POSITIVE	DIRECT	NA	NA	NA
STXBP5-AS1	NR_034115.1|ENSG00000233452	hsa-let-7c-5p	MIMAT0000064	hg38	NA	Brain	Normal/Primary	chr6:147051526-147051538|-	intron	HITS-CLIP	POSITIVE	DIRECT	NA	NA	NA
STXBP5-AS1	NR_034115.1|ENSG00000233452	hsa-let-7c-5p	MIMAT0000064	hg38	NA	Brain	Normal/Primary	chr6:147010872-147010884|-	intron	HITS-CLIP	POSITIVE	DIRECT	NA	NA	NA
STXBP5-AS1	NR_034115.1|ENSG00000233452	hsa-let-7c-5p	MIMAT0000064	hg38	NA	Brain	Normal/Primary	chr6:147103191-147103203|-	intron	HITS-CLIP	POSITIVE	DIRECT	NA	NA	NA
STXBP5-AS1	NR_034115.1|ENSG00000233452	hsa-let-7c-5p	MIMAT0000064	hg38	NA	Brain	Normal/Primary	chr6:146851143-146851155|-	exon	HITS-CLIP	POSITIVE	DIRECT	NA	NA	NA
STXBP5-AS1	NR_034115.1|ENSG00000233452	hsa-let-7c-5p	MIMAT0000064	hg38	NA	Brain	Normal/Primary	chr6:146958471-146958483|-	intron	HITS-CLIP	POSITIVE	DIRECT	NA	NA	NA
STXBP5-AS1	NR_034115.1|ENSG00000233452	hsa-let-7c-5p	MIMAT0000064	hg38	NA	Brain	Normal/Primary	chr6:146846679-146846691|-	intron	HITS-CLIP	POSITIVE	DIRECT	NA	NA	NA
STXBP5-AS1	NR_034115.1|ENSG00000233452	hsa-let-7c-5p	MIMAT0000064	hg38	NA	Brain	Normal/Primary	chr6:147051526-147051538|-	intron	HITS-CLIP	POSITIVE	DIRECT	NA	NA	NA
STXBP5-AS1	NR_034115.1|ENSG00000233452	hsa-let-7c-5p	MIMAT0000064	hg38	NA	Brain	Normal/Primary	chr6:147008220-147008232|-	intron	HITS-CLIP	POSITIVE	DIRECT	NA	NA	NA
STXBP5-AS1	NR_034115.1|ENSG00000233452	hsa-let-7c-5p	MIMAT0000064	hg38	NA	Brain	Normal/Primary	chr6:147010872-147010884|-	intron	HITS-CLIP	POSITIVE	DIRECT	NA	NA	NA
STXBP5-AS1	NR_034115.1|ENSG00000233452	hsa-let-7c-5p	MIMAT0000064	hg38	NA	Brain	Normal/Primary	chr6:146846679-146846691|-	intron	HITS-CLIP	POSITIVE	DIRECT	NA	NA	NA
STXBP5-AS1	NR_034115.1|ENSG00000233452	hsa-let-7c-5p	MIMAT0000064	hg38	NA	Brain	Normal/Primary	chr6:147008220-147008232|-	intron	HITS-CLIP	POSITIVE	DIRECT	NA	NA	NA
STXBP5-AS1	NR_034115.1|ENSG00000233452	hsa-let-7c-5p	MIMAT0000064	hg38	NA	Brain	Normal/Primary	chr6:146958471-146958483|-	intron	HITS-CLIP	POSITIVE	DIRECT	NA	NA	NA
STXBP5-AS1	NR_034115.1|ENSG00000233452	hsa-let-7c-5p	MIMAT0000064	hg38	NA	Brain	Normal/Primary	chr6:146851143-146851155|-	exon	HITS-CLIP	POSITIVE	DIRECT	NA	NA	NA
TYMSOS	ENSG00000176912	hsa-let-7c-5p	MIMAT0000064	hg38	NA	Brain	Normal/Primary	chr18:649894-649906|-	exon	HITS-CLIP	POSITIVE	DIRECT	NA	COSV58112325	chr18:649896
AC004943.2	ENSG00000259768	hsa-let-7d-5p	MIMAT0000065	hg38	NA	Brain	Normal/Primary	chr16:72787833-72787845|+	exon	HITS-CLIP	POSITIVE	DIRECT	NA	COSV51708638|COSV51707728	chr16:72787837|chr16:72787839
AC092718.4	ENSG00000261061	hsa-let-7d-5p	MIMAT0000065	hg38	LCL35	NA	Normal/Primary	chr16:81031386-81031398|+	exon	PAR-CLIP	POSITIVE	DIRECT	NA	NA	NA
AL158206.1	ENSG00000260912	hsa-let-7d-5p	MIMAT0000065	hg38	NA	Brain	Normal/Primary	chr9:19454713-19454725|+	exon	HITS-CLIP	POSITIVE	DIRECT	NA	NA	NA
AL158206.1	ENSG00000260912	hsa-let-7d-5p	MIMAT0000065	hg38	NA	Brain	Normal/Primary	chr9:19454826-19454838|+	exon	HITS-CLIP	POSITIVE	DIRECT	NA	NA	NA
STXBP5-AS1	NR_034115.1|ENSG00000233452	hsa-let-7d-5p	MIMAT0000065	hg38	NA	Brain	Normal/Primary	chr6:146842306-146842318|-	exon	HITS-CLIP	POSITIVE	DIRECT	NA	rs12664782	chr6:146842317
STXBP5-AS1	NR_034115.1|ENSG00000233452	hsa-let-7d-5p	MIMAT0000065	hg38	NA	Brain	Normal/Primary	chr6:146842306-146842318|-	exon	HITS-CLIP	POSITIVE	DIRECT	NA	rs12664782	chr6:146842317
STXBP5-AS1	NR_034115.1|ENSG00000233452	hsa-let-7d-5p	MIMAT0000065	hg38	NA	Brain	Normal/Primary	chr6:147127953-147127965|-	intron	HITS-CLIP	POSITIVE	DIRECT	NA	NA	NA
STXBP5-AS1	NR_034115.1|ENSG00000233452	hsa-let-7d-5p	MIMAT0000065	hg38	NA	Brain	Normal/Primary	chr6:147010872-147010884|-	intron	HITS-CLIP	POSITIVE	DIRECT	NA	NA	NA
STXBP5-AS1	NR_034115.1|ENSG00000233452	hsa-let-7d-5p	MIMAT0000065	hg38	NA	Brain	Normal/Primary	chr6:146995222-146995234|-	intron	HITS-CLIP	POSITIVE	DIRECT	NA	NA	NA
STXBP5-AS1	NR_034115.1|ENSG00000233452	hsa-let-7d-5p	MIMAT0000065	hg38	NA	Brain	Normal/Primary	chr6:147010872-147010884|-	intron	HITS-CLIP	POSITIVE	DIRECT	NA	NA	NA
STXBP5-AS1	NR_034115.1|ENSG00000233452	hsa-let-7d-5p	MIMAT0000065	hg38	NA	Brain	Normal/Primary	chr6:147127139-147127151|-	intron	HITS-CLIP	POSITIVE	DIRECT	NA	NA	NA
STXBP5-AS1	NR_034115.1|ENSG00000233452	hsa-let-7d-5p	MIMAT0000065	hg38	NA	Brain	Normal/Primary	chr6:147127953-147127965|-	intron	HITS-CLIP	POSITIVE	DIRECT	NA	NA	NA
STXBP5-AS1	NR_034115.1|ENSG00000233452	hsa-let-7d-5p	MIMAT0000065	hg38	NA	Brain	Normal/Primary	chr6:146929188-146929200|-	intron	HITS-CLIP	POSITIVE	DIRECT	NA	NA	NA
STXBP5-AS1	NR_034115.1|ENSG00000233452	hsa-let-7d-5p	MIMAT0000065	hg38	NA	Brain	Normal/Primary	chr6:147103191-147103203|-	intron	HITS-CLIP	POSITIVE	DIRECT	NA	NA	NA
STXBP5-AS1	NR_034115.1|ENSG00000233452	hsa-let-7d-5p	MIMAT0000065	hg38	NA	Brain	Normal/Primary	chr6:147103191-147103203|-	intron	HITS-CLIP	POSITIVE	DIRECT	NA	NA	NA
STXBP5-AS1	NR_034115.1|ENSG00000233452	hsa-let-7d-5p	MIMAT0000065	hg38	NA	Brain	Normal/Primary	chr6:147051526-147051538|-	intron	HITS-CLIP	POSITIVE	DIRECT	NA	NA	NA
STXBP5-AS1	NR_034115.1|ENSG00000233452	hsa-let-7d-5p	MIMAT0000065	hg38	NA	Brain	Normal/Primary	chr6:147051526-147051538|-	intron	HITS-CLIP	POSITIVE	DIRECT	NA	NA	NA
STXBP5-AS1	NR_034115.1|ENSG00000233452	hsa-let-7d-5p	MIMAT0000065	hg38	NA	Brain	Normal/Primary	chr6:146929188-146929200|-	intron	HITS-CLIP	POSITIVE	DIRECT	NA	NA	NA
STXBP5-AS1	NR_034115.1|ENSG00000233452	hsa-let-7d-5p	MIMAT0000065	hg38	NA	Brain	Normal/Primary	chr6:147097987-147098003|-	intron	HITS-CLIP	POSITIVE	DIRECT	NA	NA	NA
STXBP5-AS1	NR_034115.1|ENSG00000233452	hsa-let-7d-5p	MIMAT0000065	hg38	NA	Brain	Normal/Primary	chr6:147097987-147098003|-	intron	HITS-CLIP	POSITIVE	DIRECT	NA	NA	NA
STXBP5-AS1	NR_034115.1|ENSG00000233452	hsa-let-7d-5p	MIMAT0000065	hg38	NA	Brain	Normal/Primary	chr6:146847121-146847133|-	intron	HITS-CLIP	POSITIVE	DIRECT	NA	NA	NA
STXBP5-AS1	NR_034115.1|ENSG00000233452	hsa-let-7d-5p	MIMAT0000065	hg38	NA	Brain	Normal/Primary	chr6:146995222-146995234|-	intron	HITS-CLIP	POSITIVE	DIRECT	NA	NA	NA
STXBP5-AS1	NR_034115.1|ENSG00000233452	hsa-let-7d-5p	MIMAT0000065	hg38	NA	Brain	Normal/Primary	chr6:147127139-147127151|-	intron	HITS-CLIP	POSITIVE	DIRECT	NA	NA	NA
STXBP5-AS1	NR_034115.1|ENSG00000233452	hsa-let-7d-5p	MIMAT0000065	hg38	NA	Brain	Normal/Primary	chr6:146847121-146847133|-	intron	HITS-CLIP	POSITIVE	DIRECT	NA	NA	NA
TMPO-AS1	ENSG00000257167	hsa-let-7d-5p	MIMAT0000065	hg38	NA	Brain	Normal/Primary	chr12:98513773-98513785|-	exon	HITS-CLIP	POSITIVE	DIRECT	NA	NA	NA
TYMSOS	ENSG00000176912	hsa-let-7d-5p	MIMAT0000065	hg38	NA	Brain	Normal/Primary	chr18:649894-649906|-	exon	HITS-CLIP	POSITIVE	DIRECT	NA	COSV58112325	chr18:649896
AC004943.2	ENSG00000259768	hsa-let-7e-5p	MIMAT0000066	hg38	NA	Brain	Normal/Primary	chr16:72787833-72787845|+	exon	HITS-CLIP	POSITIVE	DIRECT	NA	COSV51708638|COSV51707728	chr16:72787837|chr16:72787839
AC004943.2	ENSG00000259768	hsa-let-7e-5p	MIMAT0000066	hg38	NA	Brain	Normal/Primary	chr16:72665290-72665302|+	exon	HITS-CLIP	POSITIVE	DIRECT	NA	NA	NA
AC004943.2	ENSG00000259768	hsa-let-7e-5p	MIMAT0000066	hg38	NA	Brain	Normal/Primary	chr16:72669803-72669815|+	intron	HITS-CLIP	POSITIVE	DIRECT	NA	NA	NA
AL158206.1	ENSG00000260912	hsa-let-7e-5p	MIMAT0000066	hg38	NA	Brain	Normal/Primary	chr9:19455064-19455076|+	exon	HITS-CLIP	POSITIVE	DIRECT	NA	NA	NA
AL158206.1	ENSG00000260912	hsa-let-7e-5p	MIMAT0000066	hg38	NA	Brain	Normal/Primary	chr9:19454371-19454383|+	exon	HITS-CLIP	POSITIVE	DIRECT	NA	NA	NA
AL158206.1	ENSG00000260912	hsa-let-7e-5p	MIMAT0000066	hg38	NA	Brain	Normal/Primary	chr9:19455040-19455052|+	exon	HITS-CLIP	POSITIVE	DIRECT	NA	NA	NA
AL158206.1	ENSG00000260912	hsa-let-7e-5p	MIMAT0000066	hg38	NA	Brain	Normal/Primary	chr9:19454713-19454725|+	exon	HITS-CLIP	POSITIVE	DIRECT	NA	NA	NA
STXBP5-AS1	NR_034115.1|ENSG00000233452	hsa-let-7e-5p	MIMAT0000066	hg38	NA	Brain	Normal/Primary	chr6:146841672-146841684|-	exon	HITS-CLIP	POSITIVE	DIRECT	NA	rs148802118	chr6:146841684
STXBP5-AS1	NR_034115.1|ENSG00000233452	hsa-let-7e-5p	MIMAT0000066	hg38	NA	Brain	Normal/Primary	chr6:147010872-147010884|-	intron	HITS-CLIP	POSITIVE	DIRECT	NA	NA	NA
STXBP5-AS1	NR_034115.1|ENSG00000233452	hsa-let-7e-5p	MIMAT0000066	hg38	NA	Brain	Normal/Primary	chr6:147052995-147053007|-	intron	HITS-CLIP	POSITIVE	DIRECT	NA	NA	NA
STXBP5-AS1	NR_034115.1|ENSG00000233452	hsa-let-7e-5p	MIMAT0000066	hg38	NA	Brain	Normal/Primary	chr6:146847121-146847133|-	intron	HITS-CLIP	POSITIVE	DIRECT	NA	NA	NA
STXBP5-AS1	NR_034115.1|ENSG00000233452	hsa-let-7e-5p	MIMAT0000066	hg38	NA	Brain	Normal/Primary	chr6:147120408-147120420|-	intron	HITS-CLIP	POSITIVE	DIRECT	NA	NA	NA
STXBP5-AS1	NR_034115.1|ENSG00000233452	hsa-let-7e-5p	MIMAT0000066	hg38	NA	Brain	Normal/Primary	chr6:147119418-147119430|-	exon	HITS-CLIP	POSITIVE	DIRECT	NA	NA	NA
STXBP5-AS1	NR_034115.1|ENSG00000233452	hsa-let-7e-5p	MIMAT0000066	hg38	NA	Brain	Normal/Primary	chr6:146843529-146843541|-	intron	HITS-CLIP	POSITIVE	DIRECT	NA	NA	NA
STXBP5-AS1	NR_034115.1|ENSG00000233452	hsa-let-7e-5p	MIMAT0000066	hg38	NA	Brain	Normal/Primary	chr6:147049716-147049728|-	intron	HITS-CLIP	POSITIVE	DIRECT	NA	NA	NA
STXBP5-AS1	NR_034115.1|ENSG00000233452	hsa-let-7e-5p	MIMAT0000066	hg38	NA	Brain	Normal/Primary	chr6:147010872-147010884|-	intron	HITS-CLIP	POSITIVE	DIRECT	NA	NA	NA
STXBP5-AS1	NR_034115.1|ENSG00000233452	hsa-let-7e-5p	MIMAT0000066	hg38	NA	Brain	Normal/Primary	chr6:147105182-147105194|-	intron	HITS-CLIP	POSITIVE	DIRECT	NA	NA	NA
STXBP5-AS1	NR_034115.1|ENSG00000233452	hsa-let-7e-5p	MIMAT0000066	hg38	NA	Brain	Normal/Primary	chr6:146843529-146843541|-	exon	HITS-CLIP	POSITIVE	DIRECT	NA	NA	NA
STXBP5-AS1	NR_034115.1|ENSG00000233452	hsa-let-7e-5p	MIMAT0000066	hg38	NA	Brain	Normal/Primary	chr6:147105182-147105194|-	intron	HITS-CLIP	POSITIVE	DIRECT	NA	NA	NA
STXBP5-AS1	NR_034115.1|ENSG00000233452	hsa-let-7e-5p	MIMAT0000066	hg38	NA	Brain	Normal/Primary	chr6:146846679-146846691|-	intron	HITS-CLIP	POSITIVE	DIRECT	NA	NA	NA
STXBP5-AS1	NR_034115.1|ENSG00000233452	hsa-let-7e-5p	MIMAT0000066	hg38	NA	Brain	Normal/Primary	chr6:147052995-147053007|-	intron	HITS-CLIP	POSITIVE	DIRECT	NA	NA	NA
STXBP5-AS1	NR_034115.1|ENSG00000233452	hsa-let-7e-5p	MIMAT0000066	hg38	NA	Brain	Normal/Primary	chr6:146960316-146960328|-	intron	HITS-CLIP	POSITIVE	DIRECT	NA	NA	NA
STXBP5-AS1	NR_034115.1|ENSG00000233452	hsa-let-7e-5p	MIMAT0000066	hg38	NA	Brain	Normal/Primary	chr6:147120408-147120420|-	intron	HITS-CLIP	POSITIVE	DIRECT	NA	NA	NA
STXBP5-AS1	NR_034115.1|ENSG00000233452	hsa-let-7e-5p	MIMAT0000066	hg38	NA	Brain	Normal/Primary	chr6:146841600-146841612|-	exon	HITS-CLIP	POSITIVE	DIRECT	NA	NA	NA
STXBP5-AS1	NR_034115.1|ENSG00000233452	hsa-let-7e-5p	MIMAT0000066	hg38	NA	Brain	Normal/Primary	chr6:147051526-147051538|-	intron	HITS-CLIP	POSITIVE	DIRECT	NA	NA	NA
STXBP5-AS1	NR_034115.1|ENSG00000233452	hsa-let-7e-5p	MIMAT0000066	hg38	NA	Brain	Normal/Primary	chr6:147008220-147008232|-	intron	HITS-CLIP	POSITIVE	DIRECT	NA	NA	NA
STXBP5-AS1	NR_034115.1|ENSG00000233452	hsa-let-7e-5p	MIMAT0000066	hg38	NA	Brain	Normal/Primary	chr6:146958471-146958483|-	intron	HITS-CLIP	POSITIVE	DIRECT	NA	NA	NA
STXBP5-AS1	NR_034115.1|ENSG00000233452	hsa-let-7e-5p	MIMAT0000066	hg38	NA	Brain	Normal/Primary	chr6:146922484-146922496|-	intron	HITS-CLIP	POSITIVE	DIRECT	NA	NA	NA
STXBP5-AS1	NR_034115.1|ENSG00000233452	hsa-let-7e-5p	MIMAT0000066	hg38	NA	Brain	Normal/Primary	chr6:146922484-146922496|-	intron	HITS-CLIP	POSITIVE	DIRECT	NA	NA	NA
STXBP5-AS1	NR_034115.1|ENSG00000233452	hsa-let-7e-5p	MIMAT0000066	hg38	NA	Brain	Normal/Primary	chr6:146847121-146847133|-	intron	HITS-CLIP	POSITIVE	DIRECT	NA	NA	NA
STXBP5-AS1	NR_034115.1|ENSG00000233452	hsa-let-7e-5p	MIMAT0000066	hg38	NA	Brain	Normal/Primary	chr6:147051526-147051538|-	intron	HITS-CLIP	POSITIVE	DIRECT	NA	NA	NA
STXBP5-AS1	NR_034115.1|ENSG00000233452	hsa-let-7e-5p	MIMAT0000066	hg38	NA	Brain	Normal/Primary	chr6:147127953-147127965|-	intron	HITS-CLIP	POSITIVE	DIRECT	NA	NA	NA
STXBP5-AS1	NR_034115.1|ENSG00000233452	hsa-let-7e-5p	MIMAT0000066	hg38	NA	Brain	Normal/Primary	chr6:146995222-146995234|-	intron	HITS-CLIP	POSITIVE	DIRECT	NA	NA	NA
STXBP5-AS1	NR_034115.1|ENSG00000233452	hsa-let-7e-5p	MIMAT0000066	hg38	NA	Brain	Normal/Primary	chr6:146995222-146995234|-	intron	HITS-CLIP	POSITIVE	DIRECT	NA	NA	NA
STXBP5-AS1	NR_034115.1|ENSG00000233452	hsa-let-7e-5p	MIMAT0000066	hg38	NA	Brain	Normal/Primary	chr6:147077836-147077848|-	intron	HITS-CLIP	POSITIVE	DIRECT	NA	NA	NA
STXBP5-AS1	NR_034115.1|ENSG00000233452	hsa-let-7e-5p	MIMAT0000066	hg38	NA	Brain	Normal/Primary	chr6:147046159-147046171|-	intron	HITS-CLIP	POSITIVE	DIRECT	NA	NA	NA
STXBP5-AS1	NR_034115.1|ENSG00000233452	hsa-let-7e-5p	MIMAT0000066	hg38	NA	Brain	Normal/Primary	chr6:147046159-147046171|-	intron	HITS-CLIP	POSITIVE	DIRECT	NA	NA	NA
STXBP5-AS1	NR_034115.1|ENSG00000233452	hsa-let-7e-5p	MIMAT0000066	hg38	NA	Brain	Normal/Primary	chr6:146958471-146958483|-	intron	HITS-CLIP	POSITIVE	DIRECT	NA	NA	NA
STXBP5-AS1	NR_034115.1|ENSG00000233452	hsa-let-7e-5p	MIMAT0000066	hg38	NA	Brain	Normal/Primary	chr6:146846679-146846691|-	intron	HITS-CLIP	POSITIVE	DIRECT	NA	NA	NA
STXBP5-AS1	NR_034115.1|ENSG00000233452	hsa-let-7e-5p	MIMAT0000066	hg38	NA	Brain	Normal/Primary	chr6:147091918-147091930|-	intron	HITS-CLIP	POSITIVE	DIRECT	NA	NA	NA
STXBP5-AS1	NR_034115.1|ENSG00000233452	hsa-let-7e-5p	MIMAT0000066	hg38	NA	Brain	Normal/Primary	chr6:147077836-147077848|-	intron	HITS-CLIP	POSITIVE	DIRECT	NA	NA	NA
STXBP5-AS1	NR_034115.1|ENSG00000233452	hsa-let-7e-5p	MIMAT0000066	hg38	NA	Brain	Normal/Primary	chr6:147008220-147008232|-	intron	HITS-CLIP	POSITIVE	DIRECT	NA	NA	NA
STXBP5-AS1	NR_034115.1|ENSG00000233452	hsa-let-7e-5p	MIMAT0000066	hg38	NA	Brain	Normal/Primary	chr6:147119418-147119430|-	exon	HITS-CLIP	POSITIVE	DIRECT	NA	NA	NA
STXBP5-AS1	NR_034115.1|ENSG00000233452	hsa-let-7e-5p	MIMAT0000066	hg38	NA	Brain	Normal/Primary	chr6:147127953-147127965|-	intron	HITS-CLIP	POSITIVE	DIRECT	NA	NA	NA
STXBP5-AS1	NR_034115.1|ENSG00000233452	hsa-let-7e-5p	MIMAT0000066	hg38	NA	Brain	Normal/Primary	chr6:146960316-146960328|-	intron	HITS-CLIP	POSITIVE	DIRECT	NA	NA	NA
STXBP5-AS1	NR_034115.1|ENSG00000233452	hsa-let-7e-5p	MIMAT0000066	hg38	NA	Brain	Normal/Primary	chr6:147091918-147091930|-	intron	HITS-CLIP	POSITIVE	DIRECT	NA	NA	NA
STXBP5-AS1	NR_034115.1|ENSG00000233452	hsa-let-7e-5p	MIMAT0000066	hg38	NA	Brain	Normal/Primary	chr6:147049716-147049728|-	intron	HITS-CLIP	POSITIVE	DIRECT	NA	NA	NA
TYMSOS	ENSG00000176912	hsa-let-7e-5p	MIMAT0000066	hg38	NA	Brain	Normal/Primary	chr18:649894-649906|-	exon	HITS-CLIP	POSITIVE	DIRECT	NA	COSV58112325	chr18:649896
TYMSOS	ENSG00000176912	hsa-let-7e-5p	MIMAT0000066	hg38	NA	Brain	Normal/Primary	chr18:650027-650039|-	intron	HITS-CLIP	POSITIVE	DIRECT	NA	NA	NA
AL158206.1	ENSG00000260912	hsa-let-7f-5p	MIMAT0000067	hg38	NA	Brain	Normal/Primary	chr9:19454713-19454725|+	exon	HITS-CLIP	POSITIVE	DIRECT	NA	NA	NA
STXBP5-AS1	NR_034115.1|ENSG00000233452	hsa-let-7f-5p	MIMAT0000067	hg38	NA	Brain	Normal/Primary	chr6:146841672-146841684|-	exon	HITS-CLIP	POSITIVE	DIRECT	NA	rs148802118	chr6:146841684
STXBP5-AS1	NR_034115.1|ENSG00000233452	hsa-let-7f-5p	MIMAT0000067	hg38	NA	Brain	Normal/Primary	chr6:146926428-146926440|-	intron	HITS-CLIP	POSITIVE	DIRECT	NA	NA	NA
STXBP5-AS1	NR_034115.1|ENSG00000233452	hsa-let-7f-5p	MIMAT0000067	hg38	NA	Brain	Normal/Primary	chr6:147052995-147053007|-	intron	HITS-CLIP	POSITIVE	DIRECT	NA	NA	NA
STXBP5-AS1	NR_034115.1|ENSG00000233452	hsa-let-7f-5p	MIMAT0000067	hg38	NA	Brain	Normal/Primary	chr6:146929741-146929753|-	intron	HITS-CLIP	POSITIVE	DIRECT	NA	NA	NA
STXBP5-AS1	NR_034115.1|ENSG00000233452	hsa-let-7f-5p	MIMAT0000067	hg38	NA	Brain	Normal/Primary	chr6:147051526-147051538|-	intron	HITS-CLIP	POSITIVE	DIRECT	NA	NA	NA
STXBP5-AS1	NR_034115.1|ENSG00000233452	hsa-let-7f-5p	MIMAT0000067	hg38	NA	Brain	Normal/Primary	chr6:147077836-147077848|-	intron	HITS-CLIP	POSITIVE	DIRECT	NA	NA	NA
STXBP5-AS1	NR_034115.1|ENSG00000233452	hsa-let-7f-5p	MIMAT0000067	hg38	NA	Brain	Normal/Primary	chr6:146846679-146846691|-	intron	HITS-CLIP	POSITIVE	DIRECT	NA	NA	NA
STXBP5-AS1	NR_034115.1|ENSG00000233452	hsa-let-7f-5p	MIMAT0000067	hg38	NA	Brain	Normal/Primary	chr6:146846679-146846691|-	intron	HITS-CLIP	POSITIVE	DIRECT	NA	NA	NA
STXBP5-AS1	NR_034115.1|ENSG00000233452	hsa-let-7f-5p	MIMAT0000067	hg38	NA	Brain	Normal/Primary	chr6:146851143-146851155|-	exon	HITS-CLIP	POSITIVE	DIRECT	NA	NA	NA
STXBP5-AS1	NR_034115.1|ENSG00000233452	hsa-let-7f-5p	MIMAT0000067	hg38	NA	Brain	Normal/Primary	chr6:146960316-146960328|-	intron	HITS-CLIP	POSITIVE	DIRECT	NA	NA	NA
STXBP5-AS1	NR_034115.1|ENSG00000233452	hsa-let-7f-5p	MIMAT0000067	hg38	NA	Brain	Normal/Primary	chr6:146841604-146841616|-	exon	HITS-CLIP	POSITIVE	DIRECT	NA	NA	NA
STXBP5-AS1	NR_034115.1|ENSG00000233452	hsa-let-7f-5p	MIMAT0000067	hg38	NA	Brain	Normal/Primary	chr6:146926428-146926440|-	intron	HITS-CLIP	POSITIVE	DIRECT	NA	NA	NA
STXBP5-AS1	NR_034115.1|ENSG00000233452	hsa-let-7f-5p	MIMAT0000067	hg38	NA	Brain	Normal/Primary	chr6:147052995-147053007|-	intron	HITS-CLIP	POSITIVE	DIRECT	NA	NA	NA
STXBP5-AS1	NR_034115.1|ENSG00000233452	hsa-let-7f-5p	MIMAT0000067	hg38	NA	Brain	Normal/Primary	chr6:146929741-146929753|-	intron	HITS-CLIP	POSITIVE	DIRECT	NA	NA	NA
STXBP5-AS1	NR_034115.1|ENSG00000233452	hsa-let-7f-5p	MIMAT0000067	hg38	NA	Brain	Normal/Primary	chr6:147051526-147051538|-	intron	HITS-CLIP	POSITIVE	DIRECT	NA	NA	NA
STXBP5-AS1	NR_034115.1|ENSG00000233452	hsa-let-7f-5p	MIMAT0000067	hg38	NA	Brain	Normal/Primary	chr6:146851143-146851155|-	exon	HITS-CLIP	POSITIVE	DIRECT	NA	NA	NA
STXBP5-AS1	NR_034115.1|ENSG00000233452	hsa-let-7f-5p	MIMAT0000067	hg38	NA	Brain	Normal/Primary	chr6:147077836-147077848|-	intron	HITS-CLIP	POSITIVE	DIRECT	NA	NA	NA
STXBP5-AS1	NR_034115.1|ENSG00000233452	hsa-let-7f-5p	MIMAT0000067	hg38	NA	Brain	Normal/Primary	chr6:146960316-146960328|-	intron	HITS-CLIP	POSITIVE	DIRECT	NA	NA	NA
STXBP5-AS1	NR_034115.1|ENSG00000233452	hsa-let-7g-5p	MIMAT0000414	hg38	NA	Brain	Normal/Primary	chr6:146841672-146841684|-	exon	HITS-CLIP	POSITIVE	DIRECT	NA	rs148802118	chr6:146841684
STXBP5-AS1	NR_034115.1|ENSG00000233452	hsa-let-7g-5p	MIMAT0000414	hg38	NA	Brain	Normal/Primary	chr6:146848692-146848704|-	intron	HITS-CLIP	POSITIVE	DIRECT	NA	NA	NA
STXBP5-AS1	NR_034115.1|ENSG00000233452	hsa-let-7g-5p	MIMAT0000414	hg38	NA	Brain	Normal/Primary	chr6:147008220-147008232|-	intron	HITS-CLIP	POSITIVE	DIRECT	NA	NA	NA
STXBP5-AS1	NR_034115.1|ENSG00000233452	hsa-let-7g-5p	MIMAT0000414	hg38	NA	Brain	Normal/Primary	chr6:146958471-146958483|-	intron	HITS-CLIP	POSITIVE	DIRECT	NA	NA	NA
STXBP5-AS1	NR_034115.1|ENSG00000233452	hsa-let-7g-5p	MIMAT0000414	hg38	NA	Brain	Normal/Primary	chr6:146843529-146843541|-	exon	HITS-CLIP	POSITIVE	DIRECT	NA	NA	NA
STXBP5-AS1	NR_034115.1|ENSG00000233452	hsa-let-7g-5p	MIMAT0000414	hg38	NA	Brain	Normal/Primary	chr6:147125970-147125982|-	intron	HITS-CLIP	POSITIVE	DIRECT	NA	NA	NA
STXBP5-AS1	NR_034115.1|ENSG00000233452	hsa-let-7g-5p	MIMAT0000414	hg38	NA	Brain	Normal/Primary	chr6:147010872-147010884|-	intron	HITS-CLIP	POSITIVE	DIRECT	NA	NA	NA
STXBP5-AS1	NR_034115.1|ENSG00000233452	hsa-let-7g-5p	MIMAT0000414	hg38	NA	Brain	Normal/Primary	chr6:147052995-147053007|-	intron	HITS-CLIP	POSITIVE	DIRECT	NA	NA	NA
STXBP5-AS1	NR_034115.1|ENSG00000233452	hsa-let-7g-5p	MIMAT0000414	hg38	NA	Brain	Normal/Primary	chr6:146926428-146926440|-	intron	HITS-CLIP	POSITIVE	DIRECT	NA	NA	NA
STXBP5-AS1	NR_034115.1|ENSG00000233452	hsa-let-7g-5p	MIMAT0000414	hg38	NA	Brain	Normal/Primary	chr6:146851143-146851155|-	exon	HITS-CLIP	POSITIVE	DIRECT	NA	NA	NA
STXBP5-AS1	NR_034115.1|ENSG00000233452	hsa-let-7g-5p	MIMAT0000414	hg38	NA	Brain	Normal/Primary	chr6:147046159-147046171|-	intron	HITS-CLIP	POSITIVE	DIRECT	NA	NA	NA
STXBP5-AS1	NR_034115.1|ENSG00000233452	hsa-let-7g-5p	MIMAT0000414	hg38	NA	Brain	Normal/Primary	chr6:147008220-147008232|-	intron	HITS-CLIP	POSITIVE	DIRECT	NA	NA	NA
STXBP5-AS1	NR_034115.1|ENSG00000233452	hsa-let-7g-5p	MIMAT0000414	hg38	NA	Brain	Normal/Primary	chr6:147013706-147013718|-	intron	HITS-CLIP	POSITIVE	DIRECT	NA	NA	NA
STXBP5-AS1	NR_034115.1|ENSG00000233452	hsa-let-7g-5p	MIMAT0000414	hg38	NA	Brain	Normal/Primary	chr6:146960316-146960328|-	intron	HITS-CLIP	POSITIVE	DIRECT	NA	NA	NA
STXBP5-AS1	NR_034115.1|ENSG00000233452	hsa-let-7g-5p	MIMAT0000414	hg38	NA	Brain	Normal/Primary	chr6:147077836-147077848|-	intron	HITS-CLIP	POSITIVE	DIRECT	NA	NA	NA
STXBP5-AS1	NR_034115.1|ENSG00000233452	hsa-let-7g-5p	MIMAT0000414	hg38	NA	Brain	Normal/Primary	chr6:146843529-146843541|-	intron	HITS-CLIP	POSITIVE	DIRECT	NA	NA	NA
STXBP5-AS1	NR_034115.1|ENSG00000233452	hsa-let-7g-5p	MIMAT0000414	hg38	NA	Brain	Normal/Primary	chr6:146958471-146958483|-	intron	HITS-CLIP	POSITIVE	DIRECT	NA	NA	NA
STXBP5-AS1	NR_034115.1|ENSG00000233452	hsa-let-7g-5p	MIMAT0000414	hg38	NA	Brain	Normal/Primary	chr6:147013706-147013718|-	intron	HITS-CLIP	POSITIVE	DIRECT	NA	NA	NA
STXBP5-AS1	NR_034115.1|ENSG00000233452	hsa-let-7g-5p	MIMAT0000414	hg38	NA	Brain	Normal/Primary	chr6:147049716-147049728|-	intron	HITS-CLIP	POSITIVE	DIRECT	NA	NA	NA
STXBP5-AS1	NR_034115.1|ENSG00000233452	hsa-let-7g-5p	MIMAT0000414	hg38	NA	Brain	Normal/Primary	chr6:146926428-146926440|-	intron	HITS-CLIP	POSITIVE	DIRECT	NA	NA	NA
STXBP5-AS1	NR_034115.1|ENSG00000233452	hsa-let-7g-5p	MIMAT0000414	hg38	NA	Brain	Normal/Primary	chr6:147125970-147125982|-	intron	HITS-CLIP	POSITIVE	DIRECT	NA	NA	NA
STXBP5-AS1	NR_034115.1|ENSG00000233452	hsa-let-7g-5p	MIMAT0000414	hg38	NA	Brain	Normal/Primary	chr6:147127953-147127965|-	intron	HITS-CLIP	POSITIVE	DIRECT	NA	NA	NA
STXBP5-AS1	NR_034115.1|ENSG00000233452	hsa-let-7g-5p	MIMAT0000414	hg38	NA	Brain	Normal/Primary	chr6:147046159-147046171|-	intron	HITS-CLIP	POSITIVE	DIRECT	NA	NA	NA
STXBP5-AS1	NR_034115.1|ENSG00000233452	hsa-let-7g-5p	MIMAT0000414	hg38	NA	Brain	Normal/Primary	chr6:146848692-146848704|-	intron	HITS-CLIP	POSITIVE	DIRECT	NA	NA	NA
STXBP5-AS1	NR_034115.1|ENSG00000233452	hsa-let-7g-5p	MIMAT0000414	hg38	NA	Brain	Normal/Primary	chr6:147045519-147045531|-	intron	HITS-CLIP	POSITIVE	DIRECT	NA	NA	NA
STXBP5-AS1	NR_034115.1|ENSG00000233452	hsa-let-7g-5p	MIMAT0000414	hg38	NA	Brain	Normal/Primary	chr6:146851143-146851155|-	exon	HITS-CLIP	POSITIVE	DIRECT	NA	NA	NA
STXBP5-AS1	NR_034115.1|ENSG00000233452	hsa-let-7g-5p	MIMAT0000414	hg38	NA	Brain	Normal/Primary	chr6:147051526-147051538|-	intron	HITS-CLIP	POSITIVE	DIRECT	NA	NA	NA
STXBP5-AS1	NR_034115.1|ENSG00000233452	hsa-let-7g-5p	MIMAT0000414	hg38	NA	Brain	Normal/Primary	chr6:146960316-146960328|-	intron	HITS-CLIP	POSITIVE	DIRECT	NA	NA	NA
STXBP5-AS1	NR_034115.1|ENSG00000233452	hsa-let-7g-5p	MIMAT0000414	hg38	NA	Brain	Normal/Primary	chr6:147127953-147127965|-	intron	HITS-CLIP	POSITIVE	DIRECT	NA	NA	NA
STXBP5-AS1	NR_034115.1|ENSG00000233452	hsa-let-7g-5p	MIMAT0000414	hg38	NA	Brain	Normal/Primary	chr6:147010872-147010884|-	intron	HITS-CLIP	POSITIVE	DIRECT	NA	NA	NA
STXBP5-AS1	NR_034115.1|ENSG00000233452	hsa-let-7g-5p	MIMAT0000414	hg38	NA	Brain	Normal/Primary	chr6:147077836-147077848|-	intron	HITS-CLIP	POSITIVE	DIRECT	NA	NA	NA
STXBP5-AS1	NR_034115.1|ENSG00000233452	hsa-let-7g-5p	MIMAT0000414	hg38	NA	Brain	Normal/Primary	chr6:147049716-147049728|-	intron	HITS-CLIP	POSITIVE	DIRECT	NA	NA	NA
STXBP5-AS1	NR_034115.1|ENSG00000233452	hsa-let-7g-5p	MIMAT0000414	hg38	NA	Brain	Normal/Primary	chr6:147051526-147051538|-	intron	HITS-CLIP	POSITIVE	DIRECT	NA	NA	NA
STXBP5-AS1	NR_034115.1|ENSG00000233452	hsa-let-7g-5p	MIMAT0000414	hg38	NA	Brain	Normal/Primary	chr6:147052995-147053007|-	intron	HITS-CLIP	POSITIVE	DIRECT	NA	NA	NA
STXBP5-AS1	NR_034115.1|ENSG00000233452	hsa-let-7g-5p	MIMAT0000414	hg38	NA	Brain	Normal/Primary	chr6:147045519-147045531|-	intron	HITS-CLIP	POSITIVE	DIRECT	NA	NA	NA
TMPO-AS1	ENSG00000257167	hsa-let-7g-5p	MIMAT0000414	hg38	NA	Brain	Normal/Primary	chr12:98513773-98513785|-	exon	HITS-CLIP	POSITIVE	DIRECT	NA	NA	NA
TYMSOS	ENSG00000176912	hsa-let-7g-5p	MIMAT0000414	hg38	NA	Brain	Normal/Primary	chr18:649894-649906|-	exon	HITS-CLIP	POSITIVE	DIRECT	NA	COSV58112325	chr18:649896
TYMSOS	ENSG00000176912	hsa-let-7g-5p	MIMAT0000414	hg38	NA	Brain	Normal/Primary	chr18:644835-644847|-	intron	HITS-CLIP	POSITIVE	DIRECT	NA	NA	NA
TYMSOS	ENSG00000176912	hsa-let-7g-5p	MIMAT0000414	hg38	NA	Brain	Normal/Primary	chr18:650027-650039|-	intron	HITS-CLIP	POSITIVE	DIRECT	NA	NA	NA
AC004943.2	ENSG00000259768	hsa-let-7i-5p	MIMAT0000415	hg38	NA	Brain	Normal/Primary	chr16:72787833-72787845|+	exon	HITS-CLIP	POSITIVE	DIRECT	NA	COSV51708638|COSV51707728	chr16:72787837|chr16:72787839
AC004943.2	ENSG00000259768	hsa-let-7i-5p	MIMAT0000415	hg38	NA	Brain	Normal/Primary	chr16:72665290-72665302|+	exon	HITS-CLIP	POSITIVE	DIRECT	NA	NA	NA
AC004943.2	ENSG00000259768	hsa-let-7i-5p	MIMAT0000415	hg38	NA	Brain	Normal/Primary	chr16:72669803-72669815|+	intron	HITS-CLIP	POSITIVE	DIRECT	NA	NA	NA
AC092718.4	ENSG00000261061	hsa-let-7i-5p	MIMAT0000415	hg38	DG75	NA	Normal/Primary	chr16:81031269-81031281|+	exon	PAR-CLIP	POSITIVE	DIRECT	No treatment	NA	NA
STXBP5-AS1	NR_034115.1|ENSG00000233452	hsa-let-7i-5p	MIMAT0000415	hg38	NA	Brain	Normal/Primary	chr6:146841672-146841684|-	exon	HITS-CLIP	POSITIVE	DIRECT	NA	rs148802118	chr6:146841684
STXBP5-AS1	NR_034115.1|ENSG00000233452	hsa-let-7i-5p	MIMAT0000415	hg38	NA	Brain	Normal/Primary	chr6:146958471-146958483|-	intron	HITS-CLIP	POSITIVE	DIRECT	NA	NA	NA
STXBP5-AS1	NR_034115.1|ENSG00000233452	hsa-let-7i-5p	MIMAT0000415	hg38	NA	Brain	Normal/Primary	chr6:147105182-147105194|-	intron	HITS-CLIP	POSITIVE	DIRECT	NA	NA	NA
STXBP5-AS1	NR_034115.1|ENSG00000233452	hsa-let-7i-5p	MIMAT0000415	hg38	NA	Brain	Normal/Primary	chr6:147105182-147105194|-	intron	HITS-CLIP	POSITIVE	DIRECT	NA	NA	NA
STXBP5-AS1	NR_034115.1|ENSG00000233452	hsa-let-7i-5p	MIMAT0000415	hg38	NA	Brain	Normal/Primary	chr6:146958471-146958483|-	intron	HITS-CLIP	POSITIVE	DIRECT	NA	NA	NA
STXBP5-AS1	NR_034115.1|ENSG00000233452	hsa-let-7i-5p	MIMAT0000415	hg38	NA	Brain	Normal/Primary	chr6:146908143-146908155|-	intron	HITS-CLIP	POSITIVE	DIRECT	NA	NA	NA
STXBP5-AS1	NR_034115.1|ENSG00000233452	hsa-let-7i-5p	MIMAT0000415	hg38	NA	Brain	Normal/Primary	chr6:146851143-146851155|-	exon	HITS-CLIP	POSITIVE	DIRECT	NA	NA	NA
STXBP5-AS1	NR_034115.1|ENSG00000233452	hsa-let-7i-5p	MIMAT0000415	hg38	NA	Brain	Normal/Primary	chr6:147077836-147077848|-	intron	HITS-CLIP	POSITIVE	DIRECT	NA	NA	NA
STXBP5-AS1	NR_034115.1|ENSG00000233452	hsa-let-7i-5p	MIMAT0000415	hg38	NA	Brain	Normal/Primary	chr6:146929741-146929753|-	intron	HITS-CLIP	POSITIVE	DIRECT	NA	NA	NA
STXBP5-AS1	NR_034115.1|ENSG00000233452	hsa-let-7i-5p	MIMAT0000415	hg38	NA	Brain	Normal/Primary	chr6:147049716-147049728|-	intron	HITS-CLIP	POSITIVE	DIRECT	NA	NA	NA
STXBP5-AS1	NR_034115.1|ENSG00000233452	hsa-let-7i-5p	MIMAT0000415	hg38	NA	Brain	Normal/Primary	chr6:146843529-146843541|-	exon	HITS-CLIP	POSITIVE	DIRECT	NA	NA	NA
STXBP5-AS1	NR_034115.1|ENSG00000233452	hsa-let-7i-5p	MIMAT0000415	hg38	NA	Brain	Normal/Primary	chr6:147077836-147077848|-	intron	HITS-CLIP	POSITIVE	DIRECT	NA	NA	NA
STXBP5-AS1	NR_034115.1|ENSG00000233452	hsa-let-7i-5p	MIMAT0000415	hg38	NA	Brain	Normal/Primary	chr6:146843529-146843541|-	intron	HITS-CLIP	POSITIVE	DIRECT	NA	NA	NA
STXBP5-AS1	NR_034115.1|ENSG00000233452	hsa-let-7i-5p	MIMAT0000415	hg38	NA	Brain	Normal/Primary	chr6:146908143-146908155|-	intron	HITS-CLIP	POSITIVE	DIRECT	NA	NA	NA
STXBP5-AS1	NR_034115.1|ENSG00000233452	hsa-let-7i-5p	MIMAT0000415	hg38	NA	Brain	Normal/Primary	chr6:147051526-147051538|-	intron	HITS-CLIP	POSITIVE	DIRECT	NA	NA	NA
STXBP5-AS1	NR_034115.1|ENSG00000233452	hsa-let-7i-5p	MIMAT0000415	hg38	NA	Brain	Normal/Primary	chr6:146851143-146851155|-	exon	HITS-CLIP	POSITIVE	DIRECT	NA	NA	NA
STXBP5-AS1	NR_034115.1|ENSG00000233452	hsa-let-7i-5p	MIMAT0000415	hg38	NA	Brain	Normal/Primary	chr6:147049716-147049728|-	intron	HITS-CLIP	POSITIVE	DIRECT	NA	NA	NA
STXBP5-AS1	NR_034115.1|ENSG00000233452	hsa-let-7i-5p	MIMAT0000415	hg38	NA	Brain	Normal/Primary	chr6:146846679-146846691|-	intron	HITS-CLIP	POSITIVE	DIRECT	NA	NA	NA
STXBP5-AS1	NR_034115.1|ENSG00000233452	hsa-let-7i-5p	MIMAT0000415	hg38	NA	Brain	Normal/Primary	chr6:146929741-146929753|-	intron	HITS-CLIP	POSITIVE	DIRECT	NA	NA	NA
STXBP5-AS1	NR_034115.1|ENSG00000233452	hsa-let-7i-5p	MIMAT0000415	hg38	NA	Brain	Normal/Primary	chr6:147051526-147051538|-	intron	HITS-CLIP	POSITIVE	DIRECT	NA	NA	NA
STXBP5-AS1	NR_034115.1|ENSG00000233452	hsa-let-7i-5p	MIMAT0000415	hg38	NA	Brain	Normal/Primary	chr6:147010872-147010884|-	intron	HITS-CLIP	POSITIVE	DIRECT	NA	NA	NA
STXBP5-AS1	NR_034115.1|ENSG00000233452	hsa-let-7i-5p	MIMAT0000415	hg38	NA	Brain	Normal/Primary	chr6:146841529-146841541|-	exon	HITS-CLIP	POSITIVE	DIRECT	NA	NA	NA
STXBP5-AS1	NR_034115.1|ENSG00000233452	hsa-let-7i-5p	MIMAT0000415	hg38	NA	Brain	Normal/Primary	chr6:146846679-146846691|-	intron	HITS-CLIP	POSITIVE	DIRECT	NA	NA	NA
STXBP5-AS1	NR_034115.1|ENSG00000233452	hsa-let-7i-5p	MIMAT0000415	hg38	NA	Brain	Normal/Primary	chr6:147010872-147010884|-	intron	HITS-CLIP	POSITIVE	DIRECT	NA	NA	NA
TYMSOS	ENSG00000176912	hsa-let-7i-5p	MIMAT0000415	hg38	NA	Brain	Normal/Primary	chr18:649894-649906|-	exon	HITS-CLIP	POSITIVE	DIRECT	NA	COSV58112325	chr18:649896
TYMSOS	ENSG00000176912	hsa-let-7i-5p	MIMAT0000415	hg38	NA	Brain	Normal/Primary	chr18:650027-650039|-	intron	HITS-CLIP	POSITIVE	DIRECT	NA	NA	NA
TYMSOS	ENSG00000176912	hsa-let-7i-5p	MIMAT0000415	hg38	NA	Brain	Normal/Primary	chr18:644835-644847|-	intron	HITS-CLIP	POSITIVE	DIRECT	NA	NA	NA
AL158206.1	ENSG00000260912	hsa-miR-1-3p	MIMAT0000416	hg38	NA	Brain	Normal/Primary	chr9:19454371-19454383|+	exon	HITS-CLIP	POSITIVE	DIRECT	NA	NA	NA
STXBP5-AS1	NR_034115.1|ENSG00000233452	hsa-miR-1-3p	MIMAT0000416	hg38	NA	Brain	Normal/Primary	chr6:146842704-146842716|-	exon	HITS-CLIP	POSITIVE	DIRECT	NA	rs12213086	chr6:146842705
STXBP5-AS1	NR_034115.1|ENSG00000233452	hsa-miR-1-3p	MIMAT0000416	hg38	NA	Brain	Normal/Primary	chr6:146842704-146842716|-	exon	HITS-CLIP	POSITIVE	DIRECT	NA	rs12213086	chr6:146842705
STXBP5-AS1	NR_034115.1|ENSG00000233452	hsa-miR-1-3p	MIMAT0000416	hg38	NA	Brain	Normal/Primary	chr6:147108761-147108773|-	intron	HITS-CLIP	POSITIVE	DIRECT	NA	NA	NA
STXBP5-AS1	NR_034115.1|ENSG00000233452	hsa-miR-1-3p	MIMAT0000416	hg38	NA	Brain	Normal/Primary	chr6:147108761-147108773|-	intron	HITS-CLIP	POSITIVE	DIRECT	NA	NA	NA
STXBP5-AS1	NR_034115.1|ENSG00000233452	hsa-miR-1-3p	MIMAT0000416	hg38	NA	Brain	Normal/Primary	chr6:147083428-147083440|-	intron	HITS-CLIP	POSITIVE	DIRECT	NA	NA	NA
STXBP5-AS1	NR_034115.1|ENSG00000233452	hsa-miR-1-3p	MIMAT0000416	hg38	NA	Brain	Normal/Primary	chr6:146873592-146873604|-	intron	HITS-CLIP	POSITIVE	DIRECT	NA	NA	NA
STXBP5-AS1	NR_034115.1|ENSG00000233452	hsa-miR-1-3p	MIMAT0000416	hg38	NA	Brain	Normal/Primary	chr6:147105898-147105910|-	intron	HITS-CLIP	POSITIVE	DIRECT	NA	NA	NA
STXBP5-AS1	NR_034115.1|ENSG00000233452	hsa-miR-1-3p	MIMAT0000416	hg38	NA	Brain	Normal/Primary	chr6:147083428-147083440|-	intron	HITS-CLIP	POSITIVE	DIRECT	NA	NA	NA
STXBP5-AS1	NR_034115.1|ENSG00000233452	hsa-miR-1-3p	MIMAT0000416	hg38	NA	Brain	Normal/Primary	chr6:146873592-146873604|-	intron	HITS-CLIP	POSITIVE	DIRECT	NA	NA	NA
STXBP5-AS1	NR_034115.1|ENSG00000233452	hsa-miR-1-3p	MIMAT0000416	hg38	NA	Brain	Normal/Primary	chr6:146917359-146917371|-	intron	HITS-CLIP	POSITIVE	DIRECT	NA	NA	NA
STXBP5-AS1	NR_034115.1|ENSG00000233452	hsa-miR-1-3p	MIMAT0000416	hg38	NA	Brain	Normal/Primary	chr6:146972361-146972373|-	intron	HITS-CLIP	POSITIVE	DIRECT	NA	NA	NA
STXBP5-AS1	NR_034115.1|ENSG00000233452	hsa-miR-1-3p	MIMAT0000416	hg38	NA	Brain	Normal/Primary	chr6:146843390-146843402|-	intron	HITS-CLIP	POSITIVE	DIRECT	NA	NA	NA
STXBP5-AS1	NR_034115.1|ENSG00000233452	hsa-miR-1-3p	MIMAT0000416	hg38	NA	Brain	Normal/Primary	chr6:146843390-146843402|-	exon	HITS-CLIP	POSITIVE	DIRECT	NA	NA	NA
STXBP5-AS1	NR_034115.1|ENSG00000233452	hsa-miR-1-3p	MIMAT0000416	hg38	NA	Brain	Normal/Primary	chr6:147105898-147105910|-	intron	HITS-CLIP	POSITIVE	DIRECT	NA	NA	NA
STXBP5-AS1	NR_034115.1|ENSG00000233452	hsa-miR-1-3p	MIMAT0000416	hg38	NA	Brain	Normal/Primary	chr6:146972361-146972373|-	intron	HITS-CLIP	POSITIVE	DIRECT	NA	NA	NA
STXBP5-AS1	NR_034115.1|ENSG00000233452	hsa-miR-1-3p	MIMAT0000416	hg38	NA	Brain	Normal/Primary	chr6:146917359-146917371|-	intron	HITS-CLIP	POSITIVE	DIRECT	NA	NA	NA
AL158206.1	ENSG00000260912	hsa-miR-101-3p	MIMAT0000099	hg38	NA	Brain	Normal/Primary	chr9:19455027-19455039|+	exon	HITS-CLIP	POSITIVE	DIRECT	NA	NA	NA
STXBP5-AS1	NR_034115.1|ENSG00000233452	hsa-miR-101-3p	MIMAT0000099	hg38	NA	Brain	Normal/Primary	chr6:146875971-146875983|-	intron	HITS-CLIP	POSITIVE	DIRECT	NA	NA	NA
STXBP5-AS1	NR_034115.1|ENSG00000233452	hsa-miR-101-3p	MIMAT0000099	hg38	NA	Brain	Normal/Primary	chr6:147013328-147013340|-	intron	HITS-CLIP	POSITIVE	DIRECT	NA	NA	NA
STXBP5-AS1	NR_034115.1|ENSG00000233452	hsa-miR-101-3p	MIMAT0000099	hg38	NA	Brain	Normal/Primary	chr6:146946905-146946917|-	intron	HITS-CLIP	POSITIVE	DIRECT	NA	NA	NA
STXBP5-AS1	NR_034115.1|ENSG00000233452	hsa-miR-101-3p	MIMAT0000099	hg38	NA	Brain	Normal/Primary	chr6:147111359-147111371|-	intron	HITS-CLIP	POSITIVE	DIRECT	NA	NA	NA
STXBP5-AS1	NR_034115.1|ENSG00000233452	hsa-miR-101-3p	MIMAT0000099	hg38	NA	Brain	Normal/Primary	chr6:147130666-147130678|-	intron	HITS-CLIP	POSITIVE	DIRECT	NA	NA	NA
STXBP5-AS1	NR_034115.1|ENSG00000233452	hsa-miR-101-3p	MIMAT0000099	hg38	NA	Brain	Normal/Primary	chr6:146891382-146891394|-	intron	HITS-CLIP	POSITIVE	DIRECT	NA	NA	NA
STXBP5-AS1	NR_034115.1|ENSG00000233452	hsa-miR-101-3p	MIMAT0000099	hg38	NA	Brain	Normal/Primary	chr6:147129382-147129394|-	intron	HITS-CLIP	POSITIVE	DIRECT	NA	NA	NA
STXBP5-AS1	NR_034115.1|ENSG00000233452	hsa-miR-101-3p	MIMAT0000099	hg38	NA	Brain	Normal/Primary	chr6:146946905-146946917|-	intron	HITS-CLIP	POSITIVE	DIRECT	NA	NA	NA
STXBP5-AS1	NR_034115.1|ENSG00000233452	hsa-miR-101-3p	MIMAT0000099	hg38	NA	Brain	Normal/Primary	chr6:146947846-146947858|-	intron	HITS-CLIP	POSITIVE	DIRECT	NA	NA	NA
STXBP5-AS1	NR_034115.1|ENSG00000233452	hsa-miR-101-3p	MIMAT0000099	hg38	NA	Brain	Normal/Primary	chr6:146842369-146842381|-	exon	HITS-CLIP	POSITIVE	DIRECT	NA	NA	NA
STXBP5-AS1	NR_034115.1|ENSG00000233452	hsa-miR-101-3p	MIMAT0000099	hg38	NA	Brain	Normal/Primary	chr6:147013328-147013340|-	intron	HITS-CLIP	POSITIVE	DIRECT	NA	NA	NA
STXBP5-AS1	NR_034115.1|ENSG00000233452	hsa-miR-101-3p	MIMAT0000099	hg38	NA	Brain	Normal/Primary	chr6:146891382-146891394|-	intron	HITS-CLIP	POSITIVE	DIRECT	NA	NA	NA
STXBP5-AS1	NR_034115.1|ENSG00000233452	hsa-miR-101-3p	MIMAT0000099	hg38	NA	Brain	Normal/Primary	chr6:146878528-146878540|-	intron	HITS-CLIP	POSITIVE	DIRECT	NA	NA	NA
STXBP5-AS1	NR_034115.1|ENSG00000233452	hsa-miR-101-3p	MIMAT0000099	hg38	NA	Brain	Normal/Primary	chr6:146878528-146878540|-	intron	HITS-CLIP	POSITIVE	DIRECT	NA	NA	NA
STXBP5-AS1	NR_034115.1|ENSG00000233452	hsa-miR-101-3p	MIMAT0000099	hg38	NA	Brain	Normal/Primary	chr6:146971972-146971984|-	intron	HITS-CLIP	POSITIVE	DIRECT	NA	NA	NA
STXBP5-AS1	NR_034115.1|ENSG00000233452	hsa-miR-101-3p	MIMAT0000099	hg38	NA	Brain	Normal/Primary	chr6:146947846-146947858|-	intron	HITS-CLIP	POSITIVE	DIRECT	NA	NA	NA
STXBP5-AS1	NR_034115.1|ENSG00000233452	hsa-miR-101-3p	MIMAT0000099	hg38	NA	Brain	Normal/Primary	chr6:146861672-146861684|-	intron	HITS-CLIP	POSITIVE	DIRECT	NA	NA	NA
STXBP5-AS1	NR_034115.1|ENSG00000233452	hsa-miR-101-3p	MIMAT0000099	hg38	NA	Brain	Normal/Primary	chr6:146971972-146971984|-	intron	HITS-CLIP	POSITIVE	DIRECT	NA	NA	NA
STXBP5-AS1	NR_034115.1|ENSG00000233452	hsa-miR-101-3p	MIMAT0000099	hg38	NA	Brain	Normal/Primary	chr6:146945840-146945852|-	intron	HITS-CLIP	POSITIVE	DIRECT	NA	NA	NA
STXBP5-AS1	NR_034115.1|ENSG00000233452	hsa-miR-101-3p	MIMAT0000099	hg38	NA	Brain	Normal/Primary	chr6:147129382-147129394|-	intron	HITS-CLIP	POSITIVE	DIRECT	NA	NA	NA
STXBP5-AS1	NR_034115.1|ENSG00000233452	hsa-miR-101-3p	MIMAT0000099	hg38	NA	Brain	Normal/Primary	chr6:146945840-146945852|-	intron	HITS-CLIP	POSITIVE	DIRECT	NA	NA	NA
STXBP5-AS1	NR_034115.1|ENSG00000233452	hsa-miR-101-3p	MIMAT0000099	hg38	NA	Brain	Normal/Primary	chr6:146875971-146875983|-	intron	HITS-CLIP	POSITIVE	DIRECT	NA	NA	NA
STXBP5-AS1	NR_034115.1|ENSG00000233452	hsa-miR-101-3p	MIMAT0000099	hg38	NA	Brain	Normal/Primary	chr6:146926416-146926428|-	intron	HITS-CLIP	POSITIVE	DIRECT	NA	NA	NA
STXBP5-AS1	NR_034115.1|ENSG00000233452	hsa-miR-101-3p	MIMAT0000099	hg38	NA	Brain	Normal/Primary	chr6:147111359-147111371|-	intron	HITS-CLIP	POSITIVE	DIRECT	NA	NA	NA
STXBP5-AS1	NR_034115.1|ENSG00000233452	hsa-miR-101-3p	MIMAT0000099	hg38	NA	Brain	Normal/Primary	chr6:146926416-146926428|-	intron	HITS-CLIP	POSITIVE	DIRECT	NA	NA	NA
STXBP5-AS1	NR_034115.1|ENSG00000233452	hsa-miR-101-3p	MIMAT0000099	hg38	NA	Brain	Normal/Primary	chr6:146958016-146958028|-	intron	HITS-CLIP	POSITIVE	DIRECT	NA	NA	NA
STXBP5-AS1	NR_034115.1|ENSG00000233452	hsa-miR-101-3p	MIMAT0000099	hg38	NA	Brain	Normal/Primary	chr6:146958016-146958028|-	intron	HITS-CLIP	POSITIVE	DIRECT	NA	NA	NA
STXBP5-AS1	NR_034115.1|ENSG00000233452	hsa-miR-101-3p	MIMAT0000099	hg38	NA	Brain	Normal/Primary	chr6:146861672-146861684|-	intron	HITS-CLIP	POSITIVE	DIRECT	NA	NA	NA
STXBP5-AS1	NR_034115.1|ENSG00000233452	hsa-miR-101-3p	MIMAT0000099	hg38	NA	Brain	Normal/Primary	chr6:147130666-147130678|-	intron	HITS-CLIP	POSITIVE	DIRECT	NA	NA	NA
STXBP5-AS1	NR_034115.1|ENSG00000233452	hsa-miR-101-3p	MIMAT0000099	hg38	NA	Brain	Normal/Primary	chr6:146842369-146842381|-	exon	HITS-CLIP	POSITIVE	DIRECT	NA	NA	NA
TYMSOS	ENSG00000176912	hsa-miR-101-3p	MIMAT0000099	hg38	NA	Brain	Normal/Primary	chr18:649759-649771|-	exon	HITS-CLIP	POSITIVE	DIRECT	NA	rs1058151|COSV58113671	chr18:649759|chr18:649759
AC012073.1	ENSG00000271936	hsa-miR-103a-3p	MIMAT0000101	hg38	NA	Brain	Normal/Primary	chr2:24826199-24826211|+	exon	HITS-CLIP	POSITIVE	DIRECT	NA	NA	NA
AL158206.1	ENSG00000260912	hsa-miR-103a-3p	MIMAT0000101	hg38	NA	Brain	Normal/Primary	chr9:19454095-19454107|+	exon	HITS-CLIP	POSITIVE	DIRECT	NA	NA	NA
AL158206.1	ENSG00000260912	hsa-miR-106a-5p	MIMAT0000103	hg38	LCLBACD1	NA	Normal/Primary	chr9:19454953-19454965|+	exon	PAR-CLIP	POSITIVE	DIRECT	NA	NA	NA
AC012073.1	ENSG00000271936	hsa-miR-107	MIMAT0000104	hg38	NA	Brain	Normal/Primary	chr2:24826199-24826211|+	exon	HITS-CLIP	POSITIVE	DIRECT	NA	NA	NA
AC026401.3	ENSG00000280206	hsa-miR-124-3p	MIMAT0000422	hg38	NA	Brain	Normal/Primary	chr16:15701864-15701876|+	exon	HITS-CLIP	POSITIVE	DIRECT	NA	NA	NA
STXBP5-AS1	NR_034115.1|ENSG00000233452	hsa-miR-124-3p	MIMAT0000422	hg38	NA	Brain	Normal/Primary	chr6:146958721-146958733|-	intron	HITS-CLIP	POSITIVE	DIRECT	NA	NA	NA
STXBP5-AS1	NR_034115.1|ENSG00000233452	hsa-miR-124-3p	MIMAT0000422	hg38	NA	Brain	Normal/Primary	chr6:147155190-147155202|-	intron	HITS-CLIP	POSITIVE	DIRECT	NA	NA	NA
STXBP5-AS1	NR_034115.1|ENSG00000233452	hsa-miR-124-3p	MIMAT0000422	hg38	NA	Brain	Normal/Primary	chr6:147106502-147106514|-	intron	HITS-CLIP	POSITIVE	DIRECT	NA	NA	NA
STXBP5-AS1	NR_034115.1|ENSG00000233452	hsa-miR-124-3p	MIMAT0000422	hg38	NA	Brain	Normal/Primary	chr6:147074678-147074690|-	intron	HITS-CLIP	POSITIVE	DIRECT	NA	NA	NA
STXBP5-AS1	NR_034115.1|ENSG00000233452	hsa-miR-124-3p	MIMAT0000422	hg38	NA	Brain	Normal/Primary	chr6:147032426-147032438|-	intron	HITS-CLIP	POSITIVE	DIRECT	NA	NA	NA
STXBP5-AS1	NR_034115.1|ENSG00000233452	hsa-miR-124-3p	MIMAT0000422	hg38	NA	Brain	Normal/Primary	chr6:147113045-147113057|-	intron	HITS-CLIP	POSITIVE	DIRECT	NA	NA	NA
STXBP5-AS1	NR_034115.1|ENSG00000233452	hsa-miR-124-3p	MIMAT0000422	hg38	NA	Brain	Normal/Primary	chr6:147106502-147106514|-	intron	HITS-CLIP	POSITIVE	DIRECT	NA	NA	NA
STXBP5-AS1	NR_034115.1|ENSG00000233452	hsa-miR-124-3p	MIMAT0000422	hg38	NA	Brain	Normal/Primary	chr6:147113045-147113057|-	intron	HITS-CLIP	POSITIVE	DIRECT	NA	NA	NA
STXBP5-AS1	NR_034115.1|ENSG00000233452	hsa-miR-124-3p	MIMAT0000422	hg38	NA	Brain	Normal/Primary	chr6:147107386-147107398|-	intron	HITS-CLIP	POSITIVE	DIRECT	NA	NA	NA
STXBP5-AS1	NR_034115.1|ENSG00000233452	hsa-miR-124-3p	MIMAT0000422	hg38	NA	Brain	Normal/Primary	chr6:146926706-146926718|-	intron	HITS-CLIP	POSITIVE	DIRECT	NA	NA	NA
STXBP5-AS1	NR_034115.1|ENSG00000233452	hsa-miR-124-3p	MIMAT0000422	hg38	NA	Brain	Normal/Primary	chr6:147155190-147155202|-	intron	HITS-CLIP	POSITIVE	DIRECT	NA	NA	NA
STXBP5-AS1	NR_034115.1|ENSG00000233452	hsa-miR-124-3p	MIMAT0000422	hg38	NA	Brain	Normal/Primary	chr6:146842332-146842344|-	exon	HITS-CLIP	POSITIVE	DIRECT	NA	NA	NA
STXBP5-AS1	NR_034115.1|ENSG00000233452	hsa-miR-124-3p	MIMAT0000422	hg38	NA	Brain	Normal/Primary	chr6:146958721-146958733|-	intron	HITS-CLIP	POSITIVE	DIRECT	NA	NA	NA
STXBP5-AS1	NR_034115.1|ENSG00000233452	hsa-miR-124-3p	MIMAT0000422	hg38	NA	Brain	Normal/Primary	chr6:147074678-147074690|-	intron	HITS-CLIP	POSITIVE	DIRECT	NA	NA	NA
STXBP5-AS1	NR_034115.1|ENSG00000233452	hsa-miR-124-3p	MIMAT0000422	hg38	NA	Brain	Normal/Primary	chr6:146842332-146842344|-	exon	HITS-CLIP	POSITIVE	DIRECT	NA	NA	NA
STXBP5-AS1	NR_034115.1|ENSG00000233452	hsa-miR-124-3p	MIMAT0000422	hg38	NA	Brain	Normal/Primary	chr6:147032426-147032438|-	intron	HITS-CLIP	POSITIVE	DIRECT	NA	NA	NA
STXBP5-AS1	NR_034115.1|ENSG00000233452	hsa-miR-124-3p	MIMAT0000422	hg38	NA	Brain	Normal/Primary	chr6:147107386-147107398|-	intron	HITS-CLIP	POSITIVE	DIRECT	NA	NA	NA
STXBP5-AS1	NR_034115.1|ENSG00000233452	hsa-miR-124-3p	MIMAT0000422	hg38	NA	Brain	Normal/Primary	chr6:146926706-146926718|-	intron	HITS-CLIP	POSITIVE	DIRECT	NA	NA	NA
STXBP5-AS1	NR_034115.1|ENSG00000233452	hsa-miR-125b-5p	MIMAT0000423	hg38	NA	Brain	Normal/Primary	chr6:147131881-147131893|-	exon	HITS-CLIP	POSITIVE	DIRECT	NA	NA	NA
STXBP5-AS1	NR_034115.1|ENSG00000233452	hsa-miR-125b-5p	MIMAT0000423	hg38	NA	Brain	Normal/Primary	chr6:147029091-147029103|-	intron	HITS-CLIP	POSITIVE	DIRECT	NA	NA	NA
STXBP5-AS1	NR_034115.1|ENSG00000233452	hsa-miR-128-3p	MIMAT0000424	hg38	NA	Brain	Normal/Primary	chr6:146844009-146844021|-	exon	HITS-CLIP	POSITIVE	DIRECT	NA	NA	NA
AC092718.4	ENSG00000261061	hsa-miR-129-2-3p	MIMAT0004605	hg38	HTERT-RPE1	Eye	Normal/Primary	NA	UNKNOWN	Microarrays	POSITIVE	INDIRECT	72hrs post-transfection, Overexpression	NA	NA
TMPO-AS1	ENSG00000257167	hsa-miR-129-2-3p	MIMAT0004605	hg38	HTERT-RPE1	Eye	Normal/Primary	NA	UNKNOWN	Microarrays	POSITIVE	INDIRECT	72hrs post-transfection, Overexpression	NA	NA
TMPO-AS1	ENSG00000257167	hsa-miR-1307-3p	MIMAT0005951	hg38	LCLBACD3	NA	Normal/Primary	chr12:98515281-98515293|-	exon	PAR-CLIP	POSITIVE	DIRECT	NA	NA	NA
AL158206.1	ENSG00000260912	hsa-miR-130b-3p	MIMAT0000691	hg38	LCLBACD1	NA	Normal/Primary	chr9:19454944-19454956|+	exon	PAR-CLIP	POSITIVE	DIRECT	NA	NA	NA
AL158206.1	ENSG00000260912	hsa-miR-130b-3p	MIMAT0000691	hg38	LCLBACD3	NA	Normal/Primary	chr9:19454944-19454956|+	exon	PAR-CLIP	POSITIVE	DIRECT	NA	NA	NA
AL158206.1	ENSG00000260912	hsa-miR-130b-3p	MIMAT0000691	hg38	LCL35	NA	Normal/Primary	chr9:19454944-19454956|+	exon	PAR-CLIP	POSITIVE	DIRECT	NA	NA	NA
AL158206.1	ENSG00000260912	hsa-miR-136-3p	MIMAT0004606	hg38	NA	Brain	Normal/Primary	chr9:19454073-19454085|+	exon	HITS-CLIP	POSITIVE	DIRECT	NA	NA	NA
AL158206.1	ENSG00000260912	hsa-miR-137-3p	MIMAT0000429	hg38	NA	Brain	Normal/Primary	chr9:19454803-19454815|+	exon	HITS-CLIP	POSITIVE	DIRECT	NA	NA	NA
STXBP5-AS1	NR_034115.1|ENSG00000233452	hsa-miR-138-5p	MIMAT0000430	hg38	NA	Brain	Normal/Primary	chr6:146843301-146843313|-	exon	HITS-CLIP	POSITIVE	DIRECT	NA	NA	NA
STXBP5-AS1	NR_034115.1|ENSG00000233452	hsa-miR-138-5p	MIMAT0000430	hg38	NA	Brain	Normal/Primary	chr6:146930623-146930635|-	intron	HITS-CLIP	POSITIVE	DIRECT	NA	NA	NA
AL158206.1	ENSG00000260912	hsa-miR-139-5p	MIMAT0000250	hg38	NA	Brain	Normal/Primary	chr9:19453649-19453661|+	exon	HITS-CLIP	POSITIVE	DIRECT	NA	NA	NA
AL158206.1	ENSG00000260912	hsa-miR-139-5p	MIMAT0000250	hg38	NA	Brain	Normal/Primary	chr9:19454389-19454401|+	exon	HITS-CLIP	POSITIVE	DIRECT	NA	NA	NA
STXBP5-AS1	NR_034115.1|ENSG00000233452	hsa-miR-139-5p	MIMAT0000250	hg38	NA	Brain	Normal/Primary	chr6:146843739-146843751|-	exon	HITS-CLIP	POSITIVE	DIRECT	NA	rs17076363|rs78743574	chr6:146843749|chr6:146843751
STXBP5-AS1	NR_034115.1|ENSG00000233452	hsa-miR-139-5p	MIMAT0000250	hg38	NA	Brain	Normal/Primary	chr6:147083449-147083461|-	intron	HITS-CLIP	POSITIVE	DIRECT	NA	NA	NA
STXBP5-AS1	NR_034115.1|ENSG00000233452	hsa-miR-139-5p	MIMAT0000250	hg38	NA	Brain	Normal/Primary	chr6:146946903-146946915|-	intron	HITS-CLIP	POSITIVE	DIRECT	NA	NA	NA
STXBP5-AS1	NR_034115.1|ENSG00000233452	hsa-miR-139-5p	MIMAT0000250	hg38	NA	Brain	Normal/Primary	chr6:147049267-147049279|-	intron	HITS-CLIP	POSITIVE	DIRECT	NA	NA	NA
STXBP5-AS1	NR_034115.1|ENSG00000233452	hsa-miR-139-5p	MIMAT0000250	hg38	NA	Brain	Normal/Primary	chr6:146875969-146875981|-	intron	HITS-CLIP	POSITIVE	DIRECT	NA	NA	NA
STXBP5-AS1	NR_034115.1|ENSG00000233452	hsa-miR-139-5p	MIMAT0000250	hg38	NA	Brain	Normal/Primary	chr6:146989745-146989757|-	intron	HITS-CLIP	POSITIVE	DIRECT	NA	NA	NA
STXBP5-AS1	NR_034115.1|ENSG00000233452	hsa-miR-139-5p	MIMAT0000250	hg38	NA	Brain	Normal/Primary	chr6:146935153-146935165|-	intron	HITS-CLIP	POSITIVE	DIRECT	NA	NA	NA
STXBP5-AS1	NR_034115.1|ENSG00000233452	hsa-miR-139-5p	MIMAT0000250	hg38	NA	Brain	Normal/Primary	chr6:146989745-146989757|-	intron	HITS-CLIP	POSITIVE	DIRECT	NA	NA	NA
STXBP5-AS1	NR_034115.1|ENSG00000233452	hsa-miR-139-5p	MIMAT0000250	hg38	NA	Brain	Normal/Primary	chr6:146847086-146847098|-	intron	HITS-CLIP	POSITIVE	DIRECT	NA	NA	NA
STXBP5-AS1	NR_034115.1|ENSG00000233452	hsa-miR-139-5p	MIMAT0000250	hg38	NA	Brain	Normal/Primary	chr6:146841613-146841625|-	exon	HITS-CLIP	POSITIVE	DIRECT	NA	NA	NA
STXBP5-AS1	NR_034115.1|ENSG00000233452	hsa-miR-139-5p	MIMAT0000250	hg38	NA	Brain	Normal/Primary	chr6:147016285-147016297|-	intron	HITS-CLIP	POSITIVE	DIRECT	NA	NA	NA
STXBP5-AS1	NR_034115.1|ENSG00000233452	hsa-miR-139-5p	MIMAT0000250	hg38	NA	Brain	Normal/Primary	chr6:147155222-147155234|-	intron	HITS-CLIP	POSITIVE	DIRECT	NA	NA	NA
STXBP5-AS1	NR_034115.1|ENSG00000233452	hsa-miR-139-5p	MIMAT0000250	hg38	NA	Brain	Normal/Primary	chr6:146946903-146946915|-	intron	HITS-CLIP	POSITIVE	DIRECT	NA	NA	NA
STXBP5-AS1	NR_034115.1|ENSG00000233452	hsa-miR-139-5p	MIMAT0000250	hg38	NA	Brain	Normal/Primary	chr6:146926667-146926679|-	intron	HITS-CLIP	POSITIVE	DIRECT	NA	NA	NA
STXBP5-AS1	NR_034115.1|ENSG00000233452	hsa-miR-139-5p	MIMAT0000250	hg38	NA	Brain	Normal/Primary	chr6:146926667-146926679|-	intron	HITS-CLIP	POSITIVE	DIRECT	NA	NA	NA
STXBP5-AS1	NR_034115.1|ENSG00000233452	hsa-miR-139-5p	MIMAT0000250	hg38	NA	Brain	Normal/Primary	chr6:146847086-146847098|-	intron	HITS-CLIP	POSITIVE	DIRECT	NA	NA	NA
STXBP5-AS1	NR_034115.1|ENSG00000233452	hsa-miR-139-5p	MIMAT0000250	hg38	NA	Brain	Normal/Primary	chr6:147016285-147016297|-	intron	HITS-CLIP	POSITIVE	DIRECT	NA	NA	NA
STXBP5-AS1	NR_034115.1|ENSG00000233452	hsa-miR-139-5p	MIMAT0000250	hg38	NA	Brain	Normal/Primary	chr6:146935153-146935165|-	intron	HITS-CLIP	POSITIVE	DIRECT	NA	NA	NA
STXBP5-AS1	NR_034115.1|ENSG00000233452	hsa-miR-139-5p	MIMAT0000250	hg38	NA	Brain	Normal/Primary	chr6:146875969-146875981|-	intron	HITS-CLIP	POSITIVE	DIRECT	NA	NA	NA
STXBP5-AS1	NR_034115.1|ENSG00000233452	hsa-miR-139-5p	MIMAT0000250	hg38	NA	Brain	Normal/Primary	chr6:147155222-147155234|-	intron	HITS-CLIP	POSITIVE	DIRECT	NA	NA	NA
STXBP5-AS1	NR_034115.1|ENSG00000233452	hsa-miR-139-5p	MIMAT0000250	hg38	NA	Brain	Normal/Primary	chr6:146843739-146843751|-	intron	HITS-CLIP	POSITIVE	DIRECT	NA	NA	NA
STXBP5-AS1	NR_034115.1|ENSG00000233452	hsa-miR-139-5p	MIMAT0000250	hg38	NA	Brain	Normal/Primary	chr6:147049709-147049721|-	intron	HITS-CLIP	POSITIVE	DIRECT	NA	NA	NA
STXBP5-AS1	NR_034115.1|ENSG00000233452	hsa-miR-139-5p	MIMAT0000250	hg38	NA	Brain	Normal/Primary	chr6:146860711-146860723|-	exon	HITS-CLIP	POSITIVE	DIRECT	NA	NA	NA
STXBP5-AS1	NR_034115.1|ENSG00000233452	hsa-miR-139-5p	MIMAT0000250	hg38	NA	Brain	Normal/Primary	chr6:147049709-147049721|-	intron	HITS-CLIP	POSITIVE	DIRECT	NA	NA	NA
STXBP5-AS1	NR_034115.1|ENSG00000233452	hsa-miR-139-5p	MIMAT0000250	hg38	NA	Brain	Normal/Primary	chr6:147049267-147049279|-	intron	HITS-CLIP	POSITIVE	DIRECT	NA	NA	NA
STXBP5-AS1	NR_034115.1|ENSG00000233452	hsa-miR-139-5p	MIMAT0000250	hg38	NA	Brain	Normal/Primary	chr6:147083449-147083461|-	intron	HITS-CLIP	POSITIVE	DIRECT	NA	NA	NA
STXBP5-AS1	NR_034115.1|ENSG00000233452	hsa-miR-139-5p	MIMAT0000250	hg38	NA	Brain	Normal/Primary	chr6:146860711-146860723|-	exon	HITS-CLIP	POSITIVE	DIRECT	NA	NA	NA
AC092718.4	ENSG00000261061	hsa-miR-142-5p	MIMAT0000433	hg38	LCLBACD1	NA	Normal/Primary	chr16:81031247-81031259|+	exon	PAR-CLIP	POSITIVE	DIRECT	NA	NA	NA
AL158206.1	ENSG00000260912	hsa-miR-142-5p	MIMAT0000433	hg38	LCLBACD1	NA	Normal/Primary	chr9:19454948-19454960|+	exon	PAR-CLIP	POSITIVE	DIRECT	NA	NA	NA
AL158206.1	ENSG00000260912	hsa-miR-142-5p	MIMAT0000433	hg38	LCLBACD3	NA	Normal/Primary	chr9:19454948-19454960|+	exon	PAR-CLIP	POSITIVE	DIRECT	NA	NA	NA
AL158206.1	ENSG00000260912	hsa-miR-142-5p	MIMAT0000433	hg38	LCL35	NA	Normal/Primary	chr9:19454948-19454960|+	exon	PAR-CLIP	POSITIVE	DIRECT	NA	NA	NA
AL158206.1	ENSG00000260912	hsa-miR-142-5p	MIMAT0000433	hg38	EF3DAGO2	NA	Normal/Primary	chr9:19454149-19454161|+	exon	PAR-CLIP	POSITIVE	DIRECT	NA	NA	NA
AL158206.1	ENSG00000260912	hsa-miR-148b-3p	MIMAT0000759	hg38	NA	Brain	Normal/Primary	chr9:19454945-19454957|+	exon	HITS-CLIP	POSITIVE	DIRECT	NA	NA	NA
AC012073.1	ENSG00000271936	hsa-miR-15a-5p	MIMAT0000068	hg38	NA	Brain	Normal/Primary	chr2:24826200-24826212|+	exon	HITS-CLIP	POSITIVE	DIRECT	NA	NA	NA
AL109976.1	ENSG00000277287	hsa-miR-15a-5p	MIMAT0000068	hg38	NA	Brain	Normal/Primary	chr20:3240039-3240051|+	exon	HITS-CLIP	POSITIVE	DIRECT	NA	NA	NA
AL158206.1	ENSG00000260912	hsa-miR-15a-5p	MIMAT0000068	hg38	NA	Brain	Normal/Primary	chr9:19453830-19453842|+	exon	HITS-CLIP	POSITIVE	DIRECT	NA	NA	NA
MIR31HG	ENSG00000171889|NR_027054.2|NR_152878.1	hsa-miR-15a-5p	MIMAT0000068	hg38	NA	Brain	Normal/Primary	chr9:21477229-21477241|-	exon	HITS-CLIP	POSITIVE	DIRECT	NA	rs542434559	chr9:21477233
MIR31HG	ENSG00000171889|NR_027054.2|NR_152878.1	hsa-miR-15a-5p	MIMAT0000068	hg38	NA	Brain	Normal/Primary	chr9:21477229-21477241|-	exon	HITS-CLIP	POSITIVE	DIRECT	NA	rs542434559	chr9:21477233
MIR31HG	ENSG00000171889|NR_027054.2|NR_152878.1	hsa-miR-15a-5p	MIMAT0000068	hg38	NA	Brain	Normal/Primary	chr9:21521262-21521274|-	intron	HITS-CLIP	POSITIVE	DIRECT	NA	NA	NA
MIR31HG	ENSG00000171889|NR_027054.2|NR_152878.1	hsa-miR-15a-5p	MIMAT0000068	hg38	NA	Brain	Normal/Primary	chr9:21521262-21521274|-	intron	HITS-CLIP	POSITIVE	DIRECT	NA	NA	NA
STXBP5-AS1	NR_034115.1|ENSG00000233452	hsa-miR-15a-5p	MIMAT0000068	hg38	NA	Brain	Normal/Primary	chr6:147054884-147054896|-	intron	HITS-CLIP	POSITIVE	DIRECT	NA	NA	NA
STXBP5-AS1	NR_034115.1|ENSG00000233452	hsa-miR-15a-5p	MIMAT0000068	hg38	NA	Brain	Normal/Primary	chr6:147120428-147120440|-	intron	HITS-CLIP	POSITIVE	DIRECT	NA	NA	NA
STXBP5-AS1	NR_034115.1|ENSG00000233452	hsa-miR-15a-5p	MIMAT0000068	hg38	NA	Brain	Normal/Primary	chr6:147054884-147054896|-	intron	HITS-CLIP	POSITIVE	DIRECT	NA	NA	NA
STXBP5-AS1	NR_034115.1|ENSG00000233452	hsa-miR-15a-5p	MIMAT0000068	hg38	NA	Brain	Normal/Primary	chr6:147127123-147127135|-	intron	HITS-CLIP	POSITIVE	DIRECT	NA	NA	NA
STXBP5-AS1	NR_034115.1|ENSG00000233452	hsa-miR-15a-5p	MIMAT0000068	hg38	NA	Brain	Normal/Primary	chr6:146841931-146841943|-	exon	HITS-CLIP	POSITIVE	DIRECT	NA	NA	NA
STXBP5-AS1	NR_034115.1|ENSG00000233452	hsa-miR-15a-5p	MIMAT0000068	hg38	NA	Brain	Normal/Primary	chr6:147037329-147037341|-	intron	HITS-CLIP	POSITIVE	DIRECT	NA	NA	NA
STXBP5-AS1	NR_034115.1|ENSG00000233452	hsa-miR-15a-5p	MIMAT0000068	hg38	NA	Brain	Normal/Primary	chr6:147127123-147127135|-	intron	HITS-CLIP	POSITIVE	DIRECT	NA	NA	NA
STXBP5-AS1	NR_034115.1|ENSG00000233452	hsa-miR-15a-5p	MIMAT0000068	hg38	NA	Brain	Normal/Primary	chr6:147077109-147077121|-	intron	HITS-CLIP	POSITIVE	DIRECT	NA	NA	NA
STXBP5-AS1	NR_034115.1|ENSG00000233452	hsa-miR-15a-5p	MIMAT0000068	hg38	NA	Brain	Normal/Primary	chr6:146841931-146841943|-	exon	HITS-CLIP	POSITIVE	DIRECT	NA	NA	NA
STXBP5-AS1	NR_034115.1|ENSG00000233452	hsa-miR-15a-5p	MIMAT0000068	hg38	NA	Brain	Normal/Primary	chr6:147037329-147037341|-	intron	HITS-CLIP	POSITIVE	DIRECT	NA	NA	NA
STXBP5-AS1	NR_034115.1|ENSG00000233452	hsa-miR-15a-5p	MIMAT0000068	hg38	NA	Brain	Normal/Primary	chr6:147077109-147077121|-	intron	HITS-CLIP	POSITIVE	DIRECT	NA	NA	NA
STXBP5-AS1	NR_034115.1|ENSG00000233452	hsa-miR-15a-5p	MIMAT0000068	hg38	NA	Brain	Normal/Primary	chr6:147120428-147120440|-	intron	HITS-CLIP	POSITIVE	DIRECT	NA	NA	NA
TYMSOS	ENSG00000176912	hsa-miR-15a-5p	MIMAT0000068	hg38	NA	Brain	Normal/Primary	chr18:649783-649795|-	exon	HITS-CLIP	POSITIVE	DIRECT	NA	NA	NA
AC012073.1	ENSG00000271936	hsa-miR-15b-5p	MIMAT0000417	hg38	NA	Brain	Normal/Primary	chr2:24826200-24826212|+	exon	HITS-CLIP	POSITIVE	DIRECT	NA	NA	NA
AL109976.1	ENSG00000277287	hsa-miR-15b-5p	MIMAT0000417	hg38	NA	Brain	Normal/Primary	chr20:3240039-3240051|+	exon	HITS-CLIP	POSITIVE	DIRECT	NA	NA	NA
STXBP5-AS1	NR_034115.1|ENSG00000233452	hsa-miR-15b-5p	MIMAT0000417	hg38	NA	Brain	Normal/Primary	chr6:147127123-147127135|-	intron	HITS-CLIP	POSITIVE	DIRECT	NA	NA	NA
STXBP5-AS1	NR_034115.1|ENSG00000233452	hsa-miR-15b-5p	MIMAT0000417	hg38	NA	Brain	Normal/Primary	chr6:146841593-146841605|-	exon	HITS-CLIP	POSITIVE	DIRECT	NA	NA	NA
STXBP5-AS1	NR_034115.1|ENSG00000233452	hsa-miR-15b-5p	MIMAT0000417	hg38	NA	Brain	Normal/Primary	chr6:147021020-147021032|-	intron	HITS-CLIP	POSITIVE	DIRECT	NA	NA	NA
STXBP5-AS1	NR_034115.1|ENSG00000233452	hsa-miR-15b-5p	MIMAT0000417	hg38	NA	Brain	Normal/Primary	chr6:146917353-146917365|-	intron	HITS-CLIP	POSITIVE	DIRECT	NA	NA	NA
STXBP5-AS1	NR_034115.1|ENSG00000233452	hsa-miR-15b-5p	MIMAT0000417	hg38	NA	Brain	Normal/Primary	chr6:147120428-147120440|-	intron	HITS-CLIP	POSITIVE	DIRECT	NA	NA	NA
STXBP5-AS1	NR_034115.1|ENSG00000233452	hsa-miR-15b-5p	MIMAT0000417	hg38	NA	Brain	Normal/Primary	chr6:147054884-147054896|-	intron	HITS-CLIP	POSITIVE	DIRECT	NA	NA	NA
STXBP5-AS1	NR_034115.1|ENSG00000233452	hsa-miR-15b-5p	MIMAT0000417	hg38	NA	Brain	Normal/Primary	chr6:146894057-146894069|-	intron	HITS-CLIP	POSITIVE	DIRECT	NA	NA	NA
STXBP5-AS1	NR_034115.1|ENSG00000233452	hsa-miR-15b-5p	MIMAT0000417	hg38	NA	Brain	Normal/Primary	chr6:147077109-147077121|-	intron	HITS-CLIP	POSITIVE	DIRECT	NA	NA	NA
AC012073.1	ENSG00000271936	hsa-miR-16-5p	MIMAT0000069	hg38	NA	Brain	Normal/Primary	chr2:24826200-24826212|+	exon	HITS-CLIP	POSITIVE	DIRECT	NA	NA	NA
MIR31HG	ENSG00000171889|NR_027054.2|NR_152878.1	hsa-miR-16-5p	MIMAT0000069	hg38	NA	Brain	Normal/Primary	chr9:21477229-21477241|-	exon	HITS-CLIP	POSITIVE	DIRECT	NA	rs542434559	chr9:21477233
MIR31HG	ENSG00000171889|NR_027054.2|NR_152878.1	hsa-miR-16-5p	MIMAT0000069	hg38	NA	Brain	Normal/Primary	chr9:21477229-21477241|-	exon	HITS-CLIP	POSITIVE	DIRECT	NA	rs542434559	chr9:21477233
MIR31HG	ENSG00000171889|NR_027054.2|NR_152878.1	hsa-miR-16-5p	MIMAT0000069	hg38	NA	Brain	Normal/Primary	chr9:21521262-21521274|-	intron	HITS-CLIP	POSITIVE	DIRECT	NA	NA	NA
MIR31HG	ENSG00000171889|NR_027054.2|NR_152878.1	hsa-miR-16-5p	MIMAT0000069	hg38	NA	Brain	Normal/Primary	chr9:21521262-21521274|-	intron	HITS-CLIP	POSITIVE	DIRECT	NA	NA	NA
TYMSOS	ENSG00000176912	hsa-miR-16-5p	MIMAT0000069	hg38	NA	Brain	Normal/Primary	chr18:649783-649795|-	exon	HITS-CLIP	POSITIVE	DIRECT	NA	NA	NA
AL158206.1	ENSG00000260912	hsa-miR-17-5p	MIMAT0000070	hg38	LCL	Peripheral Blood	Normal/Primary	chr9:19454937-19454967|+	exon	Chimeric fragments	POSITIVE	DIRECT	NA	NA	NA
AL158206.1	ENSG00000260912	hsa-miR-17-5p	MIMAT0000070	hg38	NA	Brain	Normal/Primary	chr9:19455005-19455017|+	exon	HITS-CLIP	POSITIVE	DIRECT	NA	NA	NA
AL158206.1	ENSG00000260912	hsa-miR-17-5p	MIMAT0000070	hg38	NA	Brain	Normal/Primary	chr9:19453844-19453856|+	exon	HITS-CLIP	POSITIVE	DIRECT	NA	NA	NA
AL158206.1	ENSG00000260912	hsa-miR-17-5p	MIMAT0000070	hg38	NA	Brain	Normal/Primary	chr9:19455104-19455116|+	exon	HITS-CLIP	POSITIVE	DIRECT	NA	NA	NA
STXBP5-AS1	NR_034115.1|ENSG00000233452	hsa-miR-17-5p	MIMAT0000070	hg38	NA	Brain	Normal/Primary	chr6:146997960-146997972|-	intron	HITS-CLIP	POSITIVE	DIRECT	NA	NA	NA
STXBP5-AS1	NR_034115.1|ENSG00000233452	hsa-miR-17-5p	MIMAT0000070	hg38	NA	Brain	Normal/Primary	chr6:146974245-146974257|-	intron	HITS-CLIP	POSITIVE	DIRECT	NA	NA	NA
STXBP5-AS1	NR_034115.1|ENSG00000233452	hsa-miR-17-5p	MIMAT0000070	hg38	NA	Brain	Normal/Primary	chr6:147091713-147091725|-	intron	HITS-CLIP	POSITIVE	DIRECT	NA	NA	NA
STXBP5-AS1	NR_034115.1|ENSG00000233452	hsa-miR-17-5p	MIMAT0000070	hg38	NA	Brain	Normal/Primary	chr6:146974245-146974257|-	intron	HITS-CLIP	POSITIVE	DIRECT	NA	NA	NA
STXBP5-AS1	NR_034115.1|ENSG00000233452	hsa-miR-17-5p	MIMAT0000070	hg38	NA	Brain	Normal/Primary	chr6:147074683-147074695|-	intron	HITS-CLIP	POSITIVE	DIRECT	NA	NA	NA
STXBP5-AS1	NR_034115.1|ENSG00000233452	hsa-miR-17-5p	MIMAT0000070	hg38	NA	Brain	Normal/Primary	chr6:146989536-146989548|-	intron	HITS-CLIP	POSITIVE	DIRECT	NA	NA	NA
STXBP5-AS1	NR_034115.1|ENSG00000233452	hsa-miR-17-5p	MIMAT0000070	hg38	NA	Brain	Normal/Primary	chr6:147112080-147112092|-	intron	HITS-CLIP	POSITIVE	DIRECT	NA	NA	NA
STXBP5-AS1	NR_034115.1|ENSG00000233452	hsa-miR-17-5p	MIMAT0000070	hg38	NA	Brain	Normal/Primary	chr6:147074683-147074695|-	intron	HITS-CLIP	POSITIVE	DIRECT	NA	NA	NA
STXBP5-AS1	NR_034115.1|ENSG00000233452	hsa-miR-17-5p	MIMAT0000070	hg38	NA	Brain	Normal/Primary	chr6:147019347-147019359|-	intron	HITS-CLIP	POSITIVE	DIRECT	NA	NA	NA
STXBP5-AS1	NR_034115.1|ENSG00000233452	hsa-miR-17-5p	MIMAT0000070	hg38	NA	Brain	Normal/Primary	chr6:147019347-147019359|-	intron	HITS-CLIP	POSITIVE	DIRECT	NA	NA	NA
STXBP5-AS1	NR_034115.1|ENSG00000233452	hsa-miR-17-5p	MIMAT0000070	hg38	NA	Brain	Normal/Primary	chr6:146956161-146956173|-	intron	HITS-CLIP	POSITIVE	DIRECT	NA	NA	NA
STXBP5-AS1	NR_034115.1|ENSG00000233452	hsa-miR-17-5p	MIMAT0000070	hg38	NA	Brain	Normal/Primary	chr6:146980334-146980346|-	intron	HITS-CLIP	POSITIVE	DIRECT	NA	NA	NA
STXBP5-AS1	NR_034115.1|ENSG00000233452	hsa-miR-17-5p	MIMAT0000070	hg38	NA	Brain	Normal/Primary	chr6:146935314-146935326|-	intron	HITS-CLIP	POSITIVE	DIRECT	NA	NA	NA
STXBP5-AS1	NR_034115.1|ENSG00000233452	hsa-miR-17-5p	MIMAT0000070	hg38	NA	Brain	Normal/Primary	chr6:147105835-147105847|-	intron	HITS-CLIP	POSITIVE	DIRECT	NA	NA	NA
STXBP5-AS1	NR_034115.1|ENSG00000233452	hsa-miR-17-5p	MIMAT0000070	hg38	NA	Brain	Normal/Primary	chr6:147045519-147045531|-	intron	HITS-CLIP	POSITIVE	DIRECT	NA	NA	NA
STXBP5-AS1	NR_034115.1|ENSG00000233452	hsa-miR-17-5p	MIMAT0000070	hg38	NA	Brain	Normal/Primary	chr6:147054815-147054827|-	intron	HITS-CLIP	POSITIVE	DIRECT	NA	NA	NA
STXBP5-AS1	NR_034115.1|ENSG00000233452	hsa-miR-17-5p	MIMAT0000070	hg38	NA	Brain	Normal/Primary	chr6:147015596-147015608|-	intron	HITS-CLIP	POSITIVE	DIRECT	NA	NA	NA
STXBP5-AS1	NR_034115.1|ENSG00000233452	hsa-miR-17-5p	MIMAT0000070	hg38	NA	Brain	Normal/Primary	chr6:146842706-146842718|-	exon	HITS-CLIP	POSITIVE	DIRECT	NA	NA	NA
STXBP5-AS1	NR_034115.1|ENSG00000233452	hsa-miR-17-5p	MIMAT0000070	hg38	NA	Brain	Normal/Primary	chr6:147015596-147015608|-	intron	HITS-CLIP	POSITIVE	DIRECT	NA	NA	NA
STXBP5-AS1	NR_034115.1|ENSG00000233452	hsa-miR-17-5p	MIMAT0000070	hg38	NA	Brain	Normal/Primary	chr6:147054815-147054827|-	intron	HITS-CLIP	POSITIVE	DIRECT	NA	NA	NA
STXBP5-AS1	NR_034115.1|ENSG00000233452	hsa-miR-17-5p	MIMAT0000070	hg38	NA	Brain	Normal/Primary	chr6:147011104-147011116|-	intron	HITS-CLIP	POSITIVE	DIRECT	NA	NA	NA
STXBP5-AS1	NR_034115.1|ENSG00000233452	hsa-miR-17-5p	MIMAT0000070	hg38	NA	Brain	Normal/Primary	chr6:146957872-146957884|-	intron	HITS-CLIP	POSITIVE	DIRECT	NA	NA	NA
STXBP5-AS1	NR_034115.1|ENSG00000233452	hsa-miR-17-5p	MIMAT0000070	hg38	NA	Brain	Normal/Primary	chr6:146842659-146842671|-	exon	HITS-CLIP	POSITIVE	DIRECT	NA	NA	NA
STXBP5-AS1	NR_034115.1|ENSG00000233452	hsa-miR-17-5p	MIMAT0000070	hg38	NA	Brain	Normal/Primary	chr6:146980334-146980346|-	intron	HITS-CLIP	POSITIVE	DIRECT	NA	NA	NA
STXBP5-AS1	NR_034115.1|ENSG00000233452	hsa-miR-17-5p	MIMAT0000070	hg38	NA	Brain	Normal/Primary	chr6:146865881-146865893|-	intron	HITS-CLIP	POSITIVE	DIRECT	NA	NA	NA
STXBP5-AS1	NR_034115.1|ENSG00000233452	hsa-miR-17-5p	MIMAT0000070	hg38	NA	Brain	Normal/Primary	chr6:147129600-147129612|-	intron	HITS-CLIP	POSITIVE	DIRECT	NA	NA	NA
STXBP5-AS1	NR_034115.1|ENSG00000233452	hsa-miR-17-5p	MIMAT0000070	hg38	NA	Brain	Normal/Primary	chr6:146865881-146865893|-	intron	HITS-CLIP	POSITIVE	DIRECT	NA	NA	NA
STXBP5-AS1	NR_034115.1|ENSG00000233452	hsa-miR-17-5p	MIMAT0000070	hg38	NA	Brain	Normal/Primary	chr6:147011104-147011116|-	intron	HITS-CLIP	POSITIVE	DIRECT	NA	NA	NA
STXBP5-AS1	NR_034115.1|ENSG00000233452	hsa-miR-17-5p	MIMAT0000070	hg38	NA	Brain	Normal/Primary	chr6:146956161-146956173|-	intron	HITS-CLIP	POSITIVE	DIRECT	NA	NA	NA
STXBP5-AS1	NR_034115.1|ENSG00000233452	hsa-miR-17-5p	MIMAT0000070	hg38	NA	Brain	Normal/Primary	chr6:146935314-146935326|-	intron	HITS-CLIP	POSITIVE	DIRECT	NA	NA	NA
STXBP5-AS1	NR_034115.1|ENSG00000233452	hsa-miR-17-5p	MIMAT0000070	hg38	NA	Brain	Normal/Primary	chr6:147129600-147129612|-	intron	HITS-CLIP	POSITIVE	DIRECT	NA	NA	NA
STXBP5-AS1	NR_034115.1|ENSG00000233452	hsa-miR-17-5p	MIMAT0000070	hg38	NA	Brain	Normal/Primary	chr6:147045519-147045531|-	intron	HITS-CLIP	POSITIVE	DIRECT	NA	NA	NA
STXBP5-AS1	NR_034115.1|ENSG00000233452	hsa-miR-17-5p	MIMAT0000070	hg38	NA	Brain	Normal/Primary	chr6:147091713-147091725|-	intron	HITS-CLIP	POSITIVE	DIRECT	NA	NA	NA
STXBP5-AS1	NR_034115.1|ENSG00000233452	hsa-miR-17-5p	MIMAT0000070	hg38	NA	Brain	Normal/Primary	chr6:146842706-146842718|-	exon	HITS-CLIP	POSITIVE	DIRECT	NA	NA	NA
STXBP5-AS1	NR_034115.1|ENSG00000233452	hsa-miR-17-5p	MIMAT0000070	hg38	NA	Brain	Normal/Primary	chr6:146842659-146842671|-	exon	HITS-CLIP	POSITIVE	DIRECT	NA	NA	NA
STXBP5-AS1	NR_034115.1|ENSG00000233452	hsa-miR-17-5p	MIMAT0000070	hg38	NA	Brain	Normal/Primary	chr6:146997960-146997972|-	intron	HITS-CLIP	POSITIVE	DIRECT	NA	NA	NA
STXBP5-AS1	NR_034115.1|ENSG00000233452	hsa-miR-17-5p	MIMAT0000070	hg38	NA	Brain	Normal/Primary	chr6:146989536-146989548|-	intron	HITS-CLIP	POSITIVE	DIRECT	NA	NA	NA
STXBP5-AS1	NR_034115.1|ENSG00000233452	hsa-miR-17-5p	MIMAT0000070	hg38	NA	Brain	Normal/Primary	chr6:146957872-146957884|-	intron	HITS-CLIP	POSITIVE	DIRECT	NA	NA	NA
STXBP5-AS1	NR_034115.1|ENSG00000233452	hsa-miR-17-5p	MIMAT0000070	hg38	NA	Brain	Normal/Primary	chr6:147105835-147105847|-	intron	HITS-CLIP	POSITIVE	DIRECT	NA	NA	NA
STXBP5-AS1	NR_034115.1|ENSG00000233452	hsa-miR-17-5p	MIMAT0000070	hg38	NA	Brain	Normal/Primary	chr6:147112080-147112092|-	intron	HITS-CLIP	POSITIVE	DIRECT	NA	NA	NA
TMPO-AS1	ENSG00000257167	hsa-miR-17-5p	MIMAT0000070	hg38	NA	Brain	Normal/Primary	chr12:98513737-98513749|-	exon	HITS-CLIP	POSITIVE	DIRECT	NA	COSV54125820	chr12:98513745
TMPO-AS1	ENSG00000257167	hsa-miR-17-5p	MIMAT0000070	hg38	NA	Brain	Normal/Primary	chr12:98513781-98513793|-	exon	HITS-CLIP	POSITIVE	DIRECT	NA	NA	NA
MIR31HG	ENSG00000171889|NR_027054.2|NR_152878.1	hsa-miR-181a-5p	MIMAT0000256	hg38	NA	Brain	Normal/Primary	chr9:21471645-21471657|-	intron	HITS-CLIP	POSITIVE	DIRECT	NA	NA	NA
MIR31HG	ENSG00000171889|NR_027054.2|NR_152878.1	hsa-miR-181a-5p	MIMAT0000256	hg38	NA	Brain	Normal/Primary	chr9:21477216-21477228|-	exon	HITS-CLIP	POSITIVE	DIRECT	NA	NA	NA
MIR31HG	ENSG00000171889|NR_027054.2|NR_152878.1	hsa-miR-181a-5p	MIMAT0000256	hg38	NA	Brain	Normal/Primary	chr9:21551242-21551254|-	intron	HITS-CLIP	POSITIVE	DIRECT	NA	NA	NA
MIR31HG	ENSG00000171889|NR_027054.2|NR_152878.1	hsa-miR-181a-5p	MIMAT0000256	hg38	NA	Brain	Normal/Primary	chr9:21471645-21471657|-	intron	HITS-CLIP	POSITIVE	DIRECT	NA	NA	NA
MIR31HG	ENSG00000171889|NR_027054.2|NR_152878.1	hsa-miR-181a-5p	MIMAT0000256	hg38	NA	Brain	Normal/Primary	chr9:21551242-21551254|-	intron	HITS-CLIP	POSITIVE	DIRECT	NA	NA	NA
MIR31HG	ENSG00000171889|NR_027054.2|NR_152878.1	hsa-miR-181a-5p	MIMAT0000256	hg38	NA	Brain	Normal/Primary	chr9:21477216-21477228|-	exon	HITS-CLIP	POSITIVE	DIRECT	NA	NA	NA
STXBP5-AS1	NR_034115.1|ENSG00000233452	hsa-miR-181a-5p	MIMAT0000256	hg38	NA	Brain	Normal/Primary	chr6:147002235-147002247|-	intron	HITS-CLIP	POSITIVE	DIRECT	NA	NA	NA
STXBP5-AS1	NR_034115.1|ENSG00000233452	hsa-miR-181a-5p	MIMAT0000256	hg38	NA	Brain	Normal/Primary	chr6:146911479-146911491|-	intron	HITS-CLIP	POSITIVE	DIRECT	NA	NA	NA
STXBP5-AS1	NR_034115.1|ENSG00000233452	hsa-miR-181a-5p	MIMAT0000256	hg38	NA	Brain	Normal/Primary	chr6:146929161-146929173|-	intron	HITS-CLIP	POSITIVE	DIRECT	NA	NA	NA
STXBP5-AS1	NR_034115.1|ENSG00000233452	hsa-miR-181a-5p	MIMAT0000256	hg38	NA	Brain	Normal/Primary	chr6:146851158-146851170|-	exon	HITS-CLIP	POSITIVE	DIRECT	NA	NA	NA
STXBP5-AS1	NR_034115.1|ENSG00000233452	hsa-miR-181a-5p	MIMAT0000256	hg38	NA	Brain	Normal/Primary	chr6:146989965-146989977|-	intron	HITS-CLIP	POSITIVE	DIRECT	NA	NA	NA
STXBP5-AS1	NR_034115.1|ENSG00000233452	hsa-miR-181a-5p	MIMAT0000256	hg38	NA	Brain	Normal/Primary	chr6:146994956-146994968|-	intron	HITS-CLIP	POSITIVE	DIRECT	NA	NA	NA
STXBP5-AS1	NR_034115.1|ENSG00000233452	hsa-miR-181a-5p	MIMAT0000256	hg38	NA	Brain	Normal/Primary	chr6:146937214-146937226|-	intron	HITS-CLIP	POSITIVE	DIRECT	NA	NA	NA
STXBP5-AS1	NR_034115.1|ENSG00000233452	hsa-miR-181a-5p	MIMAT0000256	hg38	NA	Brain	Normal/Primary	chr6:146851158-146851170|-	exon	HITS-CLIP	POSITIVE	DIRECT	NA	NA	NA
STXBP5-AS1	NR_034115.1|ENSG00000233452	hsa-miR-181a-5p	MIMAT0000256	hg38	NA	Brain	Normal/Primary	chr6:146935156-146935168|-	intron	HITS-CLIP	POSITIVE	DIRECT	NA	NA	NA
STXBP5-AS1	NR_034115.1|ENSG00000233452	hsa-miR-181a-5p	MIMAT0000256	hg38	NA	Brain	Normal/Primary	chr6:146929161-146929173|-	intron	HITS-CLIP	POSITIVE	DIRECT	NA	NA	NA
STXBP5-AS1	NR_034115.1|ENSG00000233452	hsa-miR-181a-5p	MIMAT0000256	hg38	NA	Brain	Normal/Primary	chr6:146917106-146917118|-	intron	HITS-CLIP	POSITIVE	DIRECT	NA	NA	NA
STXBP5-AS1	NR_034115.1|ENSG00000233452	hsa-miR-181a-5p	MIMAT0000256	hg38	NA	Brain	Normal/Primary	chr6:146860568-146860580|-	intron	HITS-CLIP	POSITIVE	DIRECT	NA	NA	NA
STXBP5-AS1	NR_034115.1|ENSG00000233452	hsa-miR-181a-5p	MIMAT0000256	hg38	NA	Brain	Normal/Primary	chr6:146994956-146994968|-	intron	HITS-CLIP	POSITIVE	DIRECT	NA	NA	NA
STXBP5-AS1	NR_034115.1|ENSG00000233452	hsa-miR-181a-5p	MIMAT0000256	hg38	NA	Brain	Normal/Primary	chr6:147013759-147013771|-	intron	HITS-CLIP	POSITIVE	DIRECT	NA	NA	NA
STXBP5-AS1	NR_034115.1|ENSG00000233452	hsa-miR-181a-5p	MIMAT0000256	hg38	NA	Brain	Normal/Primary	chr6:147013323-147013335|-	intron	HITS-CLIP	POSITIVE	DIRECT	NA	NA	NA
STXBP5-AS1	NR_034115.1|ENSG00000233452	hsa-miR-181a-5p	MIMAT0000256	hg38	NA	Brain	Normal/Primary	chr6:147112098-147112110|-	intron	HITS-CLIP	POSITIVE	DIRECT	NA	NA	NA
STXBP5-AS1	NR_034115.1|ENSG00000233452	hsa-miR-181a-5p	MIMAT0000256	hg38	NA	Brain	Normal/Primary	chr6:147013323-147013335|-	intron	HITS-CLIP	POSITIVE	DIRECT	NA	NA	NA
STXBP5-AS1	NR_034115.1|ENSG00000233452	hsa-miR-181a-5p	MIMAT0000256	hg38	NA	Brain	Normal/Primary	chr6:146911479-146911491|-	intron	HITS-CLIP	POSITIVE	DIRECT	NA	NA	NA
STXBP5-AS1	NR_034115.1|ENSG00000233452	hsa-miR-181a-5p	MIMAT0000256	hg38	NA	Brain	Normal/Primary	chr6:147002235-147002247|-	intron	HITS-CLIP	POSITIVE	DIRECT	NA	NA	NA
STXBP5-AS1	NR_034115.1|ENSG00000233452	hsa-miR-181a-5p	MIMAT0000256	hg38	NA	Brain	Normal/Primary	chr6:146935156-146935168|-	intron	HITS-CLIP	POSITIVE	DIRECT	NA	NA	NA
STXBP5-AS1	NR_034115.1|ENSG00000233452	hsa-miR-181a-5p	MIMAT0000256	hg38	NA	Brain	Normal/Primary	chr6:146917106-146917118|-	intron	HITS-CLIP	POSITIVE	DIRECT	NA	NA	NA
STXBP5-AS1	NR_034115.1|ENSG00000233452	hsa-miR-181a-5p	MIMAT0000256	hg38	NA	Brain	Normal/Primary	chr6:146860568-146860580|-	intron	HITS-CLIP	POSITIVE	DIRECT	NA	NA	NA
STXBP5-AS1	NR_034115.1|ENSG00000233452	hsa-miR-181a-5p	MIMAT0000256	hg38	NA	Brain	Normal/Primary	chr6:147013759-147013771|-	intron	HITS-CLIP	POSITIVE	DIRECT	NA	NA	NA
STXBP5-AS1	NR_034115.1|ENSG00000233452	hsa-miR-181a-5p	MIMAT0000256	hg38	NA	Brain	Normal/Primary	chr6:146937214-146937226|-	intron	HITS-CLIP	POSITIVE	DIRECT	NA	NA	NA
STXBP5-AS1	NR_034115.1|ENSG00000233452	hsa-miR-181a-5p	MIMAT0000256	hg38	NA	Brain	Normal/Primary	chr6:146989965-146989977|-	intron	HITS-CLIP	POSITIVE	DIRECT	NA	NA	NA
STXBP5-AS1	NR_034115.1|ENSG00000233452	hsa-miR-181a-5p	MIMAT0000256	hg38	NA	Brain	Normal/Primary	chr6:147112098-147112110|-	intron	HITS-CLIP	POSITIVE	DIRECT	NA	NA	NA
TMPO-AS1	ENSG00000257167	hsa-miR-181a-5p	MIMAT0000256	hg38	NA	Brain	Normal/Primary	chr12:98514547-98514559|-	exon	HITS-CLIP	POSITIVE	DIRECT	NA	NA	NA
TYMSOS	ENSG00000176912	hsa-miR-181a-5p	MIMAT0000256	hg38	NA	Brain	Normal/Primary	chr18:657857-657869|-	exon	HITS-CLIP	POSITIVE	DIRECT	NA	COSV60076392|COSV60075034	chr18:657862|chr18:657867
TYMSOS	ENSG00000176912	hsa-miR-181a-5p	MIMAT0000256	hg38	NA	Brain	Normal/Primary	chr18:650128-650140|-	intron	HITS-CLIP	POSITIVE	DIRECT	NA	NA	NA
TMPO-AS1	ENSG00000257167	hsa-miR-182-5p	MIMAT0000259	hg38	LCLBACD3	NA	Normal/Primary	chr12:98515522-98515534|-	exon	PAR-CLIP	POSITIVE	DIRECT	NA	NA	NA
AL158206.1	ENSG00000260912	hsa-miR-183-5p	MIMAT0000261	hg38	LCL35	NA	Normal/Primary	chr9:19454966-19454978|+	exon	PAR-CLIP	POSITIVE	DIRECT	NA	NA	NA
AC092718.4	ENSG00000261061	hsa-miR-185-5p	MIMAT0000455	hg38	LCL35	NA	Normal/Primary	chr16:81031391-81031403|+	exon	PAR-CLIP	POSITIVE	DIRECT	NA	NA	NA
STXBP5-AS1	NR_034115.1|ENSG00000233452	hsa-miR-185-5p	MIMAT0000455	hg38	NA	Brain	Normal/Primary	chr6:146842303-146842315|-	exon	HITS-CLIP	POSITIVE	DIRECT	NA	NA	NA
STXBP5-AS1	NR_034115.1|ENSG00000233452	hsa-miR-185-5p	MIMAT0000455	hg38	NA	Brain	Normal/Primary	chr6:146843270-146843282|-	exon	HITS-CLIP	POSITIVE	DIRECT	NA	NA	NA
STXBP5-AS1	NR_034115.1|ENSG00000233452	hsa-miR-185-5p	MIMAT0000455	hg38	NA	Brain	Normal/Primary	chr6:146842303-146842315|-	exon	HITS-CLIP	POSITIVE	DIRECT	NA	NA	NA
STXBP5-AS1	NR_034115.1|ENSG00000233452	hsa-miR-185-5p	MIMAT0000455	hg38	NA	Brain	Normal/Primary	chr6:146843270-146843282|-	intron	HITS-CLIP	POSITIVE	DIRECT	NA	NA	NA
AL158206.1	ENSG00000260912	hsa-miR-18a-5p	MIMAT0000072	hg38	LCLBACD3	NA	Normal/Primary	chr9:19454946-19454958|+	exon	PAR-CLIP	POSITIVE	DIRECT	NA	NA	NA
AL158206.1	ENSG00000260912	hsa-miR-18a-5p	MIMAT0000072	hg38	LCL35	NA	Normal/Primary	chr9:19454946-19454958|+	exon	PAR-CLIP	POSITIVE	DIRECT	NA	NA	NA
AL158206.1	ENSG00000260912	hsa-miR-18a-5p	MIMAT0000072	hg38	LCLBACD1	NA	Normal/Primary	chr9:19454946-19454958|+	exon	PAR-CLIP	POSITIVE	DIRECT	NA	NA	NA
AL158206.1	ENSG00000260912	hsa-miR-18b-5p	MIMAT0001412	hg38	LCLBACD1	NA	Normal/Primary	chr9:19454946-19454958|+	exon	PAR-CLIP	POSITIVE	DIRECT	NA	NA	NA
AL158206.1	ENSG00000260912	hsa-miR-18b-5p	MIMAT0001412	hg38	LCLBACD3	NA	Normal/Primary	chr9:19454946-19454958|+	exon	PAR-CLIP	POSITIVE	DIRECT	NA	NA	NA
AC012073.1	ENSG00000271936	hsa-miR-195-5p	MIMAT0000461	hg38	NA	Brain	Normal/Primary	chr2:24826200-24826212|+	exon	HITS-CLIP	POSITIVE	DIRECT	NA	NA	NA
TYMSOS	ENSG00000176912	hsa-miR-195-5p	MIMAT0000461	hg38	NA	Brain	Normal/Primary	chr18:649783-649795|-	exon	HITS-CLIP	POSITIVE	DIRECT	NA	NA	NA
AL158206.1	ENSG00000260912	hsa-miR-19a-3p	MIMAT0000073	hg38	LCL35	NA	Normal/Primary	chr9:19454943-19454955|+	exon	PAR-CLIP	POSITIVE	DIRECT	NA	NA	NA
AL158206.1	ENSG00000260912	hsa-miR-19a-3p	MIMAT0000073	hg38	LCLBACD1	NA	Normal/Primary	chr9:19454943-19454955|+	exon	PAR-CLIP	POSITIVE	DIRECT	NA	NA	NA
AL158206.1	ENSG00000260912	hsa-miR-19a-3p	MIMAT0000073	hg38	LCLBACD3	NA	Normal/Primary	chr9:19454943-19454955|+	exon	PAR-CLIP	POSITIVE	DIRECT	NA	NA	NA
AL158206.1	ENSG00000260912	hsa-miR-19a-3p	MIMAT0000073	hg38	NA	Brain	Normal/Primary	chr9:19454943-19454955|+	exon	HITS-CLIP	POSITIVE	DIRECT	NA	NA	NA
STXBP5-AS1	NR_034115.1|ENSG00000233452	hsa-miR-19a-3p	MIMAT0000073	hg38	NA	Brain	Normal/Primary	chr6:146843564-146843576|-	exon	HITS-CLIP	POSITIVE	DIRECT	NA	rs74391723	chr6:146843567
STXBP5-AS1	NR_034115.1|ENSG00000233452	hsa-miR-19a-3p	MIMAT0000073	hg38	NA	Brain	Normal/Primary	chr6:147131473-147131485|-	intron	HITS-CLIP	POSITIVE	DIRECT	NA	NA	NA
STXBP5-AS1	NR_034115.1|ENSG00000233452	hsa-miR-19a-3p	MIMAT0000073	hg38	NA	Brain	Normal/Primary	chr6:147101912-147101924|-	intron	HITS-CLIP	POSITIVE	DIRECT	NA	NA	NA
STXBP5-AS1	NR_034115.1|ENSG00000233452	hsa-miR-19a-3p	MIMAT0000073	hg38	NA	Brain	Normal/Primary	chr6:147109256-147109268|-	intron	HITS-CLIP	POSITIVE	DIRECT	NA	NA	NA
STXBP5-AS1	NR_034115.1|ENSG00000233452	hsa-miR-19a-3p	MIMAT0000073	hg38	NA	Brain	Normal/Primary	chr6:146935106-146935118|-	intron	HITS-CLIP	POSITIVE	DIRECT	NA	NA	NA
STXBP5-AS1	NR_034115.1|ENSG00000233452	hsa-miR-19a-3p	MIMAT0000073	hg38	NA	Brain	Normal/Primary	chr6:146843714-146843726|-	exon	HITS-CLIP	POSITIVE	DIRECT	NA	NA	NA
STXBP5-AS1	NR_034115.1|ENSG00000233452	hsa-miR-19a-3p	MIMAT0000073	hg38	NA	Brain	Normal/Primary	chr6:146973251-146973263|-	intron	HITS-CLIP	POSITIVE	DIRECT	NA	NA	NA
STXBP5-AS1	NR_034115.1|ENSG00000233452	hsa-miR-19a-3p	MIMAT0000073	hg38	NA	Brain	Normal/Primary	chr6:147014469-147014481|-	intron	HITS-CLIP	POSITIVE	DIRECT	NA	NA	NA
STXBP5-AS1	NR_034115.1|ENSG00000233452	hsa-miR-19a-3p	MIMAT0000073	hg38	NA	Brain	Normal/Primary	chr6:147176714-147176726|-	intron	HITS-CLIP	POSITIVE	DIRECT	NA	NA	NA
STXBP5-AS1	NR_034115.1|ENSG00000233452	hsa-miR-19a-3p	MIMAT0000073	hg38	NA	Brain	Normal/Primary	chr6:147027014-147027026|-	intron	HITS-CLIP	POSITIVE	DIRECT	NA	NA	NA
STXBP5-AS1	NR_034115.1|ENSG00000233452	hsa-miR-19a-3p	MIMAT0000073	hg38	NA	Brain	Normal/Primary	chr6:147010843-147010855|-	intron	HITS-CLIP	POSITIVE	DIRECT	NA	NA	NA
STXBP5-AS1	NR_034115.1|ENSG00000233452	hsa-miR-19a-3p	MIMAT0000073	hg38	NA	Brain	Normal/Primary	chr6:146947854-146947866|-	intron	HITS-CLIP	POSITIVE	DIRECT	NA	NA	NA
STXBP5-AS1	NR_034115.1|ENSG00000233452	hsa-miR-19a-3p	MIMAT0000073	hg38	NA	Brain	Normal/Primary	chr6:147113062-147113074|-	intron	HITS-CLIP	POSITIVE	DIRECT	NA	NA	NA
STXBP5-AS1	NR_034115.1|ENSG00000233452	hsa-miR-19a-3p	MIMAT0000073	hg38	NA	Brain	Normal/Primary	chr6:147097976-147097988|-	intron	HITS-CLIP	POSITIVE	DIRECT	NA	NA	NA
STXBP5-AS1	NR_034115.1|ENSG00000233452	hsa-miR-19a-3p	MIMAT0000073	hg38	NA	Brain	Normal/Primary	chr6:146935308-146935320|-	intron	HITS-CLIP	POSITIVE	DIRECT	NA	NA	NA
AL158206.1	ENSG00000260912	hsa-miR-19b-3p	MIMAT0000074	hg38	LCL35	NA	Normal/Primary	chr9:19454943-19454955|+	exon	PAR-CLIP	POSITIVE	DIRECT	NA	NA	NA
AL158206.1	ENSG00000260912	hsa-miR-19b-3p	MIMAT0000074	hg38	LCLBACD3	NA	Normal/Primary	chr9:19454943-19454955|+	exon	PAR-CLIP	POSITIVE	DIRECT	NA	NA	NA
AL158206.1	ENSG00000260912	hsa-miR-19b-3p	MIMAT0000074	hg38	NA	Brain	Normal/Primary	chr9:19454943-19454955|+	exon	HITS-CLIP	POSITIVE	DIRECT	NA	NA	NA
AL158206.1	ENSG00000260912	hsa-miR-19b-3p	MIMAT0000074	hg38	LCLBACD1	NA	Normal/Primary	chr9:19454943-19454955|+	exon	PAR-CLIP	POSITIVE	DIRECT	NA	NA	NA
STXBP5-AS1	NR_034115.1|ENSG00000233452	hsa-miR-19b-3p	MIMAT0000074	hg38	NA	Brain	Normal/Primary	chr6:146843564-146843576|-	exon	HITS-CLIP	POSITIVE	DIRECT	NA	rs74391723	chr6:146843567
STXBP5-AS1	NR_034115.1|ENSG00000233452	hsa-miR-19b-3p	MIMAT0000074	hg38	NA	Brain	Normal/Primary	chr6:146841595-146841607|-	exon	HITS-CLIP	POSITIVE	DIRECT	NA	NA	NA
STXBP5-AS1	NR_034115.1|ENSG00000233452	hsa-miR-19b-3p	MIMAT0000074	hg38	NA	Brain	Normal/Primary	chr6:147051632-147051644|-	intron	HITS-CLIP	POSITIVE	DIRECT	NA	NA	NA
STXBP5-AS1	NR_034115.1|ENSG00000233452	hsa-miR-19b-3p	MIMAT0000074	hg38	NA	Brain	Normal/Primary	chr6:146947854-146947866|-	intron	HITS-CLIP	POSITIVE	DIRECT	NA	NA	NA
STXBP5-AS1	NR_034115.1|ENSG00000233452	hsa-miR-19b-3p	MIMAT0000074	hg38	NA	Brain	Normal/Primary	chr6:146972366-146972378|-	intron	HITS-CLIP	POSITIVE	DIRECT	NA	NA	NA
STXBP5-AS1	NR_034115.1|ENSG00000233452	hsa-miR-19b-3p	MIMAT0000074	hg38	NA	Brain	Normal/Primary	chr6:147155178-147155190|-	intron	HITS-CLIP	POSITIVE	DIRECT	NA	NA	NA
STXBP5-AS1	NR_034115.1|ENSG00000233452	hsa-miR-19b-3p	MIMAT0000074	hg38	NA	Brain	Normal/Primary	chr6:146843564-146843576|-	intron	HITS-CLIP	POSITIVE	DIRECT	NA	NA	NA
STXBP5-AS1	NR_034115.1|ENSG00000233452	hsa-miR-19b-3p	MIMAT0000074	hg38	NA	Brain	Normal/Primary	chr6:146973251-146973263|-	intron	HITS-CLIP	POSITIVE	DIRECT	NA	NA	NA
STXBP5-AS1	NR_034115.1|ENSG00000233452	hsa-miR-19b-3p	MIMAT0000074	hg38	NA	Brain	Normal/Primary	chr6:147119922-147119934|-	intron	HITS-CLIP	POSITIVE	DIRECT	NA	NA	NA
STXBP5-AS1	NR_034115.1|ENSG00000233452	hsa-miR-19b-3p	MIMAT0000074	hg38	NA	Brain	Normal/Primary	chr6:147109256-147109268|-	intron	HITS-CLIP	POSITIVE	DIRECT	NA	NA	NA
STXBP5-AS1	NR_034115.1|ENSG00000233452	hsa-miR-19b-3p	MIMAT0000074	hg38	NA	Brain	Normal/Primary	chr6:147176714-147176726|-	intron	HITS-CLIP	POSITIVE	DIRECT	NA	NA	NA
STXBP5-AS1	NR_034115.1|ENSG00000233452	hsa-miR-19b-3p	MIMAT0000074	hg38	NA	Brain	Normal/Primary	chr6:147097976-147097988|-	intron	HITS-CLIP	POSITIVE	DIRECT	NA	NA	NA
STXBP5-AS1	NR_034115.1|ENSG00000233452	hsa-miR-19b-3p	MIMAT0000074	hg38	NA	Brain	Normal/Primary	chr6:147027014-147027026|-	intron	HITS-CLIP	POSITIVE	DIRECT	NA	NA	NA
STXBP5-AS1	NR_034115.1|ENSG00000233452	hsa-miR-19b-3p	MIMAT0000074	hg38	NA	Brain	Normal/Primary	chr6:147113062-147113074|-	intron	HITS-CLIP	POSITIVE	DIRECT	NA	NA	NA
STXBP5-AS1	NR_034115.1|ENSG00000233452	hsa-miR-19b-3p	MIMAT0000074	hg38	NA	Brain	Normal/Primary	chr6:147010843-147010855|-	intron	HITS-CLIP	POSITIVE	DIRECT	NA	NA	NA
STXBP5-AS1	NR_034115.1|ENSG00000233452	hsa-miR-19b-3p	MIMAT0000074	hg38	NA	Brain	Normal/Primary	chr6:147131473-147131485|-	intron	HITS-CLIP	POSITIVE	DIRECT	NA	NA	NA
STXBP5-AS1	NR_034115.1|ENSG00000233452	hsa-miR-19b-3p	MIMAT0000074	hg38	NA	Brain	Normal/Primary	chr6:146972366-146972378|-	intron	HITS-CLIP	POSITIVE	DIRECT	NA	NA	NA
STXBP5-AS1	NR_034115.1|ENSG00000233452	hsa-miR-19b-3p	MIMAT0000074	hg38	NA	Brain	Normal/Primary	chr6:147014469-147014481|-	intron	HITS-CLIP	POSITIVE	DIRECT	NA	NA	NA
STXBP5-AS1	NR_034115.1|ENSG00000233452	hsa-miR-19b-3p	MIMAT0000074	hg38	NA	Brain	Normal/Primary	chr6:147014469-147014481|-	intron	HITS-CLIP	POSITIVE	DIRECT	NA	NA	NA
STXBP5-AS1	NR_034115.1|ENSG00000233452	hsa-miR-19b-3p	MIMAT0000074	hg38	NA	Brain	Normal/Primary	chr6:147027014-147027026|-	intron	HITS-CLIP	POSITIVE	DIRECT	NA	NA	NA
STXBP5-AS1	NR_034115.1|ENSG00000233452	hsa-miR-19b-3p	MIMAT0000074	hg38	NA	Brain	Normal/Primary	chr6:146935308-146935320|-	intron	HITS-CLIP	POSITIVE	DIRECT	NA	NA	NA
STXBP5-AS1	NR_034115.1|ENSG00000233452	hsa-miR-19b-3p	MIMAT0000074	hg38	NA	Brain	Normal/Primary	chr6:147113062-147113074|-	intron	HITS-CLIP	POSITIVE	DIRECT	NA	NA	NA
STXBP5-AS1	NR_034115.1|ENSG00000233452	hsa-miR-19b-3p	MIMAT0000074	hg38	NA	Brain	Normal/Primary	chr6:146935106-146935118|-	intron	HITS-CLIP	POSITIVE	DIRECT	NA	NA	NA
STXBP5-AS1	NR_034115.1|ENSG00000233452	hsa-miR-19b-3p	MIMAT0000074	hg38	NA	Brain	Normal/Primary	chr6:146843714-146843726|-	exon	HITS-CLIP	POSITIVE	DIRECT	NA	NA	NA
STXBP5-AS1	NR_034115.1|ENSG00000233452	hsa-miR-19b-3p	MIMAT0000074	hg38	NA	Brain	Normal/Primary	chr6:147101912-147101924|-	intron	HITS-CLIP	POSITIVE	DIRECT	NA	NA	NA
STXBP5-AS1	NR_034115.1|ENSG00000233452	hsa-miR-19b-3p	MIMAT0000074	hg38	NA	Brain	Normal/Primary	chr6:147109256-147109268|-	intron	HITS-CLIP	POSITIVE	DIRECT	NA	NA	NA
STXBP5-AS1	NR_034115.1|ENSG00000233452	hsa-miR-19b-3p	MIMAT0000074	hg38	NA	Brain	Normal/Primary	chr6:147010843-147010855|-	intron	HITS-CLIP	POSITIVE	DIRECT	NA	NA	NA
STXBP5-AS1	NR_034115.1|ENSG00000233452	hsa-miR-19b-3p	MIMAT0000074	hg38	NA	Brain	Normal/Primary	chr6:146935308-146935320|-	intron	HITS-CLIP	POSITIVE	DIRECT	NA	NA	NA
STXBP5-AS1	NR_034115.1|ENSG00000233452	hsa-miR-19b-3p	MIMAT0000074	hg38	NA	Brain	Normal/Primary	chr6:147000514-147000526|-	intron	HITS-CLIP	POSITIVE	DIRECT	NA	NA	NA
STXBP5-AS1	NR_034115.1|ENSG00000233452	hsa-miR-19b-3p	MIMAT0000074	hg38	NA	Brain	Normal/Primary	chr6:147119922-147119934|-	intron	HITS-CLIP	POSITIVE	DIRECT	NA	NA	NA
STXBP5-AS1	NR_034115.1|ENSG00000233452	hsa-miR-19b-3p	MIMAT0000074	hg38	NA	Brain	Normal/Primary	chr6:147176714-147176726|-	intron	HITS-CLIP	POSITIVE	DIRECT	NA	NA	NA
STXBP5-AS1	NR_034115.1|ENSG00000233452	hsa-miR-19b-3p	MIMAT0000074	hg38	NA	Brain	Normal/Primary	chr6:147155178-147155190|-	intron	HITS-CLIP	POSITIVE	DIRECT	NA	NA	NA
STXBP5-AS1	NR_034115.1|ENSG00000233452	hsa-miR-19b-3p	MIMAT0000074	hg38	NA	Brain	Normal/Primary	chr6:147000514-147000526|-	intron	HITS-CLIP	POSITIVE	DIRECT	NA	NA	NA
STXBP5-AS1	NR_034115.1|ENSG00000233452	hsa-miR-19b-3p	MIMAT0000074	hg38	NA	Brain	Normal/Primary	chr6:146947854-146947866|-	intron	HITS-CLIP	POSITIVE	DIRECT	NA	NA	NA
STXBP5-AS1	NR_034115.1|ENSG00000233452	hsa-miR-19b-3p	MIMAT0000074	hg38	NA	Brain	Normal/Primary	chr6:146935106-146935118|-	intron	HITS-CLIP	POSITIVE	DIRECT	NA	NA	NA
STXBP5-AS1	NR_034115.1|ENSG00000233452	hsa-miR-19b-3p	MIMAT0000074	hg38	NA	Brain	Normal/Primary	chr6:147051632-147051644|-	intron	HITS-CLIP	POSITIVE	DIRECT	NA	NA	NA
STXBP5-AS1	NR_034115.1|ENSG00000233452	hsa-miR-19b-3p	MIMAT0000074	hg38	NA	Brain	Normal/Primary	chr6:147131473-147131485|-	intron	HITS-CLIP	POSITIVE	DIRECT	NA	NA	NA
STXBP5-AS1	NR_034115.1|ENSG00000233452	hsa-miR-19b-3p	MIMAT0000074	hg38	NA	Brain	Normal/Primary	chr6:147097976-147097988|-	intron	HITS-CLIP	POSITIVE	DIRECT	NA	NA	NA
STXBP5-AS1	NR_034115.1|ENSG00000233452	hsa-miR-19b-3p	MIMAT0000074	hg38	NA	Brain	Normal/Primary	chr6:146843714-146843726|-	intron	HITS-CLIP	POSITIVE	DIRECT	NA	NA	NA
STXBP5-AS1	NR_034115.1|ENSG00000233452	hsa-miR-19b-3p	MIMAT0000074	hg38	NA	Brain	Normal/Primary	chr6:146973251-146973263|-	intron	HITS-CLIP	POSITIVE	DIRECT	NA	NA	NA
STXBP5-AS1	NR_034115.1|ENSG00000233452	hsa-miR-19b-3p	MIMAT0000074	hg38	NA	Brain	Normal/Primary	chr6:147101912-147101924|-	intron	HITS-CLIP	POSITIVE	DIRECT	NA	NA	NA
AL158206.1	ENSG00000260912	hsa-miR-20a-5p	MIMAT0000075	hg38	LCLBACD1	NA	Normal/Primary	chr9:19454946-19454958|+	exon	PAR-CLIP	POSITIVE	DIRECT	NA	NA	NA
AL158206.1	ENSG00000260912	hsa-miR-20a-5p	MIMAT0000075	hg38	LCL35	NA	Normal/Primary	chr9:19454946-19454958|+	exon	PAR-CLIP	POSITIVE	DIRECT	NA	NA	NA
AL158206.1	ENSG00000260912	hsa-miR-20a-5p	MIMAT0000075	hg38	LCLBACD3	NA	Normal/Primary	chr9:19454946-19454958|+	exon	PAR-CLIP	POSITIVE	DIRECT	NA	NA	NA
AL158206.1	ENSG00000260912	hsa-miR-20b-5p	MIMAT0001413	hg38	NA	Brain	Normal/Primary	chr9:19455005-19455017|+	exon	HITS-CLIP	POSITIVE	DIRECT	NA	NA	NA
AL158206.1	ENSG00000260912	hsa-miR-20b-5p	MIMAT0001413	hg38	NA	Brain	Normal/Primary	chr9:19454946-19454958|+	exon	HITS-CLIP	POSITIVE	DIRECT	NA	NA	NA
AL158206.1	ENSG00000260912	hsa-miR-20b-5p	MIMAT0001413	hg38	LCL35	NA	Normal/Primary	chr9:19454946-19454958|+	exon	PAR-CLIP	POSITIVE	DIRECT	NA	NA	NA
AL158206.1	ENSG00000260912	hsa-miR-20b-5p	MIMAT0001413	hg38	LCLBACD3	NA	Normal/Primary	chr9:19454946-19454958|+	exon	PAR-CLIP	POSITIVE	DIRECT	NA	NA	NA
AL158206.1	ENSG00000260912	hsa-miR-20b-5p	MIMAT0001413	hg38	LCLBACD1	NA	Normal/Primary	chr9:19454946-19454958|+	exon	PAR-CLIP	POSITIVE	DIRECT	NA	NA	NA
STXBP5-AS1	NR_034115.1|ENSG00000233452	hsa-miR-20b-5p	MIMAT0001413	hg38	NA	Brain	Normal/Primary	chr6:147129600-147129612|-	intron	HITS-CLIP	POSITIVE	DIRECT	NA	NA	NA
STXBP5-AS1	NR_034115.1|ENSG00000233452	hsa-miR-20b-5p	MIMAT0001413	hg38	NA	Brain	Normal/Primary	chr6:146974245-146974257|-	intron	HITS-CLIP	POSITIVE	DIRECT	NA	NA	NA
STXBP5-AS1	NR_034115.1|ENSG00000233452	hsa-miR-20b-5p	MIMAT0001413	hg38	NA	Brain	Normal/Primary	chr6:146935314-146935326|-	intron	HITS-CLIP	POSITIVE	DIRECT	NA	NA	NA
STXBP5-AS1	NR_034115.1|ENSG00000233452	hsa-miR-20b-5p	MIMAT0001413	hg38	NA	Brain	Normal/Primary	chr6:147105835-147105847|-	intron	HITS-CLIP	POSITIVE	DIRECT	NA	NA	NA
STXBP5-AS1	NR_034115.1|ENSG00000233452	hsa-miR-20b-5p	MIMAT0001413	hg38	NA	Brain	Normal/Primary	chr6:147011104-147011116|-	intron	HITS-CLIP	POSITIVE	DIRECT	NA	NA	NA
STXBP5-AS1	NR_034115.1|ENSG00000233452	hsa-miR-20b-5p	MIMAT0001413	hg38	NA	Brain	Normal/Primary	chr6:146908159-146908171|-	intron	HITS-CLIP	POSITIVE	DIRECT	NA	NA	NA
STXBP5-AS1	NR_034115.1|ENSG00000233452	hsa-miR-20b-5p	MIMAT0001413	hg38	NA	Brain	Normal/Primary	chr6:147091713-147091725|-	intron	HITS-CLIP	POSITIVE	DIRECT	NA	NA	NA
STXBP5-AS1	NR_034115.1|ENSG00000233452	hsa-miR-20b-5p	MIMAT0001413	hg38	NA	Brain	Normal/Primary	chr6:146956161-146956173|-	intron	HITS-CLIP	POSITIVE	DIRECT	NA	NA	NA
STXBP5-AS1	NR_034115.1|ENSG00000233452	hsa-miR-20b-5p	MIMAT0001413	hg38	NA	Brain	Normal/Primary	chr6:146997960-146997972|-	intron	HITS-CLIP	POSITIVE	DIRECT	NA	NA	NA
STXBP5-AS1	NR_034115.1|ENSG00000233452	hsa-miR-20b-5p	MIMAT0001413	hg38	NA	Brain	Normal/Primary	chr6:147015596-147015608|-	intron	HITS-CLIP	POSITIVE	DIRECT	NA	NA	NA
STXBP5-AS1	NR_034115.1|ENSG00000233452	hsa-miR-20b-5p	MIMAT0001413	hg38	NA	Brain	Normal/Primary	chr6:147019347-147019359|-	intron	HITS-CLIP	POSITIVE	DIRECT	NA	NA	NA
STXBP5-AS1	NR_034115.1|ENSG00000233452	hsa-miR-20b-5p	MIMAT0001413	hg38	NA	Brain	Normal/Primary	chr6:146956161-146956173|-	intron	HITS-CLIP	POSITIVE	DIRECT	NA	NA	NA
STXBP5-AS1	NR_034115.1|ENSG00000233452	hsa-miR-20b-5p	MIMAT0001413	hg38	NA	Brain	Normal/Primary	chr6:147074683-147074695|-	intron	HITS-CLIP	POSITIVE	DIRECT	NA	NA	NA
STXBP5-AS1	NR_034115.1|ENSG00000233452	hsa-miR-20b-5p	MIMAT0001413	hg38	NA	Brain	Normal/Primary	chr6:147129600-147129612|-	intron	HITS-CLIP	POSITIVE	DIRECT	NA	NA	NA
STXBP5-AS1	NR_034115.1|ENSG00000233452	hsa-miR-20b-5p	MIMAT0001413	hg38	NA	Brain	Normal/Primary	chr6:147015596-147015608|-	intron	HITS-CLIP	POSITIVE	DIRECT	NA	NA	NA
STXBP5-AS1	NR_034115.1|ENSG00000233452	hsa-miR-20b-5p	MIMAT0001413	hg38	NA	Brain	Normal/Primary	chr6:147074683-147074695|-	intron	HITS-CLIP	POSITIVE	DIRECT	NA	NA	NA
STXBP5-AS1	NR_034115.1|ENSG00000233452	hsa-miR-20b-5p	MIMAT0001413	hg38	NA	Brain	Normal/Primary	chr6:146957872-146957884|-	intron	HITS-CLIP	POSITIVE	DIRECT	NA	NA	NA
STXBP5-AS1	NR_034115.1|ENSG00000233452	hsa-miR-20b-5p	MIMAT0001413	hg38	NA	Brain	Normal/Primary	chr6:147105835-147105847|-	intron	HITS-CLIP	POSITIVE	DIRECT	NA	NA	NA
STXBP5-AS1	NR_034115.1|ENSG00000233452	hsa-miR-20b-5p	MIMAT0001413	hg38	NA	Brain	Normal/Primary	chr6:147054815-147054827|-	intron	HITS-CLIP	POSITIVE	DIRECT	NA	NA	NA
STXBP5-AS1	NR_034115.1|ENSG00000233452	hsa-miR-20b-5p	MIMAT0001413	hg38	NA	Brain	Normal/Primary	chr6:147019347-147019359|-	intron	HITS-CLIP	POSITIVE	DIRECT	NA	NA	NA
STXBP5-AS1	NR_034115.1|ENSG00000233452	hsa-miR-20b-5p	MIMAT0001413	hg38	NA	Brain	Normal/Primary	chr6:146974245-146974257|-	intron	HITS-CLIP	POSITIVE	DIRECT	NA	NA	NA
STXBP5-AS1	NR_034115.1|ENSG00000233452	hsa-miR-20b-5p	MIMAT0001413	hg38	NA	Brain	Normal/Primary	chr6:146997960-146997972|-	intron	HITS-CLIP	POSITIVE	DIRECT	NA	NA	NA
STXBP5-AS1	NR_034115.1|ENSG00000233452	hsa-miR-20b-5p	MIMAT0001413	hg38	NA	Brain	Normal/Primary	chr6:146842706-146842718|-	exon	HITS-CLIP	POSITIVE	DIRECT	NA	NA	NA
STXBP5-AS1	NR_034115.1|ENSG00000233452	hsa-miR-20b-5p	MIMAT0001413	hg38	NA	Brain	Normal/Primary	chr6:146865881-146865893|-	intron	HITS-CLIP	POSITIVE	DIRECT	NA	NA	NA
STXBP5-AS1	NR_034115.1|ENSG00000233452	hsa-miR-20b-5p	MIMAT0001413	hg38	NA	Brain	Normal/Primary	chr6:146842706-146842718|-	exon	HITS-CLIP	POSITIVE	DIRECT	NA	NA	NA
STXBP5-AS1	NR_034115.1|ENSG00000233452	hsa-miR-20b-5p	MIMAT0001413	hg38	NA	Brain	Normal/Primary	chr6:146980334-146980346|-	intron	HITS-CLIP	POSITIVE	DIRECT	NA	NA	NA
STXBP5-AS1	NR_034115.1|ENSG00000233452	hsa-miR-20b-5p	MIMAT0001413	hg38	NA	Brain	Normal/Primary	chr6:146989536-146989548|-	intron	HITS-CLIP	POSITIVE	DIRECT	NA	NA	NA
STXBP5-AS1	NR_034115.1|ENSG00000233452	hsa-miR-20b-5p	MIMAT0001413	hg38	NA	Brain	Normal/Primary	chr6:146865881-146865893|-	intron	HITS-CLIP	POSITIVE	DIRECT	NA	NA	NA
STXBP5-AS1	NR_034115.1|ENSG00000233452	hsa-miR-20b-5p	MIMAT0001413	hg38	NA	Brain	Normal/Primary	chr6:147011104-147011116|-	intron	HITS-CLIP	POSITIVE	DIRECT	NA	NA	NA
STXBP5-AS1	NR_034115.1|ENSG00000233452	hsa-miR-20b-5p	MIMAT0001413	hg38	NA	Brain	Normal/Primary	chr6:146935314-146935326|-	intron	HITS-CLIP	POSITIVE	DIRECT	NA	NA	NA
STXBP5-AS1	NR_034115.1|ENSG00000233452	hsa-miR-20b-5p	MIMAT0001413	hg38	NA	Brain	Normal/Primary	chr6:147054815-147054827|-	intron	HITS-CLIP	POSITIVE	DIRECT	NA	NA	NA
STXBP5-AS1	NR_034115.1|ENSG00000233452	hsa-miR-20b-5p	MIMAT0001413	hg38	NA	Brain	Normal/Primary	chr6:146908159-146908171|-	intron	HITS-CLIP	POSITIVE	DIRECT	NA	NA	NA
STXBP5-AS1	NR_034115.1|ENSG00000233452	hsa-miR-20b-5p	MIMAT0001413	hg38	NA	Brain	Normal/Primary	chr6:147091713-147091725|-	intron	HITS-CLIP	POSITIVE	DIRECT	NA	NA	NA
STXBP5-AS1	NR_034115.1|ENSG00000233452	hsa-miR-20b-5p	MIMAT0001413	hg38	NA	Brain	Normal/Primary	chr6:146980334-146980346|-	intron	HITS-CLIP	POSITIVE	DIRECT	NA	NA	NA
STXBP5-AS1	NR_034115.1|ENSG00000233452	hsa-miR-20b-5p	MIMAT0001413	hg38	NA	Brain	Normal/Primary	chr6:146989536-146989548|-	intron	HITS-CLIP	POSITIVE	DIRECT	NA	NA	NA
STXBP5-AS1	NR_034115.1|ENSG00000233452	hsa-miR-20b-5p	MIMAT0001413	hg38	NA	Brain	Normal/Primary	chr6:146957872-146957884|-	intron	HITS-CLIP	POSITIVE	DIRECT	NA	NA	NA
STXBP5-AS1	NR_034115.1|ENSG00000233452	hsa-miR-210-3p	MIMAT0000267	hg38	NA	Brain	Normal/Primary	chr6:146943352-146943364|-	intron	HITS-CLIP	POSITIVE	DIRECT	NA	NA	NA
STXBP5-AS1	NR_034115.1|ENSG00000233452	hsa-miR-210-3p	MIMAT0000267	hg38	NA	Brain	Normal/Primary	chr6:147129390-147129402|-	intron	HITS-CLIP	POSITIVE	DIRECT	NA	NA	NA
STXBP5-AS1	NR_034115.1|ENSG00000233452	hsa-miR-210-3p	MIMAT0000267	hg38	NA	Brain	Normal/Primary	chr6:147053322-147053334|-	intron	HITS-CLIP	POSITIVE	DIRECT	NA	NA	NA
STXBP5-AS1	NR_034115.1|ENSG00000233452	hsa-miR-210-3p	MIMAT0000267	hg38	NA	Brain	Normal/Primary	chr6:147091924-147091936|-	intron	HITS-CLIP	POSITIVE	DIRECT	NA	NA	NA
STXBP5-AS1	NR_034115.1|ENSG00000233452	hsa-miR-210-3p	MIMAT0000267	hg38	NA	Brain	Normal/Primary	chr6:147032417-147032429|-	intron	HITS-CLIP	POSITIVE	DIRECT	NA	NA	NA
STXBP5-AS1	NR_034115.1|ENSG00000233452	hsa-miR-210-3p	MIMAT0000267	hg38	NA	Brain	Normal/Primary	chr6:147129390-147129402|-	intron	HITS-CLIP	POSITIVE	DIRECT	NA	NA	NA
STXBP5-AS1	NR_034115.1|ENSG00000233452	hsa-miR-210-3p	MIMAT0000267	hg38	NA	Brain	Normal/Primary	chr6:147053322-147053334|-	intron	HITS-CLIP	POSITIVE	DIRECT	NA	NA	NA
STXBP5-AS1	NR_034115.1|ENSG00000233452	hsa-miR-210-3p	MIMAT0000267	hg38	NA	Brain	Normal/Primary	chr6:146943352-146943364|-	intron	HITS-CLIP	POSITIVE	DIRECT	NA	NA	NA
STXBP5-AS1	NR_034115.1|ENSG00000233452	hsa-miR-210-3p	MIMAT0000267	hg38	NA	Brain	Normal/Primary	chr6:146850863-146850875|-	exon	HITS-CLIP	POSITIVE	DIRECT	NA	NA	NA
STXBP5-AS1	NR_034115.1|ENSG00000233452	hsa-miR-210-3p	MIMAT0000267	hg38	NA	Brain	Normal/Primary	chr6:147091924-147091936|-	intron	HITS-CLIP	POSITIVE	DIRECT	NA	NA	NA
STXBP5-AS1	NR_034115.1|ENSG00000233452	hsa-miR-210-3p	MIMAT0000267	hg38	NA	Brain	Normal/Primary	chr6:147106531-147106543|-	intron	HITS-CLIP	POSITIVE	DIRECT	NA	NA	NA
STXBP5-AS1	NR_034115.1|ENSG00000233452	hsa-miR-210-3p	MIMAT0000267	hg38	NA	Brain	Normal/Primary	chr6:146961845-146961857|-	intron	HITS-CLIP	POSITIVE	DIRECT	NA	NA	NA
STXBP5-AS1	NR_034115.1|ENSG00000233452	hsa-miR-210-3p	MIMAT0000267	hg38	NA	Brain	Normal/Primary	chr6:146841782-146841794|-	exon	HITS-CLIP	POSITIVE	DIRECT	NA	NA	NA
STXBP5-AS1	NR_034115.1|ENSG00000233452	hsa-miR-210-3p	MIMAT0000267	hg38	NA	Brain	Normal/Primary	chr6:146961845-146961857|-	intron	HITS-CLIP	POSITIVE	DIRECT	NA	NA	NA
STXBP5-AS1	NR_034115.1|ENSG00000233452	hsa-miR-210-3p	MIMAT0000267	hg38	NA	Brain	Normal/Primary	chr6:147032417-147032429|-	intron	HITS-CLIP	POSITIVE	DIRECT	NA	NA	NA
STXBP5-AS1	NR_034115.1|ENSG00000233452	hsa-miR-210-3p	MIMAT0000267	hg38	NA	Brain	Normal/Primary	chr6:147106531-147106543|-	intron	HITS-CLIP	POSITIVE	DIRECT	NA	NA	NA
STXBP5-AS1	NR_034115.1|ENSG00000233452	hsa-miR-210-3p	MIMAT0000267	hg38	NA	Brain	Normal/Primary	chr6:146850863-146850875|-	exon	HITS-CLIP	POSITIVE	DIRECT	NA	NA	NA
AL158206.1	ENSG00000260912	hsa-miR-218-5p	MIMAT0000275	hg38	NA	Brain	Normal/Primary	chr9:19455102-19455114|+	exon	HITS-CLIP	POSITIVE	DIRECT	NA	NA	NA
STXBP5-AS1	NR_034115.1|ENSG00000233452	hsa-miR-218-5p	MIMAT0000275	hg38	NA	Brain	Normal/Primary	chr6:146843396-146843408|-	exon	HITS-CLIP	POSITIVE	DIRECT	NA	NA	NA
STXBP5-AS1	NR_034115.1|ENSG00000233452	hsa-miR-218-5p	MIMAT0000275	hg38	NA	Brain	Normal/Primary	chr6:147106531-147106543|-	intron	HITS-CLIP	POSITIVE	DIRECT	NA	NA	NA
STXBP5-AS1	NR_034115.1|ENSG00000233452	hsa-miR-218-5p	MIMAT0000275	hg38	NA	Brain	Normal/Primary	chr6:147131903-147131915|-	exon	HITS-CLIP	POSITIVE	DIRECT	NA	NA	NA
AC092718.4	ENSG00000261061	hsa-miR-219a-1-3p	MIMAT0004567	hg38	DG75	NA	Normal/Primary	chr16:81031266-81031278|+	exon	PAR-CLIP	POSITIVE	DIRECT	No treatment	rs187645366	chr16:81031268
MIR31HG	ENSG00000171889|NR_027054.2|NR_152878.1	hsa-miR-22-3p	MIMAT0000077	hg38	HUVEC	Umbilical vein	Normal/Primary	chr9:21559737-21559749|-	exon	HITS-CLIP	POSITIVE	DIRECT	NA	NA	NA
STXBP5-AS1	NR_034115.1|ENSG00000233452	hsa-miR-22-3p	MIMAT0000077	hg38	NA	Brain	Normal/Primary	chr6:146841593-146841605|-	exon	HITS-CLIP	POSITIVE	DIRECT	NA	NA	NA
STXBP5-AS1	NR_034115.1|ENSG00000233452	hsa-miR-22-3p	MIMAT0000077	hg38	NA	Brain	Normal/Primary	chr6:146983239-146983251|-	intron	HITS-CLIP	POSITIVE	DIRECT	NA	NA	NA
AC092171.5	ENSG00000273084	hsa-miR-221-3p	MIMAT0000278	hg38	NA	Brain	Normal/Primary	chr7:5428934-5428946|+	exon	HITS-CLIP	POSITIVE	DIRECT	NA	NA	NA
AL109976.1	ENSG00000277287	hsa-miR-221-3p	MIMAT0000278	hg38	NA	Brain	Normal/Primary	chr20:3240038-3240050|+	exon	HITS-CLIP	POSITIVE	DIRECT	NA	NA	NA
AL158206.1	ENSG00000260912	hsa-miR-221-3p	MIMAT0000278	hg38	LCL35	NA	Normal/Primary	chr9:19453602-19453614|+	exon	PAR-CLIP	POSITIVE	DIRECT	NA	NA	NA
AL158206.1	ENSG00000260912	hsa-miR-221-3p	MIMAT0000278	hg38	NA	Brain	Normal/Primary	chr9:19453602-19453614|+	exon	HITS-CLIP	POSITIVE	DIRECT	NA	NA	NA
STXBP5-AS1	NR_034115.1|ENSG00000233452	hsa-miR-221-3p	MIMAT0000278	hg38	NA	Brain	Normal/Primary	chr6:146844521-146844533|-	exon	HITS-CLIP	POSITIVE	DIRECT	NA	NA	NA
STXBP5-AS1	NR_034115.1|ENSG00000233452	hsa-miR-221-3p	MIMAT0000278	hg38	NA	Brain	Normal/Primary	chr6:147037365-147037377|-	intron	HITS-CLIP	POSITIVE	DIRECT	NA	NA	NA
STXBP5-AS1	NR_034115.1|ENSG00000233452	hsa-miR-221-3p	MIMAT0000278	hg38	NA	Brain	Normal/Primary	chr6:147178915-147178927|-	intron	HITS-CLIP	POSITIVE	DIRECT	NA	NA	NA
STXBP5-AS1	NR_034115.1|ENSG00000233452	hsa-miR-221-3p	MIMAT0000278	hg38	NA	Brain	Normal/Primary	chr6:146926414-146926426|-	intron	HITS-CLIP	POSITIVE	DIRECT	NA	NA	NA
STXBP5-AS1	NR_034115.1|ENSG00000233452	hsa-miR-221-3p	MIMAT0000278	hg38	NA	Brain	Normal/Primary	chr6:147129398-147129410|-	intron	HITS-CLIP	POSITIVE	DIRECT	NA	NA	NA
STXBP5-AS1	NR_034115.1|ENSG00000233452	hsa-miR-221-3p	MIMAT0000278	hg38	NA	Brain	Normal/Primary	chr6:146937211-146937223|-	intron	HITS-CLIP	POSITIVE	DIRECT	NA	NA	NA
STXBP5-AS1	NR_034115.1|ENSG00000233452	hsa-miR-221-3p	MIMAT0000278	hg38	NA	Brain	Normal/Primary	chr6:146978278-146978290|-	intron	HITS-CLIP	POSITIVE	DIRECT	NA	NA	NA
STXBP5-AS1	NR_034115.1|ENSG00000233452	hsa-miR-221-3p	MIMAT0000278	hg38	NA	Brain	Normal/Primary	chr6:146844521-146844533|-	exon	HITS-CLIP	POSITIVE	DIRECT	NA	NA	NA
STXBP5-AS1	NR_034115.1|ENSG00000233452	hsa-miR-221-3p	MIMAT0000278	hg38	NA	Brain	Normal/Primary	chr6:146878539-146878551|-	intron	HITS-CLIP	POSITIVE	DIRECT	NA	NA	NA
STXBP5-AS1	NR_034115.1|ENSG00000233452	hsa-miR-221-3p	MIMAT0000278	hg38	NA	Brain	Normal/Primary	chr6:147008202-147008214|-	intron	HITS-CLIP	POSITIVE	DIRECT	NA	NA	NA
STXBP5-AS1	NR_034115.1|ENSG00000233452	hsa-miR-221-3p	MIMAT0000278	hg38	NA	Brain	Normal/Primary	chr6:146937211-146937223|-	intron	HITS-CLIP	POSITIVE	DIRECT	NA	NA	NA
STXBP5-AS1	NR_034115.1|ENSG00000233452	hsa-miR-221-3p	MIMAT0000278	hg38	NA	Brain	Normal/Primary	chr6:146969651-146969663|-	intron	HITS-CLIP	POSITIVE	DIRECT	NA	NA	NA
STXBP5-AS1	NR_034115.1|ENSG00000233452	hsa-miR-221-3p	MIMAT0000278	hg38	NA	Brain	Normal/Primary	chr6:146841643-146841655|-	exon	HITS-CLIP	POSITIVE	DIRECT	NA	NA	NA
STXBP5-AS1	NR_034115.1|ENSG00000233452	hsa-miR-221-3p	MIMAT0000278	hg38	NA	Brain	Normal/Primary	chr6:147083448-147083460|-	intron	HITS-CLIP	POSITIVE	DIRECT	NA	NA	NA
STXBP5-AS1	NR_034115.1|ENSG00000233452	hsa-miR-221-3p	MIMAT0000278	hg38	NA	Brain	Normal/Primary	chr6:147037365-147037377|-	intron	HITS-CLIP	POSITIVE	DIRECT	NA	NA	NA
STXBP5-AS1	NR_034115.1|ENSG00000233452	hsa-miR-221-3p	MIMAT0000278	hg38	NA	Brain	Normal/Primary	chr6:146969651-146969663|-	intron	HITS-CLIP	POSITIVE	DIRECT	NA	NA	NA
STXBP5-AS1	NR_034115.1|ENSG00000233452	hsa-miR-221-3p	MIMAT0000278	hg38	NA	Brain	Normal/Primary	chr6:147178915-147178927|-	intron	HITS-CLIP	POSITIVE	DIRECT	NA	NA	NA
STXBP5-AS1	NR_034115.1|ENSG00000233452	hsa-miR-221-3p	MIMAT0000278	hg38	NA	Brain	Normal/Primary	chr6:146939035-146939047|-	intron	HITS-CLIP	POSITIVE	DIRECT	NA	NA	NA
STXBP5-AS1	NR_034115.1|ENSG00000233452	hsa-miR-221-3p	MIMAT0000278	hg38	NA	Brain	Normal/Primary	chr6:146851170-146851182|-	exon	HITS-CLIP	POSITIVE	DIRECT	NA	NA	NA
STXBP5-AS1	NR_034115.1|ENSG00000233452	hsa-miR-221-3p	MIMAT0000278	hg38	NA	Brain	Normal/Primary	chr6:146926414-146926426|-	intron	HITS-CLIP	POSITIVE	DIRECT	NA	NA	NA
STXBP5-AS1	NR_034115.1|ENSG00000233452	hsa-miR-221-3p	MIMAT0000278	hg38	NA	Brain	Normal/Primary	chr6:147008202-147008214|-	intron	HITS-CLIP	POSITIVE	DIRECT	NA	NA	NA
STXBP5-AS1	NR_034115.1|ENSG00000233452	hsa-miR-221-3p	MIMAT0000278	hg38	NA	Brain	Normal/Primary	chr6:146851170-146851182|-	exon	HITS-CLIP	POSITIVE	DIRECT	NA	NA	NA
STXBP5-AS1	NR_034115.1|ENSG00000233452	hsa-miR-221-3p	MIMAT0000278	hg38	NA	Brain	Normal/Primary	chr6:146943360-146943372|-	intron	HITS-CLIP	POSITIVE	DIRECT	NA	NA	NA
STXBP5-AS1	NR_034115.1|ENSG00000233452	hsa-miR-221-3p	MIMAT0000278	hg38	NA	Brain	Normal/Primary	chr6:146946902-146946914|-	intron	HITS-CLIP	POSITIVE	DIRECT	NA	NA	NA
STXBP5-AS1	NR_034115.1|ENSG00000233452	hsa-miR-221-3p	MIMAT0000278	hg38	NA	Brain	Normal/Primary	chr6:146841984-146841996|-	exon	HITS-CLIP	POSITIVE	DIRECT	NA	NA	NA
STXBP5-AS1	NR_034115.1|ENSG00000233452	hsa-miR-221-3p	MIMAT0000278	hg38	NA	Brain	Normal/Primary	chr6:146946902-146946914|-	intron	HITS-CLIP	POSITIVE	DIRECT	NA	NA	NA
STXBP5-AS1	NR_034115.1|ENSG00000233452	hsa-miR-221-3p	MIMAT0000278	hg38	NA	Brain	Normal/Primary	chr6:146841984-146841996|-	exon	HITS-CLIP	POSITIVE	DIRECT	NA	NA	NA
STXBP5-AS1	NR_034115.1|ENSG00000233452	hsa-miR-221-3p	MIMAT0000278	hg38	NA	Brain	Normal/Primary	chr6:147083448-147083460|-	intron	HITS-CLIP	POSITIVE	DIRECT	NA	NA	NA
STXBP5-AS1	NR_034115.1|ENSG00000233452	hsa-miR-221-3p	MIMAT0000278	hg38	NA	Brain	Normal/Primary	chr6:146978278-146978290|-	intron	HITS-CLIP	POSITIVE	DIRECT	NA	NA	NA
STXBP5-AS1	NR_034115.1|ENSG00000233452	hsa-miR-221-3p	MIMAT0000278	hg38	NA	Brain	Normal/Primary	chr6:146878539-146878551|-	intron	HITS-CLIP	POSITIVE	DIRECT	NA	NA	NA
STXBP5-AS1	NR_034115.1|ENSG00000233452	hsa-miR-221-3p	MIMAT0000278	hg38	NA	Brain	Normal/Primary	chr6:146939035-146939047|-	intron	HITS-CLIP	POSITIVE	DIRECT	NA	NA	NA
STXBP5-AS1	NR_034115.1|ENSG00000233452	hsa-miR-221-3p	MIMAT0000278	hg38	NA	Brain	Normal/Primary	chr6:146943360-146943372|-	intron	HITS-CLIP	POSITIVE	DIRECT	NA	NA	NA
STXBP5-AS1	NR_034115.1|ENSG00000233452	hsa-miR-221-3p	MIMAT0000278	hg38	NA	Brain	Normal/Primary	chr6:147129398-147129410|-	intron	HITS-CLIP	POSITIVE	DIRECT	NA	NA	NA
TYMSOS	ENSG00000176912	hsa-miR-221-3p	MIMAT0000278	hg38	NA	Brain	Normal/Primary	chr18:649752-649764|-	exon	HITS-CLIP	POSITIVE	DIRECT	NA	rs1058151|COSV58113671	chr18:649759|chr18:649759
AL158206.1	ENSG00000260912	hsa-miR-23a-3p	MIMAT0000078	hg38	NA	Brain	Normal/Primary	chr9:19453840-19453852|+	exon	HITS-CLIP	POSITIVE	DIRECT	NA	NA	NA
AL158206.1	ENSG00000260912	hsa-miR-23a-3p	MIMAT0000078	hg38	NA	Brain	Normal/Primary	chr9:19453272-19453284|+	exon	HITS-CLIP	POSITIVE	DIRECT	NA	NA	NA
TYMSOS	ENSG00000176912	hsa-miR-23a-3p	MIMAT0000078	hg38	NA	Brain	Normal/Primary	chr18:649740-649752|-	exon	HITS-CLIP	POSITIVE	DIRECT	NA	NA	NA
AL158206.1	ENSG00000260912	hsa-miR-23b-3p	MIMAT0000418	hg38	NA	Brain	Normal/Primary	chr9:19453272-19453284|+	exon	HITS-CLIP	POSITIVE	DIRECT	NA	NA	NA
TYMSOS	ENSG00000176912	hsa-miR-23b-3p	MIMAT0000418	hg38	NA	Brain	Normal/Primary	chr18:649740-649752|-	exon	HITS-CLIP	POSITIVE	DIRECT	NA	NA	NA
AL109976.1	ENSG00000277287	hsa-miR-24-3p	MIMAT0000080	hg38	NA	Brain	Normal/Primary	chr20:3240060-3240072|+	exon	HITS-CLIP	POSITIVE	DIRECT	NA	NA	NA
AL158206.1	ENSG00000260912	hsa-miR-24-3p	MIMAT0000080	hg38	NA	Brain	Normal/Primary	chr9:19454433-19454445|+	exon	HITS-CLIP	POSITIVE	DIRECT	NA	NA	NA
STXBP5-AS1	NR_034115.1|ENSG00000233452	hsa-miR-24-3p	MIMAT0000080	hg38	NA	Brain	Normal/Primary	chr6:146850857-146850869|-	exon	HITS-CLIP	POSITIVE	DIRECT	NA	rs546885402	chr6:146850862
STXBP5-AS1	NR_034115.1|ENSG00000233452	hsa-miR-24-3p	MIMAT0000080	hg38	NA	Brain	Normal/Primary	chr6:146850857-146850869|-	exon	HITS-CLIP	POSITIVE	DIRECT	NA	rs546885402	chr6:146850862
STXBP5-AS1	NR_034115.1|ENSG00000233452	hsa-miR-24-3p	MIMAT0000080	hg38	NA	Brain	Normal/Primary	chr6:146894071-146894083|-	intron	HITS-CLIP	POSITIVE	DIRECT	NA	NA	NA
STXBP5-AS1	NR_034115.1|ENSG00000233452	hsa-miR-24-3p	MIMAT0000080	hg38	NA	Brain	Normal/Primary	chr6:147120052-147120064|-	intron	HITS-CLIP	POSITIVE	DIRECT	NA	NA	NA
STXBP5-AS1	NR_034115.1|ENSG00000233452	hsa-miR-24-3p	MIMAT0000080	hg38	NA	Brain	Normal/Primary	chr6:146894071-146894083|-	intron	HITS-CLIP	POSITIVE	DIRECT	NA	NA	NA
STXBP5-AS1	NR_034115.1|ENSG00000233452	hsa-miR-24-3p	MIMAT0000080	hg38	NA	Brain	Normal/Primary	chr6:146991031-146991043|-	intron	HITS-CLIP	POSITIVE	DIRECT	NA	NA	NA
STXBP5-AS1	NR_034115.1|ENSG00000233452	hsa-miR-24-3p	MIMAT0000080	hg38	NA	Brain	Normal/Primary	chr6:146938425-146938437|-	intron	HITS-CLIP	POSITIVE	DIRECT	NA	NA	NA
STXBP5-AS1	NR_034115.1|ENSG00000233452	hsa-miR-24-3p	MIMAT0000080	hg38	NA	Brain	Normal/Primary	chr6:146991031-146991043|-	intron	HITS-CLIP	POSITIVE	DIRECT	NA	NA	NA
STXBP5-AS1	NR_034115.1|ENSG00000233452	hsa-miR-24-3p	MIMAT0000080	hg38	NA	Brain	Normal/Primary	chr6:146908194-146908206|-	intron	HITS-CLIP	POSITIVE	DIRECT	NA	NA	NA
STXBP5-AS1	NR_034115.1|ENSG00000233452	hsa-miR-24-3p	MIMAT0000080	hg38	NA	Brain	Normal/Primary	chr6:147120052-147120064|-	intron	HITS-CLIP	POSITIVE	DIRECT	NA	NA	NA
STXBP5-AS1	NR_034115.1|ENSG00000233452	hsa-miR-24-3p	MIMAT0000080	hg38	NA	Brain	Normal/Primary	chr6:146908194-146908206|-	intron	HITS-CLIP	POSITIVE	DIRECT	NA	NA	NA
STXBP5-AS1	NR_034115.1|ENSG00000233452	hsa-miR-24-3p	MIMAT0000080	hg38	NA	Brain	Normal/Primary	chr6:146938425-146938437|-	intron	HITS-CLIP	POSITIVE	DIRECT	NA	NA	NA
AL158206.1	ENSG00000260912	hsa-miR-25-5p	MIMAT0004498	hg38	LCLBACD1	NA	Normal/Primary	chr9:19454144-19454156|+	exon	PAR-CLIP	POSITIVE	DIRECT	NA	NA	NA
AC004943.2	ENSG00000259768	hsa-miR-26a-5p	MIMAT0000082	hg38	NA	Brain	Normal/Primary	chr16:72665291-72665303|+	exon	HITS-CLIP	POSITIVE	DIRECT	NA	NA	NA
AL158206.1	ENSG00000260912	hsa-miR-26a-5p	MIMAT0000082	hg38	NA	Brain	Normal/Primary	chr9:19454731-19454743|+	exon	HITS-CLIP	POSITIVE	DIRECT	NA	rs376926694	chr9:19454735
AL158206.1	ENSG00000260912	hsa-miR-26a-5p	MIMAT0000082	hg38	NA	Brain	Normal/Primary	chr9:19454981-19454993|+	exon	HITS-CLIP	POSITIVE	DIRECT	NA	COSV61821013	chr9:19454981
AL158206.1	ENSG00000260912	hsa-miR-26a-5p	MIMAT0000082	hg38	NA	Brain	Normal/Primary	chr9:19453606-19453618|+	exon	HITS-CLIP	POSITIVE	DIRECT	NA	NA	NA
STXBP5-AS1	NR_034115.1|ENSG00000233452	hsa-miR-26a-5p	MIMAT0000082	hg38	NA	Brain	Normal/Primary	chr6:146841815-146841827|-	exon	HITS-CLIP	POSITIVE	DIRECT	NA	rs62434421	chr6:146841825
STXBP5-AS1	NR_034115.1|ENSG00000233452	hsa-miR-26a-5p	MIMAT0000082	hg38	NA	Brain	Normal/Primary	chr6:146870680-146870692|-	intron	HITS-CLIP	POSITIVE	DIRECT	NA	NA	NA
STXBP5-AS1	NR_034115.1|ENSG00000233452	hsa-miR-26a-5p	MIMAT0000082	hg38	NA	Brain	Normal/Primary	chr6:146860572-146860584|-	intron	HITS-CLIP	POSITIVE	DIRECT	NA	NA	NA
STXBP5-AS1	NR_034115.1|ENSG00000233452	hsa-miR-26a-5p	MIMAT0000082	hg38	NA	Brain	Normal/Primary	chr6:146927029-146927041|-	intron	HITS-CLIP	POSITIVE	DIRECT	NA	NA	NA
STXBP5-AS1	NR_034115.1|ENSG00000233452	hsa-miR-26a-5p	MIMAT0000082	hg38	NA	Brain	Normal/Primary	chr6:146926700-146926712|-	intron	HITS-CLIP	POSITIVE	DIRECT	NA	NA	NA
STXBP5-AS1	NR_034115.1|ENSG00000233452	hsa-miR-26a-5p	MIMAT0000082	hg38	NA	Brain	Normal/Primary	chr6:147091901-147091913|-	intron	HITS-CLIP	POSITIVE	DIRECT	NA	NA	NA
STXBP5-AS1	NR_034115.1|ENSG00000233452	hsa-miR-26a-5p	MIMAT0000082	hg38	NA	Brain	Normal/Primary	chr6:146858363-146858375|-	intron	HITS-CLIP	POSITIVE	DIRECT	NA	NA	NA
STXBP5-AS1	NR_034115.1|ENSG00000233452	hsa-miR-26a-5p	MIMAT0000082	hg38	NA	Brain	Normal/Primary	chr6:146917345-146917357|-	intron	HITS-CLIP	POSITIVE	DIRECT	NA	NA	NA
STXBP5-AS1	NR_034115.1|ENSG00000233452	hsa-miR-26a-5p	MIMAT0000082	hg38	NA	Brain	Normal/Primary	chr6:147093566-147093578|-	intron	HITS-CLIP	POSITIVE	DIRECT	NA	NA	NA
STXBP5-AS1	NR_034115.1|ENSG00000233452	hsa-miR-26a-5p	MIMAT0000082	hg38	NA	Brain	Normal/Primary	chr6:146869484-146869496|-	intron	HITS-CLIP	POSITIVE	DIRECT	NA	NA	NA
STXBP5-AS1	NR_034115.1|ENSG00000233452	hsa-miR-26a-5p	MIMAT0000082	hg38	NA	Brain	Normal/Primary	chr6:147101871-147101883|-	intron	HITS-CLIP	POSITIVE	DIRECT	NA	NA	NA
STXBP5-AS1	NR_034115.1|ENSG00000233452	hsa-miR-26a-5p	MIMAT0000082	hg38	NA	Brain	Normal/Primary	chr6:146917110-146917122|-	intron	HITS-CLIP	POSITIVE	DIRECT	NA	NA	NA
STXBP5-AS1	NR_034115.1|ENSG00000233452	hsa-miR-26a-5p	MIMAT0000082	hg38	NA	Brain	Normal/Primary	chr6:147053010-147053022|-	intron	HITS-CLIP	POSITIVE	DIRECT	NA	NA	NA
STXBP5-AS1	NR_034115.1|ENSG00000233452	hsa-miR-26a-5p	MIMAT0000082	hg38	NA	Brain	Normal/Primary	chr6:147046877-147046889|-	intron	HITS-CLIP	POSITIVE	DIRECT	NA	NA	NA
STXBP5-AS1	NR_034115.1|ENSG00000233452	hsa-miR-26a-5p	MIMAT0000082	hg38	NA	Brain	Normal/Primary	chr6:147124896-147124908|-	intron	HITS-CLIP	POSITIVE	DIRECT	NA	NA	NA
STXBP5-AS1	NR_034115.1|ENSG00000233452	hsa-miR-26a-5p	MIMAT0000082	hg38	NA	Brain	Normal/Primary	chr6:146974271-146974283|-	intron	HITS-CLIP	POSITIVE	DIRECT	NA	NA	NA
STXBP5-AS1	NR_034115.1|ENSG00000233452	hsa-miR-26a-5p	MIMAT0000082	hg38	NA	Brain	Normal/Primary	chr6:147049239-147049251|-	intron	HITS-CLIP	POSITIVE	DIRECT	NA	NA	NA
STXBP5-AS1	NR_034115.1|ENSG00000233452	hsa-miR-26a-5p	MIMAT0000082	hg38	NA	Brain	Normal/Primary	chr6:146877381-146877393|-	intron	HITS-CLIP	POSITIVE	DIRECT	NA	NA	NA
TMPO-AS1	ENSG00000257167	hsa-miR-26a-5p	MIMAT0000082	hg38	NA	Brain	Normal/Primary	chr12:98513255-98513267|-	exon	HITS-CLIP	POSITIVE	DIRECT	NA	NA	NA
TYMSOS	ENSG00000176912	hsa-miR-26a-5p	MIMAT0000082	hg38	NA	Brain	Normal/Primary	chr18:649707-649719|-	exon	HITS-CLIP	POSITIVE	DIRECT	NA	NA	NA
AL158206.1	ENSG00000260912	hsa-miR-27a-3p	MIMAT0000084	hg38	NA	Brain	Normal/Primary	chr9:19454961-19454973|+	exon	HITS-CLIP	POSITIVE	DIRECT	NA	NA	NA
STXBP5-AS1	NR_034115.1|ENSG00000233452	hsa-miR-27a-3p	MIMAT0000084	hg38	NA	Brain	Normal/Primary	chr6:146850893-146850905|-	exon	HITS-CLIP	POSITIVE	DIRECT	NA	rs6929822	chr6:146850898
STXBP5-AS1	NR_034115.1|ENSG00000233452	hsa-miR-27a-3p	MIMAT0000084	hg38	NA	Brain	Normal/Primary	chr6:146850893-146850905|-	exon	HITS-CLIP	POSITIVE	DIRECT	NA	rs6929822	chr6:146850898
STXBP5-AS1	NR_034115.1|ENSG00000233452	hsa-miR-27a-3p	MIMAT0000084	hg38	NA	Brain	Normal/Primary	chr6:146873604-146873616|-	intron	HITS-CLIP	POSITIVE	DIRECT	NA	NA	NA
STXBP5-AS1	NR_034115.1|ENSG00000233452	hsa-miR-27a-3p	MIMAT0000084	hg38	NA	Brain	Normal/Primary	chr6:146877381-146877393|-	intron	HITS-CLIP	POSITIVE	DIRECT	NA	NA	NA
STXBP5-AS1	NR_034115.1|ENSG00000233452	hsa-miR-27a-3p	MIMAT0000084	hg38	NA	Brain	Normal/Primary	chr6:146877381-146877393|-	intron	HITS-CLIP	POSITIVE	DIRECT	NA	NA	NA
STXBP5-AS1	NR_034115.1|ENSG00000233452	hsa-miR-27a-3p	MIMAT0000084	hg38	NA	Brain	Normal/Primary	chr6:147064825-147064837|-	intron	HITS-CLIP	POSITIVE	DIRECT	NA	NA	NA
STXBP5-AS1	NR_034115.1|ENSG00000233452	hsa-miR-27a-3p	MIMAT0000084	hg38	NA	Brain	Normal/Primary	chr6:146934896-146934908|-	intron	HITS-CLIP	POSITIVE	DIRECT	NA	NA	NA
STXBP5-AS1	NR_034115.1|ENSG00000233452	hsa-miR-27a-3p	MIMAT0000084	hg38	NA	Brain	Normal/Primary	chr6:146848323-146848335|-	intron	HITS-CLIP	POSITIVE	DIRECT	NA	NA	NA
STXBP5-AS1	NR_034115.1|ENSG00000233452	hsa-miR-27a-3p	MIMAT0000084	hg38	NA	Brain	Normal/Primary	chr6:147054813-147054825|-	intron	HITS-CLIP	POSITIVE	DIRECT	NA	NA	NA
STXBP5-AS1	NR_034115.1|ENSG00000233452	hsa-miR-27a-3p	MIMAT0000084	hg38	NA	Brain	Normal/Primary	chr6:146848323-146848335|-	intron	HITS-CLIP	POSITIVE	DIRECT	NA	NA	NA
STXBP5-AS1	NR_034115.1|ENSG00000233452	hsa-miR-27a-3p	MIMAT0000084	hg38	NA	Brain	Normal/Primary	chr6:147049268-147049280|-	intron	HITS-CLIP	POSITIVE	DIRECT	NA	NA	NA
STXBP5-AS1	NR_034115.1|ENSG00000233452	hsa-miR-27a-3p	MIMAT0000084	hg38	NA	Brain	Normal/Primary	chr6:146891380-146891392|-	intron	HITS-CLIP	POSITIVE	DIRECT	NA	NA	NA
STXBP5-AS1	NR_034115.1|ENSG00000233452	hsa-miR-27a-3p	MIMAT0000084	hg38	NA	Brain	Normal/Primary	chr6:146934896-146934908|-	intron	HITS-CLIP	POSITIVE	DIRECT	NA	NA	NA
STXBP5-AS1	NR_034115.1|ENSG00000233452	hsa-miR-27a-3p	MIMAT0000084	hg38	NA	Brain	Normal/Primary	chr6:146873604-146873616|-	intron	HITS-CLIP	POSITIVE	DIRECT	NA	NA	NA
STXBP5-AS1	NR_034115.1|ENSG00000233452	hsa-miR-27a-3p	MIMAT0000084	hg38	NA	Brain	Normal/Primary	chr6:147064825-147064837|-	intron	HITS-CLIP	POSITIVE	DIRECT	NA	NA	NA
STXBP5-AS1	NR_034115.1|ENSG00000233452	hsa-miR-27a-3p	MIMAT0000084	hg38	NA	Brain	Normal/Primary	chr6:147049268-147049280|-	intron	HITS-CLIP	POSITIVE	DIRECT	NA	NA	NA
STXBP5-AS1	NR_034115.1|ENSG00000233452	hsa-miR-27a-3p	MIMAT0000084	hg38	NA	Brain	Normal/Primary	chr6:146855974-146855986|-	intron	HITS-CLIP	POSITIVE	DIRECT	NA	NA	NA
STXBP5-AS1	NR_034115.1|ENSG00000233452	hsa-miR-27a-3p	MIMAT0000084	hg38	NA	Brain	Normal/Primary	chr6:147054813-147054825|-	intron	HITS-CLIP	POSITIVE	DIRECT	NA	NA	NA
STXBP5-AS1	NR_034115.1|ENSG00000233452	hsa-miR-27a-3p	MIMAT0000084	hg38	NA	Brain	Normal/Primary	chr6:146989745-146989757|-	intron	HITS-CLIP	POSITIVE	DIRECT	NA	NA	NA
STXBP5-AS1	NR_034115.1|ENSG00000233452	hsa-miR-27a-3p	MIMAT0000084	hg38	NA	Brain	Normal/Primary	chr6:146891380-146891392|-	intron	HITS-CLIP	POSITIVE	DIRECT	NA	NA	NA
STXBP5-AS1	NR_034115.1|ENSG00000233452	hsa-miR-27a-3p	MIMAT0000084	hg38	NA	Brain	Normal/Primary	chr6:146971937-146971949|-	intron	HITS-CLIP	POSITIVE	DIRECT	NA	NA	NA
STXBP5-AS1	NR_034115.1|ENSG00000233452	hsa-miR-27a-3p	MIMAT0000084	hg38	NA	Brain	Normal/Primary	chr6:146971937-146971949|-	intron	HITS-CLIP	POSITIVE	DIRECT	NA	NA	NA
STXBP5-AS1	NR_034115.1|ENSG00000233452	hsa-miR-27a-3p	MIMAT0000084	hg38	NA	Brain	Normal/Primary	chr6:146855974-146855986|-	intron	HITS-CLIP	POSITIVE	DIRECT	NA	NA	NA
STXBP5-AS1	NR_034115.1|ENSG00000233452	hsa-miR-27a-3p	MIMAT0000084	hg38	NA	Brain	Normal/Primary	chr6:147037367-147037379|-	intron	HITS-CLIP	POSITIVE	DIRECT	NA	NA	NA
STXBP5-AS1	NR_034115.1|ENSG00000233452	hsa-miR-27a-3p	MIMAT0000084	hg38	NA	Brain	Normal/Primary	chr6:147037367-147037379|-	intron	HITS-CLIP	POSITIVE	DIRECT	NA	NA	NA
STXBP5-AS1	NR_034115.1|ENSG00000233452	hsa-miR-27a-3p	MIMAT0000084	hg38	NA	Brain	Normal/Primary	chr6:146989745-146989757|-	intron	HITS-CLIP	POSITIVE	DIRECT	NA	NA	NA
AL158206.1	ENSG00000260912	hsa-miR-27b-3p	MIMAT0000419	hg38	NA	Brain	Normal/Primary	chr9:19454961-19454973|+	exon	HITS-CLIP	POSITIVE	DIRECT	NA	NA	NA
STXBP5-AS1	NR_034115.1|ENSG00000233452	hsa-miR-28-5p	MIMAT0000085	hg38	NA	Brain	Normal/Primary	chr6:146851166-146851178|-	exon	HITS-CLIP	POSITIVE	DIRECT	NA	NA	NA
STXBP5-AS1	NR_034115.1|ENSG00000233452	hsa-miR-28-5p	MIMAT0000085	hg38	NA	Brain	Normal/Primary	chr6:146945831-146945843|-	intron	HITS-CLIP	POSITIVE	DIRECT	NA	NA	NA
STXBP5-AS1	NR_034115.1|ENSG00000233452	hsa-miR-28-5p	MIMAT0000085	hg38	NA	Brain	Normal/Primary	chr6:146995232-146995244|-	intron	HITS-CLIP	POSITIVE	DIRECT	NA	NA	NA
STXBP5-AS1	NR_034115.1|ENSG00000233452	hsa-miR-28-5p	MIMAT0000085	hg38	NA	Brain	Normal/Primary	chr6:146992687-146992699|-	intron	HITS-CLIP	POSITIVE	DIRECT	NA	NA	NA
STXBP5-AS1	NR_034115.1|ENSG00000233452	hsa-miR-28-5p	MIMAT0000085	hg38	NA	Brain	Normal/Primary	chr6:146992687-146992699|-	intron	HITS-CLIP	POSITIVE	DIRECT	NA	NA	NA
STXBP5-AS1	NR_034115.1|ENSG00000233452	hsa-miR-28-5p	MIMAT0000085	hg38	NA	Brain	Normal/Primary	chr6:146995232-146995244|-	intron	HITS-CLIP	POSITIVE	DIRECT	NA	NA	NA
STXBP5-AS1	NR_034115.1|ENSG00000233452	hsa-miR-28-5p	MIMAT0000085	hg38	NA	Brain	Normal/Primary	chr6:146945831-146945843|-	intron	HITS-CLIP	POSITIVE	DIRECT	NA	NA	NA
STXBP5-AS1	NR_034115.1|ENSG00000233452	hsa-miR-28-5p	MIMAT0000085	hg38	NA	Brain	Normal/Primary	chr6:146851166-146851178|-	exon	HITS-CLIP	POSITIVE	DIRECT	NA	NA	NA
AC092718.4	ENSG00000261061	hsa-miR-296-3p	MIMAT0004679	hg38	DG75	NA	Normal/Primary	chr16:81031268-81031280|+	exon	PAR-CLIP	POSITIVE	DIRECT	No treatment	rs187645366	chr16:81031268
STXBP5-AS1	NR_034115.1|ENSG00000233452	hsa-miR-29a-3p	MIMAT0000086	hg38	NA	Brain	Normal/Primary	chr6:146991061-146991073|-	intron	HITS-CLIP	POSITIVE	DIRECT	NA	NA	NA
STXBP5-AS1	NR_034115.1|ENSG00000233452	hsa-miR-29a-3p	MIMAT0000086	hg38	NA	Brain	Normal/Primary	chr6:147108513-147108525|-	intron	HITS-CLIP	POSITIVE	DIRECT	NA	NA	NA
STXBP5-AS1	NR_034115.1|ENSG00000233452	hsa-miR-29a-3p	MIMAT0000086	hg38	NA	Brain	Normal/Primary	chr6:147013917-147013929|-	intron	HITS-CLIP	POSITIVE	DIRECT	NA	NA	NA
STXBP5-AS1	NR_034115.1|ENSG00000233452	hsa-miR-29a-3p	MIMAT0000086	hg38	NA	Brain	Normal/Primary	chr6:146991061-146991073|-	intron	HITS-CLIP	POSITIVE	DIRECT	NA	NA	NA
STXBP5-AS1	NR_034115.1|ENSG00000233452	hsa-miR-29a-3p	MIMAT0000086	hg38	NA	Brain	Normal/Primary	chr6:147130632-147130644|-	intron	HITS-CLIP	POSITIVE	DIRECT	NA	NA	NA
STXBP5-AS1	NR_034115.1|ENSG00000233452	hsa-miR-29a-3p	MIMAT0000086	hg38	NA	Brain	Normal/Primary	chr6:147130632-147130644|-	intron	HITS-CLIP	POSITIVE	DIRECT	NA	NA	NA
STXBP5-AS1	NR_034115.1|ENSG00000233452	hsa-miR-29a-3p	MIMAT0000086	hg38	NA	Brain	Normal/Primary	chr6:147108513-147108525|-	intron	HITS-CLIP	POSITIVE	DIRECT	NA	NA	NA
STXBP5-AS1	NR_034115.1|ENSG00000233452	hsa-miR-29a-3p	MIMAT0000086	hg38	NA	Brain	Normal/Primary	chr6:147051642-147051654|-	intron	HITS-CLIP	POSITIVE	DIRECT	NA	NA	NA
STXBP5-AS1	NR_034115.1|ENSG00000233452	hsa-miR-29a-3p	MIMAT0000086	hg38	NA	Brain	Normal/Primary	chr6:146989521-146989533|-	intron	HITS-CLIP	POSITIVE	DIRECT	NA	NA	NA
STXBP5-AS1	NR_034115.1|ENSG00000233452	hsa-miR-29a-3p	MIMAT0000086	hg38	NA	Brain	Normal/Primary	chr6:146860677-146860689|-	exon	HITS-CLIP	POSITIVE	DIRECT	NA	NA	NA
STXBP5-AS1	NR_034115.1|ENSG00000233452	hsa-miR-29a-3p	MIMAT0000086	hg38	NA	Brain	Normal/Primary	chr6:147013917-147013929|-	intron	HITS-CLIP	POSITIVE	DIRECT	NA	NA	NA
STXBP5-AS1	NR_034115.1|ENSG00000233452	hsa-miR-29a-3p	MIMAT0000086	hg38	NA	Brain	Normal/Primary	chr6:146989521-146989533|-	intron	HITS-CLIP	POSITIVE	DIRECT	NA	NA	NA
STXBP5-AS1	NR_034115.1|ENSG00000233452	hsa-miR-29a-3p	MIMAT0000086	hg38	NA	Brain	Normal/Primary	chr6:147051642-147051654|-	intron	HITS-CLIP	POSITIVE	DIRECT	NA	NA	NA
STXBP5-AS1	NR_034115.1|ENSG00000233452	hsa-miR-29a-3p	MIMAT0000086	hg38	NA	Brain	Normal/Primary	chr6:146860677-146860689|-	exon	HITS-CLIP	POSITIVE	DIRECT	NA	NA	NA
AC012073.1	ENSG00000271936	hsa-miR-29b-3p	MIMAT0000100	hg38	NA	Brain	Normal/Primary	chr2:24826197-24826209|+	exon	HITS-CLIP	POSITIVE	DIRECT	NA	NA	NA
STXBP5-AS1	NR_034115.1|ENSG00000233452	hsa-miR-29b-3p	MIMAT0000100	hg38	NA	Brain	Normal/Primary	chr6:147108513-147108525|-	intron	HITS-CLIP	POSITIVE	DIRECT	NA	NA	NA
STXBP5-AS1	NR_034115.1|ENSG00000233452	hsa-miR-29b-3p	MIMAT0000100	hg38	NA	Brain	Normal/Primary	chr6:146991061-146991073|-	intron	HITS-CLIP	POSITIVE	DIRECT	NA	NA	NA
STXBP5-AS1	NR_034115.1|ENSG00000233452	hsa-miR-29b-3p	MIMAT0000100	hg38	NA	Brain	Normal/Primary	chr6:147013917-147013929|-	intron	HITS-CLIP	POSITIVE	DIRECT	NA	NA	NA
STXBP5-AS1	NR_034115.1|ENSG00000233452	hsa-miR-29b-3p	MIMAT0000100	hg38	NA	Brain	Normal/Primary	chr6:146989521-146989533|-	intron	HITS-CLIP	POSITIVE	DIRECT	NA	NA	NA
STXBP5-AS1	NR_034115.1|ENSG00000233452	hsa-miR-29b-3p	MIMAT0000100	hg38	NA	Brain	Normal/Primary	chr6:146989521-146989533|-	intron	HITS-CLIP	POSITIVE	DIRECT	NA	NA	NA
STXBP5-AS1	NR_034115.1|ENSG00000233452	hsa-miR-29b-3p	MIMAT0000100	hg38	NA	Brain	Normal/Primary	chr6:146860677-146860689|-	exon	HITS-CLIP	POSITIVE	DIRECT	NA	NA	NA
STXBP5-AS1	NR_034115.1|ENSG00000233452	hsa-miR-29b-3p	MIMAT0000100	hg38	NA	Brain	Normal/Primary	chr6:146860677-146860689|-	exon	HITS-CLIP	POSITIVE	DIRECT	NA	NA	NA
STXBP5-AS1	NR_034115.1|ENSG00000233452	hsa-miR-29b-3p	MIMAT0000100	hg38	NA	Brain	Normal/Primary	chr6:147130632-147130644|-	intron	HITS-CLIP	POSITIVE	DIRECT	NA	NA	NA
STXBP5-AS1	NR_034115.1|ENSG00000233452	hsa-miR-29b-3p	MIMAT0000100	hg38	NA	Brain	Normal/Primary	chr6:146991061-146991073|-	intron	HITS-CLIP	POSITIVE	DIRECT	NA	NA	NA
STXBP5-AS1	NR_034115.1|ENSG00000233452	hsa-miR-29b-3p	MIMAT0000100	hg38	NA	Brain	Normal/Primary	chr6:146841953-146841965|-	exon	HITS-CLIP	POSITIVE	DIRECT	NA	NA	NA
STXBP5-AS1	NR_034115.1|ENSG00000233452	hsa-miR-29b-3p	MIMAT0000100	hg38	NA	Brain	Normal/Primary	chr6:146978075-146978087|-	intron	HITS-CLIP	POSITIVE	DIRECT	NA	NA	NA
STXBP5-AS1	NR_034115.1|ENSG00000233452	hsa-miR-29b-3p	MIMAT0000100	hg38	NA	Brain	Normal/Primary	chr6:147108513-147108525|-	intron	HITS-CLIP	POSITIVE	DIRECT	NA	NA	NA
STXBP5-AS1	NR_034115.1|ENSG00000233452	hsa-miR-29b-3p	MIMAT0000100	hg38	NA	Brain	Normal/Primary	chr6:147013917-147013929|-	intron	HITS-CLIP	POSITIVE	DIRECT	NA	NA	NA
STXBP5-AS1	NR_034115.1|ENSG00000233452	hsa-miR-29b-3p	MIMAT0000100	hg38	NA	Brain	Normal/Primary	chr6:146841953-146841965|-	exon	HITS-CLIP	POSITIVE	DIRECT	NA	NA	NA
STXBP5-AS1	NR_034115.1|ENSG00000233452	hsa-miR-29b-3p	MIMAT0000100	hg38	NA	Brain	Normal/Primary	chr6:147051642-147051654|-	intron	HITS-CLIP	POSITIVE	DIRECT	NA	NA	NA
STXBP5-AS1	NR_034115.1|ENSG00000233452	hsa-miR-29b-3p	MIMAT0000100	hg38	NA	Brain	Normal/Primary	chr6:147051642-147051654|-	intron	HITS-CLIP	POSITIVE	DIRECT	NA	NA	NA
STXBP5-AS1	NR_034115.1|ENSG00000233452	hsa-miR-29b-3p	MIMAT0000100	hg38	NA	Brain	Normal/Primary	chr6:147130632-147130644|-	intron	HITS-CLIP	POSITIVE	DIRECT	NA	NA	NA
STXBP5-AS1	NR_034115.1|ENSG00000233452	hsa-miR-29b-3p	MIMAT0000100	hg38	NA	Brain	Normal/Primary	chr6:146978075-146978087|-	intron	HITS-CLIP	POSITIVE	DIRECT	NA	NA	NA
AC012073.1	ENSG00000271936	hsa-miR-29c-3p	MIMAT0000681	hg38	NA	Brain	Normal/Primary	chr2:24826197-24826209|+	exon	HITS-CLIP	POSITIVE	DIRECT	NA	NA	NA
STXBP5-AS1	NR_034115.1|ENSG00000233452	hsa-miR-29c-3p	MIMAT0000681	hg38	NA	Brain	Normal/Primary	chr6:146841953-146841965|-	exon	HITS-CLIP	POSITIVE	DIRECT	NA	NA	NA
STXBP5-AS1	NR_034115.1|ENSG00000233452	hsa-miR-29c-3p	MIMAT0000681	hg38	NA	Brain	Normal/Primary	chr6:146989521-146989533|-	intron	HITS-CLIP	POSITIVE	DIRECT	NA	NA	NA
STXBP5-AS1	NR_034115.1|ENSG00000233452	hsa-miR-29c-3p	MIMAT0000681	hg38	NA	Brain	Normal/Primary	chr6:146991061-146991073|-	intron	HITS-CLIP	POSITIVE	DIRECT	NA	NA	NA
STXBP5-AS1	NR_034115.1|ENSG00000233452	hsa-miR-29c-3p	MIMAT0000681	hg38	NA	Brain	Normal/Primary	chr6:147130632-147130644|-	intron	HITS-CLIP	POSITIVE	DIRECT	NA	NA	NA
STXBP5-AS1	NR_034115.1|ENSG00000233452	hsa-miR-29c-3p	MIMAT0000681	hg38	NA	Brain	Normal/Primary	chr6:147051642-147051654|-	intron	HITS-CLIP	POSITIVE	DIRECT	NA	NA	NA
STXBP5-AS1	NR_034115.1|ENSG00000233452	hsa-miR-29c-3p	MIMAT0000681	hg38	NA	Brain	Normal/Primary	chr6:146978075-146978087|-	intron	HITS-CLIP	POSITIVE	DIRECT	NA	NA	NA
STXBP5-AS1	NR_034115.1|ENSG00000233452	hsa-miR-29c-3p	MIMAT0000681	hg38	NA	Brain	Normal/Primary	chr6:147013917-147013929|-	intron	HITS-CLIP	POSITIVE	DIRECT	NA	NA	NA
STXBP5-AS1	NR_034115.1|ENSG00000233452	hsa-miR-29c-3p	MIMAT0000681	hg38	NA	Brain	Normal/Primary	chr6:146860677-146860689|-	exon	HITS-CLIP	POSITIVE	DIRECT	NA	NA	NA
STXBP5-AS1	NR_034115.1|ENSG00000233452	hsa-miR-29c-3p	MIMAT0000681	hg38	NA	Brain	Normal/Primary	chr6:146991061-146991073|-	intron	HITS-CLIP	POSITIVE	DIRECT	NA	NA	NA
STXBP5-AS1	NR_034115.1|ENSG00000233452	hsa-miR-29c-3p	MIMAT0000681	hg38	NA	Brain	Normal/Primary	chr6:146978075-146978087|-	intron	HITS-CLIP	POSITIVE	DIRECT	NA	NA	NA
STXBP5-AS1	NR_034115.1|ENSG00000233452	hsa-miR-29c-3p	MIMAT0000681	hg38	NA	Brain	Normal/Primary	chr6:146989521-146989533|-	intron	HITS-CLIP	POSITIVE	DIRECT	NA	NA	NA
STXBP5-AS1	NR_034115.1|ENSG00000233452	hsa-miR-29c-3p	MIMAT0000681	hg38	NA	Brain	Normal/Primary	chr6:147051642-147051654|-	intron	HITS-CLIP	POSITIVE	DIRECT	NA	NA	NA
STXBP5-AS1	NR_034115.1|ENSG00000233452	hsa-miR-29c-3p	MIMAT0000681	hg38	NA	Brain	Normal/Primary	chr6:147013917-147013929|-	intron	HITS-CLIP	POSITIVE	DIRECT	NA	NA	NA
STXBP5-AS1	NR_034115.1|ENSG00000233452	hsa-miR-29c-3p	MIMAT0000681	hg38	NA	Brain	Normal/Primary	chr6:146841953-146841965|-	exon	HITS-CLIP	POSITIVE	DIRECT	NA	NA	NA
STXBP5-AS1	NR_034115.1|ENSG00000233452	hsa-miR-29c-3p	MIMAT0000681	hg38	NA	Brain	Normal/Primary	chr6:147108522-147108534|-	intron	HITS-CLIP	POSITIVE	DIRECT	NA	NA	NA
STXBP5-AS1	NR_034115.1|ENSG00000233452	hsa-miR-29c-3p	MIMAT0000681	hg38	NA	Brain	Normal/Primary	chr6:147108522-147108534|-	intron	HITS-CLIP	POSITIVE	DIRECT	NA	NA	NA
STXBP5-AS1	NR_034115.1|ENSG00000233452	hsa-miR-29c-3p	MIMAT0000681	hg38	NA	Brain	Normal/Primary	chr6:146860677-146860689|-	exon	HITS-CLIP	POSITIVE	DIRECT	NA	NA	NA
STXBP5-AS1	NR_034115.1|ENSG00000233452	hsa-miR-29c-3p	MIMAT0000681	hg38	NA	Brain	Normal/Primary	chr6:147130632-147130644|-	intron	HITS-CLIP	POSITIVE	DIRECT	NA	NA	NA
AL158206.1	ENSG00000260912	hsa-miR-301a-3p	MIMAT0000688	hg38	LCLBACD1	NA	Normal/Primary	chr9:19454944-19454956|+	exon	PAR-CLIP	POSITIVE	DIRECT	NA	NA	NA
AL158206.1	ENSG00000260912	hsa-miR-301a-3p	MIMAT0000688	hg38	LCLBACD3	NA	Normal/Primary	chr9:19454944-19454956|+	exon	PAR-CLIP	POSITIVE	DIRECT	NA	NA	NA
AL158206.1	ENSG00000260912	hsa-miR-301a-3p	MIMAT0000688	hg38	LCL35	NA	Normal/Primary	chr9:19454944-19454956|+	exon	PAR-CLIP	POSITIVE	DIRECT	NA	NA	NA
AL158206.1	ENSG00000260912	hsa-miR-301b-3p	MIMAT0004958	hg38	LCL35	NA	Normal/Primary	chr9:19453603-19453615|+	exon	PAR-CLIP	POSITIVE	DIRECT	NA	NA	NA
AL158206.1	ENSG00000260912	hsa-miR-30b-5p	MIMAT0000420	hg38	NA	Brain	Normal/Primary	chr9:19454813-19454825|+	exon	HITS-CLIP	POSITIVE	DIRECT	NA	NA	NA
AL158206.1	ENSG00000260912	hsa-miR-30b-5p	MIMAT0000420	hg38	NA	Brain	Normal/Primary	chr9:19454100-19454112|+	exon	HITS-CLIP	POSITIVE	DIRECT	NA	NA	NA
TMPO-AS1	ENSG00000257167	hsa-miR-30b-5p	MIMAT0000420	hg38	NA	Brain	Normal/Primary	chr12:98513217-98513229|-	exon	HITS-CLIP	POSITIVE	DIRECT	NA	NA	NA
AL158206.1	ENSG00000260912	hsa-miR-30c-5p	MIMAT0000244	hg38	NA	Brain	Normal/Primary	chr9:19454813-19454825|+	exon	HITS-CLIP	POSITIVE	DIRECT	NA	NA	NA
AL158206.1	ENSG00000260912	hsa-miR-30c-5p	MIMAT0000244	hg38	NA	Brain	Normal/Primary	chr9:19454100-19454112|+	exon	HITS-CLIP	POSITIVE	DIRECT	NA	NA	NA
AL158206.1	ENSG00000260912	hsa-miR-30c-5p	MIMAT0000244	hg38	NA	Brain	Normal/Primary	chr9:19454066-19454078|+	exon	HITS-CLIP	POSITIVE	DIRECT	NA	NA	NA
TMPO-AS1	ENSG00000257167	hsa-miR-30c-5p	MIMAT0000244	hg38	NA	Brain	Normal/Primary	chr12:98513217-98513229|-	exon	HITS-CLIP	POSITIVE	DIRECT	NA	NA	NA
STXBP5-AS1	NR_034115.1|ENSG00000233452	hsa-miR-320a-3p	MIMAT0000510	hg38	NA	Brain	Normal/Primary	chr6:146847436-146847448|-	intron	HITS-CLIP	POSITIVE	DIRECT	NA	NA	NA
STXBP5-AS1	NR_034115.1|ENSG00000233452	hsa-miR-320a-3p	MIMAT0000510	hg38	NA	Brain	Normal/Primary	chr6:147006562-147006574|-	intron	HITS-CLIP	POSITIVE	DIRECT	NA	NA	NA
STXBP5-AS1	NR_034115.1|ENSG00000233452	hsa-miR-320a-3p	MIMAT0000510	hg38	NA	Brain	Normal/Primary	chr6:146841518-146841530|-	exon	HITS-CLIP	POSITIVE	DIRECT	NA	NA	NA
TYMSOS	ENSG00000176912	hsa-miR-320a-3p	MIMAT0000510	hg38	NA	Brain	Normal/Primary	chr18:649777-649789|-	exon	HITS-CLIP	POSITIVE	DIRECT	NA	COSV58112097	chr18:649782
AC004943.2	ENSG00000259768	hsa-miR-33a-5p	MIMAT0000091	hg38	NA	Brain	Normal/Primary	chr16:72788227-72788239|+	exon	HITS-CLIP	POSITIVE	DIRECT	NA	COSV51719126|COSV51733188	chr16:72788230|chr16:72788239
AC004943.2	ENSG00000259768	hsa-miR-33a-5p	MIMAT0000091	hg38	NA	Brain	Normal/Primary	chr16:72665307-72665319|+	exon	HITS-CLIP	POSITIVE	DIRECT	NA	NA	NA
STXBP5-AS1	NR_034115.1|ENSG00000233452	hsa-miR-33a-5p	MIMAT0000091	hg38	NA	Brain	Normal/Primary	chr6:147032437-147032449|-	intron	HITS-CLIP	POSITIVE	DIRECT	NA	NA	NA
STXBP5-AS1	NR_034115.1|ENSG00000233452	hsa-miR-33a-5p	MIMAT0000091	hg38	NA	Brain	Normal/Primary	chr6:146971163-146971175|-	intron	HITS-CLIP	POSITIVE	DIRECT	NA	NA	NA
STXBP5-AS1	NR_034115.1|ENSG00000233452	hsa-miR-33a-5p	MIMAT0000091	hg38	NA	Brain	Normal/Primary	chr6:146943716-146943728|-	intron	HITS-CLIP	POSITIVE	DIRECT	NA	NA	NA
STXBP5-AS1	NR_034115.1|ENSG00000233452	hsa-miR-33a-5p	MIMAT0000091	hg38	NA	Brain	Normal/Primary	chr6:146888232-146888244|-	intron	HITS-CLIP	POSITIVE	DIRECT	NA	NA	NA
STXBP5-AS1	NR_034115.1|ENSG00000233452	hsa-miR-33a-5p	MIMAT0000091	hg38	NA	Brain	Normal/Primary	chr6:146951740-146951752|-	intron	HITS-CLIP	POSITIVE	DIRECT	NA	NA	NA
STXBP5-AS1	NR_034115.1|ENSG00000233452	hsa-miR-33a-5p	MIMAT0000091	hg38	NA	Brain	Normal/Primary	chr6:146960432-146960444|-	intron	HITS-CLIP	POSITIVE	DIRECT	NA	NA	NA
STXBP5-AS1	NR_034115.1|ENSG00000233452	hsa-miR-33a-5p	MIMAT0000091	hg38	NA	Brain	Normal/Primary	chr6:146961847-146961859|-	intron	HITS-CLIP	POSITIVE	DIRECT	NA	NA	NA
STXBP5-AS1	NR_034115.1|ENSG00000233452	hsa-miR-33a-5p	MIMAT0000091	hg38	NA	Brain	Normal/Primary	chr6:146960293-146960305|-	intron	HITS-CLIP	POSITIVE	DIRECT	NA	NA	NA
STXBP5-AS1	NR_034115.1|ENSG00000233452	hsa-miR-33a-5p	MIMAT0000091	hg38	NA	Brain	Normal/Primary	chr6:147118161-147118173|-	intron	HITS-CLIP	POSITIVE	DIRECT	NA	NA	NA
STXBP5-AS1	NR_034115.1|ENSG00000233452	hsa-miR-33a-5p	MIMAT0000091	hg38	NA	Brain	Normal/Primary	chr6:146941539-146941551|-	intron	HITS-CLIP	POSITIVE	DIRECT	NA	NA	NA
STXBP5-AS1	NR_034115.1|ENSG00000233452	hsa-miR-33a-5p	MIMAT0000091	hg38	NA	Brain	Normal/Primary	chr6:147069758-147069770|-	intron	HITS-CLIP	POSITIVE	DIRECT	NA	NA	NA
STXBP5-AS1	NR_034115.1|ENSG00000233452	hsa-miR-33a-5p	MIMAT0000091	hg38	NA	Brain	Normal/Primary	chr6:147176659-147176671|-	intron	HITS-CLIP	POSITIVE	DIRECT	NA	NA	NA
STXBP5-AS1	NR_034115.1|ENSG00000233452	hsa-miR-33a-5p	MIMAT0000091	hg38	NA	Brain	Normal/Primary	chr6:146927064-146927076|-	intron	HITS-CLIP	POSITIVE	DIRECT	NA	NA	NA
STXBP5-AS1	NR_034115.1|ENSG00000233452	hsa-miR-33a-5p	MIMAT0000091	hg38	NA	Brain	Normal/Primary	chr6:146841784-146841796|-	exon	HITS-CLIP	POSITIVE	DIRECT	NA	NA	NA
STXBP5-AS1	NR_034115.1|ENSG00000233452	hsa-miR-33a-5p	MIMAT0000091	hg38	NA	Brain	Normal/Primary	chr6:146874635-146874647|-	intron	HITS-CLIP	POSITIVE	DIRECT	NA	NA	NA
STXBP5-AS1	NR_034115.1|ENSG00000233452	hsa-miR-33a-5p	MIMAT0000091	hg38	NA	Brain	Normal/Primary	chr6:147126000-147126012|-	intron	HITS-CLIP	POSITIVE	DIRECT	NA	NA	NA
TYMSOS	ENSG00000176912	hsa-miR-33a-5p	MIMAT0000091	hg38	NA	Brain	Normal/Primary	chr18:650139-650151|-	intron	HITS-CLIP	POSITIVE	DIRECT	NA	NA	NA
TYMSOS	ENSG00000176912	hsa-miR-33a-5p	MIMAT0000091	hg38	NA	Brain	Normal/Primary	chr18:644355-644367|-	intron	HITS-CLIP	POSITIVE	DIRECT	NA	NA	NA
TYMSOS	ENSG00000176912	hsa-miR-33a-5p	MIMAT0000091	hg38	NA	Brain	Normal/Primary	chr18:649911-649923|-	exon	HITS-CLIP	POSITIVE	DIRECT	NA	NA	NA
TYMSOS	ENSG00000176912	hsa-miR-33a-5p	MIMAT0000091	hg38	NA	Brain	Normal/Primary	chr18:649728-649740|-	exon	HITS-CLIP	POSITIVE	DIRECT	NA	NA	NA
STXBP5-AS1	NR_034115.1|ENSG00000233452	hsa-miR-33b-5p	MIMAT0003301	hg38	NA	Brain	Normal/Primary	chr6:146888232-146888244|-	intron	HITS-CLIP	POSITIVE	DIRECT	NA	NA	NA
STXBP5-AS1	NR_034115.1|ENSG00000233452	hsa-miR-33b-5p	MIMAT0003301	hg38	NA	Brain	Normal/Primary	chr6:147126000-147126012|-	intron	HITS-CLIP	POSITIVE	DIRECT	NA	NA	NA
STXBP5-AS1	NR_034115.1|ENSG00000233452	hsa-miR-33b-5p	MIMAT0003301	hg38	NA	Brain	Normal/Primary	chr6:147129392-147129404|-	intron	HITS-CLIP	POSITIVE	DIRECT	NA	NA	NA
STXBP5-AS1	NR_034115.1|ENSG00000233452	hsa-miR-33b-5p	MIMAT0003301	hg38	NA	Brain	Normal/Primary	chr6:146960293-146960305|-	intron	HITS-CLIP	POSITIVE	DIRECT	NA	NA	NA
STXBP5-AS1	NR_034115.1|ENSG00000233452	hsa-miR-33b-5p	MIMAT0003301	hg38	NA	Brain	Normal/Primary	chr6:146869608-146869620|-	intron	HITS-CLIP	POSITIVE	DIRECT	NA	NA	NA
STXBP5-AS1	NR_034115.1|ENSG00000233452	hsa-miR-33b-5p	MIMAT0003301	hg38	NA	Brain	Normal/Primary	chr6:146841784-146841796|-	exon	HITS-CLIP	POSITIVE	DIRECT	NA	NA	NA
STXBP5-AS1	NR_034115.1|ENSG00000233452	hsa-miR-33b-5p	MIMAT0003301	hg38	NA	Brain	Normal/Primary	chr6:146874635-146874647|-	intron	HITS-CLIP	POSITIVE	DIRECT	NA	NA	NA
STXBP5-AS1	NR_034115.1|ENSG00000233452	hsa-miR-33b-5p	MIMAT0003301	hg38	NA	Brain	Normal/Primary	chr6:147069758-147069770|-	intron	HITS-CLIP	POSITIVE	DIRECT	NA	NA	NA
STXBP5-AS1	NR_034115.1|ENSG00000233452	hsa-miR-33b-5p	MIMAT0003301	hg38	NA	Brain	Normal/Primary	chr6:147118161-147118173|-	intron	HITS-CLIP	POSITIVE	DIRECT	NA	NA	NA
STXBP5-AS1	NR_034115.1|ENSG00000233452	hsa-miR-33b-5p	MIMAT0003301	hg38	NA	Brain	Normal/Primary	chr6:146961847-146961859|-	intron	HITS-CLIP	POSITIVE	DIRECT	NA	NA	NA
STXBP5-AS1	NR_034115.1|ENSG00000233452	hsa-miR-33b-5p	MIMAT0003301	hg38	NA	Brain	Normal/Primary	chr6:146939090-146939102|-	intron	HITS-CLIP	POSITIVE	DIRECT	NA	NA	NA
STXBP5-AS1	NR_034115.1|ENSG00000233452	hsa-miR-33b-5p	MIMAT0003301	hg38	NA	Brain	Normal/Primary	chr6:146971163-146971175|-	intron	HITS-CLIP	POSITIVE	DIRECT	NA	NA	NA
STXBP5-AS1	NR_034115.1|ENSG00000233452	hsa-miR-33b-5p	MIMAT0003301	hg38	NA	Brain	Normal/Primary	chr6:146927064-146927076|-	intron	HITS-CLIP	POSITIVE	DIRECT	NA	NA	NA
STXBP5-AS1	NR_034115.1|ENSG00000233452	hsa-miR-33b-5p	MIMAT0003301	hg38	NA	Brain	Normal/Primary	chr6:146946709-146946721|-	intron	HITS-CLIP	POSITIVE	DIRECT	NA	NA	NA
STXBP5-AS1	NR_034115.1|ENSG00000233452	hsa-miR-33b-5p	MIMAT0003301	hg38	NA	Brain	Normal/Primary	chr6:146926415-146926427|-	intron	HITS-CLIP	POSITIVE	DIRECT	NA	NA	NA
STXBP5-AS1	NR_034115.1|ENSG00000233452	hsa-miR-33b-5p	MIMAT0003301	hg38	NA	Brain	Normal/Primary	chr6:146951740-146951752|-	intron	HITS-CLIP	POSITIVE	DIRECT	NA	NA	NA
TYMSOS	ENSG00000176912	hsa-miR-33b-5p	MIMAT0003301	hg38	NA	Brain	Normal/Primary	chr18:649728-649740|-	exon	HITS-CLIP	POSITIVE	DIRECT	NA	NA	NA
TYMSOS	ENSG00000176912	hsa-miR-33b-5p	MIMAT0003301	hg38	NA	Brain	Normal/Primary	chr18:644355-644367|-	intron	HITS-CLIP	POSITIVE	DIRECT	NA	NA	NA
TYMSOS	ENSG00000176912	hsa-miR-33b-5p	MIMAT0003301	hg38	NA	Brain	Normal/Primary	chr18:643733-643745|-	intron	HITS-CLIP	POSITIVE	DIRECT	NA	NA	NA
TYMSOS	ENSG00000176912	hsa-miR-33b-5p	MIMAT0003301	hg38	NA	Brain	Normal/Primary	chr18:650139-650151|-	intron	HITS-CLIP	POSITIVE	DIRECT	NA	NA	NA
AL158206.1	ENSG00000260912	hsa-miR-340-5p	MIMAT0004692	hg38	LCLBACD3	NA	Normal/Primary	chr9:19454949-19454961|+	exon	PAR-CLIP	POSITIVE	DIRECT	NA	NA	NA
AC004943.2	ENSG00000259768	hsa-miR-34a-5p	MIMAT0000255	hg38	NA	Brain	Normal/Primary	chr16:72787831-72787843|+	exon	HITS-CLIP	POSITIVE	DIRECT	NA	COSV51722590|COSV51716794|COSV51708638|COSV51707728	chr16:72787831|chr16:72787831|chr16:72787837|chr16:72787839
AL109976.1	ENSG00000277287	hsa-miR-34a-5p	MIMAT0000255	hg38	NA	Brain	Normal/Primary	chr20:3240043-3240055|+	exon	HITS-CLIP	POSITIVE	DIRECT	NA	NA	NA
AL158206.1	ENSG00000260912	hsa-miR-34a-5p	MIMAT0000255	hg38	NA	Brain	Normal/Primary	chr9:19455107-19455119|+	exon	HITS-CLIP	POSITIVE	DIRECT	NA	NA	NA
STXBP5-AS1	NR_034115.1|ENSG00000233452	hsa-miR-34a-5p	MIMAT0000255	hg38	NA	Brain	Normal/Primary	chr6:147108754-147108766|-	intron	HITS-CLIP	POSITIVE	DIRECT	NA	NA	NA
STXBP5-AS1	NR_034115.1|ENSG00000233452	hsa-miR-34a-5p	MIMAT0000255	hg38	NA	Brain	Normal/Primary	chr6:146989746-146989758|-	intron	HITS-CLIP	POSITIVE	DIRECT	NA	NA	NA
STXBP5-AS1	NR_034115.1|ENSG00000233452	hsa-miR-34a-5p	MIMAT0000255	hg38	NA	Brain	Normal/Primary	chr6:146992697-146992709|-	intron	HITS-CLIP	POSITIVE	DIRECT	NA	NA	NA
STXBP5-AS1	NR_034115.1|ENSG00000233452	hsa-miR-34a-5p	MIMAT0000255	hg38	NA	Brain	Normal/Primary	chr6:146997973-146997985|-	intron	HITS-CLIP	POSITIVE	DIRECT	NA	NA	NA
STXBP5-AS1	NR_034115.1|ENSG00000233452	hsa-miR-34a-5p	MIMAT0000255	hg38	NA	Brain	Normal/Primary	chr6:146930622-146930634|-	intron	HITS-CLIP	POSITIVE	DIRECT	NA	NA	NA
STXBP5-AS1	NR_034115.1|ENSG00000233452	hsa-miR-34a-5p	MIMAT0000255	hg38	NA	Brain	Normal/Primary	chr6:146851163-146851175|-	exon	HITS-CLIP	POSITIVE	DIRECT	NA	NA	NA
STXBP5-AS1	NR_034115.1|ENSG00000233452	hsa-miR-34a-5p	MIMAT0000255	hg38	NA	Brain	Normal/Primary	chr6:147014469-147014481|-	intron	HITS-CLIP	POSITIVE	DIRECT	NA	NA	NA
STXBP5-AS1	NR_034115.1|ENSG00000233452	hsa-miR-34a-5p	MIMAT0000255	hg38	NA	Brain	Normal/Primary	chr6:146966591-146966603|-	intron	HITS-CLIP	POSITIVE	DIRECT	NA	NA	NA
STXBP5-AS1	NR_034115.1|ENSG00000233452	hsa-miR-34a-5p	MIMAT0000255	hg38	NA	Brain	Normal/Primary	chr6:146935320-146935332|-	intron	HITS-CLIP	POSITIVE	DIRECT	NA	NA	NA
STXBP5-AS1	NR_034115.1|ENSG00000233452	hsa-miR-34a-5p	MIMAT0000255	hg38	NA	Brain	Normal/Primary	chr6:146930622-146930634|-	intron	HITS-CLIP	POSITIVE	DIRECT	NA	NA	NA
STXBP5-AS1	NR_034115.1|ENSG00000233452	hsa-miR-34a-5p	MIMAT0000255	hg38	NA	Brain	Normal/Primary	chr6:146972719-146972731|-	intron	HITS-CLIP	POSITIVE	DIRECT	NA	NA	NA
STXBP5-AS1	NR_034115.1|ENSG00000233452	hsa-miR-34a-5p	MIMAT0000255	hg38	NA	Brain	Normal/Primary	chr6:147128607-147128619|-	intron	HITS-CLIP	POSITIVE	DIRECT	NA	NA	NA
STXBP5-AS1	NR_034115.1|ENSG00000233452	hsa-miR-34a-5p	MIMAT0000255	hg38	NA	Brain	Normal/Primary	chr6:146937784-146937796|-	intron	HITS-CLIP	POSITIVE	DIRECT	NA	NA	NA
STXBP5-AS1	NR_034115.1|ENSG00000233452	hsa-miR-34a-5p	MIMAT0000255	hg38	NA	Brain	Normal/Primary	chr6:147077852-147077864|-	intron	HITS-CLIP	POSITIVE	DIRECT	NA	NA	NA
STXBP5-AS1	NR_034115.1|ENSG00000233452	hsa-miR-34a-5p	MIMAT0000255	hg38	NA	Brain	Normal/Primary	chr6:147128607-147128619|-	intron	HITS-CLIP	POSITIVE	DIRECT	NA	NA	NA
STXBP5-AS1	NR_034115.1|ENSG00000233452	hsa-miR-34a-5p	MIMAT0000255	hg38	NA	Brain	Normal/Primary	chr6:146875912-146875924|-	intron	HITS-CLIP	POSITIVE	DIRECT	NA	NA	NA
STXBP5-AS1	NR_034115.1|ENSG00000233452	hsa-miR-34a-5p	MIMAT0000255	hg38	NA	Brain	Normal/Primary	chr6:147006431-147006443|-	intron	HITS-CLIP	POSITIVE	DIRECT	NA	NA	NA
STXBP5-AS1	NR_034115.1|ENSG00000233452	hsa-miR-34a-5p	MIMAT0000255	hg38	NA	Brain	Normal/Primary	chr6:146865867-146865879|-	intron	HITS-CLIP	POSITIVE	DIRECT	NA	NA	NA
STXBP5-AS1	NR_034115.1|ENSG00000233452	hsa-miR-34a-5p	MIMAT0000255	hg38	NA	Brain	Normal/Primary	chr6:146972719-146972731|-	intron	HITS-CLIP	POSITIVE	DIRECT	NA	NA	NA
STXBP5-AS1	NR_034115.1|ENSG00000233452	hsa-miR-34a-5p	MIMAT0000255	hg38	NA	Brain	Normal/Primary	chr6:147006431-147006443|-	intron	HITS-CLIP	POSITIVE	DIRECT	NA	NA	NA
STXBP5-AS1	NR_034115.1|ENSG00000233452	hsa-miR-34a-5p	MIMAT0000255	hg38	NA	Brain	Normal/Primary	chr6:146937784-146937796|-	intron	HITS-CLIP	POSITIVE	DIRECT	NA	NA	NA
STXBP5-AS1	NR_034115.1|ENSG00000233452	hsa-miR-34a-5p	MIMAT0000255	hg38	NA	Brain	Normal/Primary	chr6:147054887-147054899|-	intron	HITS-CLIP	POSITIVE	DIRECT	NA	NA	NA
STXBP5-AS1	NR_034115.1|ENSG00000233452	hsa-miR-34a-5p	MIMAT0000255	hg38	NA	Brain	Normal/Primary	chr6:146851163-146851175|-	exon	HITS-CLIP	POSITIVE	DIRECT	NA	NA	NA
STXBP5-AS1	NR_034115.1|ENSG00000233452	hsa-miR-34a-5p	MIMAT0000255	hg38	NA	Brain	Normal/Primary	chr6:146875912-146875924|-	intron	HITS-CLIP	POSITIVE	DIRECT	NA	NA	NA
STXBP5-AS1	NR_034115.1|ENSG00000233452	hsa-miR-34a-5p	MIMAT0000255	hg38	NA	Brain	Normal/Primary	chr6:146966591-146966603|-	intron	HITS-CLIP	POSITIVE	DIRECT	NA	NA	NA
STXBP5-AS1	NR_034115.1|ENSG00000233452	hsa-miR-34a-5p	MIMAT0000255	hg38	NA	Brain	Normal/Primary	chr6:146980303-146980315|-	intron	HITS-CLIP	POSITIVE	DIRECT	NA	NA	NA
STXBP5-AS1	NR_034115.1|ENSG00000233452	hsa-miR-34a-5p	MIMAT0000255	hg38	NA	Brain	Normal/Primary	chr6:147094197-147094209|-	intron	HITS-CLIP	POSITIVE	DIRECT	NA	NA	NA
STXBP5-AS1	NR_034115.1|ENSG00000233452	hsa-miR-34a-5p	MIMAT0000255	hg38	NA	Brain	Normal/Primary	chr6:147094197-147094209|-	intron	HITS-CLIP	POSITIVE	DIRECT	NA	NA	NA
STXBP5-AS1	NR_034115.1|ENSG00000233452	hsa-miR-34a-5p	MIMAT0000255	hg38	NA	Brain	Normal/Primary	chr6:147083456-147083468|-	intron	HITS-CLIP	POSITIVE	DIRECT	NA	NA	NA
STXBP5-AS1	NR_034115.1|ENSG00000233452	hsa-miR-34a-5p	MIMAT0000255	hg38	NA	Brain	Normal/Primary	chr6:146997973-146997985|-	intron	HITS-CLIP	POSITIVE	DIRECT	NA	NA	NA
STXBP5-AS1	NR_034115.1|ENSG00000233452	hsa-miR-34a-5p	MIMAT0000255	hg38	NA	Brain	Normal/Primary	chr6:147019351-147019363|-	intron	HITS-CLIP	POSITIVE	DIRECT	NA	NA	NA
STXBP5-AS1	NR_034115.1|ENSG00000233452	hsa-miR-34a-5p	MIMAT0000255	hg38	NA	Brain	Normal/Primary	chr6:147185283-147185295|-	intron	HITS-CLIP	POSITIVE	DIRECT	NA	NA	NA
STXBP5-AS1	NR_034115.1|ENSG00000233452	hsa-miR-34a-5p	MIMAT0000255	hg38	NA	Brain	Normal/Primary	chr6:147014469-147014481|-	intron	HITS-CLIP	POSITIVE	DIRECT	NA	NA	NA
STXBP5-AS1	NR_034115.1|ENSG00000233452	hsa-miR-34a-5p	MIMAT0000255	hg38	NA	Brain	Normal/Primary	chr6:147108754-147108766|-	intron	HITS-CLIP	POSITIVE	DIRECT	NA	NA	NA
STXBP5-AS1	NR_034115.1|ENSG00000233452	hsa-miR-34a-5p	MIMAT0000255	hg38	NA	Brain	Normal/Primary	chr6:147036877-147036889|-	intron	HITS-CLIP	POSITIVE	DIRECT	NA	NA	NA
STXBP5-AS1	NR_034115.1|ENSG00000233452	hsa-miR-34a-5p	MIMAT0000255	hg38	NA	Brain	Normal/Primary	chr6:147185283-147185295|-	intron	HITS-CLIP	POSITIVE	DIRECT	NA	NA	NA
STXBP5-AS1	NR_034115.1|ENSG00000233452	hsa-miR-34a-5p	MIMAT0000255	hg38	NA	Brain	Normal/Primary	chr6:147127993-147128005|-	intron	HITS-CLIP	POSITIVE	DIRECT	NA	NA	NA
STXBP5-AS1	NR_034115.1|ENSG00000233452	hsa-miR-34a-5p	MIMAT0000255	hg38	NA	Brain	Normal/Primary	chr6:146841425-146841437|-	exon	HITS-CLIP	POSITIVE	DIRECT	NA	NA	NA
STXBP5-AS1	NR_034115.1|ENSG00000233452	hsa-miR-34a-5p	MIMAT0000255	hg38	NA	Brain	Normal/Primary	chr6:146992697-146992709|-	intron	HITS-CLIP	POSITIVE	DIRECT	NA	NA	NA
STXBP5-AS1	NR_034115.1|ENSG00000233452	hsa-miR-34a-5p	MIMAT0000255	hg38	NA	Brain	Normal/Primary	chr6:147101893-147101905|-	intron	HITS-CLIP	POSITIVE	DIRECT	NA	NA	NA
STXBP5-AS1	NR_034115.1|ENSG00000233452	hsa-miR-34a-5p	MIMAT0000255	hg38	NA	Brain	Normal/Primary	chr6:146865867-146865879|-	intron	HITS-CLIP	POSITIVE	DIRECT	NA	NA	NA
STXBP5-AS1	NR_034115.1|ENSG00000233452	hsa-miR-34a-5p	MIMAT0000255	hg38	NA	Brain	Normal/Primary	chr6:147077852-147077864|-	intron	HITS-CLIP	POSITIVE	DIRECT	NA	NA	NA
STXBP5-AS1	NR_034115.1|ENSG00000233452	hsa-miR-34a-5p	MIMAT0000255	hg38	NA	Brain	Normal/Primary	chr6:146935320-146935332|-	intron	HITS-CLIP	POSITIVE	DIRECT	NA	NA	NA
STXBP5-AS1	NR_034115.1|ENSG00000233452	hsa-miR-34a-5p	MIMAT0000255	hg38	NA	Brain	Normal/Primary	chr6:146867445-146867457|-	intron	HITS-CLIP	POSITIVE	DIRECT	NA	NA	NA
STXBP5-AS1	NR_034115.1|ENSG00000233452	hsa-miR-34a-5p	MIMAT0000255	hg38	NA	Brain	Normal/Primary	chr6:147036877-147036889|-	intron	HITS-CLIP	POSITIVE	DIRECT	NA	NA	NA
STXBP5-AS1	NR_034115.1|ENSG00000233452	hsa-miR-34a-5p	MIMAT0000255	hg38	NA	Brain	Normal/Primary	chr6:146867445-146867457|-	intron	HITS-CLIP	POSITIVE	DIRECT	NA	NA	NA
STXBP5-AS1	NR_034115.1|ENSG00000233452	hsa-miR-34a-5p	MIMAT0000255	hg38	NA	Brain	Normal/Primary	chr6:146989746-146989758|-	intron	HITS-CLIP	POSITIVE	DIRECT	NA	NA	NA
STXBP5-AS1	NR_034115.1|ENSG00000233452	hsa-miR-34a-5p	MIMAT0000255	hg38	NA	Brain	Normal/Primary	chr6:147083456-147083468|-	intron	HITS-CLIP	POSITIVE	DIRECT	NA	NA	NA
STXBP5-AS1	NR_034115.1|ENSG00000233452	hsa-miR-34a-5p	MIMAT0000255	hg38	NA	Brain	Normal/Primary	chr6:147101893-147101905|-	intron	HITS-CLIP	POSITIVE	DIRECT	NA	NA	NA
STXBP5-AS1	NR_034115.1|ENSG00000233452	hsa-miR-34a-5p	MIMAT0000255	hg38	NA	Brain	Normal/Primary	chr6:147019351-147019363|-	intron	HITS-CLIP	POSITIVE	DIRECT	NA	NA	NA
STXBP5-AS1	NR_034115.1|ENSG00000233452	hsa-miR-34a-5p	MIMAT0000255	hg38	NA	Brain	Normal/Primary	chr6:147127993-147128005|-	intron	HITS-CLIP	POSITIVE	DIRECT	NA	NA	NA
STXBP5-AS1	NR_034115.1|ENSG00000233452	hsa-miR-34a-5p	MIMAT0000255	hg38	NA	Brain	Normal/Primary	chr6:146980303-146980315|-	intron	HITS-CLIP	POSITIVE	DIRECT	NA	NA	NA
STXBP5-AS1	NR_034115.1|ENSG00000233452	hsa-miR-34a-5p	MIMAT0000255	hg38	NA	Brain	Normal/Primary	chr6:147054887-147054899|-	intron	HITS-CLIP	POSITIVE	DIRECT	NA	NA	NA
STXBP5-AS1	NR_034115.1|ENSG00000233452	hsa-miR-361-5p	MIMAT0000703	hg38	NA	Brain	Normal/Primary	chr6:146843511-146843523|-	exon	HITS-CLIP	POSITIVE	DIRECT	NA	rs188650468	chr6:146843513
STXBP5-AS1	NR_034115.1|ENSG00000233452	hsa-miR-361-5p	MIMAT0000703	hg38	NA	Brain	Normal/Primary	chr6:147126006-147126018|-	intron	HITS-CLIP	POSITIVE	DIRECT	NA	NA	NA
STXBP5-AS1	NR_034115.1|ENSG00000233452	hsa-miR-361-5p	MIMAT0000703	hg38	NA	Brain	Normal/Primary	chr6:146903860-146903872|-	intron	HITS-CLIP	POSITIVE	DIRECT	NA	NA	NA
STXBP5-AS1	NR_034115.1|ENSG00000233452	hsa-miR-361-5p	MIMAT0000703	hg38	NA	Brain	Normal/Primary	chr6:147010835-147010847|-	intron	HITS-CLIP	POSITIVE	DIRECT	NA	NA	NA
STXBP5-AS1	NR_034115.1|ENSG00000233452	hsa-miR-361-5p	MIMAT0000703	hg38	NA	Brain	Normal/Primary	chr6:146917352-146917364|-	intron	HITS-CLIP	POSITIVE	DIRECT	NA	NA	NA
AL158206.1	ENSG00000260912	hsa-miR-3679-5p	MIMAT0018104	hg38	EF3DAGO2	NA	Normal/Primary	chr9:19454139-19454151|+	exon	PAR-CLIP	POSITIVE	DIRECT	NA	NA	NA
AC092718.4	ENSG00000261061	hsa-miR-423-5p	MIMAT0004748	hg38	LCLBACD1	NA	Normal/Primary	chr16:81031269-81031281|+	exon	PAR-CLIP	POSITIVE	DIRECT	NA	NA	NA
AC092718.4	ENSG00000261061	hsa-miR-423-5p	MIMAT0004748	hg38	DG75	NA	Normal/Primary	chr16:81031269-81031281|+	exon	PAR-CLIP	POSITIVE	DIRECT	No treatment	NA	NA
AL158206.1	ENSG00000260912	hsa-miR-4518	MIMAT0019055	hg38	LCL35	NA	Normal/Primary	chr9:19453601-19453613|+	exon	PAR-CLIP	POSITIVE	DIRECT	NA	NA	NA
STXBP5-AS1	NR_034115.1|ENSG00000233452	hsa-miR-4701-3p	MIMAT0019799	hg38	NA	Brain	Normal/Primary	chr6:146841572-146841584|-	exon	HITS-CLIP	POSITIVE	DIRECT	NA	NA	NA
STXBP5-AS1	NR_034115.1|ENSG00000233452	hsa-miR-484	MIMAT0002174	hg38	NA	Brain	Normal/Primary	chr6:146850855-146850867|-	exon	HITS-CLIP	POSITIVE	DIRECT	NA	rs546885402	chr6:146850862
STXBP5-AS1	NR_034115.1|ENSG00000233452	hsa-miR-484	MIMAT0002174	hg38	NA	Brain	Normal/Primary	chr6:146850855-146850867|-	exon	HITS-CLIP	POSITIVE	DIRECT	NA	rs546885402	chr6:146850862
STXBP5-AS1	NR_034115.1|ENSG00000233452	hsa-miR-484	MIMAT0002174	hg38	NA	Brain	Normal/Primary	chr6:147029120-147029132|-	intron	HITS-CLIP	POSITIVE	DIRECT	NA	NA	NA
STXBP5-AS1	NR_034115.1|ENSG00000233452	hsa-miR-484	MIMAT0002174	hg38	NA	Brain	Normal/Primary	chr6:147029120-147029132|-	intron	HITS-CLIP	POSITIVE	DIRECT	NA	NA	NA
TMPO-AS1	ENSG00000257167	hsa-miR-485-5p	MIMAT0002175	hg38	NA	Brain	Normal/Primary	chr12:98513261-98513273|-	exon	HITS-CLIP	POSITIVE	DIRECT	NA	NA	NA
STXBP5-AS1	NR_034115.1|ENSG00000233452	hsa-miR-497-5p	MIMAT0002820	hg38	NA	Brain	Normal/Primary	chr6:146841953-146841965|-	exon	HITS-CLIP	POSITIVE	DIRECT	NA	NA	NA
STXBP5-AS1	NR_034115.1|ENSG00000233452	hsa-miR-497-5p	MIMAT0002820	hg38	NA	Brain	Normal/Primary	chr6:146841953-146841965|-	exon	HITS-CLIP	POSITIVE	DIRECT	NA	NA	NA
STXBP5-AS1	NR_034115.1|ENSG00000233452	hsa-miR-574-5p	MIMAT0004795	hg38	NA	Brain	Normal/Primary	chr6:146842308-146842320|-	exon	HITS-CLIP	POSITIVE	DIRECT	NA	rs12664782	chr6:146842317
STXBP5-AS1	NR_034115.1|ENSG00000233452	hsa-miR-574-5p	MIMAT0004795	hg38	NA	Brain	Normal/Primary	chr6:146842308-146842320|-	exon	HITS-CLIP	POSITIVE	DIRECT	NA	rs12664782	chr6:146842317
STXBP5-AS1	NR_034115.1|ENSG00000233452	hsa-miR-574-5p	MIMAT0004795	hg38	NA	Brain	Normal/Primary	chr6:147087086-147087098|-	intron	HITS-CLIP	POSITIVE	DIRECT	NA	NA	NA
STXBP5-AS1	NR_034115.1|ENSG00000233452	hsa-miR-574-5p	MIMAT0004795	hg38	NA	Brain	Normal/Primary	chr6:147015505-147015517|-	intron	HITS-CLIP	POSITIVE	DIRECT	NA	NA	NA
STXBP5-AS1	NR_034115.1|ENSG00000233452	hsa-miR-574-5p	MIMAT0004795	hg38	NA	Brain	Normal/Primary	chr6:147087053-147087065|-	intron	HITS-CLIP	POSITIVE	DIRECT	NA	NA	NA
STXBP5-AS1	NR_034115.1|ENSG00000233452	hsa-miR-574-5p	MIMAT0004795	hg38	NA	Brain	Normal/Primary	chr6:147015505-147015517|-	intron	HITS-CLIP	POSITIVE	DIRECT	NA	NA	NA
STXBP5-AS1	NR_034115.1|ENSG00000233452	hsa-miR-574-5p	MIMAT0004795	hg38	NA	Brain	Normal/Primary	chr6:147087053-147087065|-	intron	HITS-CLIP	POSITIVE	DIRECT	NA	NA	NA
STXBP5-AS1	NR_034115.1|ENSG00000233452	hsa-miR-574-5p	MIMAT0004795	hg38	NA	Brain	Normal/Primary	chr6:147087086-147087098|-	intron	HITS-CLIP	POSITIVE	DIRECT	NA	NA	NA
STXBP5-AS1	NR_034115.1|ENSG00000233452	hsa-miR-574-5p	MIMAT0004795	hg38	NA	Brain	Normal/Primary	chr6:147053317-147053329|-	intron	HITS-CLIP	POSITIVE	DIRECT	NA	NA	NA
STXBP5-AS1	NR_034115.1|ENSG00000233452	hsa-miR-574-5p	MIMAT0004795	hg38	NA	Brain	Normal/Primary	chr6:147053317-147053329|-	intron	HITS-CLIP	POSITIVE	DIRECT	NA	NA	NA
AC092718.4	ENSG00000261061	hsa-miR-629-5p	MIMAT0004810	hg38	LCL35	NA	Normal/Primary	chr16:81031373-81031385|+	exon	PAR-CLIP	POSITIVE	DIRECT	NA	rs549508021	chr16:81031383
AL158206.1	ENSG00000260912	hsa-miR-7-5p	MIMAT0000252	hg38	NA	Brain	Normal/Primary	chr9:19453579-19453591|+	exon	HITS-CLIP	POSITIVE	DIRECT	NA	rs143581492	chr9:19453579
AL158206.1	ENSG00000260912	hsa-miR-7-5p	MIMAT0000252	hg38	NA	Brain	Normal/Primary	chr9:19454813-19454825|+	exon	HITS-CLIP	POSITIVE	DIRECT	NA	NA	NA
AL158206.1	ENSG00000260912	hsa-miR-7-5p	MIMAT0000252	hg38	EF3DAGO2	NA	Normal/Primary	chr9:19454143-19454155|+	exon	PAR-CLIP	POSITIVE	DIRECT	NA	NA	NA
AL158206.1	ENSG00000260912	hsa-miR-7-5p	MIMAT0000252	hg38	LCLBACD1	NA	Normal/Primary	chr9:19454143-19454155|+	exon	PAR-CLIP	POSITIVE	DIRECT	NA	NA	NA
STXBP5-AS1	NR_034115.1|ENSG00000233452	hsa-miR-7-5p	MIMAT0000252	hg38	NA	Brain	Normal/Primary	chr6:146843273-146843285|-	exon	HITS-CLIP	POSITIVE	DIRECT	NA	rs531322139	chr6:146843283
STXBP5-AS1	NR_034115.1|ENSG00000233452	hsa-miR-7-5p	MIMAT0000252	hg38	NA	Brain	Normal/Primary	chr6:147106138-147106150|-	intron	HITS-CLIP	POSITIVE	DIRECT	NA	NA	NA
STXBP5-AS1	NR_034115.1|ENSG00000233452	hsa-miR-7-5p	MIMAT0000252	hg38	NA	Brain	Normal/Primary	chr6:146842302-146842314|-	exon	HITS-CLIP	POSITIVE	DIRECT	NA	NA	NA
STXBP5-AS1	NR_034115.1|ENSG00000233452	hsa-miR-7-5p	MIMAT0000252	hg38	NA	Brain	Normal/Primary	chr6:146922497-146922509|-	intron	HITS-CLIP	POSITIVE	DIRECT	NA	NA	NA
STXBP5-AS1	NR_034115.1|ENSG00000233452	hsa-miR-7-5p	MIMAT0000252	hg38	NA	Brain	Normal/Primary	chr6:146933420-146933432|-	intron	HITS-CLIP	POSITIVE	DIRECT	NA	NA	NA
STXBP5-AS1	NR_034115.1|ENSG00000233452	hsa-miR-7-5p	MIMAT0000252	hg38	NA	Brain	Normal/Primary	chr6:147128583-147128595|-	intron	HITS-CLIP	POSITIVE	DIRECT	NA	NA	NA
STXBP5-AS1	NR_034115.1|ENSG00000233452	hsa-miR-7-5p	MIMAT0000252	hg38	NA	Brain	Normal/Primary	chr6:147128583-147128595|-	intron	HITS-CLIP	POSITIVE	DIRECT	NA	NA	NA
STXBP5-AS1	NR_034115.1|ENSG00000233452	hsa-miR-7-5p	MIMAT0000252	hg38	NA	Brain	Normal/Primary	chr6:146991072-146991084|-	intron	HITS-CLIP	POSITIVE	DIRECT	NA	NA	NA
STXBP5-AS1	NR_034115.1|ENSG00000233452	hsa-miR-7-5p	MIMAT0000252	hg38	NA	Brain	Normal/Primary	chr6:146844003-146844015|-	exon	HITS-CLIP	POSITIVE	DIRECT	NA	NA	NA
STXBP5-AS1	NR_034115.1|ENSG00000233452	hsa-miR-7-5p	MIMAT0000252	hg38	NA	Brain	Normal/Primary	chr6:146943742-146943754|-	intron	HITS-CLIP	POSITIVE	DIRECT	NA	NA	NA
STXBP5-AS1	NR_034115.1|ENSG00000233452	hsa-miR-7-5p	MIMAT0000252	hg38	NA	Brain	Normal/Primary	chr6:146927100-146927112|-	intron	HITS-CLIP	POSITIVE	DIRECT	NA	NA	NA
STXBP5-AS1	NR_034115.1|ENSG00000233452	hsa-miR-7-5p	MIMAT0000252	hg38	NA	Brain	Normal/Primary	chr6:147106138-147106150|-	intron	HITS-CLIP	POSITIVE	DIRECT	NA	NA	NA
STXBP5-AS1	NR_034115.1|ENSG00000233452	hsa-miR-7-5p	MIMAT0000252	hg38	NA	Brain	Normal/Primary	chr6:147091711-147091723|-	intron	HITS-CLIP	POSITIVE	DIRECT	NA	NA	NA
STXBP5-AS1	NR_034115.1|ENSG00000233452	hsa-miR-7-5p	MIMAT0000252	hg38	NA	Brain	Normal/Primary	chr6:146933420-146933432|-	intron	HITS-CLIP	POSITIVE	DIRECT	NA	NA	NA
STXBP5-AS1	NR_034115.1|ENSG00000233452	hsa-miR-7-5p	MIMAT0000252	hg38	NA	Brain	Normal/Primary	chr6:146844003-146844015|-	intron	HITS-CLIP	POSITIVE	DIRECT	NA	NA	NA
STXBP5-AS1	NR_034115.1|ENSG00000233452	hsa-miR-7-5p	MIMAT0000252	hg38	NA	Brain	Normal/Primary	chr6:146944790-146944802|-	intron	HITS-CLIP	POSITIVE	DIRECT	NA	NA	NA
STXBP5-AS1	NR_034115.1|ENSG00000233452	hsa-miR-7-5p	MIMAT0000252	hg38	NA	Brain	Normal/Primary	chr6:147020997-147021009|-	intron	HITS-CLIP	POSITIVE	DIRECT	NA	NA	NA
STXBP5-AS1	NR_034115.1|ENSG00000233452	hsa-miR-7-5p	MIMAT0000252	hg38	NA	Brain	Normal/Primary	chr6:146933458-146933470|-	intron	HITS-CLIP	POSITIVE	DIRECT	NA	NA	NA
STXBP5-AS1	NR_034115.1|ENSG00000233452	hsa-miR-7-5p	MIMAT0000252	hg38	NA	Brain	Normal/Primary	chr6:146944790-146944802|-	intron	HITS-CLIP	POSITIVE	DIRECT	NA	NA	NA
STXBP5-AS1	NR_034115.1|ENSG00000233452	hsa-miR-7-5p	MIMAT0000252	hg38	NA	Brain	Normal/Primary	chr6:147091711-147091723|-	intron	HITS-CLIP	POSITIVE	DIRECT	NA	NA	NA
STXBP5-AS1	NR_034115.1|ENSG00000233452	hsa-miR-7-5p	MIMAT0000252	hg38	NA	Brain	Normal/Primary	chr6:147020997-147021009|-	intron	HITS-CLIP	POSITIVE	DIRECT	NA	NA	NA
STXBP5-AS1	NR_034115.1|ENSG00000233452	hsa-miR-7-5p	MIMAT0000252	hg38	NA	Brain	Normal/Primary	chr6:146842302-146842314|-	exon	HITS-CLIP	POSITIVE	DIRECT	NA	NA	NA
STXBP5-AS1	NR_034115.1|ENSG00000233452	hsa-miR-7-5p	MIMAT0000252	hg38	NA	Brain	Normal/Primary	chr6:146991072-146991084|-	intron	HITS-CLIP	POSITIVE	DIRECT	NA	NA	NA
STXBP5-AS1	NR_034115.1|ENSG00000233452	hsa-miR-7-5p	MIMAT0000252	hg38	NA	Brain	Normal/Primary	chr6:146943742-146943754|-	intron	HITS-CLIP	POSITIVE	DIRECT	NA	NA	NA
STXBP5-AS1	NR_034115.1|ENSG00000233452	hsa-miR-7-5p	MIMAT0000252	hg38	NA	Brain	Normal/Primary	chr6:146922497-146922509|-	intron	HITS-CLIP	POSITIVE	DIRECT	NA	NA	NA
STXBP5-AS1	NR_034115.1|ENSG00000233452	hsa-miR-7-5p	MIMAT0000252	hg38	NA	Brain	Normal/Primary	chr6:146933458-146933470|-	intron	HITS-CLIP	POSITIVE	DIRECT	NA	NA	NA
STXBP5-AS1	NR_034115.1|ENSG00000233452	hsa-miR-7-5p	MIMAT0000252	hg38	NA	Brain	Normal/Primary	chr6:146843273-146843285|-	intron	HITS-CLIP	POSITIVE	DIRECT	NA	NA	NA
STXBP5-AS1	NR_034115.1|ENSG00000233452	hsa-miR-7-5p	MIMAT0000252	hg38	NA	Brain	Normal/Primary	chr6:146927100-146927112|-	intron	HITS-CLIP	POSITIVE	DIRECT	NA	NA	NA
TYMSOS	ENSG00000176912	hsa-miR-7-5p	MIMAT0000252	hg38	NA	Brain	Normal/Primary	chr18:657878-657890|-	exon	HITS-CLIP	POSITIVE	DIRECT	NA	NA	NA
STXBP5-AS1	NR_034115.1|ENSG00000233452	hsa-miR-9-3p	MIMAT0000442	hg38	NA	Brain	Normal/Primary	chr6:147131884-147131896|-	exon	HITS-CLIP	POSITIVE	DIRECT	NA	NA	NA
AC092718.4	ENSG00000261061	hsa-miR-92a-1-5p	MIMAT0004507	hg38	DG75	NA	Normal/Primary	chr16:81031258-81031270|+	exon	PAR-CLIP	POSITIVE	DIRECT	No treatment	rs187645366	chr16:81031268
AL158206.1	ENSG00000260912	hsa-miR-93-5p	MIMAT0000093	hg38	NA	Brain	Normal/Primary	chr9:19453844-19453856|+	exon	HITS-CLIP	POSITIVE	DIRECT	NA	NA	NA
AL158206.1	ENSG00000260912	hsa-miR-93-5p	MIMAT0000093	hg38	NA	Brain	Normal/Primary	chr9:19455005-19455017|+	exon	HITS-CLIP	POSITIVE	DIRECT	NA	NA	NA
STXBP5-AS1	NR_034115.1|ENSG00000233452	hsa-miR-93-5p	MIMAT0000093	hg38	NA	Brain	Normal/Primary	chr6:146989536-146989548|-	intron	HITS-CLIP	POSITIVE	DIRECT	NA	NA	NA
STXBP5-AS1	NR_034115.1|ENSG00000233452	hsa-miR-93-5p	MIMAT0000093	hg38	NA	Brain	Normal/Primary	chr6:147103190-147103202|-	intron	HITS-CLIP	POSITIVE	DIRECT	NA	NA	NA
STXBP5-AS1	NR_034115.1|ENSG00000233452	hsa-miR-93-5p	MIMAT0000093	hg38	NA	Brain	Normal/Primary	chr6:146983246-146983258|-	intron	HITS-CLIP	POSITIVE	DIRECT	NA	NA	NA
STXBP5-AS1	NR_034115.1|ENSG00000233452	hsa-miR-93-5p	MIMAT0000093	hg38	NA	Brain	Normal/Primary	chr6:147074683-147074695|-	intron	HITS-CLIP	POSITIVE	DIRECT	NA	NA	NA
STXBP5-AS1	NR_034115.1|ENSG00000233452	hsa-miR-93-5p	MIMAT0000093	hg38	NA	Brain	Normal/Primary	chr6:147105835-147105847|-	intron	HITS-CLIP	POSITIVE	DIRECT	NA	NA	NA
STXBP5-AS1	NR_034115.1|ENSG00000233452	hsa-miR-93-5p	MIMAT0000093	hg38	NA	Brain	Normal/Primary	chr6:146935314-146935326|-	intron	HITS-CLIP	POSITIVE	DIRECT	NA	NA	NA
STXBP5-AS1	NR_034115.1|ENSG00000233452	hsa-miR-93-5p	MIMAT0000093	hg38	NA	Brain	Normal/Primary	chr6:146989536-146989548|-	intron	HITS-CLIP	POSITIVE	DIRECT	NA	NA	NA
STXBP5-AS1	NR_034115.1|ENSG00000233452	hsa-miR-93-5p	MIMAT0000093	hg38	NA	Brain	Normal/Primary	chr6:146935314-146935326|-	intron	HITS-CLIP	POSITIVE	DIRECT	NA	NA	NA
STXBP5-AS1	NR_034115.1|ENSG00000233452	hsa-miR-93-5p	MIMAT0000093	hg38	NA	Brain	Normal/Primary	chr6:147015596-147015608|-	intron	HITS-CLIP	POSITIVE	DIRECT	NA	NA	NA
STXBP5-AS1	NR_034115.1|ENSG00000233452	hsa-miR-93-5p	MIMAT0000093	hg38	NA	Brain	Normal/Primary	chr6:147112080-147112092|-	intron	HITS-CLIP	POSITIVE	DIRECT	NA	NA	NA
STXBP5-AS1	NR_034115.1|ENSG00000233452	hsa-miR-93-5p	MIMAT0000093	hg38	NA	Brain	Normal/Primary	chr6:147105835-147105847|-	intron	HITS-CLIP	POSITIVE	DIRECT	NA	NA	NA
STXBP5-AS1	NR_034115.1|ENSG00000233452	hsa-miR-93-5p	MIMAT0000093	hg38	NA	Brain	Normal/Primary	chr6:146980334-146980346|-	intron	HITS-CLIP	POSITIVE	DIRECT	NA	NA	NA
STXBP5-AS1	NR_034115.1|ENSG00000233452	hsa-miR-93-5p	MIMAT0000093	hg38	NA	Brain	Normal/Primary	chr6:147015596-147015608|-	intron	HITS-CLIP	POSITIVE	DIRECT	NA	NA	NA
STXBP5-AS1	NR_034115.1|ENSG00000233452	hsa-miR-93-5p	MIMAT0000093	hg38	NA	Brain	Normal/Primary	chr6:146865881-146865893|-	intron	HITS-CLIP	POSITIVE	DIRECT	NA	NA	NA
STXBP5-AS1	NR_034115.1|ENSG00000233452	hsa-miR-93-5p	MIMAT0000093	hg38	NA	Brain	Normal/Primary	chr6:147074683-147074695|-	intron	HITS-CLIP	POSITIVE	DIRECT	NA	NA	NA
STXBP5-AS1	NR_034115.1|ENSG00000233452	hsa-miR-93-5p	MIMAT0000093	hg38	NA	Brain	Normal/Primary	chr6:146842706-146842718|-	exon	HITS-CLIP	POSITIVE	DIRECT	NA	NA	NA
STXBP5-AS1	NR_034115.1|ENSG00000233452	hsa-miR-93-5p	MIMAT0000093	hg38	NA	Brain	Normal/Primary	chr6:147112080-147112092|-	intron	HITS-CLIP	POSITIVE	DIRECT	NA	NA	NA
STXBP5-AS1	NR_034115.1|ENSG00000233452	hsa-miR-93-5p	MIMAT0000093	hg38	NA	Brain	Normal/Primary	chr6:146957872-146957884|-	intron	HITS-CLIP	POSITIVE	DIRECT	NA	NA	NA
STXBP5-AS1	NR_034115.1|ENSG00000233452	hsa-miR-93-5p	MIMAT0000093	hg38	NA	Brain	Normal/Primary	chr6:147103190-147103202|-	intron	HITS-CLIP	POSITIVE	DIRECT	NA	NA	NA
STXBP5-AS1	NR_034115.1|ENSG00000233452	hsa-miR-93-5p	MIMAT0000093	hg38	NA	Brain	Normal/Primary	chr6:146983246-146983258|-	intron	HITS-CLIP	POSITIVE	DIRECT	NA	NA	NA
STXBP5-AS1	NR_034115.1|ENSG00000233452	hsa-miR-93-5p	MIMAT0000093	hg38	NA	Brain	Normal/Primary	chr6:146865881-146865893|-	intron	HITS-CLIP	POSITIVE	DIRECT	NA	NA	NA
STXBP5-AS1	NR_034115.1|ENSG00000233452	hsa-miR-93-5p	MIMAT0000093	hg38	NA	Brain	Normal/Primary	chr6:146957872-146957884|-	intron	HITS-CLIP	POSITIVE	DIRECT	NA	NA	NA
STXBP5-AS1	NR_034115.1|ENSG00000233452	hsa-miR-93-5p	MIMAT0000093	hg38	NA	Brain	Normal/Primary	chr6:146842706-146842718|-	exon	HITS-CLIP	POSITIVE	DIRECT	NA	NA	NA
STXBP5-AS1	NR_034115.1|ENSG00000233452	hsa-miR-93-5p	MIMAT0000093	hg38	NA	Brain	Normal/Primary	chr6:147019347-147019359|-	intron	HITS-CLIP	POSITIVE	DIRECT	NA	NA	NA
STXBP5-AS1	NR_034115.1|ENSG00000233452	hsa-miR-93-5p	MIMAT0000093	hg38	NA	Brain	Normal/Primary	chr6:147019347-147019359|-	intron	HITS-CLIP	POSITIVE	DIRECT	NA	NA	NA
STXBP5-AS1	NR_034115.1|ENSG00000233452	hsa-miR-93-5p	MIMAT0000093	hg38	NA	Brain	Normal/Primary	chr6:146980334-146980346|-	intron	HITS-CLIP	POSITIVE	DIRECT	NA	NA	NA
TMPO-AS1	ENSG00000257167	hsa-miR-93-5p	MIMAT0000093	hg38	NA	Brain	Normal/Primary	chr12:98513737-98513749|-	exon	HITS-CLIP	POSITIVE	DIRECT	NA	COSV54125820	chr12:98513745
TMPO-AS1	ENSG00000257167	hsa-miR-93-5p	MIMAT0000093	hg38	NA	Brain	Normal/Primary	chr12:98513781-98513793|-	exon	HITS-CLIP	POSITIVE	DIRECT	NA	NA	NA
AC092718.4	ENSG00000261061	hsa-miR-941	MIMAT0004984	hg38	HEK293	Kidney	Normal/Primary	NA	UNKNOWN	Microarrays	POSITIVE	INDIRECT	24hrs post-transfection, Overexpression	NA	NA
AL158206.1	ENSG00000260912	hsa-miR-941	MIMAT0004984	hg38	HEK293	Kidney	Normal/Primary	NA	UNKNOWN	Microarrays	POSITIVE	INDIRECT	24hrs post-transfection, Overexpression	NA	NA
AC004943.2	ENSG00000259768	hsa-miR-98-5p	MIMAT0000096	hg38	NA	Brain	Normal/Primary	chr16:72665290-72665302|+	exon	HITS-CLIP	POSITIVE	DIRECT	NA	NA	NA
AC004943.2	ENSG00000259768	hsa-miR-98-5p	MIMAT0000096	hg38	NA	Brain	Normal/Primary	chr16:72677223-72677235|+	intron	HITS-CLIP	POSITIVE	DIRECT	NA	NA	NA
AC004943.2	ENSG00000259768	hsa-miR-98-5p	MIMAT0000096	hg38	NA	Brain	Normal/Primary	chr16:72669803-72669815|+	intron	HITS-CLIP	POSITIVE	DIRECT	NA	NA	NA
AL158206.1	ENSG00000260912	hsa-miR-98-5p	MIMAT0000096	hg38	NA	Brain	Normal/Primary	chr9:19454713-19454725|+	exon	HITS-CLIP	POSITIVE	DIRECT	NA	NA	NA
STXBP5-AS1	NR_034115.1|ENSG00000233452	hsa-miR-98-5p	MIMAT0000096	hg38	NA	Brain	Normal/Primary	chr6:146841672-146841684|-	exon	HITS-CLIP	POSITIVE	DIRECT	NA	rs148802118	chr6:146841684
STXBP5-AS1	NR_034115.1|ENSG00000233452	hsa-miR-98-5p	MIMAT0000096	hg38	NA	Brain	Normal/Primary	chr6:146957909-146957921|-	intron	HITS-CLIP	POSITIVE	DIRECT	NA	NA	NA
STXBP5-AS1	NR_034115.1|ENSG00000233452	hsa-miR-98-5p	MIMAT0000096	hg38	NA	Brain	Normal/Primary	chr6:146843529-146843541|-	intron	HITS-CLIP	POSITIVE	DIRECT	NA	NA	NA
STXBP5-AS1	NR_034115.1|ENSG00000233452	hsa-miR-98-5p	MIMAT0000096	hg38	NA	Brain	Normal/Primary	chr6:147051526-147051538|-	intron	HITS-CLIP	POSITIVE	DIRECT	NA	NA	NA
STXBP5-AS1	NR_034115.1|ENSG00000233452	hsa-miR-98-5p	MIMAT0000096	hg38	NA	Brain	Normal/Primary	chr6:146958471-146958483|-	intron	HITS-CLIP	POSITIVE	DIRECT	NA	NA	NA
STXBP5-AS1	NR_034115.1|ENSG00000233452	hsa-miR-98-5p	MIMAT0000096	hg38	NA	Brain	Normal/Primary	chr6:146846679-146846691|-	intron	HITS-CLIP	POSITIVE	DIRECT	NA	NA	NA
STXBP5-AS1	NR_034115.1|ENSG00000233452	hsa-miR-98-5p	MIMAT0000096	hg38	NA	Brain	Normal/Primary	chr6:147119418-147119430|-	exon	HITS-CLIP	POSITIVE	DIRECT	NA	NA	NA
STXBP5-AS1	NR_034115.1|ENSG00000233452	hsa-miR-98-5p	MIMAT0000096	hg38	NA	Brain	Normal/Primary	chr6:146873541-146873553|-	intron	HITS-CLIP	POSITIVE	DIRECT	NA	NA	NA
STXBP5-AS1	NR_034115.1|ENSG00000233452	hsa-miR-98-5p	MIMAT0000096	hg38	NA	Brain	Normal/Primary	chr6:147115411-147115423|-	intron	HITS-CLIP	POSITIVE	DIRECT	NA	NA	NA
STXBP5-AS1	NR_034115.1|ENSG00000233452	hsa-miR-98-5p	MIMAT0000096	hg38	NA	Brain	Normal/Primary	chr6:147051526-147051538|-	intron	HITS-CLIP	POSITIVE	DIRECT	NA	NA	NA
STXBP5-AS1	NR_034115.1|ENSG00000233452	hsa-miR-98-5p	MIMAT0000096	hg38	NA	Brain	Normal/Primary	chr6:146957909-146957921|-	intron	HITS-CLIP	POSITIVE	DIRECT	NA	NA	NA
STXBP5-AS1	NR_034115.1|ENSG00000233452	hsa-miR-98-5p	MIMAT0000096	hg38	NA	Brain	Normal/Primary	chr6:147052995-147053007|-	intron	HITS-CLIP	POSITIVE	DIRECT	NA	NA	NA
STXBP5-AS1	NR_034115.1|ENSG00000233452	hsa-miR-98-5p	MIMAT0000096	hg38	NA	Brain	Normal/Primary	chr6:146846679-146846691|-	intron	HITS-CLIP	POSITIVE	DIRECT	NA	NA	NA
STXBP5-AS1	NR_034115.1|ENSG00000233452	hsa-miR-98-5p	MIMAT0000096	hg38	NA	Brain	Normal/Primary	chr6:147052995-147053007|-	intron	HITS-CLIP	POSITIVE	DIRECT	NA	NA	NA
STXBP5-AS1	NR_034115.1|ENSG00000233452	hsa-miR-98-5p	MIMAT0000096	hg38	NA	Brain	Normal/Primary	chr6:146841529-146841541|-	exon	HITS-CLIP	POSITIVE	DIRECT	NA	NA	NA
STXBP5-AS1	NR_034115.1|ENSG00000233452	hsa-miR-98-5p	MIMAT0000096	hg38	NA	Brain	Normal/Primary	chr6:147115411-147115423|-	intron	HITS-CLIP	POSITIVE	DIRECT	NA	NA	NA
STXBP5-AS1	NR_034115.1|ENSG00000233452	hsa-miR-98-5p	MIMAT0000096	hg38	NA	Brain	Normal/Primary	chr6:146843529-146843541|-	exon	HITS-CLIP	POSITIVE	DIRECT	NA	NA	NA
STXBP5-AS1	NR_034115.1|ENSG00000233452	hsa-miR-98-5p	MIMAT0000096	hg38	NA	Brain	Normal/Primary	chr6:147119418-147119430|-	exon	HITS-CLIP	POSITIVE	DIRECT	NA	NA	NA
STXBP5-AS1	NR_034115.1|ENSG00000233452	hsa-miR-98-5p	MIMAT0000096	hg38	NA	Brain	Normal/Primary	chr6:146873541-146873553|-	intron	HITS-CLIP	POSITIVE	DIRECT	NA	NA	NA
STXBP5-AS1	NR_034115.1|ENSG00000233452	hsa-miR-98-5p	MIMAT0000096	hg38	NA	Brain	Normal/Primary	chr6:146958471-146958483|-	intron	HITS-CLIP	POSITIVE	DIRECT	NA	NA	NA
TMPO-AS1	ENSG00000257167	hsa-miR-98-5p	MIMAT0000096	hg38	NA	Brain	Normal/Primary	chr12:98513773-98513785|-	exon	HITS-CLIP	POSITIVE	DIRECT	NA	NA	NA
AC125807.2	ENSG00000250899	hsa-let-7d-5p	MIMAT0000065	hg38	HUVEC	Umbilical vein	Normal/Primary	chr12:3042050-3042062|+	exon	HITS-CLIP	POSITIVE	DIRECT	NA	NA	NA
ILF3-DT	ENSG00000267100	hsa-let-7f-5p	MIMAT0000067	hg38	NA	Brain	Normal/Primary	chr19:10651945-10651957|-	exon	HITS-CLIP	POSITIVE	DIRECT	NA	rs79398459	chr19:10651951
ILF3-DT	ENSG00000267100	hsa-let-7i-5p	MIMAT0000415	hg38	NA	Brain	Normal/Primary	chr19:10651945-10651957|-	exon	HITS-CLIP	POSITIVE	DIRECT	NA	rs79398459	chr19:10651951
ILF3-DT	ENSG00000267100	hsa-miR-1-3p	MIMAT0000416	hg38	NA	Brain	Normal/Primary	chr19:10653194-10653206|-	exon	HITS-CLIP	POSITIVE	DIRECT	NA	NA	NA
AC037459.2	ENSG00000251034	hsa-miR-107	MIMAT0000104	hg38	NA	Brain	Normal/Primary	chr8:22541655-22541667|-	exon	HITS-CLIP	POSITIVE	DIRECT	NA	NA	NA
AC125807.2	ENSG00000250899	hsa-miR-129-2-3p	MIMAT0004605	hg38	HTERT-RPE1	Eye	Normal/Primary	NA	UNKNOWN	Microarrays	POSITIVE	INDIRECT	72hrs post-transfection, Overexpression	NA	NA
ILF3-DT	ENSG00000267100	hsa-miR-1301-3p	MIMAT0005797	hg38	NA	Brain	Normal/Primary	chr19:10652074-10652086|-	exon	HITS-CLIP	POSITIVE	DIRECT	NA	rs79060332	chr19:10652080
ILF3-DT	ENSG00000267100	hsa-miR-138-5p	MIMAT0000430	hg38	NA	Brain	Normal/Primary	chr19:10652752-10652764|-	exon	HITS-CLIP	POSITIVE	DIRECT	NA	NA	NA
AC037459.2	ENSG00000251034	hsa-miR-15a-5p	MIMAT0000068	hg38	NA	Brain	Normal/Primary	chr8:22541654-22541666|-	exon	HITS-CLIP	POSITIVE	DIRECT	NA	NA	NA
AC037459.2	ENSG00000251034	hsa-miR-15b-5p	MIMAT0000417	hg38	NA	Brain	Normal/Primary	chr8:22541654-22541666|-	exon	HITS-CLIP	POSITIVE	DIRECT	NA	NA	NA
AC037459.2	ENSG00000251034	hsa-miR-16-5p	MIMAT0000069	hg38	NA	Brain	Normal/Primary	chr8:22541654-22541666|-	exon	HITS-CLIP	POSITIVE	DIRECT	NA	NA	NA
AC037459.2	ENSG00000251034	hsa-miR-17-5p	MIMAT0000070	hg38	NA	Brain	Normal/Primary	chr8:22541294-22541306|-	exon	HITS-CLIP	POSITIVE	DIRECT	NA	NA	NA
ILF3-DT	ENSG00000267100	hsa-miR-17-5p	MIMAT0000070	hg38	NA	Brain	Normal/Primary	chr19:10651938-10651950|-	exon	HITS-CLIP	POSITIVE	DIRECT	NA	NA	NA
AC037459.2	ENSG00000251034	hsa-miR-195-5p	MIMAT0000461	hg38	NA	Brain	Normal/Primary	chr8:22541654-22541666|-	exon	HITS-CLIP	POSITIVE	DIRECT	NA	NA	NA
ILF3-DT	ENSG00000267100	hsa-miR-19a-3p	MIMAT0000073	hg38	NA	Brain	Normal/Primary	chr19:10653223-10653235|-	exon	HITS-CLIP	POSITIVE	DIRECT	NA	NA	NA
ILF3-DT	ENSG00000267100	hsa-miR-19a-3p	MIMAT0000073	hg38	NA	Brain	Normal/Primary	chr19:10652081-10652093|-	exon	HITS-CLIP	POSITIVE	DIRECT	NA	NA	NA
ILF3-DT	ENSG00000267100	hsa-miR-19b-3p	MIMAT0000074	hg38	NA	Brain	Normal/Primary	chr19:10651934-10651946|-	exon	HITS-CLIP	POSITIVE	DIRECT	NA	NA	NA
ILF3-DT	ENSG00000267100	hsa-miR-19b-3p	MIMAT0000074	hg38	NA	Brain	Normal/Primary	chr19:10652081-10652093|-	exon	HITS-CLIP	POSITIVE	DIRECT	NA	NA	NA
ILF3-DT	ENSG00000267100	hsa-miR-19b-3p	MIMAT0000074	hg38	NA	Brain	Normal/Primary	chr19:10653223-10653235|-	exon	HITS-CLIP	POSITIVE	DIRECT	NA	NA	NA
AC037459.2	ENSG00000251034	hsa-miR-20b-5p	MIMAT0001413	hg38	NA	Brain	Normal/Primary	chr8:22541294-22541306|-	exon	HITS-CLIP	POSITIVE	DIRECT	NA	NA	NA
ILF3-DT	ENSG00000267100	hsa-miR-210-3p	MIMAT0000267	hg38	NA	Brain	Normal/Primary	chr19:10652080-10652092|-	exon	HITS-CLIP	POSITIVE	DIRECT	NA	rs79060332	chr19:10652080
AC125807.2	ENSG00000250899	hsa-miR-221-3p	MIMAT0000278	hg38	HUVEC	Umbilical vein	Normal/Primary	chr12:3042052-3042064|+	exon	HITS-CLIP	POSITIVE	DIRECT	NA	NA	NA
ILF3-DT	ENSG00000267100	hsa-miR-221-3p	MIMAT0000278	hg38	NA	Brain	Normal/Primary	chr19:10652322-10652334|-	exon	HITS-CLIP	POSITIVE	DIRECT	NA	rs118102170	chr19:10652331
AC037459.2	ENSG00000251034	hsa-miR-23a-3p	MIMAT0000078	hg38	NA	Brain	Normal/Primary	chr8:22541563-22541575|-	exon	HITS-CLIP	POSITIVE	DIRECT	NA	NA	NA
ILF3-DT	ENSG00000267100	hsa-miR-23a-3p	MIMAT0000078	hg38	NA	Brain	Normal/Primary	chr19:10652331-10652343|-	exon	HITS-CLIP	POSITIVE	DIRECT	NA	rs118102170	chr19:10652331
ILF3-DT	ENSG00000267100	hsa-miR-23b-3p	MIMAT0000418	hg38	NA	Brain	Normal/Primary	chr19:10652331-10652343|-	exon	HITS-CLIP	POSITIVE	DIRECT	NA	rs118102170	chr19:10652331
ILF3-DT	ENSG00000267100	hsa-miR-26a-5p	MIMAT0000082	hg38	NA	Brain	Normal/Primary	chr19:10652773-10652785|-	exon	HITS-CLIP	POSITIVE	DIRECT	NA	NA	NA
ILF3-DT	ENSG00000267100	hsa-miR-27a-3p	MIMAT0000084	hg38	NA	Brain	Normal/Primary	chr19:10653206-10653218|-	exon	HITS-CLIP	POSITIVE	DIRECT	NA	NA	NA
ILF3-DT	ENSG00000267100	hsa-miR-28-5p	MIMAT0000085	hg38	NA	Brain	Normal/Primary	chr19:10653391-10653403|-	exon	HITS-CLIP	POSITIVE	DIRECT	NA	NA	NA
ILF3-DT	ENSG00000267100	hsa-miR-320a-3p	MIMAT0000510	hg38	NA	Brain	Normal/Primary	chr19:10651921-10651933|-	exon	HITS-CLIP	POSITIVE	DIRECT	NA	COSV59284646	chr19:10651921
ILF3-DT	ENSG00000267100	hsa-miR-320a-3p	MIMAT0000510	hg38	NA	Brain	Normal/Primary	chr19:10651938-10651950|-	exon	HITS-CLIP	POSITIVE	DIRECT	NA	NA	NA
ILF3-DT	ENSG00000267100	hsa-miR-320a-3p	MIMAT0000510	hg38	LCLBACD1	NA	Normal/Primary	chr19:10653819-10653831|-	exon	PAR-CLIP	POSITIVE	DIRECT	NA	NA	NA
ILF3-DT	ENSG00000267100	hsa-miR-320b	MIMAT0005792	hg38	LCLBACD1	NA	Normal/Primary	chr19:10653819-10653831|-	exon	PAR-CLIP	POSITIVE	DIRECT	NA	NA	NA
ILF3-DT	ENSG00000267100	hsa-miR-320d	MIMAT0006764	hg38	LCLBACD1	NA	Normal/Primary	chr19:10653819-10653831|-	exon	PAR-CLIP	POSITIVE	DIRECT	NA	NA	NA
ILF3-DT	ENSG00000267100	hsa-miR-330-3p	MIMAT0000751	hg38	LCLBACD1	NA	Normal/Primary	chr19:10653818-10653830|-	exon	PAR-CLIP	POSITIVE	DIRECT	NA	NA	NA
ILF3-DT	ENSG00000267100	hsa-miR-34a-5p	MIMAT0000255	hg38	NA	Brain	Normal/Primary	chr19:10653666-10653678|-	exon	HITS-CLIP	POSITIVE	DIRECT	NA	NA	NA
AC037459.2	ENSG00000251034	hsa-miR-365a-3p	MIMAT0000710	hg38	NA	Brain	Normal/Primary	chr8:22541645-22541657|-	exon	HITS-CLIP	POSITIVE	DIRECT	NA	NA	NA
AC037459.2	ENSG00000251034	hsa-miR-365b-3p	MIMAT0022834	hg38	NA	Brain	Normal/Primary	chr8:22541645-22541657|-	exon	HITS-CLIP	POSITIVE	DIRECT	NA	NA	NA
ILF3-DT	ENSG00000267100	hsa-miR-505-5p	MIMAT0004776	hg38	LCLBACD1	NA	Normal/Primary	chr19:10653829-10653841|-	exon	PAR-CLIP	POSITIVE	DIRECT	NA	NA	NA
ILF3-DT	ENSG00000267100	hsa-miR-574-5p	MIMAT0004795	hg38	NA	Brain	Normal/Primary	chr19:10651945-10651957|-	exon	HITS-CLIP	POSITIVE	DIRECT	NA	rs79398459	chr19:10651951
AC037459.2	ENSG00000251034	hsa-miR-7-5p	MIMAT0000252	hg38	NA	Brain	Normal/Primary	chr8:22541313-22541325|-	exon	HITS-CLIP	POSITIVE	DIRECT	NA	NA	NA
ILF3-DT	ENSG00000267100	hsa-miR-7-5p	MIMAT0000252	hg38	NA	Brain	Normal/Primary	chr19:10652724-10652736|-	exon	HITS-CLIP	POSITIVE	DIRECT	NA	NA	NA
AC037459.2	ENSG00000251034	hsa-miR-93-5p	MIMAT0000093	hg38	NA	Brain	Normal/Primary	chr8:22541294-22541306|-	exon	HITS-CLIP	POSITIVE	DIRECT	NA	NA	NA
ILF3-DT	ENSG00000267100	hsa-miR-93-5p	MIMAT0000093	hg38	NA	Brain	Normal/Primary	chr19:10651938-10651950|-	exon	HITS-CLIP	POSITIVE	DIRECT	NA	NA	NA

## Sheet: ST_4B_Intersect
AL158206.1	STXBP5-AS1	AC092718.4	ILF3-DT	ILF3-DT_STXBP5-AS1_AL158206.1	ILF3-DT_STXBP5-AS1	TMPO-AS1	AC092718.4_AL158206.1	TMPO-AS1_AL158206.1	STXBP5-AS1_AL158206.1	STXBP5-AS1_AC012073.1	STXBP5-AS1_AC004943.2_TYMSOS	AC037459.2	ILF3-DT_AC037459.2_STXBP5-AS1_TMPO-AS1_AL158206.1	AC012073.1_AL158206.1	STXBP5-AS1_TYMSOS	STXBP5-AS1_AL158206.1_AL109976.1	STXBP5-AS1_AL158206.1_TYMSOS	STXBP5-AS1_AC026401.3	STXBP5-AS1_MIR31HG	STXBP5-AS1_AC004943.2_AL158206.1_TYMSOS	STXBP5-AS1_AC092718.4	STXBP5-AS1_AC092718.4_AC004943.2_TYMSOS	STXBP5-AS1_TMPO-AS1_TYMSOS	STXBP5-AS1_TMPO-AS1_MIR31HG_TYMSOS	STXBP5-AS1_TMPO-AS1_AC004943.2_AL158206.1	STXBP5-AS1_TMPO-AS1_AC004943.2_AL158206.1_TYMSOS	AC125807.2_TMPO-AS1_AC092718.4	AC125807.2_STXBP5-AS1_TMPO-AS1_AC092718.4_AC004943.2_AL158206.1_TYMSOS	AC037459.2_AC012073.1	AC037459.2_AC012073.1_TYMSOS	AC037459.2_AC012073.1_MIR31HG_TYMSOS	AC037459.2_STXBP5-AS1_AL158206.1	AC037459.2_STXBP5-AS1_AC012073.1_AL109976.1	AC037459.2_STXBP5-AS1_AC012073.1_MIR31HG_AL158206.1_TYMSOS_AL109976.1	ILF3-DT_AL158206.1_TYMSOS	ILF3-DT_STXBP5-AS1_TYMSOS	ILF3-DT_STXBP5-AS1_AC004943.2_AL158206.1_AL109976.1	ILF3-DT_STXBP5-AS1_AC092718.4_AC004943.2_TYMSOS	ILF3-DT_STXBP5-AS1_TMPO-AS1_AC004943.2_AL158206.1_TYMSOS	ILF3-DT_AC125807.2_STXBP5-AS1_AL158206.1_TYMSOS_AL109976.1_AC092171.5	ILF3-DT_AC037459.2_AL158206.1_TYMSOS	ILF3-DT_AC037459.2_STXBP5-AS1_AL158206.1_TYMSOS
hsa-let-7a-3p	hsa-miR-125b-5p	hsa-miR-219a-1-3p	hsa-miR-1301-3p	hsa-let-7f-5p	hsa-miR-138-5p	hsa-miR-1307-3p	hsa-miR-142-5p	hsa-miR-30b-5p	hsa-miR-139-5p	hsa-miR-29b-3p	hsa-let-7c-5p	hsa-miR-365a-3p	hsa-miR-17-5p	hsa-miR-103a-3p	hsa-miR-33b-5p	hsa-miR-24-3p	hsa-miR-101-3p	hsa-miR-124-3p	hsa-miR-22-3p	hsa-let-7e-5p	hsa-miR-185-5p	hsa-let-7b-5p	hsa-let-7g-5p	hsa-miR-181a-5p	hsa-miR-98-5p	hsa-let-7a-5p	hsa-miR-129-2-3p	hsa-let-7d-5p	hsa-miR-107	hsa-miR-195-5p	hsa-miR-16-5p	hsa-miR-20b-5p	hsa-miR-15b-5p	hsa-miR-15a-5p	hsa-miR-23b-3p	hsa-miR-320a-3p	hsa-miR-34a-5p	hsa-let-7i-5p	hsa-miR-26a-5p	hsa-miR-221-3p	hsa-miR-23a-3p	hsa-miR-7-5p
hsa-miR-106a-5p	hsa-miR-128-3p	hsa-miR-296-3p	hsa-miR-320b	hsa-miR-1-3p	hsa-miR-210-3p	hsa-miR-182-5p	hsa-miR-941	hsa-miR-30c-5p	hsa-miR-218-5p	hsa-miR-29c-3p	hsa-miR-33a-5p	hsa-miR-365b-3p	hsa-miR-93-5p
hsa-miR-130b-3p	hsa-miR-29a-3p	hsa-miR-423-5p	hsa-miR-320d	hsa-miR-19a-3p	hsa-miR-28-5p	hsa-miR-485-5p
hsa-miR-136-3p	hsa-miR-361-5p	hsa-miR-629-5p	hsa-miR-330-3p	hsa-miR-19b-3p	hsa-miR-574-5p
hsa-miR-137-3p	hsa-miR-4701-3p	hsa-miR-92a-1-5p	hsa-miR-505-5p	hsa-miR-27a-3p
hsa-miR-148b-3p	hsa-miR-484
hsa-miR-183-5p	hsa-miR-497-5p
hsa-miR-18a-5p	hsa-miR-9-3p
hsa-miR-18b-5p
hsa-miR-20a-5p
hsa-miR-25-5p
hsa-miR-27b-3p
hsa-miR-301a-3p
hsa-miR-301b-3p
hsa-miR-340-5p
hsa-miR-3679-5p
hsa-miR-4518
