# Supplementary material for: Identification of lncRNAs involved in response to ionizing radiation in fibroblasts of long-term survivors of childhood cancer and cancer-free controls
Source: Front Oncol. 2023 Apr 27;13:1158176. doi: 10.3389/fonc.2023.1158176 (PMC10174438; doi:10.3389/fonc.2023.1158176)
Supplement: Supplementary file 1 [file DataSheet_1.zip › Data Sheet 1/Table S5.XLSX]

## Sheet: ST_S5
Author	Process	Symbol	ensembl	entrez	Notes	X
Wu et al.	Molecular Biological Process 1: DNA Repair and Chromosome Stabilization	LINC01436	ENSG00000231106		upregulate_x000D_ radioresistance through miR-513a-5p/APE1 axis (Lu et al.,_x000D_ 2020)
Wu et al.	Molecular Biological Process 1: DNA Repair and Chromosome Stabilization	LINC00958	ENSG00000251381		enhanced_x000D_ radioresistance via miR-5095/RRM2 in cervical cancer
Wu et al.	Molecular Biological Process 1: DNA Repair and Chromosome Stabilization	lnc-RI		401296	In_x000D_ colorectal cancer, lncRNA lnc-RI enhanced radioresistance_x000D_ through miR-4727-5p/LIG4 (Liu et al., 2020b).
Wu et al.	Molecular Biological Process 1: DNA Repair and Chromosome Stabilization	FAM201A	ENSG00000204860		In esophageal squamous cell cancer, lncRNA FAM201A_x000D_ was reported to upregulate radioresistance via miR-101/ATM_x000D_ axis (Chen et al., 2018a).
Wu et al.	Molecular Biological Process 1: DNA Repair and Chromosome Stabilization	NORAD	ENSG00000260032		NORAD was reported to_x000D_ upregulate esophageal squamous cell cancer radioresistance via_x000D_ miR-199-a1/EEPD1 (Sun et al., 2021).
Wu et al.	Molecular Biological Process 1: DNA Repair and Chromosome Stabilization	ROR	ENSG00000258609		In hepatocellular cancer, lncRNA ROR_x000D_ upregulated radioresistance via miR-145/RAD18 axis (Chen_x000D_ et al., 2018b).
Wu et al.	Molecular Biological Process 1: DNA Repair and Chromosome Stabilization	RAD18	ENSG00000070950		RAD18 (RAD18 E3 ubiquitin-protein ligase)_x000D_ participates in the post-replication repair of UV-damaged_x000D_ DNA. It plays a role in the duplication of damaged DNA in_x000D_ filling the gaps of the daughter strands (Cotta-Ramusino et al.,_x000D_ 2011).
Wu et al.	Molecular Biological Process 1: DNA Repair and Chromosome Stabilization	TUG1	ENSG00000253352		In prostate cancer, lncRNA TUG1 enhanced_x000D_ radioresistance through miR-139-5p/SMC1A axis (Xiu et al.,_x000D_ 2020).
Wu et al.	Molecular Biological Process 1: DNA Repair and Chromosome Stabilization	LINC02532	ENSG00000235142		In renal cell cancer, lncRNA LINC02532 upregulated_x000D_ radioresistance via miR-654-5p/YY1 axis (Zhou et al., 2021).
Wu et al.	Molecular Biological Process 2: mRNA or Protein Stabilization	HOTAIR	ENSG00000228630		A study reported that the lncRNA HOTAIR_x000D_ enhanced radioresistance in breast cancer through the miR-_x000D_ 449b-5p/HSPA1A axis (Zhang et al., 2020a).
Wu et al.	Molecular Biological Process 2: mRNA or Protein Stabilization	LINC00511	ENSG00000227036		lncRNA_x000D_ LINC00511 also upregulated breast cancer radioresistance_x000D_ via miR-185/STXBP4 axis (Liu et al., 2019a).
Wu et al.	Molecular Biological Process 2: mRNA or Protein Stabilization	PVT1	ENSG00000249859		In non-small cell lung cancer, lncRNA PVT1 induced_x000D_ radioresistance through miR-424-5p/CARM1 (Wang and Hu,_x000D_ 2019)
Wu et al.	Molecular Biological Process 2: mRNA or Protein Stabilization	GAS5	ENSG00000234741		Moreover, the lncRNA_x000D_ GAS5 was shown to enhance radiosensitivity through miR-_x000D_ 362-5p/SMG1 axis in thyroid cancer (Li et al., 2020b).
Wu et al.	Molecular Biological Process 3: Cell Cycle and Proliferation	SNHG12	ENSG00000197989		lncRNA SNHG12 enhanced_x000D_ radioresistance in cervical cancer cells via miR-148a/CDK1_x000D_ (Wang et al., 2020a).
Wu et al.	Molecular Biological Process 3: Cell Cycle and Proliferation	NEAT1	ENSG00000245532		lncRNA NEAT1 was also reported to enhance_x000D_ cervical cancer radioresistance via miR-193b-3p/CCND1 axis_x000D_ (Han et al., 2018).
Wu et al.	Molecular Biological Process 3: Cell Cycle and Proliferation	RBPMS-AS1	ENSG00000254109		In_x000D_ glioblastoma, lncRNA RBPMS-AS1 downregulate radioresistance_x000D_ via miR-301a-3p/CAMTA1 axis (Li et al., 2022).
Wu et al.	Molecular Biological Process 3: Cell Cycle and Proliferation	PTPRG-AS1	ENSG00000241472		Besides, in nasopharyngeal_x000D_ cancer, lncRNA PTPRG-AS1 enhanced radioresistance via miR-_x000D_ 194-3p/PRC1 (Yi et al., 2019).
Wu et al.	Molecular Biological Process 4: Apoptosis-Related Pathways	GAS5	ENSG00000234741		lncRNA GAS5_x000D_ decreased radioresistance through miR-106b/IER3 in_x000D_ cervical cancer (Gao et al., 2019).
Wu et al.	Molecular Biological Process 4: Apoptosis-Related Pathways	NCK1-AS1	ENSG00000239213		In glioma, lncRNA NCK1-AS1_x000D_ upregulated radioresistance via miR-22-3p/IGF1R axis (Wang_x000D_ et al., 2020c).
Wu et al.	Molecular Biological Process 4: Apoptosis-Related Pathways	HOTAIR	ENSG00000228630		In laryngeal cancer, lncRNA HOTAIR enhanced_x000D_ radioresistance via miR-454-3p/E2F2 axis (Cui et al., 2019).
Wu et al.	Molecular Biological Process 4: Apoptosis-Related Pathways	CYTOR	ENSG00000222041		In non-small cell lung_x000D_ cancer, lncRNA CYTOR upregulated radioresistance via_x000D_ miR-206/PTMA axis (Jiang et al., 2021),
Wu et al.	Molecular Biological Process 5: Autophagy-Related Pathways	HOTAIR	ENSG00000228630		HOTAIR enhanced radioresistance via miR-93/_x000D_ ATG12 axis (Liu et al., 2020a).
Wu et al.	Molecular Biological Process 5: Autophagy-Related Pathways	KCNQ1OT1	ENSG00000269821		lncRNA KCNQ1OT1_x000D_ was also reported to upregulated radioresistance via miR-372-3p/_x000D_ ATG5 and ATG12 axis (He et al., 2020).
Wu et al.	Molecular Biological Process 6: Epithelial-Mesenchymal Transition	TUG1	ENSG00000253352		lncRNA TUG1 has_x000D_ been found to enhance radioresistance in bladder cancer via_x000D_ miR-145/ZEB2 axis (Tan et al., 2015).
Wu et al.	Molecular Biological Process 6: Epithelial-Mesenchymal Transition	MINCR	ENSG00000253716		In nasopharyngeal cancer, lncRNA MINCR upregulated radioresistance via miR-223/ZEB1 (Zhong et al., 2020)
Wu et al.	Molecular Biological Process 6: Epithelial-Mesenchymal Transition	XIST	ENSG00000229807		lncRNA XIST was reported to enhance_x000D_ radioresistance through miR-375/L1CAM axis (Yang et al.,_x000D_ 2020b)
Wu et al.	Molecular Biological Process 7: Cellular Energy Metabolism	LINC01410	ENSG00000238113		In neuroblastoma, lncRNA LINC01410 was_x000D_ found to upregulate radioresistance via miR-545-3p/HK2 axis_x000D_ (Mou et al., 2021).
Wu et al.	Molecular Biological Process 7: Cellular Energy Metabolism	LINC01224	ENSG00000269416		lncRNA LINC01224 was reported to upregulate_x000D_ radioresistance via miR-193a-5p/NR1D2 axis (Cui et al.,_x000D_ 2021).
Wu et al.	Signaling Mediator 1: Transcription Factor	TRPM2-AS	ENSG00000230061		In gastric cancer, lncRNA TRPM2-AS_x000D_ enhanced radioresistance via miR-612/FOXM1 axis (Xiao_x000D_ et al., 2020)
Wu et al.	Signaling Mediator 1: Transcription Factor	LINC00520	ENSG00000258791		In head and neck squamous cell cancer, lncRNA_x000D_ LINC00520 enhanced radioresistance via miR-195/HOXA10_x000D_ (Li et al., 2020a)
Wu et al.	Signaling Mediator 1: Transcription Factor	LINC00483	ENSG00000167117		In lung cancer, lncRNA LINC00483_x000D_ upregulated radioresistance via miR-144/HOXA10 (Yang et al.,_x000D_ 2019)
Wu et al.	Signaling Mediator 1: Transcription Factor	LINC00461	ENSG00000245526		lncRNA LINC00461 enhanced radioresistance via miR-195/HOXA10 (Hou et al., 2020).
Wu et al.	Signaling Mediator 2: Kinase	LINC00963	ENSG00000204054		lncRNA LINC00963 upregulated_x000D_ radioresistance via miR-324-3p/ACK1 axis (Zhang et al.,_x000D_ 2019a)
Wu et al.	Signaling Mediator 2: Kinase	EGOT	ENSG00000235947		In rectal cancer, lncRNA_x000D_ EGOT enhanced radioresistance via miR-211-5p/ErbB4 axis_x000D_ (Li et al., 2021)
Wu et al.	Signaling Mediator 2: Kinase	LINC00958	ENSG00000251381		In colorectal cancer, lncRNA_x000D_ LINC00958 upregulated radioresistance via miR-422a/MAPK1_x000D_ axis (Liang et al., 2021)
Wu et al.	Signaling Mediator 2: Kinase	TPTEP1	ENSG00000100181		While in glioma, lncRNA TPTEP1_x000D_ downregulated radioresistance through miR-106a-5p/P38_x000D_ MAPK (Tang et al., 2020).
Wu et al.	Signaling Mediator 2: Kinase	LINC00114	ENSG00000223806		in nasopharyngeal_x000D_ cancer, lncRNA LINC00114 enhanced radioresistance via miR-_x000D_ 203/ERK/JNK signaling pathway (Han et al., 2020a)
Wu et al.	Signaling Mediator 3: Signal Transduction Pathway	DGCR5	ENSG00000273032		In laryngeal cancer, lncRNA DGCR5 upregulated radioresistance_x000D_ through miR-506/Wnt pathway (Tang and Shan, 2019)
Wu et al.	Signaling Mediator 3: Signal Transduction Pathway	AGAP2-AS1	ENSG00000255737		Besides, in_x000D_ lung cancer, lncRNA AGAP2-AS1 enhanced radioresistance_x000D_ through miR-296/NOTCH2 axis (Zhang et al., 2021).
Wu et al.	Acting on Protein to Regulate Downstream Signals	LINC02582	ENSG00000261780		In breast cancer, lncRNA_x000D_ LINC02582 directly interacted with a ubiquitinase USP7,_x000D_ which reduced the level of CHK1 protein, resulting in_x000D_ radioresistance (Wang et al., 2019).
Wu et al.	Acting on Protein to Regulate Downstream Signals	Linc-RA1			In glioma, Linc-RA1 can combine with H2B to stabilize the level of H2B K120 monoubiquitination and inhibit the interaction between H2Bub1 and ubiquitin-specific protease 44 (USP44), thus regulating autophagy and enhanced radioresistance (Zheng et al., 2020).
Wu et al.	Acting on Protein to Regulate Downstream Signals	linc-SPRY3			In non-small cell lung cancer, lncRNA linc-SPRY3 could bind to_x000D_ IGF2BP3 (Insulin Like Growth Factor 2 MRNA Binding Protein_x000D_ 3), which leads to the destabilization of c-Myc and HMGA2, and_x000D_ improves the radiosensitivity of tumors (Brownmiller et al.,_x000D_ 2020).
Wu et al.	Acting Like Transcription Factor to Regulate Downstream Signals	MAGI2-AS3	ENSG00000234456		In esophageal cancer,_x000D_ lncRNA MAGI2-AS3 can recruit the histone_x000D_ methyltransferase EZH2 to the HOXB7 promoter region to_x000D_ initiate H3K27me3 and repress HOXB7 expression, resulting_x000D_ in enhanced tumor radiosensitivity (Cheng et al., 2020)
Wu et al.	Acting Like Transcription Factor to Regulate Downstream Signals	PVT1	ENSG00000249859		In_x000D_ nasopharyngeal cancer, lncRNA PVT1 can act as a scaffold for_x000D_ the chromatin modifier KAT2A, recruiting the nuclear_x000D_ receptor-binding protein TIF1Î² to activate NF90_x000D_ transcription, thereby increasing HIF-1Î± and upregulating_x000D_ radioresistance (Wang et al., 2020e).
Wu et al.	Acting Like Transcription Factor to Regulate Downstream Signals	LINC00857	ENSG00000237523		In lung_x000D_ adenocarcinoma, down-regulated lncRNA LINC00857_x000D_ inhibited the expression of BIRC5 by inhibiting the_x000D_ enrichment of NF-ÎºB1 in the promoter region of BIRC5,_x000D_ thereby enhancing radiosensitivity (Han et al., 2020c).
May et al.	Roles of specific lncRNAs in the regulation of radiosensitivity and radioresistance	WWC2-AS1	ENSG00000251128
May et al.	Roles of specific lncRNAs in the regulation of radiosensitivity and radioresistance	linc-SPRY3-2/3/4
May et al.	Roles of specific lncRNAs in the regulation of radiosensitivity and radioresistance	ANCR	ENSG00000226950
May et al.	Roles of specific lncRNAs in the regulation of radiosensitivity and radioresistance	ANRIL	ENSG00000240498
May et al.	Roles of specific lncRNAs in the regulation of radiosensitivity and radioresistance	H19	ENSG00000288237
May et al.	Roles of specific lncRNAs in the regulation of radiosensitivity and radioresistance	CCAT1	ENSG00000247844
May et al.	Roles of specific lncRNAs in the regulation of radiosensitivity and radioresistance	LINC00963	ENSG00000204054
May et al.	Roles of specific lncRNAs in the regulation of radiosensitivity and radioresistance	UCA1	ENSG00000214049
May et al.	Roles of specific lncRNAs in the regulation of radiosensitivity and radioresistance	NKILA	ENSG00000278709
May et al.	Roles of specific lncRNAs in the regulation of radiosensitivity and radioresistance	lncGRS-1
May et al.	lncRNAs as biomarkers of radiation damage.	Trp53cor1		102800311	Regulation of radiation response via sponging of miRNA and interacting with proteins, UPREGULATED
May et al.	lncRNAs as biomarkers of radiation damage.	TUG1	ENSG00000253352		Regulation of radiation response via sponging of miRNA and interacting with proteins, UPREGULATED
May et al.	lncRNAs as biomarkers of radiation damage.	Dino	ENSG00000285244		Regulation of radiation response via sponging of miRNA and interacting with proteins, UPREGULATED
May et al.	lncRNAs as biomarkers of radiation damage.	Meg3	ENSG00000214548		Regulation of radiation response via sponging of miRNA and interacting with proteins, UPREGULATED
May et al.	lncRNAs as biomarkers of radiation damage.	Morrbid	ENSG00000172965		Regulation of radiation response via sponging of miRNA and interacting with proteins, UPREGULATED
May et al.	lncRNAs as biomarkers of radiation damage.	Tp53tg1	ENSG00000182165		Regulation of radiation response via sponging of miRNA and interacting with proteins, UPREGULATED
May et al.	lncRNAs as biomarkers of radiation damage.	FAS-AS1		100302740	Regulation of radiation response via sponging of miRNA and interacting with proteins, UPREGULATED
May et al.	lncRNAs as biomarkers of radiation damage.	PARTICLE	ENSG00000286532		Regulation of radiation response via sponging of miRNA and interacting with proteins, UPREGULATED
May et al.	lncRNAs as biomarkers of radiation damage.	PAPPA-AS1	ENSG00000256040		Regulation of radiation response via sponging of miRNA and interacting with proteins, UPREGULATED
May et al.	lncRNAs as biomarkers of radiation damage.	Tmevpg1	ENSG00000255733		Regulation of radiation response via sponging of miRNA and interacting with proteins, DOWNREGULATED
Su et. Al	LncRNAs in DNA damage response and repair in cancer cell	JADE			Wan et al. [44] conducted a genome-wide screening of lncRNA expression profiles in Atm+/+ and Atmâˆ’/âˆ’ mouse embryonic fibroblasts (MEFs) after treated with neocarzinostatin (NCS), a radiomimetic drug that generates DSBs. They found that DSBs induced widespread changes in the expression of lncRNAs, including marked increase of 100 ATM-dependent lncRNAs and noticeable decrease of 70 ATM-dependen…	https://academic.oup.com/abbs/article/50/5/433/4938616#116572062 TABLE 1
Su et. Al	LncRNAs in DNA damage response and repair in cancer cell	DDSR1			They identified a novel lncRNA named DDSR1 (DNA damage-sensitive RNA1). DDSR1 was upregulated in response to all three DNA-damage agents used. They further showed that DDSR1 was induced by NCS in PC3 (prostate), A549 (lung), U2OS (osteosarcoma), and HCT116 (colon) cells. Thus, DDSR1 responds to DNA damage without any cell type specificity. Similarly, DDSR1 expression is ATM-dependent and inhibiti…	https://academic.oup.com/abbs/article/50/5/433/4938616#116572062 TABLE 1
Su et. Al	LncRNAs in DNA damage response and repair in cancer cell	ANRIL	ENSG00000240498		In a transcriptome analysis of lncRNAs in human fibroblast cells (GM0637) with DSBs induced by radiomimetic NCS, Wan et al. [58] identified another lncRNA named ANRIL (antisense non-coding RNA in the INK4 locus) that was markedly upregulated in response to DNA damage. They also found that the ANRIL was upregulated at the late stage of DDR in U2OS and HCT116 p53+/+ cells. ATM silencing abolished t…	https://academic.oup.com/abbs/article/50/5/433/4938616#116572062 TABLE 1
Su et. Al	LncRNAs in DNA damage response and repair in cancer cell	NEAT1	ENSG00000245532		LncRNA NEAT1 (nuclear enriched abundant transcript 1) is a non-coding RNA transcript functioning as a core structural component of the paraspeckle in the nucleus [62â€“64]. Aberrant NEAT1 expression has been reported in human cancers, including upregulation in laryngeal squamous cancer, pancreatic cancer, colorectal cancer, and pancreatic cancer and downregulation in esophageal carcinoma and hepa…	https://academic.oup.com/abbs/article/50/5/433/4938616#116572062 TABLE 1
Su et. Al	LncRNAs in DNA damage response and repair in cancer cell	PANDA			To date, several lncRNAs have been characterized as direct targets of p53. They function in regulation of cell cycle progression and apoptosis in response to DNA damage. Hung et al. [36] identified five lncRNAs at the promoter of CDKN1A (a p53 target gene) in cells with DNA damage, and among them, lncRNA PANDA (p21 associated ncRNA DNA damage activated) is an antisense RNA of CDKN1A. PANDA is pre…	https://academic.oup.com/abbs/article/50/5/433/4938616#116572062 TABLE 1
Su et. Al	LncRNAs in DNA damage response and repair in cancer cell	PINCR	ENSG00000224294		LncRNA PINCR (p53-induced non-coding RNA) is a direct downstream target of p53 [74]. Doxorubicin-induced DNA damage activates p53 and upregulates PINCR in colorectal cancer cell lines, HCT116 and SW480 [75]. PINCR regulates cell cycle and has a pro-survival function in response to DNA damage, and silencing of PINCR enhances cell sensitivity to chemotherapeutics. PINCR can upregulate a subset of p…	https://academic.oup.com/abbs/article/50/5/433/4938616#116572062 TABLE 1
Su et. Al	LncRNAs in DNA damage response and repair in cancer cell	TP53TG1	ENSG00000182165		TP53TG1 (TP53 target gene 1) is a p53-induced lncRNA, identified as a tumor suppressor RNA [78]. Binding to the multifaceted DNA/RNA binding protein YBX1, TP53TG1 prevents YBX1 nuclear localization and thus suppresses YBX1-mediated activation of the PI3K/AKT signaling cascade [79â€“83]. Thus, targeted expression of TP53TG1 markedly increased the sensitivity of HCT116 cells to DNA damage agents (e…	https://academic.oup.com/abbs/article/50/5/433/4938616#116572062 TABLE 1
Su et. Al	LncRNAs in DNA damage response and repair in cancer cell	RoR	ENSG00000258609		This group of lncRNAs modulates p53 activity through different mechanisms and thus is involved in DDR. For instance, lncRNA RoR reprograms differentiated cells into pluripotent stem cells [84]. RoR has been shown to be increased and promote tumor progression in pancreatic cancer, nasopharyngeal cancer, gallbladder cancer, and breast cancer [84â€“87]. Zhang et al. [88] revealed that RoR regulates …	https://academic.oup.com/abbs/article/50/5/433/4938616#116572062 TABLE 1
Su et. Al	LncRNAs in DNA damage response and repair in cancer cell	LIRR1			LncRNA LIRR1 regulates p53 activity through control of MDM2 expression, the main negative regulator of p53. Jiao et al. [89] reported that LIRR1 was induced by X-ray, an irradiation that induces DNA damage and stress signals. LIRR1 stimulates the formation of Î³-H2AX and markedly radiosensitizes human bronchial epithelial BEAS-2B cells to X-ray radiation and arrests cells in G1 phase. Targeted ex…	https://academic.oup.com/abbs/article/50/5/433/4938616#116572062 TABLE 1
Su et. Al	LncRNAs in DNA damage response and repair in cancer cell	PR-lncRNA-1	ENSG00000277639		LncRNAs PR-lncRNA-1 and PR-lncRNA-10 were identified from HCT116 cells treated with 5-fluorouracil [90]. These two lncRNAs do not affect the p53 protein expression or phosphorylated activation, but affect the binding of p53 to its transcriptional targets, such as SERPINB5, CDKN1A, BCL2L1, and BBC3 genes, thus regulating their expression in response to DNA damage. Silencing of PR-lncRNA-1 or PR-ln…	https://academic.oup.com/abbs/article/50/5/433/4938616#116572062 TABLE 1
Su et. Al	LncRNAs in DNA damage response and repair in cancer cell	PR-lncRNA-10			LncRNAs PR-lncRNA-1 and PR-lncRNA-10 were identified from HCT116 cells treated with 5-fluorouracil [90]. These two lncRNAs do not affect the p53 protein expression or phosphorylated activation, but affect the binding of p53 to its transcriptional targets, such as SERPINB5, CDKN1A, BCL2L1, and BBC3 genes, thus regulating their expression in response to DNA damage. Silencing of PR-lncRNA-1 or PR-ln…	https://academic.oup.com/abbs/article/50/5/433/4938616#116572062 TABLE 1
Su et. Al	LncRNAs in DNA damage response and repair in cancer cell	Gadd7			LncRNA Gadd7 (growth-arrested DNA damage-inducible gene 7) is upregulated by UV irradiation, cisplatin and DNA alkylating agents (e.g. methyl methanesulfonate, N-methyl-N4-nitro-N-nitrosoguanidine, and mechlorethamine), and oxidizing hydrogen peroxide [93,94]. This lncRNA functions through specifically binding to TDP-43 through UG/GU repeats. The TDP-43 associates with Cdk6 mRNA, blocking its deg…	https://academic.oup.com/abbs/article/50/5/433/4938616#116572062 TABLE 1
Su et. Al	LncRNAs in DNA damage response and repair in cancer cell	TODRA	ENSG00000245849		RAD51 plays a crucial role in HR and DSB repair; dysregulation of RAD51 leads to genome instability and cancer development [103]. LncRNA TODRA (transcribed in the opposite direction of RAD51) is transcribed upstream of RAD51 in the opposite direction [104]. TODRA downregulates RAD51 and affects RAD51-dependent DSB repair. The lncRNA TERRA (telomeric repeat-containing RNA) is involved in the DDR t…	https://academic.oup.com/abbs/article/50/5/433/4938616#116572062 TABLE 1
Su et. Al	LncRNAs in DNA damage response and repair in cancer cell	POU6F2-AS2	ENSG00000233854		In addition, lncRNA POU6F2-AS2 is involved in DDR and regulates cells survival in response to ionizing radiation [106]. Knockdown of POU6F2-AS2 expression abrogated the YBX1â€™s localization to DNA damage sites. YBX1 is a chromatin-bound and DNA repair related protein that binds to ssDNA and regulates cell survival following DNA damage [107]. Thus, POU6F2-AS2 participates in DDR through targeting…	https://academic.oup.com/abbs/article/50/5/433/4938616#116572062 TABLE 1
Su et. Al	LncRNAs in DNA damage response and repair in cancer cell	TERRA			The lncRNA TERRA (telomeric repeat-containing RNA) is involved in the DDR triggered by dysfunctioning telomeres [105]. In addition, lncRNA POU6F2-AS2 is involved in DDR and regulates cells survival in response to ionizing radiation [106]. Knockdown of POU6F2-AS2 expression abrogated the YBX1â€™s localization to DNA damage sites. YBX1 is a chromatin-bound and DNA repair related protein that binds …	https://academic.oup.com/abbs/article/50/5/433/4938616#116572062 TABLE 1
